# Supplementary material for: Transcriptome assembly and annotation of johnsongrass (Sorghum halepense) rhizomes identify candidate rhizome‐specific genes
Source: Plant Direct. 2018 Jun 19;2(6):e00065. doi: 10.1002/pld3.65 (PMC6508516; doi:10.1002/pld3.65)
Supplement: Supplementary file 6 [file PLD3-2-e00065-s006.csv]

Tags	SeqName	Description	Length	X.Hits	e.Value	sim.mean	X.GO	GO.IDs	GO.Names	Enzyme.Codes	Enzyme.Names	InterPro.IDs	InterPro.GO.IDs	InterPro.GO.Names	FPKM
[BLASTED]	TRINITY_DN29250_c32_g1_TRINITY_DN29250_c32_g1_i1_g.23228_m.23228	hypothetical protein SHCRBa_039_D18_F_50	336	20	8.70936e-75	97.7	NA					NA	NA	NA	11436.8871349061
[BLASTED, MAPPED, ANNOTATED]	TRINITY_DN50663_c3_g3_TRINITY_DN50663_c3_g3_i2_g.232574_m.232574	pathogenesis-related 1	303	20	1.92838e-47	94.9	10	C:GO:0005634; F:GO:0004864; P:GO:0009607; P:GO:0009738; P:GO:0043086; P:GO:0080163; C:GO:0005737; F:GO:0010427; F:GO:0004872; P:GO:0006952	C:nucleus; F:protein phosphatase inhibitor activity; P:response to biotic stimulus; P:abscisic acid-activated signaling pathway; P:negative regulation of catalytic activity; P:regulation of protein serine/threonine phosphatase activity; C:cytoplasm; F:abscisic acid binding; F:receptor activity; P:defense response			NA	NA	NA	7607.62769278924
[BLASTED, MAPPED, ANNOTATED]	TRINITY_DN46324_c7_g1_TRINITY_DN46324_c7_g1_i1_g.166135_m.166135	glycine-rich RNA binding	387	20	1.38381e-55	100	2	F:GO:0000166; F:GO:0003676	F:nucleotide binding; F:nucleic acid binding			NA	NA	NA	6213.97183373514
[BLASTED, MAPPED, ANNOTATED]	TRINITY_DN52608_c0_g1_TRINITY_DN52608_c0_g1_i1_g.258821_m.258821	translation factor SUI1 homolog	318	20	1.39936e-38	98.7	6	F:GO:0005525; P:GO:0006417; F:GO:0003743; P:GO:0007264; P:GO:0006413; C:GO:0005622	F:GTP binding; P:regulation of translation; F:translation initiation factor activity; P:small GTPase mediated signal transduction; P:translational initiation; C:intracellular			NA	NA	NA	5185.5318090827
[BLASTED, MAPPED, ANNOTATED]	TRINITY_DN19857_c0_g1_TRINITY_DN19857_c0_g1_i1_g.13539_m.13539	translation factor SUI1 homolog	348	20	5.1236e-66	96.95	6	F:GO:0005525; P:GO:0006417; F:GO:0003743; P:GO:0007264; P:GO:0006413; C:GO:0005622	F:GTP binding; P:regulation of translation; F:translation initiation factor activity; P:small GTPase mediated signal transduction; P:translational initiation; C:intracellular			NA	NA	NA	4512.71266976836
[BLASTED]	TRINITY_DN26001_c0_g1_TRINITY_DN26001_c0_g1_i2_g.19049_m.19049	hypothetical protein B456_001G276600	339	20	3.51682e-19	87.65	NA					NA	NA	NA	4290.54946631098
[BLASTED, MAPPED, ANNOTATED]	TRINITY_DN46324_c7_g1_TRINITY_DN46324_c7_g1_i2_g.166136_m.166136	glycine-rich RNA-binding 2	387	20	1.52655e-55	94.7	4	F:GO:0000166; F:GO:0003723; P:GO:0016310; F:GO:0016301	F:nucleotide binding; F:RNA binding; P:phosphorylation; F:kinase activity			NA	NA	NA	4133.47586658278
[BLASTED, MAPPED, ANNOTATED]	TRINITY_DN43334_c0_g1_TRINITY_DN43334_c0_g1_i1_g.120272_m.120272	ubiquitin-conjugating enzyme E2 28-like	447	20	8.67323e-105	98.95	1	F:GO:0005524	F:ATP binding			NA	NA	NA	4070.23813514202
[BLASTED, MAPPED, ANNOTATED]	TRINITY_DN27514_c13_g1_TRINITY_DN27514_c13_g1_i1_g.20820_m.20820	non-cyanogenic beta-glucosidase precursor	1716	20	0	81.65	6	P:GO:0005975; C:GO:0009507; F:GO:0008422; P:GO:0009736; P:GO:1901657; F:GO:0102483	P:carbohydrate metabolic process; C:chloroplast; F:beta-glucosidase activity; P:cytokinin-activated signaling pathway; P:glycosyl compound metabolic process; F:scopolin beta-glucosidase activity	EC:3.2.1.21	Beta-glucosidase	NA	NA	NA	3497.98419692297
[BLASTED, MAPPED, ANNOTATED]	TRINITY_DN52649_c0_g1_TRINITY_DN52649_c0_g1_i2_g.258849_m.258849	coat	459	20	1.18343e-95	90.85	1	C:GO:0019028	C:viral capsid			NA	NA	NA	3213.54305160525
[BLASTED]	TRINITY_DN34657_c0_g1_TRINITY_DN34657_c0_g1_i1_g.36676_m.36676	translationally-controlled tumor homolog	591	20	4.02644e-104	92	NA					NA	NA	NA	3081.12646126578
[BLASTED, MAPPED, ANNOTATED]	TRINITY_DN34324_c0_g1_TRINITY_DN34324_c0_g1_i1_g.35329_m.35329	hypothetical protein K443DRAFT_377952, partial	309	20	9.80554e-24	83.25	1	C:GO:0016021	C:integral component of membrane			NA	NA	NA	2920.0950423886
[BLASTED, MAPPED, ANNOTATED]	TRINITY_DN51289_c4_g1_TRINITY_DN51289_c4_g1_i1_g.241764_m.241764	elongation factor 1-alpha	972	20	0	99.35	5	F:GO:0005525; F:GO:0003746; C:GO:0005737; F:GO:0003924; P:GO:0006414	F:GTP binding; F:translation elongation factor activity; C:cytoplasm; F:GTPase activity; P:translational elongation	EC:3.6.1.15	Nucleoside-triphosphate phosphatase	NA	NA	NA	2753.69382538163
[BLASTED]	TRINITY_DN52009_c4_g1_TRINITY_DN52009_c4_g1_i1_g.254745_m.254745	remorin	378	20	1.25445e-42	96.55	NA					NA	NA	NA	2494.09447959612
[BLASTED, MAPPED, ANNOTATED]	TRINITY_DN50180_c8_g1_TRINITY_DN50180_c8_g1_i1_g.225734_m.225734	Heat shock 70	714	20	4.43972e-137	95.95	1	F:GO:0005524	F:ATP binding			NA	NA	NA	2477.41043782111
[BLASTED, MAPPED, ANNOTATED]	TRINITY_DN27459_c4_g1_TRINITY_DN27459_c4_g1_i1_g.20752_m.20752	glutathione S-transferase GSTF2	603	20	1.35861e-144	93.85	3	C:GO:0005737; P:GO:0006749; F:GO:0004364	C:cytoplasm; P:glutathione metabolic process; F:glutathione transferase activity	EC:2.5.1.18	Glutathione transferase	NA	NA	NA	2408.48237211353
[BLASTED, MAPPED, ANNOTATED]	TRINITY_DN52094_c12_g1_TRINITY_DN52094_c12_g1_i1_g.254774_m.254774	Bowman-Birk type trypsin inhibitor	492	20	1.75605e-37	73	3	F:GO:0004867; P:GO:0010951; C:GO:0005576	F:serine-type endopeptidase inhibitor activity; P:negative regulation of endopeptidase activity; C:extracellular region			NA	NA	NA	2348.96496956327
[BLASTED]	TRINITY_DN29250_c32_g1_TRINITY_DN29250_c32_g1_i1_g.23226_m.23226	uncharacterized protein LOC109940324	378	20	6.3276e-47	97.25	NA					NA	NA	NA	2304.46526027086
[BLASTED, MAPPED, ANNOTATED]	TRINITY_DN46457_c4_g1_TRINITY_DN46457_c4_g1_i1_g.166228_m.166228	UDP-arabinopyranose mutase 1	1143	20	0	95.45	12	F:GO:0016757; C:GO:0009506; F:GO:0005515; C:GO:0005618; C:GO:0005829; F:GO:0052691; P:GO:0033356; C:GO:0005794; P:GO:0030244; P:GO:0071555; C:GO:0005576; P:GO:0009832	F:transferase activity, transferring glycosyl groups; C:plasmodesma; F:protein binding; C:cell wall; C:cytosol; F:UDP-arabinopyranose mutase activity; P:UDP-L-arabinose metabolic process; C:Golgi apparatus; P:cellulose biosynthetic process; P:cell wall organization; C:extracellular region; P:plant-type cell wall biogenesis	EC:5.4.99.30	UDP-arabinopyranose mutase	NA	NA	NA	2299.47006950791
[BLASTED, MAPPED, ANNOTATED]	TRINITY_DN42213_c1_g2_TRINITY_DN42213_c1_g2_i1_g.105952_m.105952	60S acidic ribosomal P0	342	20	1.33543e-44	94.05	6	F:GO:0003735; P:GO:0002181; P:GO:0042254; C:GO:0022625; F:GO:0070180; C:GO:0030687	F:structural constituent of ribosome; P:cytoplasmic translation; P:ribosome biogenesis; C:cytosolic large ribosomal subunit; F:large ribosomal subunit rRNA binding; C:preribosome, large subunit precursor			NA	NA	NA	2236.66596016454
