# Supplementary material for: Transcriptome assembly and annotation of johnsongrass (Sorghum halepense) rhizomes identify candidate rhizome‐specific genes
Source: Plant Direct. 2018 Jun 19;2(6):e00065. doi: 10.1002/pld3.65 (PMC6508516; doi:10.1002/pld3.65)
Supplement: Supplementary file 7 [file PLD3-2-e00065-s007.txt]

Tags	SeqName	Description	Length	#Hits	e-Value	sim mean	#GO	GO IDs	GO Names	Enzyme Codes	Enzyme Names	InterPro IDs	InterPro GO IDs	InterPro GO Names
[BLASTED, MAPPED, ANNOTATED]	TRINITY_DN10004_c0_g1_TRINITY_DN10004_c0_g1_i1_g.7116_m.7116	probable cysteine desulfurase	336	20	1.17587E-69	93.35	1	F:GO:0003824	F:catalytic activity
[NO-BLAST]	TRINITY_DN10023_c0_g1_TRINITY_DN10023_c0_g1_i1_g.7101_m.7101	---NA---	360
[BLASTED, MAPPED, ANNOTATED]	TRINITY_DN10028_c0_g1_TRINITY_DN10028_c0_g1_i1_g.7102_m.7102	Sugar transport 5	414	20	1.83188E-78	88.65	8	C:GO:0005887; P:GO:0015992; F:GO:0003824; F:GO:0005351; P:GO:0005992; P:GO:0046323; F:GO:0005355; P:GO:1904659	C:integral component of plasma membrane; P:proton transport; F:catalytic activity; F:sugar:proton symporter activity; P:trehalose biosynthetic process; P:glucose import; F:glucose transmembrane transporter activity; P:glucose transmembrane transport
[BLASTED, MAPPED, ANNOTATED]	TRINITY_DN10031_c0_g1_TRINITY_DN10031_c0_g1_i1_g.7118_m.7118	cation H(+) antiporter 20	501	20	9.84387E-85	91.6	5	C:GO:0016021; F:GO:0005451; P:GO:1902600; C:GO:0012505; P:GO:0006885	C:integral component of membrane; F:monovalent cation:proton antiporter activity; P:hydrogen ion transmembrane transport; C:endomembrane system; P:regulation of pH
[BLASTED, MAPPED]	TRINITY_DN10032_c0_g1_TRINITY_DN10032_c0_g1_i1_g.7107_m.7107	PREDICTED: uncharacterized protein LOC106804166	351	20	4.53368E-41	65.6	2	F:GO:0003676; P:GO:0015074	F:nucleic acid binding; P:DNA integration
[BLASTED, MAPPED, ANNOTATED]	TRINITY_DN10035_c0_g1_TRINITY_DN10035_c0_g1_i1_g.7121_m.7121	pumilio homolog 12-like	654	13	8.90252E-146	62.31	1	F:GO:0003723	F:RNA binding
[BLASTED, MAPPED]	TRINITY_DN10037_c0_g1_TRINITY_DN10037_c0_g1_i1_g.7124_m.7124	hypothetical protein SORBIDRAFT_04g006560	552	20	3.4902E-45	55.55	2	F:GO:0008270; P:GO:0006355	F:zinc ion binding; P:regulation of transcription, DNA-templated
[BLASTED, MAPPED, ANNOTATED]	TRINITY_DN10044_c0_g1_TRINITY_DN10044_c0_g1_i1_g.7133_m.7133	kinesin motor catalytic domain	552	20	3.49819E-36	55.65	10	C:GO:0005634; C:GO:0015630; F:GO:0005515; C:GO:0005737; F:GO:0003824; C:GO:0044430; C:GO:0016020; P:GO:0044763; P:GO:0006974; P:GO:0016567	C:nucleus; C:microtubule cytoskeleton; F:protein binding; C:cytoplasm; F:catalytic activity; C:cytoskeletal part; C:membrane; P:single-organism cellular process; P:cellular response to DNA damage stimulus; P:protein ubiquitination
[BLASTED, MAPPED, ANNOTATED]	TRINITY_DN10046_c0_g1_TRINITY_DN10046_c0_g1_i1_g.7127_m.7127	tRNA-splicing endonuclease	375	20	3.23052E-71	91.6	11	C:GO:0005657; C:GO:0005634; F:GO:0019904; P:GO:0016180; P:GO:0008033; P:GO:0045005; C:GO:0035649; P:GO:0006364; P:GO:0006369; P:GO:0006378; P:GO:0031126	C:replication fork; C:nucleus; F:protein domain specific binding; P:snRNA processing; P:tRNA processing; P:DNA-dependent DNA replication maintenance of fidelity; C:Nrd1 complex; P:rRNA processing; P:termination of RNA polymerase II transcription; P:mRNA polyadenylation; P:snoRNA 3'-end processing
[BLASTED, MAPPED, ANNOTATED]	TRINITY_DN10046_c0_g1_TRINITY_DN10046_c0_g1_i1_g.7126_m.7126	tRNA-splicing endonuclease	375	20	3.23052E-71	91.6	11	C:GO:0005657; C:GO:0005634; F:GO:0019904; P:GO:0016180; P:GO:0008033; P:GO:0045005; C:GO:0035649; P:GO:0006364; P:GO:0006369; P:GO:0006378; P:GO:0031126	C:replication fork; C:nucleus; F:protein domain specific binding; P:snRNA processing; P:tRNA processing; P:DNA-dependent DNA replication maintenance of fidelity; C:Nrd1 complex; P:rRNA processing; P:termination of RNA polymerase II transcription; P:mRNA polyadenylation; P:snoRNA 3'-end processing
[BLASTED, MAPPED, ANNOTATED]	TRINITY_DN10049_c0_g1_TRINITY_DN10049_c0_g1_i1_g.7132_m.7132	gata transcription factor	366	20	7.53725E-42	97.0	4	F:GO:0003700; F:GO:0008270; P:GO:0006355; F:GO:0043565	F:transcription factor activity, sequence-specific DNA binding; F:zinc ion binding; P:regulation of transcription, DNA-templated; F:sequence-specific DNA binding
[NO-BLAST]	TRINITY_DN10054_c0_g1_TRINITY_DN10054_c0_g1_i1_g.7139_m.7139	---NA---	330
[BLASTED]	TRINITY_DN10058_c0_g1_TRINITY_DN10058_c0_g1_i1_g.7129_m.7129	hypothetical protein AN958_11512, partial	354	16	1.09739E-11	61.69
[BLASTED, MAPPED, ANNOTATED]	TRINITY_DN10059_c0_g1_TRINITY_DN10059_c0_g1_i1_g.7134_m.7134	duf1960 family	390	20	7.10557E-34	73.8	1	C:GO:0005829	C:cytosol
[BLASTED, MAPPED, ANNOTATED]	TRINITY_DN10059_c0_g1_TRINITY_DN10059_c0_g1_i2_g.7135_m.7135	duf1960 family	366	20	1.42665E-18	77.2	2	F:GO:0005524; C:GO:0005829	F:ATP binding; C:cytosol
[NO-BLAST]	TRINITY_DN1005_c0_g1_TRINITY_DN1005_c0_g1_i1_g.682_m.682	---NA---	315
[NO-BLAST]	TRINITY_DN1005_c0_g1_TRINITY_DN1005_c0_g1_i1_g.683_m.683	---NA---	306
[BLASTED, MAPPED, ANNOTATED]	TRINITY_DN10063_c0_g1_TRINITY_DN10063_c0_g1_i1_g.7136_m.7136	globin	1230	20	0.0	73.25	4	F:GO:0019825; F:GO:0016491; P:GO:0055114; F:GO:0020037	F:oxygen binding; F:oxidoreductase activity; P:oxidation-reduction process; F:heme binding
[BLASTED, MAPPED, ANNOTATED]	TRINITY_DN10063_c0_g1_TRINITY_DN10063_c0_g1_i2_g.7137_m.7137	Globin	741	20	2.06915E-125	74.8	4	F:GO:0019825; F:GO:0016491; P:GO:0055114; F:GO:0020037	F:oxygen binding; F:oxidoreductase activity; P:oxidation-reduction process; F:heme binding
[BLASTED, MAPPED]	TRINITY_DN10064_c0_g1_TRINITY_DN10064_c0_g1_i1_g.7138_m.7138	DNA ligase 6	396	16	7.59002E-15	66.25	2	F:GO:0003676; P:GO:0015074	F:nucleic acid binding; P:DNA integration
[BLASTED, MAPPED]	TRINITY_DN10072_c0_g1_TRINITY_DN10072_c0_g1_i1_g.7140_m.7140	hypothetical protein CORC01_02499	1821	16	1.84726E-14	42.19	2	C:GO:0016020; C:GO:0016021	C:membrane; C:integral component of membrane
[BLASTED, MAPPED]	TRINITY_DN10073_c0_g1_TRINITY_DN10073_c0_g1_i1_g.7114_m.7114	hypothetical protein SORBIDRAFT_09g020190	564	12	6.08557E-21	58.42	3	F:GO:0003676; F:GO:0016810; P:GO:0006807	F:nucleic acid binding; F:hydrolase activity, acting on carbon-nitrogen (but not peptide) bonds; P:nitrogen compound metabolic process
[BLASTED, MAPPED, ANNOTATED]	TRINITY_DN10075_c0_g1_TRINITY_DN10075_c0_g1_i1_g.7109_m.7109	cystathionine beta-synthase	615	20	5.08461E-101	92.85	7	P:GO:0070814; C:GO:0005739; P:GO:0019343; F:GO:0004122; P:GO:0007089; P:GO:0019346; P:GO:0006535	P:hydrogen sulfide biosynthetic process; C:mitochondrion; P:cysteine biosynthetic process via cystathionine; F:cystathionine beta-synthase activity; P:traversing start control point of mitotic cell cycle; P:transsulfuration; P:cysteine biosynthetic process from serine	EC:4.2.1.22	Cystathionine beta-synthase
[NO-BLAST]	TRINITY_DN10084_c0_g1_TRINITY_DN10084_c0_g1_i1_g.7106_m.7106	---NA---	354
[NO-BLAST]	TRINITY_DN10085_c0_g1_TRINITY_DN10085_c0_g1_i1_g.7105_m.7105	---NA---	339
[NO-BLAST]	TRINITY_DN10089_c0_g1_TRINITY_DN10089_c0_g1_i1_g.7111_m.7111	---NA---	879
[NO-BLAST]	TRINITY_DN10089_c0_g1_TRINITY_DN10089_c0_g1_i1_g.7112_m.7112	---NA---	672
[NO-BLAST]	TRINITY_DN10099_c0_g1_TRINITY_DN10099_c0_g1_i1_g.7144_m.7144	---NA---	324
[BLASTED, MAPPED, ANNOTATED]	TRINITY_DN1009_c0_g1_TRINITY_DN1009_c0_g1_i1_g.687_m.687	small nuclear ribonucleo	348	20	5.92965E-38	93.6	8	C:GO:0005737; P:GO:0030490; C:GO:0046540; P:GO:0000956; C:GO:0019013; C:GO:0005730; C:GO:0005688; P:GO:0000398	C:cytoplasm; P:maturation of SSU-rRNA; C:U4/U6 x U5 tri-snRNP complex; P:nuclear-transcribed mRNA catabolic process; C:viral nucleocapsid; C:nucleolus; C:U6 snRNP; P:mRNA splicing, via spliceosome
[BLASTED, MAPPED, ANNOTATED]	TRINITY_DN10102_c0_g1_TRINITY_DN10102_c0_g1_i1_g.7158_m.7158	Pyrroline-5-carboxylate reductase	336	20	9.86984E-18	87.85	5	F:GO:0004735; C:GO:0005618; P:GO:0055114; C:GO:0009536; P:GO:0055129	F:pyrroline-5-carboxylate reductase activity; C:cell wall; P:oxidation-reduction process; C:plastid; P:L-proline biosynthetic process	EC:1.5.1.2	Pyrroline-5-carboxylate reductase
[BLASTED, MAPPED, ANNOTATED]	TRINITY_DN10109_c0_g1_TRINITY_DN10109_c0_g1_i1_g.7164_m.7164	MRD1	2091	20	0.0	74.65	5	F:GO:0000166; F:GO:0003676; P:GO:0000462; P:GO:0000479; C:GO:0044424	F:nucleotide binding; F:nucleic acid binding; P:maturation of SSU-rRNA from tricistronic rRNA transcript (SSU-rRNA, 5.8S rRNA, LSU-rRNA); P:endonucleolytic cleavage of tricistronic rRNA transcript (SSU-rRNA, 5.8S rRNA, LSU-rRNA); C:intracellular part
[BLASTED, MAPPED, ANNOTATED]	TRINITY_DN1010_c0_g1_TRINITY_DN1010_c0_g1_i1_g.680_m.680	cytochrome c oxidase assembly	348	20	4.5371E-57	86.65	5	C:GO:0005634; P:GO:0033617; C:GO:0005758; C:GO:0031305; C:GO:0005829	C:nucleus; P:mitochondrial respiratory chain complex IV assembly; C:mitochondrial intermembrane space; C:integral component of mitochondrial inner membrane; C:cytosol
[BLASTED, MAPPED, ANNOTATED]	TRINITY_DN10114_c0_g1_TRINITY_DN10114_c0_g1_i1_g.7165_m.7165	Leucine Rich Repeat domain	870	20	1.45522E-145	84.25	1	C:GO:0019005	C:SCF ubiquitin ligase complex
[BLASTED, MAPPED, ANNOTATED]	TRINITY_DN10116_c0_g1_TRINITY_DN10116_c0_g1_i1_g.7185_m.7185	Werner Syndrome-like exonuclease	342	20	5.93033E-52	74.4	5	F:GO:0003676; C:GO:0005634; F:GO:0008408; P:GO:0090305; C:GO:0009536	F:nucleic acid binding; C:nucleus; F:3'-5' exonuclease activity; P:nucleic acid phosphodiester bond hydrolysis; C:plastid
[BLASTED, MAPPED]	TRINITY_DN10118_c0_g1_TRINITY_DN10118_c0_g1_i1_g.7160_m.7160	egf domain-containing	375	20	1.80003E-30	58.25	4	F:GO:0005509; C:GO:0016020; C:GO:0016021; P:GO:0007155	F:calcium ion binding; C:membrane; C:integral component of membrane; P:cell adhesion
[NO-BLAST]	TRINITY_DN10119_c0_g1_TRINITY_DN10119_c0_g1_i1_g.7152_m.7152	---NA---	357
[NO-BLAST]	TRINITY_DN10120_c0_g1_TRINITY_DN10120_c0_g1_i1_g.7154_m.7154	---NA---	366
[BLASTED, MAPPED, ANNOTATED]	TRINITY_DN10121_c0_g1_TRINITY_DN10121_c0_g1_i1_g.7172_m.7172	aminopeptidase	1566	20	0.0	79.0	3	F:GO:0046872; P:GO:0006508; F:GO:0004177	F:metal ion binding; P:proteolysis; F:aminopeptidase activity	EC:3.4.11	Acting on peptide bonds (peptidases)
[BLASTED, MAPPED, ANNOTATED]	TRINITY_DN10121_c0_g1_TRINITY_DN10121_c0_g1_i2_g.7176_m.7176	aminopeptidase	780	20	2.43359E-79	66.9	1	F:GO:0008233	F:peptidase activity
[BLASTED, MAPPED, ANNOTATED]	TRINITY_DN10124_c0_g1_TRINITY_DN10124_c0_g1_i1_g.7180_m.7180	type II pantothenate kinase	615	20	9.68785E-98	83.2	4	F:GO:0005524; P:GO:0015937; F:GO:0004594; P:GO:0016310	F:ATP binding; P:coenzyme A biosynthetic process; F:pantothenate kinase activity; P:phosphorylation	EC:2.7.1.33	Pantothenate kinase
[BLASTED, MAPPED, ANNOTATED]	TRINITY_DN10124_c0_g1_TRINITY_DN10124_c0_g1_i2_g.7182_m.7182	type II pantothenate kinase	666	20	3.12142E-113	88.5	4	F:GO:0005524; P:GO:0015937; F:GO:0004594; P:GO:0016310	F:ATP binding; P:coenzyme A biosynthetic process; F:pantothenate kinase activity; P:phosphorylation	EC:2.7.1.33	Pantothenate kinase
[BLASTED, MAPPED, ANNOTATED]	TRINITY_DN10125_c0_g1_TRINITY_DN10125_c0_g1_i1_g.7179_m.7179	ABC transporter G family member 31	375	20	1.98167E-55	89.1	7	F:GO:0005524; P:GO:0006855; C:GO:0009506; P:GO:0015716; P:GO:0015748; F:GO:0015416; C:GO:0043190	F:ATP binding; P:drug transmembrane transport; C:plasmodesma; P:organic phosphonate transport; P:organophosphate ester transport; F:ATPase-coupled organic phosphonate transmembrane transporter activity; C:ATP-binding cassette (ABC) transporter complex	EC:3.6.1.3; EC:3.6.1.15; EC:3.6.3.28	Adenosinetriphosphatase; Nucleoside-triphosphate phosphatase; Phosphonate-transporting ATPase
[BLASTED, MAPPED, ANNOTATED]	TRINITY_DN10129_c0_g1_TRINITY_DN10129_c0_g1_i1_g.7167_m.7167	TUB-transcription factor 14	564	20	5.90032E-76	67.0	1	C:GO:0016021	C:integral component of membrane
[BLASTED, MAPPED, ANNOTATED]	TRINITY_DN10131_c0_g1_TRINITY_DN10131_c0_g1_i1_g.7153_m.7153	retrotransposon unclassified	354	20	3.79869E-21	64.15	3	P:GO:0043170; F:GO:0005488; P:GO:0044238	P:macromolecule metabolic process; F:binding; P:primary metabolic process
[BLASTED, MAPPED, ANNOTATED]	TRINITY_DN10137_c0_g1_TRINITY_DN10137_c0_g1_i1_g.7192_m.7192	glycosyltransferase family 31	1452	20	0.0	82.4	2	F:GO:0016757; C:GO:0016021	F:transferase activity, transferring glycosyl groups; C:integral component of membrane
[BLASTED, MAPPED, ANNOTATED]	TRINITY_DN10137_c0_g1_TRINITY_DN10137_c0_g1_i1_g.7191_m.7191	glycosyltransferase family 31	1650	20	0.0	83.5	2	F:GO:0016757; C:GO:0016021	F:transferase activity, transferring glycosyl groups; C:integral component of membrane
[BLASTED, MAPPED, ANNOTATED]	TRINITY_DN10138_c0_g1_TRINITY_DN10138_c0_g1_i1_g.7190_m.7190	RNA polymerase beta (chloroplast)	363	20	1.35587E-78	98.45	4	F:GO:0003677; C:GO:0009507; F:GO:0003899; P:GO:0006351	F:DNA binding; C:chloroplast; F:DNA-directed 5'-3' RNA polymerase activity; P:transcription, DNA-templated	EC:2.7.7.6	DNA-directed RNA polymerase
[BLASTED]	TRINITY_DN1013_c0_g1_TRINITY_DN1013_c0_g1_i1_g.663_m.663	long chronological lifespan 2	450	20	2.17118E-41	88.1
[BLASTED]	TRINITY_DN1013_c0_g1_TRINITY_DN1013_c0_g1_i1_g.664_m.664	long chronological lifespan 2	411	20	1.36278E-41	88.1
[BLASTED, MAPPED, ANNOTATED]	TRINITY_DN10146_c0_g1_TRINITY_DN10146_c0_g1_i1_g.7196_m.7196	hypothetical protein GALMADRAFT_227940	345	20	2.47877E-24	64.7	1	C:GO:0016020	C:membrane
[BLASTED, MAPPED, ANNOTATED]	TRINITY_DN10148_c0_g1_TRINITY_DN10148_c0_g1_i1_g.7161_m.7161	cellular morphogenesis	636	20	2.78955E-107	84.1	1	C:GO:0016021	C:integral component of membrane
[BLASTED, MAPPED, ANNOTATED]	TRINITY_DN10150_c0_g1_TRINITY_DN10150_c0_g1_i1_g.7147_m.7147	DNA-directed RNA polymerase II subunit rpb1	441	20	3.42964E-87	92.4	8	F:GO:0003677; F:GO:0003899; P:GO:0001172; C:GO:0016021; C:GO:0005829; P:GO:0006366; P:GO:0019985; C:GO:0005665	F:DNA binding; F:DNA-directed 5'-3' RNA polymerase activity; P:transcription, RNA-templated; C:integral component of membrane; C:cytosol; P:transcription from RNA polymerase II promoter; P:translesion synthesis; C:DNA-directed RNA polymerase II, core complex	EC:2.7.7.6	DNA-directed RNA polymerase
[BLASTED, MAPPED, ANNOTATED]	TRINITY_DN10156_c0_g1_TRINITY_DN10156_c0_g1_i1_g.7151_m.7151	Chitin synthase export chaperone	411	20	3.5419E-61	78.75	1	C:GO:0016021	C:integral component of membrane
[BLASTED]	TRINITY_DN10157_c0_g1_TRINITY_DN10157_c0_g1_i1_g.7150_m.7150	hypothetical protein SORBIDRAFT_08g016340	327	3	1.03071E-64	96.33
[BLASTED, MAPPED, ANNOTATED]	TRINITY_DN1015_c0_g1_TRINITY_DN1015_c0_g1_i1_g.665_m.665	Nitrilase	705	20	9.4985E-100	76.4	2	F:GO:0016810; P:GO:0006807	F:hydrolase activity, acting on carbon-nitrogen (but not peptide) bonds; P:nitrogen compound metabolic process
[BLASTED, MAPPED]	TRINITY_DN10160_c0_g1_TRINITY_DN10160_c0_g1_i1_g.7145_m.7145	multidrug transporter	324	2	4.84532E-6	93.5	3	P:GO:0055085; C:GO:0016020; C:GO:0016021	P:transmembrane transport; C:membrane; C:integral component of membrane
[BLASTED, MAPPED, ANNOTATED]	TRINITY_DN10161_c0_g1_TRINITY_DN10161_c0_g1_i1_g.7156_m.7156	glycine dehydrogenase	831	20	2.83449E-86	67.1	2	F:GO:0003824; P:GO:0044710	F:catalytic activity; P:single-organism metabolic process
[NO-BLAST]	TRINITY_DN10162_c0_g1_TRINITY_DN10162_c0_g1_i1_g.7211_m.7211	---NA---	330
[NO-BLAST]	TRINITY_DN10162_c0_g1_TRINITY_DN10162_c0_g1_i1_g.7212_m.7212	---NA---	330
[BLASTED]	TRINITY_DN10163_c0_g1_TRINITY_DN10163_c0_g1_i1_g.7162_m.7162	isoflavone reductase like irl	333	20	3.20946E-53	85.55
[BLASTED, MAPPED, ANNOTATED]	TRINITY_DN10167_c0_g1_TRINITY_DN10167_c0_g1_i1_g.7214_m.7214	multispanning membrane	549	20	2.47594E-70	78.15	1	C:GO:0016021	C:integral component of membrane
[BLASTED, MAPPED, ANNOTATED]	TRINITY_DN10167_c0_g1_TRINITY_DN10167_c0_g1_i2_g.7215_m.7215	multispanning membrane	579	20	1.0974E-80	83.7	1	C:GO:0016021	C:integral component of membrane
[BLASTED]	TRINITY_DN10169_c0_g1_TRINITY_DN10169_c0_g1_i1_g.7148_m.7148	7alpha-cephem-methoxylase P8 chain	624	20	2.22866E-144	97.2
[BLASTED]	TRINITY_DN10179_c0_g1_TRINITY_DN10179_c0_g1_i1_g.7187_m.7187	hypothetical protein Moror_2029	348	15	8.1404E-14	59.87
[BLASTED, MAPPED, ANNOTATED]	TRINITY_DN10182_c0_g1_TRINITY_DN10182_c0_g1_i1_g.7201_m.7201	40S ribosomal S17	411	20	3.19492E-48	81.5	4	F:GO:0003735; C:GO:0022627; P:GO:0000028; P:GO:0006412	F:structural constituent of ribosome; C:cytosolic small ribosomal subunit; P:ribosomal small subunit assembly; P:translation
[BLASTED, MAPPED, ANNOTATED]	TRINITY_DN10182_c0_g2_TRINITY_DN10182_c0_g2_i1_g.7204_m.7204	ribosomal S17	297	20	3.83317E-57	94.4	10	F:GO:0003735; C:GO:0022627; P:GO:0002119; P:GO:0048477; P:GO:0009792; P:GO:0006915; P:GO:0010171; P:GO:0000028; P:GO:0040018; P:GO:0006412	F:structural constituent of ribosome; C:cytosolic small ribosomal subunit; P:nematode larval development; P:oogenesis; P:embryo development ending in birth or egg hatching; P:apoptotic process; P:body morphogenesis; P:ribosomal small subunit assembly; P:positive regulation of multicellular organism growth; P:translation
[BLASTED]	TRINITY_DN10187_c0_g1_TRINITY_DN10187_c0_g1_i1_g.7169_m.7169	citrate-binding -like	384	20	1.4517E-86	84.3
[BLASTED, MAPPED, ANNOTATED]	TRINITY_DN10188_c0_g1_TRINITY_DN10188_c0_g1_i1_g.7208_m.7208	isopenicillin-N N-acyltransferase	555	20	1.61176E-101	88.25	9	C:GO:0005789; F:GO:0016746; P:GO:0006888; C:GO:0012507; C:GO:0016021; F:GO:0005484; C:GO:0031201; C:GO:0005794; P:GO:0048280	C:endoplasmic reticulum membrane; F:transferase activity, transferring acyl groups; P:ER to Golgi vesicle-mediated transport; C:ER to Golgi transport vesicle membrane; C:integral component of membrane; F:SNAP receptor activity; C:SNARE complex; C:Golgi apparatus; P:vesicle fusion with Golgi apparatus
[BLASTED, MAPPED, ANNOTATED]	TRINITY_DN10193_c0_g1_TRINITY_DN10193_c0_g1_i1_g.7189_m.7189	DNA replication licensing factor mcm5	405	20	4.85398E-86	99.9	20	P:GO:0006270; P:GO:0000727; P:GO:0030174; C:GO:0031261; P:GO:0006343; P:GO:0006267; F:GO:0003682; C:GO:0042555; P:GO:0006348; C:GO:0000784; F:GO:0003697; C:GO:0005656; F:GO:0003688; F:GO:0005524; F:GO:0003678; P:GO:0031939; P:GO:0032508; P:GO:0051097; C:GO:0005829; C:GO:0031298	P:DNA replication initiation; P:double-strand break repair via break-induced replication; P:regulation of DNA-dependent DNA replication initiation; C:DNA replication preinitiation complex; P:establishment of chromatin silencing; P:pre-replicative complex assembly involved in nuclear cell cycle DNA replication; F:chromatin binding; C:MCM complex; P:chromatin silencing at telomere; C:nuclear chromo…	EC:3.6.1.15	Nucleoside-triphosphate phosphatase
[BLASTED, MAPPED, ANNOTATED]	TRINITY_DN10198_c0_g1_TRINITY_DN10198_c0_g1_i1_g.7205_m.7205	NRT1 PTR FAMILY	324	20	1.37462E-46	83.1	3	C:GO:0016021; P:GO:0006810; F:GO:0005215	C:integral component of membrane; P:transport; F:transporter activity
[NO-BLAST]	TRINITY_DN101_c0_g1_TRINITY_DN101_c0_g1_i1_g.88_m.88	---NA---	348
[NO-BLAST]	TRINITY_DN101_c0_g1_TRINITY_DN101_c0_g1_i1_g.87_m.87	---NA---	366
[BLASTED, MAPPED, ANNOTATED]	TRINITY_DN10203_c0_g1_TRINITY_DN10203_c0_g1_i1_g.7238_m.7238	related to aimless (aleA)	1188	20	9.02534E-114	65.4	1	P:GO:0065007	P:biological regulation
[NO-BLAST]	TRINITY_DN10206_c0_g1_TRINITY_DN10206_c0_g1_i1_g.7240_m.7240	---NA---	555
[NO-BLAST]	TRINITY_DN1020_c0_g1_TRINITY_DN1020_c0_g1_i1_g.695_m.695	---NA---	321
[BLASTED, MAPPED, ANNOTATED]	TRINITY_DN10216_c0_g1_TRINITY_DN10216_c0_g1_i1_g.7222_m.7222	metal transporter NRAT1	324	20	2.81899E-42	72.2	12	F:GO:0000166; F:GO:0003676; P:GO:0010044; F:GO:0005381; F:GO:0015086; C:GO:0016021; P:GO:0015690; F:GO:0005384; F:GO:0015083; C:GO:0005622; C:GO:0005886; P:GO:1902602	F:nucleotide binding; F:nucleic acid binding; P:response to aluminum ion; F:iron ion transmembrane transporter activity; F:cadmium ion transmembrane transporter activity; C:integral component of membrane; P:aluminum cation transport; F:manganese ion transmembrane transporter activity; F:aluminum ion transmembrane transporter activity; C:intracellular; C:plasma membrane; P:aluminum ion transmembra…
[BLASTED, MAPPED, ANNOTATED]	TRINITY_DN10216_c0_g1_TRINITY_DN10216_c0_g1_i1_g.7220_m.7220	metal transporter NRAT1	522	20	1.51647E-71	84.65	12	F:GO:0000166; F:GO:0003676; P:GO:0010044; F:GO:0005381; F:GO:0015086; C:GO:0016021; P:GO:0015690; F:GO:0005384; F:GO:0015083; C:GO:0005622; C:GO:0005886; P:GO:1902602	F:nucleotide binding; F:nucleic acid binding; P:response to aluminum ion; F:iron ion transmembrane transporter activity; F:cadmium ion transmembrane transporter activity; C:integral component of membrane; P:aluminum cation transport; F:manganese ion transmembrane transporter activity; F:aluminum ion transmembrane transporter activity; C:intracellular; C:plasma membrane; P:aluminum ion transmembra…
[BLASTED]	TRINITY_DN10219_c0_g1_TRINITY_DN10219_c0_g1_i1_g.7216_m.7216	related to lustrin A	321	20	2.73503E-35	96.2
[BLASTED]	TRINITY_DN10220_c0_g1_TRINITY_DN10220_c0_g1_i1_g.7224_m.7224	hypothetical protein S7711_02445	360	2	1.94493E-11	70.5
[BLASTED]	TRINITY_DN10220_c0_g1_TRINITY_DN10220_c0_g1_i1_g.7223_m.7223	hypothetical protein S7711_02445	489	17	5.30692E-27	55.18
[BLASTED, MAPPED, ANNOTATED]	TRINITY_DN10223_c0_g1_TRINITY_DN10223_c0_g1_i1_g.7225_m.7225	elongation factor mitochondrial	1407	20	0.0	94.65	5	F:GO:0005525; F:GO:0003746; F:GO:0003924; C:GO:0005739; P:GO:0070125	F:GTP binding; F:translation elongation factor activity; F:GTPase activity; C:mitochondrion; P:mitochondrial translational elongation	EC:3.6.1.15	Nucleoside-triphosphate phosphatase
[BLASTED]	TRINITY_DN10232_c0_g1_TRINITY_DN10232_c0_g1_i1_g.7227_m.7227	nuclease HARBI1	414	20	1.32786E-89	89.8
[BLASTED, MAPPED]	TRINITY_DN10234_c0_g1_TRINITY_DN10234_c0_g1_i1_g.7242_m.7242	UBA TS-N domain-containing	1083	20	1.34579E-72	63.9	1	F:GO:0005509	F:calcium ion binding
[BLASTED, MAPPED]	TRINITY_DN10234_c0_g1_TRINITY_DN10234_c0_g1_i2_g.7246_m.7246	UBA TS-N domain-containing	894	20	4.02431E-78	65.15	1	F:GO:0005509	F:calcium ion binding
[NO-BLAST]	TRINITY_DN10236_c0_g1_TRINITY_DN10236_c0_g1_i1_g.7250_m.7250	---NA---	465
[BLASTED, MAPPED, ANNOTATED]	TRINITY_DN10244_c0_g1_TRINITY_DN10244_c0_g1_i1_g.7218_m.7218	delta-aminolevulinic acid dehydratase	1155	20	0.0	93.75	3	F:GO:0004655; P:GO:0006779; F:GO:0046872	F:porphobilinogen synthase activity; P:porphyrin-containing compound biosynthetic process; F:metal ion binding	EC:4.2.1.24	Porphobilinogen synthase
[BLASTED, MAPPED, ANNOTATED]	TRINITY_DN10245_c0_g1_TRINITY_DN10245_c0_g1_i1_g.7219_m.7219	hypothetical protein SORBI_3002G023400	375	20	3.83764E-49	74.2	1	C:GO:0016021	C:integral component of membrane
[BLASTED, MAPPED, ANNOTATED]	TRINITY_DN10248_c0_g1_TRINITY_DN10248_c0_g1_i1_g.7253_m.7253	Acyl-coenzyme A oxidase peroxisomal	843	20	0.0	83.3	10	F:GO:0003995; C:GO:0005777; F:GO:0003997; P:GO:0033539; F:GO:0000062; F:GO:0050660; P:GO:0009793; F:GO:0009055; F:GO:0052890; P:GO:0055088	F:acyl-CoA dehydrogenase activity; C:peroxisome; F:acyl-CoA oxidase activity; P:fatty acid beta-oxidation using acyl-CoA dehydrogenase; F:fatty-acyl-CoA binding; F:flavin adenine dinucleotide binding; P:embryo development ending in seed dormancy; F:electron carrier activity; F:oxidoreductase activity, acting on the CH-CH group of donors, with a flavin as acceptor; P:lipid homeostasis	EC:1.3.99.3; EC:1.3.3.6	Acting on the CH-CH group of donors; Acyl-CoA oxidase
[BLASTED, MAPPED, ANNOTATED]	TRINITY_DN10250_c0_g1_TRINITY_DN10250_c0_g1_i1_g.7228_m.7228	phosphatase 2C 23	414	20	3.68353E-78	69.25	9	C:GO:0009570; P:GO:0006428; F:GO:0005524; F:GO:0004822; P:GO:0006450; C:GO:0005739; F:GO:0002161; C:GO:0005829; P:GO:0048481	C:chloroplast stroma; P:isoleucyl-tRNA aminoacylation; F:ATP binding; F:isoleucine-tRNA ligase activity; P:regulation of translational fidelity; C:mitochondrion; F:aminoacyl-tRNA editing activity; C:cytosol; P:plant ovule development	EC:6.1.1.5; EC:3.1.1.1	Isoleucine--tRNA ligase; Carboxylesterase
[BLASTED]	TRINITY_DN10251_c0_g1_TRINITY_DN10251_c0_g1_i1_g.7255_m.7255	hypothetical protein S40288_03188	438	20	1.57442E-34	65.35
[BLASTED, MAPPED, ANNOTATED]	TRINITY_DN10256_c0_g1_TRINITY_DN10256_c0_g1_i1_g.7241_m.7241	integral membrane	1326	20	0.0	80.3	1	C:GO:0016021	C:integral component of membrane
[BLASTED, MAPPED, ANNOTATED]	TRINITY_DN10257_c0_g1_TRINITY_DN10257_c0_g1_i1_g.7231_m.7231	ubiquitin ligase complex F-box GRR1	1932	20	0.0	85.65	11	C:GO:0005634; F:GO:0004842; C:GO:0000142; P:GO:0000209; P:GO:0031146; C:GO:0019005; P:GO:0006974; P:GO:0071406; F:GO:0030674; F:GO:0016874; P:GO:0000751	C:nucleus; F:ubiquitin-protein transferase activity; C:cellular bud neck contractile ring; P:protein polyubiquitination; P:SCF-dependent proteasomal ubiquitin-dependent protein catabolic process; C:SCF ubiquitin ligase complex; P:cellular response to DNA damage stimulus; P:cellular response to methylmercury; F:protein binding, bridging; F:ligase activity; P:mitotic cell cycle G1 arrest in respons…
[NO-BLAST]	TRINITY_DN10257_c0_g1_TRINITY_DN10257_c0_g1_i1_g.7237_m.7237	---NA---	342
[BLASTED, MAPPED, ANNOTATED]	TRINITY_DN10260_c0_g1_TRINITY_DN10260_c0_g1_i1_g.7258_m.7258	rna recognition domain-containing	1050	20	2.02975E-128	82.85	8	F:GO:0000166; C:GO:0005634; P:GO:0006338; C:GO:0000932; C:GO:0005829; F:GO:0008266; P:GO:0000398; P:GO:1902625	F:nucleotide binding; C:nucleus; P:chromatin remodeling; C:P-body; C:cytosol; F:poly(U) RNA binding; P:mRNA splicing, via spliceosome; P:negative regulation of induction of conjugation with cellular fusion by negative regulation of transcription from RNA polymerase II promoter
[BLASTED, MAPPED, ANNOTATED]	TRINITY_DN10260_c0_g1_TRINITY_DN10260_c0_g1_i1_g.7259_m.7259	rna recognition domain-containing	906	20	2.11463E-129	83.1	8	F:GO:0000166; C:GO:0005634; P:GO:0006338; C:GO:0000932; C:GO:0005829; F:GO:0008266; P:GO:0000398; P:GO:1902625	F:nucleotide binding; C:nucleus; P:chromatin remodeling; C:P-body; C:cytosol; F:poly(U) RNA binding; P:mRNA splicing, via spliceosome; P:negative regulation of induction of conjugation with cellular fusion by negative regulation of transcription from RNA polymerase II promoter
[BLASTED, MAPPED, ANNOTATED]	TRINITY_DN10261_c0_g1_TRINITY_DN10261_c0_g1_i1_g.7256_m.7256	acetolactate synthase	459	20	3.35216E-99	95.65	4	F:GO:0000287; F:GO:0003984; F:GO:0030976; P:GO:0034077	F:magnesium ion binding; F:acetolactate synthase activity; F:thiamine pyrophosphate binding; P:butanediol metabolic process	EC:2.2.1.6	Acetolactate synthase
[NO-BLAST]	TRINITY_DN10265_c0_g1_TRINITY_DN10265_c0_g1_i2_g.7268_m.7268	---NA---	300
[BLASTED, MAPPED, ANNOTATED]	TRINITY_DN10266_c0_g1_TRINITY_DN10266_c0_g1_i1_g.7272_m.7272	SH3 domain-containing	768	20	1.11677E-92	77.0	1	C:GO:0016021	C:integral component of membrane
[BLASTED, MAPPED, ANNOTATED]	TRINITY_DN1026_c0_g1_TRINITY_DN1026_c0_g1_i1_g.694_m.694	transport membrane (mitochondrion)	345	20	5.9604E-51	88.4	2	C:GO:0005739; C:GO:0016021	C:mitochondrion; C:integral component of membrane
[BLASTED, MAPPED, ANNOTATED]	TRINITY_DN10272_c0_g1_TRINITY_DN10272_c0_g1_i1_g.7275_m.7275	spindle poison sensitivity Scp3	303	20	6.44473E-31	78.25	1	F:GO:0046872	F:metal ion binding
[BLASTED, MAPPED, ANNOTATED]	TRINITY_DN10273_c0_g1_TRINITY_DN10273_c0_g1_i1_g.7276_m.7276	hypothetical protein SORBIDRAFT_05g022270	459	20	2.41314E-99	67.0	1	C:GO:0016021	C:integral component of membrane
[BLASTED, MAPPED, ANNOTATED]	TRINITY_DN10278_c0_g1_TRINITY_DN10278_c0_g1_i1_g.7280_m.7280	retrotransposon unclassified	435	20	1.00223E-65	82.45	5	F:GO:0003676; F:GO:0003964; C:GO:0005739; P:GO:0015074; P:GO:0006278	F:nucleic acid binding; F:RNA-directed DNA polymerase activity; C:mitochondrion; P:DNA integration; P:RNA-dependent DNA biosynthetic process	EC:2.7.7.49	RNA-directed DNA polymerase
[BLASTED]	TRINITY_DN10280_c0_g1_TRINITY_DN10280_c0_g1_i1_g.7229_m.7229	hypothetical protein SORBI_3002G212300	444	1	7.13265E-51	99.0
[BLASTED, MAPPED, ANNOTATED]	TRINITY_DN10284_c0_g1_TRINITY_DN10284_c0_g1_i1_g.7284_m.7284	Mitochondrial 2-oxodicarboxylate carrier 2	315	20	6.78552E-59	93.85	2	P:GO:0055085; C:GO:0016021	P:transmembrane transport; C:integral component of membrane
[BLASTED, MAPPED, ANNOTATED]	TRINITY_DN10286_c0_g1_TRINITY_DN10286_c0_g1_i1_g.7285_m.7285	Peroxin-3 family	510	20	3.66083E-30	94.8	5	C:GO:0005779; P:GO:0045046; P:GO:0032581; P:GO:0045033; C:GO:0005783	C:integral component of peroxisomal membrane; P:protein import into peroxisome membrane; P:ER-dependent peroxisome organization; P:peroxisome inheritance; C:endoplasmic reticulum
[BLASTED, MAPPED, ANNOTATED]	TRINITY_DN10288_c0_g1_TRINITY_DN10288_c0_g1_i1_g.7262_m.7262	hypothetical protein SORBIDRAFT_02g002340	315	20	2.76188E-44	67.55	1	C:GO:0016021	C:integral component of membrane
[NO-BLAST]	TRINITY_DN10289_c0_g1_TRINITY_DN10289_c0_g1_i1_g.7263_m.7263	---NA---	315
[BLASTED, MAPPED]	TRINITY_DN10292_c0_g1_TRINITY_DN10292_c0_g1_i1_g.7264_m.7264	chitinase 4-like	396	20	1.93764E-44	65.55	3	F:GO:0004568; P:GO:0016998; P:GO:0006032	F:chitinase activity; P:cell wall macromolecule catabolic process; P:chitin catabolic process
[BLASTED]	TRINITY_DN10293_c0_g1_TRINITY_DN10293_c0_g1_i1_g.7269_m.7269	hypothetical protein S7711_07835	942	20	9.57983E-155	78.45
[BLASTED, MAPPED, ANNOTATED]	TRINITY_DN10294_c0_g1_TRINITY_DN10294_c0_g1_i1_g.7265_m.7265	RNA polymerase II-associated	729	20	2.75083E-133	87.35	20	P:GO:2001173; P:GO:2001165; P:GO:0006362; F:GO:0003682; P:GO:0090262; P:GO:0006414; P:GO:0006368; P:GO:0045910; P:GO:0032968; P:GO:0051301; F:GO:0001089; F:GO:0003746; F:GO:1990269; P:GO:2001209; P:GO:0016570; C:GO:0016593; C:GO:0035327; P:GO:0034402; C:GO:0005829; P:GO:2001255	P:regulation of histone H2B conserved C-terminal lysine ubiquitination; P:positive regulation of phosphorylation of RNA polymerase II C-terminal domain serine 2 residues; P:transcription elongation from RNA polymerase I promoter; F:chromatin binding; P:regulation of transcription-coupled nucleotide-excision repair; P:translational elongation; P:transcription elongation from RNA polymerase II prom…
[BLASTED, MAPPED, ANNOTATED]	TRINITY_DN10300_c0_g1_TRINITY_DN10300_c0_g1_i1_g.7299_m.7299	leishmanolysin-like peptidase	393	20	8.36714E-27	58.75	1	F:GO:0016787	F:hydrolase activity
[BLASTED, MAPPED, ANNOTATED]	TRINITY_DN10310_c0_g1_TRINITY_DN10310_c0_g1_i1_g.7321_m.7321	ribosomal L18e	474	20	6.89677E-72	81.15	4	F:GO:0003723; F:GO:0003735; C:GO:0022625; P:GO:0006412	F:RNA binding; F:structural constituent of ribosome; C:cytosolic large ribosomal subunit; P:translation
[BLASTED, MAPPED, ANNOTATED]	TRINITY_DN10311_c0_g1_TRINITY_DN10311_c0_g1_i1_g.7322_m.7322	vacuolar sorting	306	20	1.74511E-35	87.35	3	F:GO:0008270; F:GO:0043130; F:GO:0032266	F:zinc ion binding; F:ubiquitin binding; F:phosphatidylinositol-3-phosphate binding
[BLASTED]	TRINITY_DN10312_c0_g1_TRINITY_DN10312_c0_g1_i1_g.7323_m.7323	hypothetical protein IMG5_067160	342	2	6.26178E-8	70.5
[BLASTED, MAPPED, ANNOTATED]	TRINITY_DN10315_c0_g1_TRINITY_DN10315_c0_g1_i1_g.7288_m.7288	E3 ubiquitin- ligase BRE1	462	20	9.88267E-71	92.45	16	F:GO:0008270; F:GO:0042802; P:GO:0010390; P:GO:0031571; P:GO:0030174; P:GO:0000724; P:GO:0006366; P:GO:0000722; P:GO:0006348; P:GO:0042138; C:GO:0000781; F:GO:0003688; F:GO:0004842; C:GO:0000790; P:GO:0031573; F:GO:0016874	F:zinc ion binding; F:identical protein binding; P:histone monoubiquitination; P:mitotic G1 DNA damage checkpoint; P:regulation of DNA-dependent DNA replication initiation; P:double-strand break repair via homologous recombination; P:transcription from RNA polymerase II promoter; P:telomere maintenance via recombination; P:chromatin silencing at telomere; P:meiotic DNA double-strand break formati…
[BLASTED, MAPPED, ANNOTATED]	TRINITY_DN10315_c0_g1_TRINITY_DN10315_c0_g1_i1_g.7287_m.7287	E3 ubiquitin- ligase BRE1	1605	20	0.0	91.35	16	F:GO:0008270; F:GO:0042802; P:GO:0010390; P:GO:0031571; P:GO:0030174; P:GO:0000724; P:GO:0006366; P:GO:0000722; P:GO:0006348; P:GO:0042138; C:GO:0000781; F:GO:0003688; F:GO:0004842; C:GO:0000790; P:GO:0031573; F:GO:0016874	F:zinc ion binding; F:identical protein binding; P:histone monoubiquitination; P:mitotic G1 DNA damage checkpoint; P:regulation of DNA-dependent DNA replication initiation; P:double-strand break repair via homologous recombination; P:transcription from RNA polymerase II promoter; P:telomere maintenance via recombination; P:chromatin silencing at telomere; P:meiotic DNA double-strand break formati…
[BLASTED, MAPPED, ANNOTATED]	TRINITY_DN10317_c0_g1_TRINITY_DN10317_c0_g1_i1_g.7291_m.7291	nodulation-signaling pathway 1	351	20	3.38028E-38	82.95	7	C:GO:0005634; F:GO:0003700; P:GO:2000032; P:GO:0006351; P:GO:0006355; F:GO:0043565; P:GO:0042446	C:nucleus; F:transcription factor activity, sequence-specific DNA binding; P:regulation of secondary shoot formation; P:transcription, DNA-templated; P:regulation of transcription, DNA-templated; F:sequence-specific DNA binding; P:hormone biosynthetic process
[NO-BLAST]	TRINITY_DN10318_c0_g1_TRINITY_DN10318_c0_g1_i1_g.7289_m.7289	---NA---	366
[BLASTED, MAPPED, ANNOTATED]	TRINITY_DN10320_c0_g1_TRINITY_DN10320_c0_g1_i1_g.7297_m.7297	related to possible apospory-associated	765	20	1.60925E-137	80.5	5	C:GO:0005634; F:GO:0047938; C:GO:0005737; P:GO:0044262; F:GO:0030246	C:nucleus; F:glucose-6-phosphate 1-epimerase activity; C:cytoplasm; P:cellular carbohydrate metabolic process; F:carbohydrate binding	EC:5.1.3.15	Glucose-6-phosphate 1-epimerase
[BLASTED, MAPPED, ANNOTATED]	TRINITY_DN10322_c0_g1_TRINITY_DN10322_c0_g1_i1_g.7294_m.7294	ATP-dependent RNA helicase DBP2	429	20	1.54369E-96	100.0	7	C:GO:0005634; F:GO:0005524; F:GO:0003723; P:GO:0000184; C:GO:0005737; F:GO:0004386; P:GO:0006364	C:nucleus; F:ATP binding; F:RNA binding; P:nuclear-transcribed mRNA catabolic process, nonsense-mediated decay; C:cytoplasm; F:helicase activity; P:rRNA processing	EC:3.6.1.15	Nucleoside-triphosphate phosphatase
[BLASTED, MAPPED, ANNOTATED]	TRINITY_DN10326_c0_g1_TRINITY_DN10326_c0_g1_i1_g.7302_m.7302	MFS maltose permease	369	20	1.7333E-38	72.0	1	C:GO:0016020	C:membrane
[BLASTED]	TRINITY_DN10329_c0_g1_TRINITY_DN10329_c0_g1_i1_g.7327_m.7327	PREDICTED: uncharacterized protein LOC104292323, partial	387	20	1.64476E-53	71.6
[BLASTED, MAPPED, ANNOTATED]	TRINITY_DN10330_c0_g1_TRINITY_DN10330_c0_g1_i1_g.7335_m.7335	major facilitator superfamily transporter	462	20	5.36217E-71	78.1	2	P:GO:0055085; C:GO:0016021	P:transmembrane transport; C:integral component of membrane
[BLASTED, MAPPED, ANNOTATED]	TRINITY_DN10332_c0_g1_TRINITY_DN10332_c0_g1_i1_g.7316_m.7316	argininosuccinate lyase	849	20	0.0	95.9	3	P:GO:0042450; C:GO:0005829; F:GO:0004056	P:arginine biosynthetic process via ornithine; C:cytosol; F:argininosuccinate lyase activity	EC:4.3.2.1	Argininosuccinate lyase
[BLASTED]	TRINITY_DN10333_c0_g1_TRINITY_DN10333_c0_g1_i1_g.7337_m.7337	hypothetical protein J056_000850	636	1	1.27296E-4	52.0
[BLASTED, MAPPED, ANNOTATED]	TRINITY_DN1033_c0_g1_TRINITY_DN1033_c0_g1_i1_g.701_m.701	hypothetical protein SORBIDRAFT_0120s002040	402	3	3.24646E-56	75.33	1	C:GO:0016021	C:integral component of membrane
[BLASTED, MAPPED, ANNOTATED]	TRINITY_DN10340_c0_g1_TRINITY_DN10340_c0_g1_i1_g.7319_m.7319	MFS multidrug transporter	660	20	1.6359E-59	65.8	1	C:GO:0016020	C:membrane
[BLASTED, MAPPED, ANNOTATED]	TRINITY_DN10341_c0_g1_TRINITY_DN10341_c0_g1_i1_g.7348_m.7348	60S ribosomal L4	375	20	2.79215E-69	89.25	7	F:GO:0003735; P:GO:0008340; P:GO:0009792; P:GO:0006915; C:GO:0022625; P:GO:0000003; P:GO:0006412	F:structural constituent of ribosome; P:determination of adult lifespan; P:embryo development ending in birth or egg hatching; P:apoptotic process; C:cytosolic large ribosomal subunit; P:reproduction; P:translation
[BLASTED, MAPPED, ANNOTATED]	TRINITY_DN10342_c0_g1_TRINITY_DN10342_c0_g1_i1_g.7324_m.7324	carbohydrate binding	399	20	6.38272E-32	62.45	2	F:GO:0003824; F:GO:0005488	F:catalytic activity; F:binding
[BLASTED, MAPPED, ANNOTATED]	TRINITY_DN10342_c0_g1_TRINITY_DN10342_c0_g1_i1_g.7326_m.7326	carbohydrate binding	315	20	1.08776E-19	62.4	1	F:GO:0005488	F:binding
[BLASTED, MAPPED, ANNOTATED]	TRINITY_DN10343_c0_g1_TRINITY_DN10343_c0_g1_i1_g.7341_m.7341	probable beta-D-xylosidase 2	432	20	1.75727E-93	77.35	5	P:GO:0045493; F:GO:0009044; F:GO:0046556; P:GO:0031222; C:GO:0009505	P:xylan catabolic process; F:xylan 1,4-beta-xylosidase activity; F:alpha-L-arabinofuranosidase activity; P:arabinan catabolic process; C:plant-type cell wall	EC:3.2.1.55; EC:3.2.1.37	Non-reducing end alpha-L-arabinofuranosidase; Xylan 1,4-beta-xylosidase
[NO-BLAST]	TRINITY_DN10348_c0_g1_TRINITY_DN10348_c0_g1_i1_g.7308_m.7308	---NA---	300
[BLASTED, MAPPED, ANNOTATED]	TRINITY_DN10348_c0_g1_TRINITY_DN10348_c0_g1_i1_g.7303_m.7303	family UPF0016	1527	20	0.0	76.1	5	C:GO:0005801; C:GO:0016021; C:GO:0000324; C:GO:0005797; P:GO:0006874	C:cis-Golgi network; C:integral component of membrane; C:fungal-type vacuole; C:Golgi medial cisterna; P:cellular calcium ion homeostasis
[BLASTED, MAPPED, ANNOTATED]	TRINITY_DN10352_c0_g1_TRINITY_DN10352_c0_g1_i1_g.7309_m.7309	60S ribosomal L31	327	20	1.21407E-58	95.15	3	F:GO:0003735; C:GO:0005840; P:GO:0006412	F:structural constituent of ribosome; C:ribosome; P:translation
[BLASTED]	TRINITY_DN10353_c0_g1_TRINITY_DN10353_c0_g1_i1_g.7311_m.7311	hypothetical protein SORBI_3003G200000	309	1	4.30479E-8	63.0
[BLASTED]	TRINITY_DN10353_c0_g1_TRINITY_DN10353_c0_g1_i2_g.7313_m.7313	hypothetical protein SORBI_3003G200000	327	1	5.5539E-8	63.0
[BLASTED]	TRINITY_DN10353_c0_g1_TRINITY_DN10353_c0_g1_i2_g.7312_m.7312	hypothetical protein SORBI_3003G200000	327	1	4.3469E-8	76.0
[BLASTED, MAPPED, ANNOTATED]	TRINITY_DN10354_c0_g1_TRINITY_DN10354_c0_g1_i1_g.7315_m.7315	guanosine-diphosphatase	1620	20	0.0	81.15	3	F:GO:0045134; F:GO:0004382; C:GO:0016021	F:uridine-diphosphatase activity; F:guanosine-diphosphatase activity; C:integral component of membrane	EC:3.6.1.42; EC:3.6.1.6	Guanosine-diphosphatase; Nucleoside diphosphate phosphatase
[BLASTED, MAPPED]	TRINITY_DN10357_c0_g1_TRINITY_DN10357_c0_g1_i1_g.7329_m.7329	zinc finger MYM-type 1-like	675	20	9.83902E-102	73.05	2	F:GO:0003676; F:GO:0046983	F:nucleic acid binding; F:protein dimerization activity
[BLASTED, MAPPED, ANNOTATED]	TRINITY_DN10358_c0_g1_TRINITY_DN10358_c0_g1_i1_g.7295_m.7295	linker histone H1 and H5 family	675	20	4.66546E-39	94.15	6	F:GO:0003677; P:GO:0031936; P:GO:0030261; C:GO:0000788; P:GO:0006334; P:GO:0045910	F:DNA binding; P:negative regulation of chromatin silencing; P:chromosome condensation; C:nuclear nucleosome; P:nucleosome assembly; P:negative regulation of DNA recombination
[BLASTED, MAPPED, ANNOTATED]	TRINITY_DN10361_c0_g1_TRINITY_DN10361_c0_g1_i1_g.7352_m.7352	Syntaxin 6	786	20	3.43209E-95	86.35	7	C:GO:0005802; C:GO:0005768; P:GO:0006906; C:GO:0016021; F:GO:0005484; P:GO:0006897; P:GO:0048193	C:trans-Golgi network; C:endosome; P:vesicle fusion; C:integral component of membrane; F:SNAP receptor activity; P:endocytosis; P:Golgi vesicle transport
[BLASTED, MAPPED, ANNOTATED]	TRINITY_DN10365_c0_g1_TRINITY_DN10365_c0_g1_i1_g.7362_m.7362	30S ribosomal S4	621	20	8.60673E-147	99.65	13	P:GO:0045903; P:GO:0045947; C:GO:0022627; F:GO:0000900; P:GO:0046677; P:GO:0006353; P:GO:1990145; F:GO:0005515; F:GO:0003735; F:GO:0048027; P:GO:0031564; F:GO:0019843; F:GO:0016787	P:positive regulation of translational fidelity; P:negative regulation of translational initiation; C:cytosolic small ribosomal subunit; F:translation repressor activity, nucleic acid binding; P:response to antibiotic; P:DNA-templated transcription, termination; P:maintenance of translational fidelity; F:protein binding; F:structural constituent of ribosome; F:mRNA 5'-UTR binding; P:transcription…
[BLASTED]	TRINITY_DN10365_c0_g1_TRINITY_DN10365_c0_g1_i1_g.7361_m.7361	pre translocase subunit	642	20	2.4921E-153	99.6
[BLASTED, MAPPED, ANNOTATED]	TRINITY_DN10365_c0_g1_TRINITY_DN10365_c0_g1_i1_g.7365_m.7365	50S ribosomal L17	375	20	2.23705E-84	99.65	3	F:GO:0003735; C:GO:0022625; P:GO:0006412	F:structural constituent of ribosome; C:cytosolic large ribosomal subunit; P:translation
[BLASTED, MAPPED, ANNOTATED]	TRINITY_DN10365_c0_g1_TRINITY_DN10365_c0_g1_i1_g.7360_m.7360	DNA-directed RNA polymerase subunit alpha	990	20	0.0	99.8	7	F:GO:0003677; F:GO:0008270; F:GO:0003899; P:GO:0006351; C:GO:0016020; C:GO:0005829; F:GO:0046983	F:DNA binding; F:zinc ion binding; F:DNA-directed 5'-3' RNA polymerase activity; P:transcription, DNA-templated; C:membrane; C:cytosol; F:protein dimerization activity	EC:2.7.7.6	DNA-directed RNA polymerase
[BLASTED, MAPPED, ANNOTATED]	TRINITY_DN10365_c0_g1_TRINITY_DN10365_c0_g1_i1_g.7363_m.7363	30S ribosomal S11	390	20	2.21469E-87	99.7	7	P:GO:0000462; F:GO:0003735; F:GO:0048027; C:GO:0022627; P:GO:0000028; F:GO:0070181; P:GO:0006412	P:maturation of SSU-rRNA from tricistronic rRNA transcript (SSU-rRNA, 5.8S rRNA, LSU-rRNA); F:structural constituent of ribosome; F:mRNA 5'-UTR binding; C:cytosolic small ribosomal subunit; P:ribosomal small subunit assembly; F:small ribosomal subunit rRNA binding; P:translation
[BLASTED, MAPPED, ANNOTATED]	TRINITY_DN10366_c0_g1_TRINITY_DN10366_c0_g1_i1_g.7356_m.7356	Succinyl- alpha	990	20	0.0	97.15	3	F:GO:0048037; P:GO:0008152; F:GO:0016874	F:cofactor binding; P:metabolic process; F:ligase activity
[NO-BLAST]	TRINITY_DN10368_c0_g1_TRINITY_DN10368_c0_g1_i1_g.7368_m.7368	---NA---	318
[BLASTED, MAPPED, ANNOTATED]	TRINITY_DN10369_c0_g1_TRINITY_DN10369_c0_g1_i1_g.7369_m.7369	related to Glc8	354	20	1.02544E-43	93.75	9	C:GO:0005634; F:GO:0004864; P:GO:0043086; C:GO:0005737; P:GO:0043085; P:GO:0007059; F:GO:0008047; P:GO:0043666; P:GO:0009966	C:nucleus; F:protein phosphatase inhibitor activity; P:negative regulation of catalytic activity; C:cytoplasm; P:positive regulation of catalytic activity; P:chromosome segregation; F:enzyme activator activity; P:regulation of phosphoprotein phosphatase activity; P:regulation of signal transduction
[BLASTED, MAPPED, ANNOTATED]	TRINITY_DN10371_c0_g1_TRINITY_DN10371_c0_g1_i1_g.7371_m.7371	hypothetical protein TRIVIDRAFT_64620	465	20	3.47968E-52	77.2	1	C:GO:0016021	C:integral component of membrane
[BLASTED]	TRINITY_DN10377_c0_g1_TRINITY_DN10377_c0_g1_i1_g.7349_m.7349	hypothetical protein SORBIDRAFT_04g002710	387	1	1.73739E-17	85.0
[BLASTED, MAPPED, ANNOTATED]	TRINITY_DN10379_c0_g1_TRINITY_DN10379_c0_g1_i1_g.7372_m.7372	uncharacterized acetyltransferase At3g50280-like	465	20	4.43621E-65	72.85	1	F:GO:0016747	F:transferase activity, transferring acyl groups other than amino-acyl groups
[BLASTED, MAPPED, ANNOTATED]	TRINITY_DN10383_c0_g1_TRINITY_DN10383_c0_g1_i1_g.7350_m.7350	probable WRKY transcription factor 20	498	20	4.4014E-42	67.85	3	F:GO:0003676; F:GO:0003824; P:GO:0006259	F:nucleic acid binding; F:catalytic activity; P:DNA metabolic process
[BLASTED, MAPPED, ANNOTATED]	TRINITY_DN10383_c0_g1_TRINITY_DN10383_c0_g1_i1_g.7351_m.7351	retrotransposon unclassified	432	20	3.81133E-49	68.85	9	F:GO:0003677; F:GO:0003964; F:GO:0003723; F:GO:0004190; P:GO:0006508; P:GO:0006310; P:GO:0006278; P:GO:0006333; F:GO:0003682	F:DNA binding; F:RNA-directed DNA polymerase activity; F:RNA binding; F:aspartic-type endopeptidase activity; P:proteolysis; P:DNA recombination; P:RNA-dependent DNA biosynthetic process; P:chromatin assembly or disassembly; F:chromatin binding	EC:3.4.23; EC:2.7.7.49	Acting on peptide bonds (peptidases); RNA-directed DNA polymerase
[BLASTED, MAPPED, ANNOTATED]	TRINITY_DN10384_c0_g1_TRINITY_DN10384_c0_g1_i1_g.7374_m.7374	TLC domain-containing	738	20	5.95678E-139	80.2	1	C:GO:0016021	C:integral component of membrane
[BLASTED, MAPPED, ANNOTATED]	TRINITY_DN10386_c0_g1_TRINITY_DN10386_c0_g1_i1_g.7338_m.7338	cAMP-dependent kinase regulatory subunit	726	20	2.36555E-67	78.85	16	F:GO:0042802; P:GO:0046827; P:GO:0045762; F:GO:0008603; P:GO:0097271; C:GO:0005886; C:GO:0005952; F:GO:0004862; C:GO:0005634; P:GO:0046580; C:GO:0005829; F:GO:0030552; P:GO:0016310; P:GO:0071901; F:GO:0016301; P:GO:0051447	F:identical protein binding; P:positive regulation of protein export from nucleus; P:positive regulation of adenylate cyclase activity; F:cAMP-dependent protein kinase regulator activity; P:protein localization to bud neck; C:plasma membrane; C:cAMP-dependent protein kinase complex; F:cAMP-dependent protein kinase inhibitor activity; C:nucleus; P:negative regulation of Ras protein signal transduc…
[BLASTED, MAPPED, ANNOTATED]	TRINITY_DN10386_c0_g1_TRINITY_DN10386_c0_g1_i2_g.7339_m.7339	cAMP-dependent kinase regulatory subunit	423	20	1.03739E-68	78.7	16	F:GO:0042802; P:GO:0046827; P:GO:0045762; F:GO:0008603; P:GO:0097271; C:GO:0005886; C:GO:0005952; F:GO:0004862; C:GO:0005634; P:GO:0046580; C:GO:0005829; F:GO:0030552; P:GO:0016310; P:GO:0071901; F:GO:0016301; P:GO:0051447	F:identical protein binding; P:positive regulation of protein export from nucleus; P:positive regulation of adenylate cyclase activity; F:cAMP-dependent protein kinase regulator activity; P:protein localization to bud neck; C:plasma membrane; C:cAMP-dependent protein kinase complex; F:cAMP-dependent protein kinase inhibitor activity; C:nucleus; P:negative regulation of Ras protein signal transduc…
[NO-BLAST]	TRINITY_DN10391_c0_g1_TRINITY_DN10391_c0_g1_i1_g.7314_m.7314	---NA---	495
[BLASTED, MAPPED, ANNOTATED]	TRINITY_DN10395_c0_g1_TRINITY_DN10395_c0_g1_i1_g.7342_m.7342	MIZU-KUSSEI 1	354	20	6.19785E-48	86.25	1	C:GO:0005739	C:mitochondrion
[BLASTED]	TRINITY_DN10398_c0_g1_TRINITY_DN10398_c0_g1_i1_g.7332_m.7332	PREDICTED: uncharacterized protein LOC105914588	312	2	5.50598E-5	76.0
[BLASTED, MAPPED, ANNOTATED]	TRINITY_DN103_c0_g1_TRINITY_DN103_c0_g1_i1_g.89_m.89	Zinc finger transcription factor Trps1	666	20	3.8837E-87	71.3	4	F:GO:0003700; F:GO:0008270; P:GO:0006355; F:GO:0043565	F:transcription factor activity, sequence-specific DNA binding; F:zinc ion binding; P:regulation of transcription, DNA-templated; F:sequence-specific DNA binding
[BLASTED]	TRINITY_DN10408_c0_g1_TRINITY_DN10408_c0_g1_i1_g.7395_m.7395	hypothetical protein CC1G_05146	726	20	3.36537E-69	68.05
[BLASTED, MAPPED, ANNOTATED]	TRINITY_DN10410_c0_g1_TRINITY_DN10410_c0_g1_i1_g.7399_m.7399	receptor kinase HERK 1	297	20	2.38069E-57	73.45	4	F:GO:0005524; C:GO:0016020; F:GO:0004674; P:GO:0006468	F:ATP binding; C:membrane; F:protein serine/threonine kinase activity; P:protein phosphorylation	EC:2.7.11	Transferring phosphorus-containing groups
[BLASTED, MAPPED]	TRINITY_DN10412_c0_g1_TRINITY_DN10412_c0_g1_i1_g.7378_m.7378	transmembrane (mitochondrion)	435	15	1.07789E-22	89.13	3	C:GO:0005739; C:GO:0016020; C:GO:0016021	C:mitochondrion; C:membrane; C:integral component of membrane
[BLASTED, MAPPED, ANNOTATED]	TRINITY_DN10413_c0_g1_TRINITY_DN10413_c0_g1_i1_g.7375_m.7375	zinc finger domain-containing	1548	20	0.0	77.8	1	F:GO:0046872	F:metal ion binding
[BLASTED, MAPPED, ANNOTATED]	TRINITY_DN10419_c0_g1_TRINITY_DN10419_c0_g1_i1_g.7382_m.7382	WAT1-related At3g30340-like	348	20	1.26784E-31	81.0	4	P:GO:0055085; F:GO:0022857; C:GO:0016021; C:GO:0005886	P:transmembrane transport; F:transmembrane transporter activity; C:integral component of membrane; C:plasma membrane
[BLASTED, MAPPED, ANNOTATED]	TRINITY_DN10422_c0_g1_TRINITY_DN10422_c0_g1_i1_g.7384_m.7384	GTP-binding sar1	318	20	6.7285E-46	96.0	10	F:GO:0005525; P:GO:0006888; P:GO:0006998; P:GO:0016050; F:GO:0003924; C:GO:0005794; C:GO:0070971; P:GO:0006886; C:GO:0030127; P:GO:0003400	F:GTP binding; P:ER to Golgi vesicle-mediated transport; P:nuclear envelope organization; P:vesicle organization; F:GTPase activity; C:Golgi apparatus; C:endoplasmic reticulum exit site; P:intracellular protein transport; C:COPII vesicle coat; P:regulation of COPII vesicle coating	EC:3.6.1.15	Nucleoside-triphosphate phosphatase
[BLASTED, MAPPED, ANNOTATED]	TRINITY_DN10422_c0_g1_TRINITY_DN10422_c0_g1_i1_g.7383_m.7383	GTP-binding sar1	582	20	2.53073E-134	95.3	10	F:GO:0005525; P:GO:0006888; P:GO:0006998; P:GO:0016050; F:GO:0003924; C:GO:0005794; C:GO:0070971; P:GO:0006886; C:GO:0030127; P:GO:0003400	F:GTP binding; P:ER to Golgi vesicle-mediated transport; P:nuclear envelope organization; P:vesicle organization; F:GTPase activity; C:Golgi apparatus; C:endoplasmic reticulum exit site; P:intracellular protein transport; C:COPII vesicle coat; P:regulation of COPII vesicle coating	EC:3.6.1.15	Nucleoside-triphosphate phosphatase
[NO-BLAST]	TRINITY_DN10425_c0_g1_TRINITY_DN10425_c0_g1_i1_g.7400_m.7400	---NA---	453
[BLASTED, MAPPED]	TRINITY_DN10430_c0_g1_TRINITY_DN10430_c0_g1_i1_g.7403_m.7403	hypothetical protein CC1G_07059	360	1	5.53752E-21	69.0	5	C:GO:0005634; F:GO:0008270; P:GO:0006355; F:GO:0000981; P:GO:0006357	C:nucleus; F:zinc ion binding; P:regulation of transcription, DNA-templated; F:RNA polymerase II transcription factor activity, sequence-specific DNA binding; P:regulation of transcription from RNA polymerase II promoter
[BLASTED]	TRINITY_DN10439_c0_g1_TRINITY_DN10439_c0_g1_i1_g.7407_m.7407	hypothetical protein S40288_03061	978	10	8.70237E-21	50.1
[BLASTED, MAPPED, ANNOTATED]	TRINITY_DN10441_c0_g1_TRINITY_DN10441_c0_g1_i1_g.7411_m.7411	vacuolar sorting	564	20	3.21294E-55	88.4	8	P:GO:0045053; C:GO:0005768; C:GO:0005628; P:GO:0032120; F:GO:0035091; C:GO:0005829; P:GO:0006886; P:GO:0042147	P:protein retention in Golgi apparatus; C:endosome; C:prospore membrane; P:ascospore-type prospore membrane assembly; F:phosphatidylinositol binding; C:cytosol; P:intracellular protein transport; P:retrograde transport, endosome to Golgi
[BLASTED]	TRINITY_DN10442_c0_g1_TRINITY_DN10442_c0_g1_i1_g.7381_m.7381	hypothetical protein SORBIDRAFT_02g003540	444	1	3.49626E-28	74.0
[BLASTED, MAPPED]	TRINITY_DN10442_c0_g1_TRINITY_DN10442_c0_g1_i1_g.7380_m.7380	hypothetical protein SORBIDRAFT_02g003540	714	9	9.23786E-65	58.78	2	F:GO:0003824; F:GO:0016787	F:catalytic activity; F:hydrolase activity
[BLASTED, MAPPED, ANNOTATED]	TRINITY_DN10443_c0_g1_TRINITY_DN10443_c0_g1_i1_g.7412_m.7412	ARP2 3 complex 34 kDa subunit	315	20	9.72129E-32	69.1	4	P:GO:0030833; C:GO:0044430; C:GO:0015629; P:GO:0030036	P:regulation of actin filament polymerization; C:cytoskeletal part; C:actin cytoskeleton; P:actin cytoskeleton organization
[BLASTED]	TRINITY_DN10444_c0_g1_TRINITY_DN10444_c0_g1_i1_g.7410_m.7410	CYPRO4	327	13	1.10901E-24	83.54
[NO-BLAST]	TRINITY_DN10449_c0_g1_TRINITY_DN10449_c0_g1_i1_g.7397_m.7397	---NA---	534
[BLASTED]	TRINITY_DN10450_c0_g1_TRINITY_DN10450_c0_g1_i1_g.7391_m.7391	related to reductases	582	20	8.76654E-85	74.8
[BLASTED]	TRINITY_DN10450_c0_g1_TRINITY_DN10450_c0_g1_i2_g.7392_m.7392	related to reductases	957	20	2.51552E-147	69.6
[BLASTED]	TRINITY_DN10453_c0_g1_TRINITY_DN10453_c0_g1_i1_g.7386_m.7386	hypothetical protein SORBI_3006G248350	387	1	3.34259E-7	100.0
[NO-BLAST]	TRINITY_DN10453_c0_g1_TRINITY_DN10453_c0_g1_i2_g.7388_m.7388	---NA---	330
[BLASTED]	TRINITY_DN10456_c0_g1_TRINITY_DN10456_c0_g1_i1_g.7413_m.7413	hypothetical protein SORBIDRAFT_08g022220	450	2	5.04652E-14	94.0
[BLASTED, MAPPED]	TRINITY_DN10460_c0_g1_TRINITY_DN10460_c0_g1_i1_g.7416_m.7416	conserved glycine-rich	927	20	3.1492E-23	54.05	2	C:GO:0016020; C:GO:0016021	C:membrane; C:integral component of membrane
[BLASTED, MAPPED]	TRINITY_DN10461_c0_g1_TRINITY_DN10461_c0_g1_i1_g.7420_m.7420	C32A11,02c OS=Schizosaccharomyces pombe (strain 972 ATCC 24843) GN= PE=4 SV=1	636	20	6.47146E-15	46.95	3	C:GO:0016020; C:GO:0016021; F:GO:0008289	C:membrane; C:integral component of membrane; F:lipid binding
[NO-BLAST]	TRINITY_DN10463_c0_g1_TRINITY_DN10463_c0_g1_i1_g.7419_m.7419	---NA---	423
[BLASTED, MAPPED, ANNOTATED]	TRINITY_DN10464_c0_g1_TRINITY_DN10464_c0_g1_i1_g.7422_m.7422	importin alpha subunit	1656	20	0.0	97.05	8	F:GO:0003676; C:GO:0005634; F:GO:0005524; C:GO:0005737; P:GO:0006606; F:GO:0008026; F:GO:0008565; P:GO:0006612	F:nucleic acid binding; C:nucleus; F:ATP binding; C:cytoplasm; P:protein import into nucleus; F:ATP-dependent helicase activity; F:protein transporter activity; P:protein targeting to membrane	EC:3.6.1.3; EC:3.6.1.15	Adenosinetriphosphatase; Nucleoside-triphosphate phosphatase
[BLASTED, MAPPED, ANNOTATED]	TRINITY_DN10464_c0_g1_TRINITY_DN10464_c0_g1_i1_g.7424_m.7424	importin alpha subunit	513	20	1.83781E-31	100.0	5	C:GO:0005634; C:GO:0005737; P:GO:0006606; F:GO:0008565; P:GO:0006612	C:nucleus; C:cytoplasm; P:protein import into nucleus; F:protein transporter activity; P:protein targeting to membrane
[BLASTED, MAPPED, ANNOTATED]	TRINITY_DN10466_c0_g1_TRINITY_DN10466_c0_g1_i1_g.7426_m.7426	transcription activator acu-15	741	20	3.45751E-141	85.8	6	C:GO:0005634; F:GO:0003677; F:GO:0008270; P:GO:0006351; F:GO:0000981; P:GO:0006357	C:nucleus; F:DNA binding; F:zinc ion binding; P:transcription, DNA-templated; F:RNA polymerase II transcription factor activity, sequence-specific DNA binding; P:regulation of transcription from RNA polymerase II promoter
[BLASTED, MAPPED, ANNOTATED]	TRINITY_DN10467_c0_g1_TRINITY_DN10467_c0_g1_i1_g.7429_m.7429	transcriptional Coactivator p15 family	324	20	8.16983E-37	86.65	5	C:GO:0005634; F:GO:0003713; P:GO:0060261; F:GO:0003690; F:GO:0003697	C:nucleus; F:transcription coactivator activity; P:positive regulation of transcription initiation from RNA polymerase II promoter; F:double-stranded DNA binding; F:single-stranded DNA binding
[NO-BLAST]	TRINITY_DN10470_c0_g1_TRINITY_DN10470_c0_g1_i1_g.7428_m.7428	---NA---	300
[BLASTED, MAPPED, ANNOTATED]	TRINITY_DN10474_c0_g1_TRINITY_DN10474_c0_g1_i1_g.7379_m.7379	MFS multidrug transporter	690	20	1.53934E-110	69.0	2	P:GO:0055085; C:GO:0016021	P:transmembrane transport; C:integral component of membrane
[BLASTED, MAPPED]	TRINITY_DN10480_c0_g1_TRINITY_DN10480_c0_g1_i1_g.7431_m.7431	hypothetical protein SORBIDRAFT_05g005440	558	18	2.04488E-88	69.17	1	P:GO:0042273	P:ribosomal large subunit biogenesis
[BLASTED, MAPPED, ANNOTATED]	TRINITY_DN1048_c0_g1_TRINITY_DN1048_c0_g1_i1_g.708_m.708	ATP-dependent RNA helicase DBP2	387	20	1.91044E-86	100.0	8	F:GO:0003676; P:GO:0071042; C:GO:0005634; F:GO:0005524; C:GO:0005739; P:GO:0006364; P:GO:1990120; F:GO:0004004	F:nucleic acid binding; P:nuclear polyadenylation-dependent mRNA catabolic process; C:nucleus; F:ATP binding; C:mitochondrion; P:rRNA processing; P:messenger ribonucleoprotein complex assembly; F:ATP-dependent RNA helicase activity	EC:3.6.1.3; EC:3.6.1.15	Adenosinetriphosphatase; Nucleoside-triphosphate phosphatase
[NO-BLAST]	TRINITY_DN10494_c0_g1_TRINITY_DN10494_c0_g1_i1_g.7404_m.7404	---NA---	312
[BLASTED]	TRINITY_DN10495_c0_g1_TRINITY_DN10495_c0_g1_i1_g.7401_m.7401	alanine racemase family (ISS)	324	20	1.00132E-60	92.1
[BLASTED, MAPPED, ANNOTATED]	TRINITY_DN10497_c0_g1_TRINITY_DN10497_c0_g1_i1_g.7406_m.7406	retrotransposon Ty1-copia subclass	309	20	3.44106E-29	86.4	9	F:GO:0003677; F:GO:0003964; F:GO:0008270; F:GO:0003723; C:GO:0005739; C:GO:0016021; P:GO:0006310; P:GO:0015074; P:GO:0006278	F:DNA binding; F:RNA-directed DNA polymerase activity; F:zinc ion binding; F:RNA binding; C:mitochondrion; C:integral component of membrane; P:DNA recombination; P:DNA integration; P:RNA-dependent DNA biosynthetic process	EC:2.7.7.49	RNA-directed DNA polymerase
[BLASTED, MAPPED, ANNOTATED]	TRINITY_DN10500_c0_g1_TRINITY_DN10500_c0_g1_i1_g.7438_m.7438	Eukaryotic translation initiation factor 3 subunit K	681	20	2.46638E-163	93.75	8	F:GO:0003743; P:GO:0001731; C:GO:0016282; F:GO:0043022; C:GO:0005829; C:GO:0033290; P:GO:0006446; C:GO:0005852	F:translation initiation factor activity; P:formation of translation preinitiation complex; C:eukaryotic 43S preinitiation complex; F:ribosome binding; C:cytosol; C:eukaryotic 48S preinitiation complex; P:regulation of translational initiation; C:eukaryotic translation initiation factor 3 complex
[BLASTED, MAPPED, ANNOTATED]	TRINITY_DN10501_c0_g1_TRINITY_DN10501_c0_g1_i1_g.7447_m.7447	retrotransposon Ty1-copia subclass	1041	20	7.91137E-159	79.8	6	F:GO:0003677; F:GO:0008270; C:GO:0016021; P:GO:0006310; P:GO:0015074; C:GO:0009536	F:DNA binding; F:zinc ion binding; C:integral component of membrane; P:DNA recombination; P:DNA integration; C:plastid
[BLASTED, MAPPED]	TRINITY_DN10502_c0_g1_TRINITY_DN10502_c0_g1_i1_g.7445_m.7445	quinone oxidoreductase	759	20	5.27865E-94	72.9	4	F:GO:0008270; F:GO:0016491; P:GO:0055114; C:GO:0005575	F:zinc ion binding; F:oxidoreductase activity; P:oxidation-reduction process; C:cellular_component
[BLASTED, MAPPED, ANNOTATED]	TRINITY_DN10505_c0_g1_TRINITY_DN10505_c0_g1_i1_g.7443_m.7443	probable MFS transporter	486	20	6.03764E-95	86.55	2	P:GO:0055085; C:GO:0016021	P:transmembrane transport; C:integral component of membrane
[BLASTED, MAPPED]	TRINITY_DN10508_c0_g1_TRINITY_DN10508_c0_g1_i1_g.7449_m.7449	gp2	300	19	1.89693E-23	62.84	3	F:GO:0003968; P:GO:0001172; P:GO:0019079	F:RNA-directed 5'-3' RNA polymerase activity; P:transcription, RNA-templated; P:viral genome replication
[NO-BLAST]	TRINITY_DN10509_c0_g1_TRINITY_DN10509_c0_g1_i1_g.7457_m.7457	---NA---	372
[BLASTED, MAPPED, ANNOTATED]	TRINITY_DN10513_c0_g1_TRINITY_DN10513_c0_g1_i1_g.7435_m.7435	ATP-dependent RNA helicase DBP4	1686	20	0.0	91.55	7	C:GO:0032040; F:GO:0005524; F:GO:0003723; C:GO:0005829; P:GO:0006364; C:GO:0005730; F:GO:0004004	C:small-subunit processome; F:ATP binding; F:RNA binding; C:cytosol; P:rRNA processing; C:nucleolus; F:ATP-dependent RNA helicase activity	EC:3.6.1.3; EC:3.6.1.15	Adenosinetriphosphatase; Nucleoside-triphosphate phosphatase
[BLASTED, MAPPED, ANNOTATED]	TRINITY_DN10518_c0_g1_TRINITY_DN10518_c0_g1_i1_g.7440_m.7440	beta-flanking	579	20	8.18805E-47	72.85	1	F:GO:0016787	F:hydrolase activity
[BLASTED, MAPPED, ANNOTATED]	TRINITY_DN10524_c0_g1_TRINITY_DN10524_c0_g1_i1_g.7432_m.7432	acyltransferase 3	1578	20	0.0	72.25	2	F:GO:0016746; C:GO:0016020	F:transferase activity, transferring acyl groups; C:membrane
[BLASTED]	TRINITY_DN10527_c0_g1_TRINITY_DN10527_c0_g1_i1_g.7464_m.7464	WSC domain	1491	20	0.0	78.45
[BLASTED, MAPPED, ANNOTATED]	TRINITY_DN10528_c0_g1_TRINITY_DN10528_c0_g1_i1_g.7450_m.7450	AP-1 complex subunit beta	666	20	6.25416E-142	94.9	4	P:GO:0016192; F:GO:0008565; C:GO:0030122; P:GO:0006886	P:vesicle-mediated transport; F:protein transporter activity; C:AP-2 adaptor complex; P:intracellular protein transport
[BLASTED, MAPPED, ANNOTATED]	TRINITY_DN10528_c0_g1_TRINITY_DN10528_c0_g1_i2_g.7451_m.7451	related to beta-adaptin	357	20	4.2641E-71	96.8	4	P:GO:0016192; F:GO:0008565; C:GO:0030122; P:GO:0006886	P:vesicle-mediated transport; F:protein transporter activity; C:AP-2 adaptor complex; P:intracellular protein transport
[BLASTED, MAPPED, ANNOTATED]	TRINITY_DN10529_c0_g1_TRINITY_DN10529_c0_g1_i1_g.7453_m.7453	Polyadenylate-binding 2	987	20	0.0	64.5	2	F:GO:0000166; F:GO:0003723	F:nucleotide binding; F:RNA binding
[BLASTED, MAPPED, ANNOTATED]	TRINITY_DN10529_c0_g1_TRINITY_DN10529_c0_g1_i2_g.7455_m.7455	Polyadenylate-binding 2	555	20	1.05118E-125	74.1	3	F:GO:0000166; F:GO:0003723; C:GO:0016020	F:nucleotide binding; F:RNA binding; C:membrane
[BLASTED, MAPPED, ANNOTATED]	TRINITY_DN10532_c0_g1_TRINITY_DN10532_c0_g1_i1_g.7437_m.7437	integral membrane	1317	20	3.88042E-109	61.0	1	C:GO:0016020	C:membrane
[BLASTED, MAPPED, ANNOTATED]	TRINITY_DN10537_c0_g1_TRINITY_DN10537_c0_g1_i1_g.7460_m.7460	Prohibitin-1	933	20	1.78405E-175	92.15	7	P:GO:0000001; P:GO:0070584; P:GO:0045861; P:GO:0006457; P:GO:0007007; P:GO:0001302; C:GO:0005743	P:mitochondrion inheritance; P:mitochondrion morphogenesis; P:negative regulation of proteolysis; P:protein folding; P:inner mitochondrial membrane organization; P:replicative cell aging; C:mitochondrial inner membrane
[BLASTED, MAPPED, ANNOTATED]	TRINITY_DN10537_c0_g1_TRINITY_DN10537_c0_g1_i1_g.7461_m.7461	prohibitin-1	348	20	6.53726E-36	83.75	7	P:GO:0000001; P:GO:0070584; P:GO:0045861; P:GO:0006457; P:GO:0007007; P:GO:0001302; C:GO:0005743	P:mitochondrion inheritance; P:mitochondrion morphogenesis; P:negative regulation of proteolysis; P:protein folding; P:inner mitochondrial membrane organization; P:replicative cell aging; C:mitochondrial inner membrane
[BLASTED, MAPPED]	TRINITY_DN10538_c0_g1_TRINITY_DN10538_c0_g1_i1_g.7468_m.7468	serine arginine repetitive matrix 1-like	414	20	6.69056E-21	61.25	4	F:GO:0003676; F:GO:0008270; F:GO:0046872; C:GO:0009536	F:nucleic acid binding; F:zinc ion binding; F:metal ion binding; C:plastid
[BLASTED, MAPPED]	TRINITY_DN10538_c0_g1_TRINITY_DN10538_c0_g1_i1_g.7469_m.7469	serine arginine repetitive matrix 1-like	375	20	1.40798E-11	59.85	4	F:GO:0003676; F:GO:0008270; F:GO:0046872; C:GO:0009536	F:nucleic acid binding; F:zinc ion binding; F:metal ion binding; C:plastid
[BLASTED, MAPPED, ANNOTATED]	TRINITY_DN1053_c0_g1_TRINITY_DN1053_c0_g1_i1_g.696_m.696	lysophospholipase NTE1	1317	20	0.0	92.15	4	C:GO:0005789; F:GO:0004622; P:GO:0016042; C:GO:0016021	C:endoplasmic reticulum membrane; F:lysophospholipase activity; P:lipid catabolic process; C:integral component of membrane	EC:3.1.1.5; EC:3.1.1.1	Lysophospholipase; Carboxylesterase
[BLASTED, MAPPED, ANNOTATED]	TRINITY_DN10542_c0_g1_TRINITY_DN10542_c0_g1_i1_g.7472_m.7472	flagellar associated	615	20	2.07117E-70	73.6	2	C:GO:0031514; P:GO:0060285	C:motile cilium; P:cilium-dependent cell motility
[BLASTED, MAPPED, ANNOTATED]	TRINITY_DN1054_c0_g1_TRINITY_DN1054_c0_g1_i1_g.715_m.715	choline dehydrogenase	1704	20	0.0	90.45	3	F:GO:0016614; F:GO:0050660; P:GO:0055114	F:oxidoreductase activity, acting on CH-OH group of donors; F:flavin adenine dinucleotide binding; P:oxidation-reduction process
[BLASTED, MAPPED, ANNOTATED]	TRINITY_DN1055_c0_g1_TRINITY_DN1055_c0_g1_i1_g.707_m.707	O-methyltransferase ZRP4	303	20	1.60375E-62	79.45	5	F:GO:0008171; F:GO:0046983; F:GO:0008757; P:GO:0019438; P:GO:0032259	F:O-methyltransferase activity; F:protein dimerization activity; F:S-adenosylmethionine-dependent methyltransferase activity; P:aromatic compound biosynthetic process; P:methylation
[BLASTED, MAPPED, ANNOTATED]	TRINITY_DN1055_c0_g1_TRINITY_DN1055_c0_g1_i1_g.705_m.705	O-methyltransferase ZRP4	669	20	1.3799E-158	80.55	5	F:GO:0008171; F:GO:0046983; F:GO:0008757; P:GO:0019438; P:GO:0032259	F:O-methyltransferase activity; F:protein dimerization activity; F:S-adenosylmethionine-dependent methyltransferase activity; P:aromatic compound biosynthetic process; P:methylation
[BLASTED]	TRINITY_DN10563_c0_g1_TRINITY_DN10563_c0_g1_i1_g.7487_m.7487	hypothetical protein SORBI_3005G172700	366	20	2.32003E-76	59.7
[BLASTED, MAPPED]	TRINITY_DN10566_c0_g1_TRINITY_DN10566_c0_g1_i1_g.7483_m.7483	C6 zinc finger domain	603	20	5.08239E-24	47.0	10	F:GO:0016810; P:GO:0008150; C:GO:0005634; F:GO:0008270; P:GO:0006355; C:GO:0005575; F:GO:0003674; F:GO:0000981; P:GO:0006357; F:GO:0016787	F:hydrolase activity, acting on carbon-nitrogen (but not peptide) bonds; P:biological_process; C:nucleus; F:zinc ion binding; P:regulation of transcription, DNA-templated; C:cellular_component; F:molecular_function; F:RNA polymerase II transcription factor activity, sequence-specific DNA binding; P:regulation of transcription from RNA polymerase II promoter; F:hydrolase activity
[BLASTED]	TRINITY_DN10568_c0_g1_TRINITY_DN10568_c0_g1_i1_g.7479_m.7479	hypothetical protein S7711_01439	1017	20	2.70713E-139	75.8
[BLASTED, MAPPED, ANNOTATED]	TRINITY_DN1056_c0_g1_TRINITY_DN1056_c0_g1_i1_g.712_m.712	retrotransposon unclassified	846	20	1.11974E-122	67.6	2	F:GO:0003676; P:GO:0006259	F:nucleic acid binding; P:DNA metabolic process
[BLASTED, MAPPED, ANNOTATED]	TRINITY_DN10571_c0_g1_TRINITY_DN10571_c0_g1_i1_g.7486_m.7486	P- calcium- PMCA-	498	20	2.6193E-47	74.05	6	F:GO:0000166; P:GO:0055085; C:GO:0016020; P:GO:0006816; F:GO:0043167; F:GO:0016787	F:nucleotide binding; P:transmembrane transport; C:membrane; P:calcium ion transport; F:ion binding; F:hydrolase activity
[BLASTED, MAPPED, ANNOTATED]	TRINITY_DN10572_c0_g1_TRINITY_DN10572_c0_g1_i1_g.7481_m.7481	mitochondrial import inner membrane translocase subunit TIM13	408	20	7.89074E-37	84.8	6	C:GO:0005634; F:GO:0046872; C:GO:0042719; C:GO:0005829; F:GO:0008565; P:GO:0045039	C:nucleus; F:metal ion binding; C:mitochondrial intermembrane space protein transporter complex; C:cytosol; F:protein transporter activity; P:protein import into mitochondrial inner membrane
[BLASTED, MAPPED, ANNOTATED]	TRINITY_DN10576_c0_g1_TRINITY_DN10576_c0_g1_i1_g.7489_m.7489	glutamate receptor -like	324	20	2.28457E-42	85.65	6	F:GO:0004930; P:GO:0007186; P:GO:0034220; C:GO:0016021; P:GO:0035235; F:GO:0004970	F:G-protein coupled receptor activity; P:G-protein coupled receptor signaling pathway; P:ion transmembrane transport; C:integral component of membrane; P:ionotropic glutamate receptor signaling pathway; F:ionotropic glutamate receptor activity
[BLASTED, MAPPED, ANNOTATED]	TRINITY_DN10583_c0_g1_TRINITY_DN10583_c0_g1_i1_g.7439_m.7439	60S ribosomal L32	396	20	1.3093E-80	93.6	3	F:GO:0003735; C:GO:0022625; P:GO:0006412	F:structural constituent of ribosome; C:cytosolic large ribosomal subunit; P:translation
[BLASTED, MAPPED]	TRINITY_DN10584_c0_g1_TRINITY_DN10584_c0_g1_i1_g.7490_m.7490	ABC transporter A family member 7	666	20	1.17386E-126	81.3	7	F:GO:0000166; F:GO:0016887; F:GO:0005524; C:GO:0016020; C:GO:0016021; P:GO:0006810; F:GO:0005215	F:nucleotide binding; F:ATPase activity; F:ATP binding; C:membrane; C:integral component of membrane; P:transport; F:transporter activity
[BLASTED]	TRINITY_DN10588_c0_g1_TRINITY_DN10588_c0_g1_i1_g.7458_m.7458	UPF0667 family	909	20	1.60067E-125	85.9
[BLASTED, MAPPED, ANNOTATED]	TRINITY_DN10589_c0_g1_TRINITY_DN10589_c0_g1_i1_g.7442_m.7442	retrotransposon unclassified	345	14	1.18412E-10	75.29	4	F:GO:0003677; F:GO:0008270; P:GO:0006310; P:GO:0015074	F:DNA binding; F:zinc ion binding; P:DNA recombination; P:DNA integration
[BLASTED, MAPPED, ANNOTATED]	TRINITY_DN10593_c0_g1_TRINITY_DN10593_c0_g1_i1_g.7471_m.7471	lytic polysaccharide	672	20	5.34522E-54	73.9	2	P:GO:0008152; F:GO:0016787	P:metabolic process; F:hydrolase activity
[BLASTED, MAPPED, ANNOTATED]	TRINITY_DN10595_c0_g1_TRINITY_DN10595_c0_g1_i1_g.7434_m.7434	reverse transcriptase	495	20	4.53244E-84	69.0	3	P:GO:0044260; F:GO:0016772; P:GO:0044238	P:cellular macromolecule metabolic process; F:transferase activity, transferring phosphorus-containing groups; P:primary metabolic process
[BLASTED, MAPPED, ANNOTATED]	TRINITY_DN1059_c0_g1_TRINITY_DN1059_c0_g1_i1_g.724_m.724	hypothetical protein CC1G_11401	861	20	4.42661E-15	79.35	1	C:GO:0016021	C:integral component of membrane
[NO-BLAST]	TRINITY_DN10604_c0_g1_TRINITY_DN10604_c0_g1_i1_g.7506_m.7506	---NA---	312
[NO-BLAST]	TRINITY_DN10604_c0_g1_TRINITY_DN10604_c0_g1_i1_g.7507_m.7507	---NA---	312
[BLASTED]	TRINITY_DN10606_c0_g1_TRINITY_DN10606_c0_g1_i1_g.7514_m.7514	hypothetical protein SORBIDRAFT_01g019760	786	20	9.17984E-168	97.35
[BLASTED]	TRINITY_DN10609_c0_g1_TRINITY_DN10609_c0_g1_i1_g.7518_m.7518	cerato-platanin-related secreted	339	20	2.38647E-40	74.55
[NO-BLAST]	TRINITY_DN1060_c0_g1_TRINITY_DN1060_c0_g1_i1_g.713_m.713	---NA---	471
[NO-BLAST]	TRINITY_DN1060_c0_g1_TRINITY_DN1060_c0_g1_i2_g.714_m.714	---NA---	441
[BLASTED, MAPPED, ANNOTATED]	TRINITY_DN10616_c0_g1_TRINITY_DN10616_c0_g1_i1_g.7497_m.7497	nuclease HARBI1	486	20	2.53884E-80	84.9	3	F:GO:0016788; C:GO:0005739; C:GO:0005840	F:hydrolase activity, acting on ester bonds; C:mitochondrion; C:ribosome
[BLASTED, MAPPED, ANNOTATED]	TRINITY_DN10616_c0_g1_TRINITY_DN10616_c0_g1_i2_g.7498_m.7498	nuclease HARBI1	447	20	1.57565E-80	84.85	2	F:GO:0016788; C:GO:0005840	F:hydrolase activity, acting on ester bonds; C:ribosome
[BLASTED, MAPPED, ANNOTATED]	TRINITY_DN10619_c0_g1_TRINITY_DN10619_c0_g1_i1_g.7499_m.7499	G-type lectin S-receptor-like serine threonine- kinase At1g11300	387	20	1.86313E-64	78.05	5	F:GO:0005524; P:GO:0048544; C:GO:0016021; F:GO:0004674; P:GO:0006468	F:ATP binding; P:recognition of pollen; C:integral component of membrane; F:protein serine/threonine kinase activity; P:protein phosphorylation	EC:2.7.11	Transferring phosphorus-containing groups
[NO-BLAST]	TRINITY_DN1061_c0_g1_TRINITY_DN1061_c0_g1_i1_g.669_m.669	---NA---	360
[BLASTED, MAPPED, ANNOTATED]	TRINITY_DN10621_c0_g1_TRINITY_DN10621_c0_g1_i1_g.7519_m.7519	Nitrosoguanidine resistance SNG1	336	20	4.08604E-27	64.65	2	C:GO:0016020; C:GO:0005622	C:membrane; C:intracellular
[NO-BLAST]	TRINITY_DN10625_c0_g1_TRINITY_DN10625_c0_g1_i1_g.7510_m.7510	---NA---	417
[BLASTED, MAPPED, ANNOTATED]	TRINITY_DN10628_c0_g1_TRINITY_DN10628_c0_g1_i1_g.7512_m.7512	DHH phosphoesterase	396	20	1.78269E-73	92.25	6	C:GO:0005737; F:GO:0005509; C:GO:0016020; P:GO:0008152; F:GO:0004571; F:GO:0016462	C:cytoplasm; F:calcium ion binding; C:membrane; P:metabolic process; F:mannosyl-oligosaccharide 1,2-alpha-mannosidase activity; F:pyrophosphatase activity	EC:3.2.1.113; EC:3.2.1.24	Mannosyl-oligosaccharide 1,2-alpha-mannosidase; Alpha-mannosidase
[BLASTED, MAPPED, ANNOTATED]	TRINITY_DN10631_c0_g1_TRINITY_DN10631_c0_g1_i1_g.7522_m.7522	glycosyltransferase family 32	1140	20	8.83117E-127	63.7	2	C:GO:0016020; F:GO:0016740	C:membrane; F:transferase activity
[NO-BLAST]	TRINITY_DN10632_c0_g1_TRINITY_DN10632_c0_g1_i1_g.7524_m.7524	---NA---	402
[BLASTED, MAPPED, ANNOTATED]	TRINITY_DN10635_c0_g1_TRINITY_DN10635_c0_g1_i1_g.7525_m.7525	FAD binding domain-containing	1032	20	4.9967E-128	67.55	1	F:GO:0016491	F:oxidoreductase activity
[BLASTED, MAPPED, ANNOTATED]	TRINITY_DN1063_c0_g1_TRINITY_DN1063_c0_g1_i1_g.673_m.673	MONOCULM 1	387	20	3.41538E-44	85.45	7	C:GO:0005634; F:GO:0003700; P:GO:0006351; P:GO:0006355; F:GO:0043565; P:GO:0010014; P:GO:0010223	C:nucleus; F:transcription factor activity, sequence-specific DNA binding; P:transcription, DNA-templated; P:regulation of transcription, DNA-templated; F:sequence-specific DNA binding; P:meristem initiation; P:secondary shoot formation
[BLASTED, MAPPED, ANNOTATED]	TRINITY_DN1063_c0_g1_TRINITY_DN1063_c0_g1_i1_g.674_m.674	MONOCULM 1	387	20	3.41538E-44	85.45	7	C:GO:0005634; F:GO:0003700; P:GO:0006351; P:GO:0006355; F:GO:0043565; P:GO:0010014; P:GO:0010223	C:nucleus; F:transcription factor activity, sequence-specific DNA binding; P:transcription, DNA-templated; P:regulation of transcription, DNA-templated; F:sequence-specific DNA binding; P:meristem initiation; P:secondary shoot formation
[BLASTED, MAPPED, ANNOTATED]	TRINITY_DN1063_c0_g1_TRINITY_DN1063_c0_g1_i2_g.676_m.676	monoculm 1	405	20	1.1793E-72	91.9	7	C:GO:0005634; F:GO:0003700; P:GO:0006351; P:GO:0006355; F:GO:0043565; P:GO:0010014; P:GO:0010223	C:nucleus; F:transcription factor activity, sequence-specific DNA binding; P:transcription, DNA-templated; P:regulation of transcription, DNA-templated; F:sequence-specific DNA binding; P:meristem initiation; P:secondary shoot formation
[BLASTED]	TRINITY_DN10640_c0_g1_TRINITY_DN10640_c0_g1_i1_g.7527_m.7527	plant IF	423	20	1.51169E-73	69.95
[BLASTED, MAPPED, ANNOTATED]	TRINITY_DN10642_c0_g1_TRINITY_DN10642_c0_g1_i1_g.7528_m.7528	duf757 domain-containing	336	20	3.08042E-26	86.0	3	C:GO:0005634; C:GO:0005829; C:GO:0005840	C:nucleus; C:cytosol; C:ribosome
[BLASTED, MAPPED, ANNOTATED]	TRINITY_DN10646_c0_g1_TRINITY_DN10646_c0_g1_i1_g.7500_m.7500	annexin	471	20	3.04404E-68	88.55	2	F:GO:0005509; F:GO:0005544	F:calcium ion binding; F:calcium-dependent phospholipid binding
[BLASTED, MAPPED, ANNOTATED]	TRINITY_DN10648_c0_g1_TRINITY_DN10648_c0_g1_i1_g.7530_m.7530	Rho GTPase-activating 1	483	20	1.81967E-88	85.7	1	P:GO:0007165	P:signal transduction
[BLASTED, MAPPED, ANNOTATED]	TRINITY_DN10648_c0_g1_TRINITY_DN10648_c0_g1_i1_g.7529_m.7529	Rho GTPase-activating 1	525	20	2.06357E-88	85.8	1	P:GO:0007165	P:signal transduction
[BLASTED]	TRINITY_DN10652_c0_g1_TRINITY_DN10652_c0_g1_i1_g.7494_m.7494	potassium voltage-dependent transporter	1293	20	3.76335E-58	52.4
[BLASTED]	TRINITY_DN10654_c0_g1_TRINITY_DN10654_c0_g1_i1_g.7493_m.7493	hypothetical protein S7711_10158	375	20	2.59269E-51	62.9
[BLASTED, MAPPED, ANNOTATED]	TRINITY_DN10658_c0_g1_TRINITY_DN10658_c0_g1_i1_g.7531_m.7531	glycosyl hydrolase family 43	492	20	2.02085E-94	90.15	2	P:GO:0005975; F:GO:0004553	P:carbohydrate metabolic process; F:hydrolase activity, hydrolyzing O-glycosyl compounds
[BLASTED]	TRINITY_DN1065_c0_g1_TRINITY_DN1065_c0_g1_i2_g.668_m.668	hypothetical protein SORBI_3004G136333	321	1	1.92641E-36	97.0
[BLASTED, MAPPED, ANNOTATED]	TRINITY_DN10666_c0_g1_TRINITY_DN10666_c0_g1_i1_g.7534_m.7534	metalloendo ase 1-MMP-like	531	20	2.00669E-104	73.35	5	F:GO:0008270; C:GO:0016020; P:GO:0006508; C:GO:0031012; F:GO:0004222	F:zinc ion binding; C:membrane; P:proteolysis; C:extracellular matrix; F:metalloendopeptidase activity	EC:3.4.24	Acting on peptide bonds (peptidases)
[BLASTED, MAPPED, ANNOTATED]	TRINITY_DN10669_c0_g1_TRINITY_DN10669_c0_g1_i1_g.7536_m.7536	replication A 70 kDa DNA-binding subunit A-like isoform X1	633	20	1.04426E-141	73.65	4	P:GO:0006281; F:GO:0003678; P:GO:0032508; P:GO:0000723	P:DNA repair; F:DNA helicase activity; P:DNA duplex unwinding; P:telomere maintenance	EC:3.6.1.15	Nucleoside-triphosphate phosphatase
[BLASTED, MAPPED, ANNOTATED]	TRINITY_DN1066_c0_g1_TRINITY_DN1066_c0_g1_i1_g.670_m.670	Rab-GAP TBC domain	597	20	4.814E-112	87.75	8	C:GO:0005634; P:GO:0045737; F:GO:0005096; P:GO:0031030; C:GO:0005829; P:GO:0031578; C:GO:0044732; P:GO:0043547	C:nucleus; P:positive regulation of cyclin-dependent protein serine/threonine kinase activity; F:GTPase activator activity; P:negative regulation of septation initiation signaling; C:cytosol; P:mitotic spindle orientation checkpoint; C:mitotic spindle pole body; P:positive regulation of GTPase activity
[BLASTED, MAPPED, ANNOTATED]	TRINITY_DN1066_c0_g1_TRINITY_DN1066_c0_g1_i1_g.671_m.671	Rab-GAP TBC domain	597	20	4.814E-112	87.75	8	C:GO:0005634; P:GO:0045737; F:GO:0005096; P:GO:0031030; C:GO:0005829; P:GO:0031578; C:GO:0044732; P:GO:0043547	C:nucleus; P:positive regulation of cyclin-dependent protein serine/threonine kinase activity; F:GTPase activator activity; P:negative regulation of septation initiation signaling; C:cytosol; P:mitotic spindle orientation checkpoint; C:mitotic spindle pole body; P:positive regulation of GTPase activity
[BLASTED, MAPPED, ANNOTATED]	TRINITY_DN10677_c0_g1_TRINITY_DN10677_c0_g1_i1_g.7504_m.7504	Ribosomal S18	753	20	1.03031E-67	80.2	3	F:GO:0003735; P:GO:0032543; C:GO:0005763	F:structural constituent of ribosome; P:mitochondrial translation; C:mitochondrial small ribosomal subunit
[BLASTED, MAPPED, ANNOTATED]	TRINITY_DN10681_c0_g1_TRINITY_DN10681_c0_g1_i1_g.7492_m.7492	TPR-containing DDB_G0280363-like	345	20	2.96959E-38	72.25	3	P:GO:0043170; F:GO:0046872; P:GO:0044238	P:macromolecule metabolic process; F:metal ion binding; P:primary metabolic process
[BLASTED, MAPPED, ANNOTATED]	TRINITY_DN10682_c0_g1_TRINITY_DN10682_c0_g1_i1_g.7537_m.7537	related to Rab6 GTPase activating GAP	1983	20	0.0	77.9	1	C:GO:0005794	C:Golgi apparatus
[BLASTED, MAPPED, ANNOTATED]	TRINITY_DN10685_c0_g1_TRINITY_DN10685_c0_g1_i1_g.7544_m.7544	hypothetical protein S40288_08321	864	20	2.06362E-55	66.25	1	C:GO:0016020	C:membrane
[BLASTED, MAPPED, ANNOTATED]	TRINITY_DN1068_c0_g1_TRINITY_DN1068_c0_g1_i1_g.734_m.734	Alpha-amylase A type-3	351	20	8.92638E-29	65.75	3	F:GO:0005488; P:GO:0005982; F:GO:0016787	F:binding; P:starch metabolic process; F:hydrolase activity
[BLASTED, MAPPED, ANNOTATED]	TRINITY_DN10690_c0_g1_TRINITY_DN10690_c0_g1_i1_g.7542_m.7542	inactive tetrahydrocannabinolic acid synthase-like	447	20	1.10082E-78	86.0	9	C:GO:0005634; F:GO:0003677; F:GO:0016614; F:GO:0050660; F:GO:0030284; P:GO:0006355; P:GO:0055114; F:GO:0005496; P:GO:0043401	C:nucleus; F:DNA binding; F:oxidoreductase activity, acting on CH-OH group of donors; F:flavin adenine dinucleotide binding; F:estrogen receptor activity; P:regulation of transcription, DNA-templated; P:oxidation-reduction process; F:steroid binding; P:steroid hormone mediated signaling pathway
[NO-BLAST]	TRINITY_DN10692_c0_g1_TRINITY_DN10692_c0_g1_i1_g.7516_m.7516	---NA---	423
[BLASTED, MAPPED, ANNOTATED]	TRINITY_DN10695_c0_g1_TRINITY_DN10695_c0_g1_i1_g.7532_m.7532	2-oxoglutarate dehydrogenase E1 component	303	20	9.59721E-64	99.85	3	F:GO:0030976; F:GO:0004591; P:GO:0006099	F:thiamine pyrophosphate binding; F:oxoglutarate dehydrogenase (succinyl-transferring) activity; P:tricarboxylic acid cycle	EC:1.2.4.2	Oxoglutarate dehydrogenase (succinyl-transferring)
[BLASTED]	TRINITY_DN10698_c0_g1_TRINITY_DN10698_c0_g1_i1_g.7517_m.7517	uncharacterized protein LOC109742522	453	2	5.09659E-28	66.5
[BLASTED, MAPPED, ANNOTATED]	TRINITY_DN10705_c0_g1_TRINITY_DN10705_c0_g1_i1_g.7581_m.7581	related to endo alpha-1,4 polygalactosaminidase precusor	924	20	1.59704E-127	76.75	1	C:GO:0016020	C:membrane
[NO-BLAST]	TRINITY_DN10705_c0_g1_TRINITY_DN10705_c0_g1_i1_g.7582_m.7582	---NA---	465
[BLASTED, MAPPED, ANNOTATED]	TRINITY_DN10706_c0_g1_TRINITY_DN10706_c0_g1_i1_g.7586_m.7586	transcription factor	456	20	3.22845E-45	63.2	1	P:GO:0006355	P:regulation of transcription, DNA-templated
[BLASTED, MAPPED, ANNOTATED]	TRINITY_DN10708_c0_g1_TRINITY_DN10708_c0_g1_i1_g.7552_m.7552	Polyadenylate-binding 7	735	20	7.09341E-180	80.35	3	F:GO:0000166; F:GO:0003723; C:GO:0005737	F:nucleotide binding; F:RNA binding; C:cytoplasm
[BLASTED, MAPPED, ANNOTATED]	TRINITY_DN10709_c0_g1_TRINITY_DN10709_c0_g1_i1_g.7547_m.7547	-ER retention (Erd1)	705	20	5.79944E-132	85.85	1	C:GO:0016021	C:integral component of membrane
[BLASTED, MAPPED, ANNOTATED]	TRINITY_DN10709_c0_g1_TRINITY_DN10709_c0_g1_i1_g.7546_m.7546	-ER retention (Erd1)	822	20	2.63844E-131	85.85	1	C:GO:0016021	C:integral component of membrane
[NO-BLAST]	TRINITY_DN10711_c0_g1_TRINITY_DN10711_c0_g1_i1_g.7589_m.7589	---NA---	387
[NO-BLAST]	TRINITY_DN10712_c0_g1_TRINITY_DN10712_c0_g1_i1_g.7585_m.7585	---NA---	330
[BLASTED, MAPPED, ANNOTATED]	TRINITY_DN10714_c0_g1_TRINITY_DN10714_c0_g1_i1_g.7601_m.7601	glutamine synthetase	1137	20	0.0	96.0	4	F:GO:0005524; C:GO:0005737; P:GO:0006542; F:GO:0004356	F:ATP binding; C:cytoplasm; P:glutamine biosynthetic process; F:glutamate-ammonia ligase activity	EC:6.3.1.2	Glutamate--ammonia ligase
[BLASTED, MAPPED, ANNOTATED]	TRINITY_DN10719_c0_g1_TRINITY_DN10719_c0_g1_i1_g.7592_m.7592	probable metal-nicotianamine transporter YSL10	354	20	2.63783E-55	91.15	2	P:GO:0055085; C:GO:0016021	P:transmembrane transport; C:integral component of membrane
[BLASTED, MAPPED, ANNOTATED]	TRINITY_DN10721_c0_g1_TRINITY_DN10721_c0_g1_i1_g.7550_m.7550	ankyrin repeat nuc-2	315	20	3.7577E-43	86.4	9	C:GO:0005634; F:GO:0004190; P:GO:0006508; P:GO:0006629; C:GO:0016021; F:GO:0004861; F:GO:0008081; P:GO:0071901; P:GO:0006796	C:nucleus; F:aspartic-type endopeptidase activity; P:proteolysis; P:lipid metabolic process; C:integral component of membrane; F:cyclin-dependent protein serine/threonine kinase inhibitor activity; F:phosphoric diester hydrolase activity; P:negative regulation of protein serine/threonine kinase activity; P:phosphate-containing compound metabolic process	EC:3.4.23	Acting on peptide bonds (peptidases)
[BLASTED, MAPPED, ANNOTATED]	TRINITY_DN10724_c0_g1_TRINITY_DN10724_c0_g1_i1_g.7551_m.7551	cytochrome b5	426	20	1.132E-70	88.7	2	C:GO:0016020; C:GO:0012505	C:membrane; C:endomembrane system
[BLASTED, MAPPED, ANNOTATED]	TRINITY_DN10726_c0_g1_TRINITY_DN10726_c0_g1_i1_g.7549_m.7549	kaurene synthase	675	20	8.29476E-127	90.5	3	F:GO:0000287; P:GO:0008152; F:GO:0010333	F:magnesium ion binding; P:metabolic process; F:terpene synthase activity
[BLASTED]	TRINITY_DN10732_c0_g1_TRINITY_DN10732_c0_g1_i1_g.7594_m.7594	arrestin domain containing	2913	20	0.0	81.3
[BLASTED, MAPPED, ANNOTATED]	TRINITY_DN10735_c0_g1_TRINITY_DN10735_c0_g1_i1_g.7597_m.7597	galactose oxidase beta-propeller	735	20	3.65134E-89	73.55	1	C:GO:0016020	C:membrane
[BLASTED, MAPPED, ANNOTATED]	TRINITY_DN10737_c0_g1_TRINITY_DN10737_c0_g1_i1_g.7576_m.7576	ribosome biogenesis n	495	20	1.82496E-87	91.15	4	P:GO:0000463; C:GO:0005634; P:GO:0000466; C:GO:0030687	P:maturation of LSU-rRNA from tricistronic rRNA transcript (SSU-rRNA, 5.8S rRNA, LSU-rRNA); C:nucleus; P:maturation of 5.8S rRNA from tricistronic rRNA transcript (SSU-rRNA, 5.8S rRNA, LSU-rRNA); C:preribosome, large subunit precursor
[BLASTED, MAPPED, ANNOTATED]	TRINITY_DN10737_c0_g1_TRINITY_DN10737_c0_g1_i2_g.7578_m.7578	ribosome biogenesis n	498	20	2.39965E-97	91.9	4	P:GO:0000463; C:GO:0005634; P:GO:0000466; C:GO:0030687	P:maturation of LSU-rRNA from tricistronic rRNA transcript (SSU-rRNA, 5.8S rRNA, LSU-rRNA); C:nucleus; P:maturation of 5.8S rRNA from tricistronic rRNA transcript (SSU-rRNA, 5.8S rRNA, LSU-rRNA); C:preribosome, large subunit precursor
[BLASTED, MAPPED, ANNOTATED]	TRINITY_DN10738_c0_g1_TRINITY_DN10738_c0_g1_i1_g.7567_m.7567	V-type proton ATPase subunit c 2	723	20	7.99038E-98	97.7	5	C:GO:0000220; P:GO:0015991; C:GO:0016021; F:GO:0046961; P:GO:0007035	C:vacuolar proton-transporting V-type ATPase, V0 domain; P:ATP hydrolysis coupled proton transport; C:integral component of membrane; F:proton-transporting ATPase activity, rotational mechanism; P:vacuolar acidification	EC:3.6.1.3; EC:3.6.1.15	Adenosinetriphosphatase; Nucleoside-triphosphate phosphatase
[BLASTED, MAPPED, ANNOTATED]	TRINITY_DN1073_c0_g1_TRINITY_DN1073_c0_g1_i1_g.691_m.691	Ribonuclease H	684	20	1.29475E-160	99.1	3	F:GO:0000166; F:GO:0003676; F:GO:0008270	F:nucleotide binding; F:nucleic acid binding; F:zinc ion binding
[BLASTED, MAPPED, ANNOTATED]	TRINITY_DN10740_c0_g1_TRINITY_DN10740_c0_g1_i1_g.7599_m.7599	glucan 1,3-beta-glucosidase GLUC78	342	20	5.70989E-66	85.75	3	C:GO:0016021; F:GO:0016829; F:GO:0016787	C:integral component of membrane; F:lyase activity; F:hydrolase activity
[BLASTED, MAPPED, ANNOTATED]	TRINITY_DN10741_c0_g1_TRINITY_DN10741_c0_g1_i1_g.7561_m.7561	Major Facilitator Superfamily	303	20	2.43806E-49	82.85	3	P:GO:0055085; C:GO:0000329; C:GO:0016021	P:transmembrane transport; C:fungal-type vacuole membrane; C:integral component of membrane
[BLASTED, MAPPED, ANNOTATED]	TRINITY_DN10741_c0_g1_TRINITY_DN10741_c0_g1_i1_g.7558_m.7558	MFS transporter	1092	20	0.0	80.65	4	P:GO:0055085; C:GO:0000329; C:GO:0016021; F:GO:0005215	P:transmembrane transport; C:fungal-type vacuole membrane; C:integral component of membrane; F:transporter activity
[BLASTED, MAPPED, ANNOTATED]	TRINITY_DN10741_c0_g1_TRINITY_DN10741_c0_g1_i2_g.7562_m.7562	MFS transporter	1173	20	0.0	80.55	4	P:GO:0055085; C:GO:0000329; C:GO:0016021; F:GO:0005215	P:transmembrane transport; C:fungal-type vacuole membrane; C:integral component of membrane; F:transporter activity
[BLASTED, MAPPED, ANNOTATED]	TRINITY_DN10741_c0_g1_TRINITY_DN10741_c0_g1_i2_g.7566_m.7566	Major Facilitator Superfamily	303	20	2.43806E-49	82.85	3	P:GO:0055085; C:GO:0000329; C:GO:0016021	P:transmembrane transport; C:fungal-type vacuole membrane; C:integral component of membrane
[BLASTED, MAPPED]	TRINITY_DN10743_c0_g1_TRINITY_DN10743_c0_g1_i1_g.7554_m.7554	hypothetical protein BRADI_3g05811	333	3	1.14062E-6	85.33	2	C:GO:0016020; C:GO:0016021	C:membrane; C:integral component of membrane
[NO-BLAST]	TRINITY_DN1074_c0_g1_TRINITY_DN1074_c0_g1_i1_g.678_m.678	---NA---	384
[BLASTED, MAPPED]	TRINITY_DN10750_c0_g1_TRINITY_DN10750_c0_g1_i1_g.7603_m.7603	zinc finger	654	20	2.39798E-31	63.35	2	F:GO:0008270; F:GO:0046872	F:zinc ion binding; F:metal ion binding
[BLASTED, MAPPED, ANNOTATED]	TRINITY_DN10755_c0_g1_TRINITY_DN10755_c0_g1_i1_g.7606_m.7606	40S ribosomal S16	423	20	3.53398E-52	81.1	4	F:GO:0003735; C:GO:0016021; C:GO:0005840; P:GO:0006412	F:structural constituent of ribosome; C:integral component of membrane; C:ribosome; P:translation
[BLASTED]	TRINITY_DN10756_c0_g1_TRINITY_DN10756_c0_g1_i1_g.7588_m.7588	filament-like plant 7	306	20	4.58078E-50	76.65
[BLASTED]	TRINITY_DN10756_c0_g1_TRINITY_DN10756_c0_g1_i1_g.7587_m.7587	filament-like plant 7	360	20	5.02818E-49	76.75
[BLASTED, MAPPED, ANNOTATED]	TRINITY_DN10764_c0_g1_TRINITY_DN10764_c0_g1_i1_g.7613_m.7613	glycoside hydrolase family 31	369	20	3.30413E-38	74.25	2	P:GO:0005975; F:GO:0090599	P:carbohydrate metabolic process; F:alpha-glucosidase activity
[BLASTED, MAPPED, ANNOTATED]	TRINITY_DN10765_c0_g1_TRINITY_DN10765_c0_g1_i1_g.7615_m.7615	hypothetical protein S40293_06278	804	20	3.69551E-126	79.7	3	P:GO:0055085; C:GO:0016021; F:GO:0005215	P:transmembrane transport; C:integral component of membrane; F:transporter activity
[BLASTED, MAPPED, ANNOTATED]	TRINITY_DN10768_c0_g1_TRINITY_DN10768_c0_g1_i1_g.7618_m.7618	P-loop containing nucleoside triphosphate hydrolase	768	20	4.08454E-119	63.4	1	F:GO:0005524	F:ATP binding
[BLASTED, MAPPED, ANNOTATED]	TRINITY_DN10774_c0_g1_TRINITY_DN10774_c0_g1_i1_g.7620_m.7620	pentatricopeptide repeat-containing	1128	20	1.20455E-178	65.2	1	C:GO:0016021	C:integral component of membrane
[BLASTED]	TRINITY_DN10776_c0_g1_TRINITY_DN10776_c0_g1_i1_g.7619_m.7619	uncharacterized LOC100384433	318	18	1.36617E-66	71.44
[BLASTED, MAPPED, ANNOTATED]	TRINITY_DN1077_c0_g1_TRINITY_DN1077_c0_g1_i1_g.727_m.727	Vacuolar ATP synthase subunit B	759	20	5.0852E-153	95.05	9	C:GO:0000221; F:GO:0005524; P:GO:1902906; P:GO:0015991; C:GO:0000329; P:GO:0046034; F:GO:0046961; P:GO:0007035; P:GO:0006874	C:vacuolar proton-transporting V-type ATPase, V1 domain; F:ATP binding; P:proteasome storage granule assembly; P:ATP hydrolysis coupled proton transport; C:fungal-type vacuole membrane; P:ATP metabolic process; F:proton-transporting ATPase activity, rotational mechanism; P:vacuolar acidification; P:cellular calcium ion homeostasis	EC:3.6.1.3; EC:3.6.1.15	Adenosinetriphosphatase; Nucleoside-triphosphate phosphatase
[NO-BLAST]	TRINITY_DN1077_c0_g1_TRINITY_DN1077_c0_g1_i1_g.729_m.729	---NA---	369
[BLASTED, MAPPED, ANNOTATED]	TRINITY_DN1077_c0_g1_TRINITY_DN1077_c0_g1_i1_g.726_m.726	Vacuolar ATP synthase subunit B	1512	20	0.0	95.15	9	C:GO:0000221; F:GO:0005524; P:GO:1902906; P:GO:0015991; C:GO:0000329; P:GO:0046034; F:GO:0046961; P:GO:0007035; P:GO:0006874	C:vacuolar proton-transporting V-type ATPase, V1 domain; F:ATP binding; P:proteasome storage granule assembly; P:ATP hydrolysis coupled proton transport; C:fungal-type vacuole membrane; P:ATP metabolic process; F:proton-transporting ATPase activity, rotational mechanism; P:vacuolar acidification; P:cellular calcium ion homeostasis	EC:3.6.1.3; EC:3.6.1.15	Adenosinetriphosphatase; Nucleoside-triphosphate phosphatase
[BLASTED, MAPPED, ANNOTATED]	TRINITY_DN10782_c0_g1_TRINITY_DN10782_c0_g1_i1_g.7609_m.7609	Chitin synthase 1	2730	20	0.0	92.1	3	P:GO:0006031; C:GO:0016021; F:GO:0004100	P:chitin biosynthetic process; C:integral component of membrane; F:chitin synthase activity	EC:2.4.1.16	Chitin synthase
[BLASTED, MAPPED, ANNOTATED]	TRINITY_DN10793_c0_g1_TRINITY_DN10793_c0_g1_i1_g.7557_m.7557	SH3 domain containing	495	20	1.26939E-33	69.75	2	P:GO:0050794; C:GO:0044464	P:regulation of cellular process; C:cell part
[BLASTED, MAPPED, ANNOTATED]	TRINITY_DN10793_c0_g1_TRINITY_DN10793_c0_g1_i1_g.7555_m.7555	SH3 domain containing	720	20	2.53515E-54	65.7	1	P:GO:0050789	P:regulation of biological process
[BLASTED, MAPPED, ANNOTATED]	TRINITY_DN10796_c0_g1_TRINITY_DN10796_c0_g1_i1_g.7571_m.7571	indoleamine 2,3-dioxygenase	726	20	1.08594E-138	87.85	3	F:GO:0051213; P:GO:0055114; F:GO:0020037	F:dioxygenase activity; P:oxidation-reduction process; F:heme binding
[BLASTED, MAPPED, ANNOTATED]	TRINITY_DN10799_c0_g1_TRINITY_DN10799_c0_g1_i1_g.7573_m.7573	NDR1 HIN1 10	564	20	1.1212E-116	74.35	6	C:GO:0009506; C:GO:0005739; C:GO:0016021; P:GO:0006952; F:GO:0004871; C:GO:0046658	C:plasmodesma; C:mitochondrion; C:integral component of membrane; P:defense response; F:signal transducer activity; C:anchored component of plasma membrane
[BLASTED, MAPPED, ANNOTATED]	TRINITY_DN1079_c0_g1_TRINITY_DN1079_c0_g1_i1_g.720_m.720	related to mitochondrial carrier family	1314	20	4.68937E-178	80.75	5	F:GO:0030170; P:GO:0006828; C:GO:0005739; C:GO:0016021; F:GO:0016530	F:pyridoxal phosphate binding; P:manganese ion transport; C:mitochondrion; C:integral component of membrane; F:metallochaperone activity
[BLASTED, MAPPED, ANNOTATED]	TRINITY_DN10801_c0_g1_TRINITY_DN10801_c0_g1_i1_g.7640_m.7640	Lysophospholipase	309	20	4.97029E-25	76.0	2	F:GO:0004622; P:GO:0009395	F:lysophospholipase activity; P:phospholipid catabolic process	EC:3.1.1.5; EC:3.1.1.1	Lysophospholipase; Carboxylesterase
[BLASTED, MAPPED, ANNOTATED]	TRINITY_DN10804_c0_g1_TRINITY_DN10804_c0_g1_i1_g.7643_m.7643	actin like 2 3 subunit 1A 1B	315	20	1.59948E-25	92.0	8	C:GO:0032153; C:GO:0051286; F:GO:0043130; P:GO:0000281; P:GO:0034314; C:GO:0005829; C:GO:0030479; C:GO:0005885	C:cell division site; C:cell tip; F:ubiquitin binding; P:mitotic cytokinesis; P:Arp2/3 complex-mediated actin nucleation; C:cytosol; C:actin cortical patch; C:Arp2/3 protein complex
[BLASTED, MAPPED, ANNOTATED]	TRINITY_DN10804_c0_g1_TRINITY_DN10804_c0_g1_i1_g.7642_m.7642	actin like 2 3 subunit 1A 1B	441	20	8.13846E-83	90.0	8	C:GO:0032153; C:GO:0051286; F:GO:0043130; P:GO:0000281; P:GO:0034314; C:GO:0005829; C:GO:0030479; C:GO:0005885	C:cell division site; C:cell tip; F:ubiquitin binding; P:mitotic cytokinesis; P:Arp2/3 complex-mediated actin nucleation; C:cytosol; C:actin cortical patch; C:Arp2/3 protein complex
[BLASTED, MAPPED, ANNOTATED]	TRINITY_DN10805_c0_g1_TRINITY_DN10805_c0_g1_i1_g.7649_m.7649	tubby-like F-box 1	375	20	4.1215E-22	96.95	3	C:GO:0005929; F:GO:0035091; P:GO:0061512	C:cilium; F:phosphatidylinositol binding; P:protein localization to cilium
[BLASTED, MAPPED, ANNOTATED]	TRINITY_DN10811_c0_g1_TRINITY_DN10811_c0_g1_i1_g.7622_m.7622	V-type proton ATPase subunit E	819	20	1.93258E-130	91.0	4	C:GO:0000221; P:GO:0015991; C:GO:0000329; F:GO:0046961	C:vacuolar proton-transporting V-type ATPase, V1 domain; P:ATP hydrolysis coupled proton transport; C:fungal-type vacuole membrane; F:proton-transporting ATPase activity, rotational mechanism	EC:3.6.1.3; EC:3.6.1.15	Adenosinetriphosphatase; Nucleoside-triphosphate phosphatase
[BLASTED, MAPPED, ANNOTATED]	TRINITY_DN10818_c0_g1_TRINITY_DN10818_c0_g1_i1_g.7626_m.7626	hypothetical protein VE01_00154	1020	20	0.0	86.3	3	F:GO:0046872; P:GO:0055114; F:GO:0004497	F:metal ion binding; P:oxidation-reduction process; F:monooxygenase activity
[BLASTED]	TRINITY_DN1082_c0_g1_TRINITY_DN1082_c0_g1_i1_g.689_m.689	hypothetical protein SORBI_3008G161601	348	5	5.42717E-51	81.0
[BLASTED, MAPPED, ANNOTATED]	TRINITY_DN10834_c0_g1_TRINITY_DN10834_c0_g1_i1_g.7654_m.7654	DUF1711 domain-containing	807	20	8.86208E-85	74.15	4	P:GO:0006338; C:GO:0016020; C:GO:0005829; C:GO:0031011	P:chromatin remodeling; C:membrane; C:cytosol; C:Ino80 complex
[BLASTED, MAPPED, ANNOTATED]	TRINITY_DN10835_c0_g1_TRINITY_DN10835_c0_g1_i1_g.7652_m.7652	hypothetical protein CC1G_13780	549	20	2.69217E-27	69.3	1	C:GO:0016020	C:membrane
[BLASTED, MAPPED]	TRINITY_DN1083_c0_g1_TRINITY_DN1083_c0_g1_i1_g.702_m.702	peptidase a1	1314	20	5.5611E-131	55.1	6	P:GO:0008150; F:GO:0004190; P:GO:0006508; F:GO:0008233; C:GO:0005575; F:GO:0003674	P:biological_process; F:aspartic-type endopeptidase activity; P:proteolysis; F:peptidase activity; C:cellular_component; F:molecular_function
[BLASTED, MAPPED]	TRINITY_DN10840_c0_g1_TRINITY_DN10840_c0_g1_i1_g.7659_m.7659	galactan beta-1,4-galactosyltransferase GALS1-like	456	20	1.58428E-41	69.5	2	C:GO:0016020; C:GO:0016021	C:membrane; C:integral component of membrane
[BLASTED, MAPPED]	TRINITY_DN10841_c0_g1_TRINITY_DN10841_c0_g1_i1_g.7633_m.7633	ubiquitin ribosomal S27a	354	20	1.83129E-25	70.75	3	F:GO:0003735; C:GO:0005840; P:GO:0006412	F:structural constituent of ribosome; C:ribosome; P:translation
[BLASTED, MAPPED]	TRINITY_DN10841_c0_g1_TRINITY_DN10841_c0_g1_i1_g.7634_m.7634	ubiquitin ribosomal S27a	354	20	1.83129E-25	70.75	3	F:GO:0003735; C:GO:0005840; P:GO:0006412	F:structural constituent of ribosome; C:ribosome; P:translation
[NO-BLAST]	TRINITY_DN10842_c0_g1_TRINITY_DN10842_c0_g1_i1_g.7660_m.7660	---NA---	390
[BLASTED, MAPPED, ANNOTATED]	TRINITY_DN10842_c0_g1_TRINITY_DN10842_c0_g1_i2_g.7661_m.7661	transcriptional regulatory	429	20	3.44759E-16	53.85	1	F:GO:0005488	F:binding
[BLASTED, MAPPED, ANNOTATED]	TRINITY_DN10845_c0_g1_TRINITY_DN10845_c0_g1_i1_g.7644_m.7644	Gibberellin 20 oxidase 2	426	20	7.85207E-63	72.9	8	P:GO:0009826; F:GO:0046872; P:GO:0009908; F:GO:0045544; P:GO:0009686; P:GO:0055114; P:GO:0009740; P:GO:0009416	P:unidimensional cell growth; F:metal ion binding; P:flower development; F:gibberellin 20-oxidase activity; P:gibberellin biosynthetic process; P:oxidation-reduction process; P:gibberellic acid mediated signaling pathway; P:response to light stimulus	EC:1.14.11	Acting on paired donors, with incorporation or reduction of molecular oxygen. The oxygen incorporated need not be derived from O(2)
[BLASTED, MAPPED]	TRINITY_DN1084_c0_g1_TRINITY_DN1084_c0_g1_i1_g.719_m.719	N-acetyl-D-glucosamine kinase	309	20	5.28431E-18	69.15	2	P:GO:0016310; F:GO:0016301	P:phosphorylation; F:kinase activity
[BLASTED, MAPPED]	TRINITY_DN10850_c0_g1_TRINITY_DN10850_c0_g1_i1_g.7636_m.7636	glycoside hydrolase family 61	735	20	9.67175E-105	75.5	1	F:GO:0016787	F:hydrolase activity
[BLASTED, MAPPED, ANNOTATED]	TRINITY_DN10851_c0_g1_TRINITY_DN10851_c0_g1_i1_g.7646_m.7646	BEACH domain-containing C2	603	20	4.12597E-102	91.6	3	C:GO:0012505; C:GO:0019898; F:GO:0005543	C:endomembrane system; C:extrinsic component of membrane; F:phospholipid binding
[BLASTED]	TRINITY_DN10852_c0_g1_TRINITY_DN10852_c0_g1_i1_g.7667_m.7667	hypothetical protein S40285_06275	723	20	1.32297E-57	65.55
[BLASTED, MAPPED, ANNOTATED]	TRINITY_DN10857_c0_g1_TRINITY_DN10857_c0_g1_i1_g.7632_m.7632	40S ribosomal S19-3	339	20	2.13213E-38	76.75	4	F:GO:0003735; C:GO:0022627; P:GO:0000028; P:GO:0006412	F:structural constituent of ribosome; C:cytosolic small ribosomal subunit; P:ribosomal small subunit assembly; P:translation
[BLASTED]	TRINITY_DN10859_c0_g1_TRINITY_DN10859_c0_g1_i1_g.7638_m.7638	hypothetical protein CC1G_13866	756	20	5.35761E-133	79.6
[BLASTED, MAPPED, ANNOTATED]	TRINITY_DN10860_c0_g1_TRINITY_DN10860_c0_g1_i1_g.7665_m.7665	inosine-5 -monophosphate dehydrogenase IMD4	456	20	4.2087E-97	97.3	6	F:GO:0000166; F:GO:0046872; C:GO:0005829; F:GO:0003938; P:GO:0055114; P:GO:0006177	F:nucleotide binding; F:metal ion binding; C:cytosol; F:IMP dehydrogenase activity; P:oxidation-reduction process; P:GMP biosynthetic process	EC:1.1.1.205	IMP dehydrogenase
[BLASTED, MAPPED, ANNOTATED]	TRINITY_DN10861_c0_g1_TRINITY_DN10861_c0_g1_i1_g.7630_m.7630	like family	330	20	8.92494E-50	77.85	2	C:GO:0016021; C:GO:0005794	C:integral component of membrane; C:Golgi apparatus
[BLASTED, MAPPED, ANNOTATED]	TRINITY_DN10861_c0_g1_TRINITY_DN10861_c0_g1_i1_g.7629_m.7629	like family	348	20	1.12683E-49	77.85	2	C:GO:0016021; C:GO:0005794	C:integral component of membrane; C:Golgi apparatus
[BLASTED, MAPPED]	TRINITY_DN10863_c0_g1_TRINITY_DN10863_c0_g1_i1_g.7631_m.7631	Dpy-30 motif	507	20	1.04612E-35	60.15	5	F:GO:0005524; P:GO:0016310; F:GO:0019205; P:GO:0006139; F:GO:0016787	F:ATP binding; P:phosphorylation; F:nucleobase-containing compound kinase activity; P:nucleobase-containing compound metabolic process; F:hydrolase activity
[BLASTED, MAPPED, ANNOTATED]	TRINITY_DN10866_c0_g1_TRINITY_DN10866_c0_g1_i1_g.7662_m.7662	zinc finger gcs1	1116	20	0.0	84.75	11	C:GO:0005802; P:GO:0006888; C:GO:0005768; C:GO:0005856; F:GO:0003779; P:GO:0006890; F:GO:0005096; P:GO:0043001; C:GO:0005793; P:GO:0030037; P:GO:0043547	C:trans-Golgi network; P:ER to Golgi vesicle-mediated transport; C:endosome; C:cytoskeleton; F:actin binding; P:retrograde vesicle-mediated transport, Golgi to ER; F:GTPase activator activity; P:Golgi to plasma membrane protein transport; C:endoplasmic reticulum-Golgi intermediate compartment; P:actin filament reorganization involved in cell cycle; P:positive regulation of GTPase activity
[BLASTED, MAPPED]	TRINITY_DN10873_c0_g1_TRINITY_DN10873_c0_g1_i1_g.7670_m.7670	cathepsin D	684	20	6.25862E-28	50.15	12	F:GO:0004190; P:GO:0006914; P:GO:0006508; C:GO:0016020; C:GO:0016021; P:GO:0009267; F:GO:0008233; C:GO:0000324; P:GO:0051603; C:GO:0005764; F:GO:0016787; P:GO:0016237	F:aspartic-type endopeptidase activity; P:autophagy; P:proteolysis; C:membrane; C:integral component of membrane; P:cellular response to starvation; F:peptidase activity; C:fungal-type vacuole; P:proteolysis involved in cellular protein catabolic process; C:lysosome; F:hydrolase activity; P:lysosomal microautophagy
[BLASTED, MAPPED, ANNOTATED]	TRINITY_DN10877_c0_g1_TRINITY_DN10877_c0_g1_i1_g.7669_m.7669	retrotransposon unclassified	429	20	2.09371E-75	86.5	12	F:GO:0003676; F:GO:0005524; F:GO:0008270; C:GO:0005737; F:GO:0005509; P:GO:0015074; C:GO:0009654; P:GO:0015979; P:GO:0016310; C:GO:0019898; F:GO:0016773; F:GO:0016301	F:nucleic acid binding; F:ATP binding; F:zinc ion binding; C:cytoplasm; F:calcium ion binding; P:DNA integration; C:photosystem II oxygen evolving complex; P:photosynthesis; P:phosphorylation; C:extrinsic component of membrane; F:phosphotransferase activity, alcohol group as acceptor; F:kinase activity
[BLASTED, MAPPED, ANNOTATED]	TRINITY_DN10885_c0_g1_TRINITY_DN10885_c0_g1_i1_g.7625_m.7625	tyrosine-sulfated glycopeptide receptor 1-like	354	20	2.48785E-59	85.8	4	F:GO:0005524; C:GO:0016021; F:GO:0004674; P:GO:0006468	F:ATP binding; C:integral component of membrane; F:protein serine/threonine kinase activity; P:protein phosphorylation	EC:2.7.11	Transferring phosphorus-containing groups
[BLASTED, MAPPED]	TRINITY_DN10886_c0_g1_TRINITY_DN10886_c0_g1_i1_g.7624_m.7624	kinase domain superfamily	303	20	2.62073E-36	63.85	1	F:GO:0043531	F:ADP binding
[BLASTED, MAPPED, ANNOTATED]	TRINITY_DN10895_c0_g1_TRINITY_DN10895_c0_g1_i1_g.7641_m.7641	retrotransposon unclassified	306	20	4.10154E-25	71.35	1	C:GO:0016020	C:membrane
[BLASTED]	TRINITY_DN10897_c0_g1_TRINITY_DN10897_c0_g1_i1_g.7628_m.7628	hypothetical protein S40288_01338	495	20	1.18906E-66	70.7
[BLASTED, MAPPED]	TRINITY_DN1089_c0_g1_TRINITY_DN1089_c0_g1_i1_g.738_m.738	vegetative incompatibility HET-E-1	2916	20	0.0	50.75	3	P:GO:0008150; C:GO:0005575; F:GO:0003674	P:biological_process; C:cellular_component; F:molecular_function
[BLASTED]	TRINITY_DN10903_c0_g1_TRINITY_DN10903_c0_g1_i1_g.7692_m.7692	hypothetical protein SORBI_3009G239351	579	1	2.65533E-66	100.0
[BLASTED]	TRINITY_DN10903_c0_g1_TRINITY_DN10903_c0_g1_i2_g.7694_m.7694	trihelix transcription factor GT-3b-like	720	2	9.8137E-66	80.0
[BLASTED, MAPPED, ANNOTATED]	TRINITY_DN10906_c0_g1_TRINITY_DN10906_c0_g1_i1_g.7687_m.7687	potassium sodium efflux P-type ATPase	1515	20	0.0	87.35	5	F:GO:0005524; F:GO:0046872; C:GO:0016021; F:GO:0008554; P:GO:0035725	F:ATP binding; F:metal ion binding; C:integral component of membrane; F:sodium-exporting ATPase activity, phosphorylative mechanism; P:sodium ion transmembrane transport	EC:3.6.1.3; EC:3.6.3.7; EC:3.6.1.15	Adenosinetriphosphatase; Sodium-exporting ATPase; Nucleoside-triphosphate phosphatase
[BLASTED, MAPPED, ANNOTATED]	TRINITY_DN10909_c0_g1_TRINITY_DN10909_c0_g1_i1_g.7699_m.7699	rrm-type rna binding	666	20	4.83015E-84	92.05	9	C:GO:0005844; F:GO:0000166; C:GO:0000790; C:GO:0005737; F:GO:0008143; C:GO:0005730; C:GO:1990251; P:GO:0000289; C:GO:0005654	C:polysome; F:nucleotide binding; C:nuclear chromatin; C:cytoplasm; F:poly(A) binding; C:nucleolus; C:Mmi1 nuclear focus complex; P:nuclear-transcribed mRNA poly(A) tail shortening; C:nucleoplasm
[BLASTED, MAPPED, ANNOTATED]	TRINITY_DN10909_c0_g1_TRINITY_DN10909_c0_g1_i1_g.7701_m.7701	Polyadenylate-binding 2	303	20	6.39633E-22	89.55	9	C:GO:0005844; F:GO:0000166; C:GO:0000790; C:GO:0005737; F:GO:0008143; C:GO:0005730; C:GO:1990251; P:GO:0000289; C:GO:0005654	C:polysome; F:nucleotide binding; C:nuclear chromatin; C:cytoplasm; F:poly(A) binding; C:nucleolus; C:Mmi1 nuclear focus complex; P:nuclear-transcribed mRNA poly(A) tail shortening; C:nucleoplasm
[BLASTED, MAPPED, ANNOTATED]	TRINITY_DN10909_c0_g1_TRINITY_DN10909_c0_g1_i1_g.7700_m.7700	rrm-type rna binding	411	20	1.51977E-59	96.5	9	C:GO:0005844; F:GO:0000166; C:GO:0000790; C:GO:0005737; F:GO:0008143; C:GO:0005730; C:GO:1990251; P:GO:0000289; C:GO:0005654	C:polysome; F:nucleotide binding; C:nuclear chromatin; C:cytoplasm; F:poly(A) binding; C:nucleolus; C:Mmi1 nuclear focus complex; P:nuclear-transcribed mRNA poly(A) tail shortening; C:nucleoplasm
[BLASTED, MAPPED, ANNOTATED]	TRINITY_DN10909_c0_g1_TRINITY_DN10909_c0_g1_i2_g.7703_m.7703	rrm-type rna binding	411	20	1.51977E-59	96.5	9	C:GO:0005844; F:GO:0000166; C:GO:0000790; C:GO:0005737; F:GO:0008143; C:GO:0005730; C:GO:1990251; P:GO:0000289; C:GO:0005654	C:polysome; F:nucleotide binding; C:nuclear chromatin; C:cytoplasm; F:poly(A) binding; C:nucleolus; C:Mmi1 nuclear focus complex; P:nuclear-transcribed mRNA poly(A) tail shortening; C:nucleoplasm
[BLASTED, MAPPED, ANNOTATED]	TRINITY_DN10909_c0_g1_TRINITY_DN10909_c0_g1_i2_g.7702_m.7702	rrm-type rna binding	579	20	1.79357E-84	92.0	9	C:GO:0005844; F:GO:0000166; C:GO:0000790; C:GO:0005737; F:GO:0008143; C:GO:0005730; C:GO:1990251; P:GO:0000289; C:GO:0005654	C:polysome; F:nucleotide binding; C:nuclear chromatin; C:cytoplasm; F:poly(A) binding; C:nucleolus; C:Mmi1 nuclear focus complex; P:nuclear-transcribed mRNA poly(A) tail shortening; C:nucleoplasm
[BLASTED, MAPPED, ANNOTATED]	TRINITY_DN10912_c0_g1_TRINITY_DN10912_c0_g1_i1_g.7685_m.7685	ER BIG1	819	20	3.20243E-99	73.05	1	C:GO:0016020	C:membrane
[BLASTED, MAPPED]	TRINITY_DN10913_c0_g1_TRINITY_DN10913_c0_g1_i1_g.7698_m.7698	vesicle transport V-SNARE amine-terminal	387	1	1.53601E-5	55.0	17	F:GO:0005484; P:GO:0006891; C:GO:0005794; F:GO:0000149; P:GO:0042147; P:GO:0006886; P:GO:0006623; P:GO:0006896; C:GO:0005789; C:GO:0031902; P:GO:0006888; C:GO:0012507; C:GO:0016020; C:GO:0016021; C:GO:0005829; C:GO:0031201; P:GO:0048280	F:SNAP receptor activity; P:intra-Golgi vesicle-mediated transport; C:Golgi apparatus; F:SNARE binding; P:retrograde transport, endosome to Golgi; P:intracellular protein transport; P:protein targeting to vacuole; P:Golgi to vacuole transport; C:endoplasmic reticulum membrane; C:late endosome membrane; P:ER to Golgi vesicle-mediated transport; C:ER to Golgi transport vesicle membrane; C:membrane;…
[BLASTED, MAPPED, ANNOTATED]	TRINITY_DN10918_c0_g1_TRINITY_DN10918_c0_g1_i1_g.7676_m.7676	tripeptidyl-peptidase 1-like	372	20	1.02001E-37	60.7	4	P:GO:0044707; F:GO:0008236; P:GO:0048856; P:GO:0044767	P:single-multicellular organism process; F:serine-type peptidase activity; P:anatomical structure development; P:single-organism developmental process
[NO-BLAST]	TRINITY_DN10924_c0_g1_TRINITY_DN10924_c0_g1_i1_g.7705_m.7705	---NA---	513
[BLASTED, MAPPED, ANNOTATED]	TRINITY_DN10929_c0_g1_TRINITY_DN10929_c0_g1_i1_g.7678_m.7678	ethylene-responsive transcription factor WRI1	378	11	1.88574E-23	66.73	6	C:GO:0005634; F:GO:0003677; F:GO:0003700; P:GO:0006351; P:GO:0007275; P:GO:0006355	C:nucleus; F:DNA binding; F:transcription factor activity, sequence-specific DNA binding; P:transcription, DNA-templated; P:multicellular organism development; P:regulation of transcription, DNA-templated
[BLASTED, MAPPED, ANNOTATED]	TRINITY_DN1092_c1_g1_TRINITY_DN1092_c1_g1_i1_g.703_m.703	xylitol dehydrogenase	504	20	3.459E-101	93.2	3	F:GO:0008270; P:GO:0055114; F:GO:0046526	F:zinc ion binding; P:oxidation-reduction process; F:D-xylulose reductase activity	EC:1.1.1.9	D-xylulose reductase
[BLASTED, MAPPED, ANNOTATED]	TRINITY_DN10930_c0_g1_TRINITY_DN10930_c0_g1_i1_g.7706_m.7706	Mitochondrial fusion and transport ugo1	378	20	4.23054E-33	70.0	3	C:GO:0031307; P:GO:0008053; P:GO:0006810	C:integral component of mitochondrial outer membrane; P:mitochondrial fusion; P:transport
[BLASTED]	TRINITY_DN10931_c0_g1_TRINITY_DN10931_c0_g1_i1_g.7681_m.7681	hypothetical protein S40285_05335	528	20	7.14227E-74	75.5
[BLASTED]	TRINITY_DN10931_c0_g1_TRINITY_DN10931_c0_g1_i1_g.7682_m.7682	hypothetical protein S40285_05335	525	20	6.87662E-74	75.5
[NO-BLAST]	TRINITY_DN10933_c0_g1_TRINITY_DN10933_c0_g1_i1_g.7684_m.7684	---NA---	312
[BLASTED, MAPPED, ANNOTATED]	TRINITY_DN10935_c0_g1_TRINITY_DN10935_c0_g1_i1_g.7671_m.7671	methionine aminopeptidase	384	20	1.94287E-68	88.5	4	P:GO:0070084; F:GO:0046872; P:GO:0006508; F:GO:0070006	P:protein initiator methionine removal; F:metal ion binding; P:proteolysis; F:metalloaminopeptidase activity	EC:3.4.11	Acting on peptide bonds (peptidases)
[BLASTED, MAPPED, ANNOTATED]	TRINITY_DN10937_c0_g1_TRINITY_DN10937_c0_g1_i1_g.7673_m.7673	drug resistance	918	20	9.71656E-134	78.65	2	P:GO:0055085; C:GO:0016021	P:transmembrane transport; C:integral component of membrane
[BLASTED, MAPPED]	TRINITY_DN1093_c0_g1_TRINITY_DN1093_c0_g1_i1_g.737_m.737	zinc finger domain-containing	696	20	5.44512E-83	62.1	5	F:GO:0003676; F:GO:0046872; F:GO:0008168; F:GO:0016740; P:GO:0032259	F:nucleic acid binding; F:metal ion binding; F:methyltransferase activity; F:transferase activity; P:methylation
[BLASTED, MAPPED, ANNOTATED]	TRINITY_DN10941_c0_g1_TRINITY_DN10941_c0_g1_i1_g.7717_m.7717	class I alpha-mannosidase 1A	702	20	9.18173E-14	69.35	5	F:GO:0005509; C:GO:0016020; P:GO:0008152; F:GO:0004571; P:GO:0006810	F:calcium ion binding; C:membrane; P:metabolic process; F:mannosyl-oligosaccharide 1,2-alpha-mannosidase activity; P:transport	EC:3.2.1.113; EC:3.2.1.24	Mannosyl-oligosaccharide 1,2-alpha-mannosidase; Alpha-mannosidase
[BLASTED, MAPPED, ANNOTATED]	TRINITY_DN10942_c0_g1_TRINITY_DN10942_c0_g1_i1_g.7719_m.7719	fructose-1,6-bisphosphatase	573	20	1.12201E-128	96.2	6	P:GO:0006094; P:GO:0072593; F:GO:0042132; C:GO:0005829; C:GO:0042597; P:GO:0016311	P:gluconeogenesis; P:reactive oxygen species metabolic process; F:fructose 1,6-bisphosphate 1-phosphatase activity; C:cytosol; C:periplasmic space; P:dephosphorylation	EC:3.1.3.23; EC:3.1.3.11; EC:3.1.3.41	Sugar-phosphatase; Fructose-bisphosphatase; 4-nitrophenylphosphatase
[BLASTED, MAPPED, ANNOTATED]	TRINITY_DN10942_c0_g1_TRINITY_DN10942_c0_g1_i2_g.7721_m.7721	fructose-1,6-bisphosphatase	579	20	1.06569E-121	96.95	6	P:GO:0006094; P:GO:0072593; F:GO:0042132; C:GO:0005829; C:GO:0042597; P:GO:0016311	P:gluconeogenesis; P:reactive oxygen species metabolic process; F:fructose 1,6-bisphosphate 1-phosphatase activity; C:cytosol; C:periplasmic space; P:dephosphorylation	EC:3.1.3.23; EC:3.1.3.11; EC:3.1.3.41	Sugar-phosphatase; Fructose-bisphosphatase; 4-nitrophenylphosphatase
[NO-BLAST]	TRINITY_DN10945_c0_g1_TRINITY_DN10945_c0_g1_i1_g.7724_m.7724	---NA---	333
[BLASTED]	TRINITY_DN10947_c0_g1_TRINITY_DN10947_c0_g1_i1_g.7727_m.7727	Ubiquitin carboxyl-terminal hydrolase 5	435	3	6.00152E-9	78.33
[BLASTED, MAPPED]	TRINITY_DN10949_c0_g1_TRINITY_DN10949_c0_g1_i1_g.7726_m.7726	retrotransposon unclassified	540	20	1.90993E-70	61.85	5	F:GO:0003676; P:GO:0090305; F:GO:0008270; F:GO:0004527; F:GO:0004519	F:nucleic acid binding; P:nucleic acid phosphodiester bond hydrolysis; F:zinc ion binding; F:exonuclease activity; F:endonuclease activity
[BLASTED, MAPPED]	TRINITY_DN10950_c0_g1_TRINITY_DN10950_c0_g1_i1_g.7686_m.7686	Hormone sensitive (macronuclear)	522	20	1.02768E-24	63.35	4	P:GO:0008152; C:GO:0016020; C:GO:0016021; F:GO:0016787	P:metabolic process; C:membrane; C:integral component of membrane; F:hydrolase activity
[BLASTED, MAPPED, ANNOTATED]	TRINITY_DN10955_c0_g1_TRINITY_DN10955_c0_g1_i1_g.7677_m.7677	ABC transporter G family member 51	459	20	1.69293E-96	94.9	4	F:GO:0005524; F:GO:0042626; P:GO:0055085; C:GO:0043190	F:ATP binding; F:ATPase activity, coupled to transmembrane movement of substances; P:transmembrane transport; C:ATP-binding cassette (ABC) transporter complex	EC:3.6.1.3; EC:3.6.1.15	Adenosinetriphosphatase; Nucleoside-triphosphate phosphatase
[BLASTED, MAPPED, ANNOTATED]	TRINITY_DN10964_c0_g1_TRINITY_DN10964_c0_g1_i1_g.7729_m.7729	elongation factor-2 kinase	462	20	3.18501E-96	95.0	4	F:GO:0003746; P:GO:0016310; F:GO:0016301; P:GO:0006414	F:translation elongation factor activity; P:phosphorylation; F:kinase activity; P:translational elongation
[BLASTED, MAPPED, ANNOTATED]	TRINITY_DN10967_c0_g1_TRINITY_DN10967_c0_g1_i1_g.7732_m.7732	serine threonine- phosphatase PP2A catalytic subunit	984	20	0.0	97.1	2	F:GO:0004721; P:GO:0006470	F:phosphoprotein phosphatase activity; P:protein dephosphorylation	EC:3.1.3.16; EC:3.1.3.41	Protein-serine/threonine phosphatase; 4-nitrophenylphosphatase
[BLASTED]	TRINITY_DN1096_c0_g1_TRINITY_DN1096_c0_g1_i1_g.672_m.672	heterokaryon incompatibility -domain-containing	351	6	3.8952E-9	70.17
[BLASTED, MAPPED, ANNOTATED]	TRINITY_DN10974_c0_g1_TRINITY_DN10974_c0_g1_i1_g.7730_m.7730	glycosyl hydrolase family 17	543	20	1.15364E-124	90.15	2	P:GO:0005975; F:GO:0004553	P:carbohydrate metabolic process; F:hydrolase activity, hydrolyzing O-glycosyl compounds
[BLASTED, MAPPED, ANNOTATED]	TRINITY_DN10975_c0_g1_TRINITY_DN10975_c0_g1_i1_g.7672_m.7672	serine threonine receptor-like kinase NFP	1254	20	0.0	75.55	5	F:GO:0005524; F:GO:0004713; C:GO:0016021; F:GO:0004674; P:GO:0006468	F:ATP binding; F:protein tyrosine kinase activity; C:integral component of membrane; F:protein serine/threonine kinase activity; P:protein phosphorylation	EC:2.7.10; EC:2.7.11	Transferring phosphorus-containing groups; Transferring phosphorus-containing groups
[BLASTED, MAPPED, ANNOTATED]	TRINITY_DN10976_c0_g1_TRINITY_DN10976_c0_g1_i1_g.7690_m.7690	60S ribosomal L25	477	20	1.22693E-82	95.75	4	F:GO:0000166; F:GO:0003735; C:GO:0005840; P:GO:0006412	F:nucleotide binding; F:structural constituent of ribosome; C:ribosome; P:translation
[BLASTED, MAPPED, ANNOTATED]	TRINITY_DN10977_c0_g1_TRINITY_DN10977_c0_g1_i1_g.7679_m.7679	ndb1 (nad(p)h dehydrogenase b1)	636	20	4.35544E-109	81.2	2	F:GO:0016491; P:GO:0055114	F:oxidoreductase activity; P:oxidation-reduction process
[NO-BLAST]	TRINITY_DN10979_c0_g1_TRINITY_DN10979_c0_g1_i1_g.7734_m.7734	---NA---	303
[BLASTED, MAPPED, ANNOTATED]	TRINITY_DN10982_c0_g1_TRINITY_DN10982_c0_g1_i1_g.7696_m.7696	Zinc-type alcohol dehydrogenase	477	20	2.09946E-74	79.65	3	F:GO:0008270; F:GO:0016491; P:GO:0055114	F:zinc ion binding; F:oxidoreductase activity; P:oxidation-reduction process
[BLASTED, MAPPED, ANNOTATED]	TRINITY_DN10982_c0_g1_TRINITY_DN10982_c0_g1_i1_g.7697_m.7697	Zinc-type alcohol dehydrogenase	396	20	4.0469E-56	78.2	3	F:GO:0008270; F:GO:0016491; P:GO:0055114	F:zinc ion binding; F:oxidoreductase activity; P:oxidation-reduction process
[BLASTED, MAPPED, ANNOTATED]	TRINITY_DN10984_c0_g1_TRINITY_DN10984_c0_g1_i1_g.7711_m.7711	beta-glucosidase 12-like	426	20	2.05716E-90	86.2	9	F:GO:0080083; P:GO:0005975; F:GO:0004338; F:GO:0033907; F:GO:0047701; C:GO:0005576; P:GO:1901657; F:GO:0004565; F:GO:0102483	F:beta-gentiobiose beta-glucosidase activity; P:carbohydrate metabolic process; F:glucan exo-1,3-beta-glucosidase activity; F:beta-D-fucosidase activity; F:beta-L-arabinosidase activity; C:extracellular region; P:glycosyl compound metabolic process; F:beta-galactosidase activity; F:scopolin beta-glucosidase activity	EC:3.2.1.21; EC:3.2.1.58; EC:3.2.1.88; EC:3.2.1.23; EC:3.2.1.38	Beta-glucosidase; Glucan 1,3-beta-glucosidase; Non-reducing end beta-L-arabinopyranosidase; Beta-galactosidase; Beta-D-fucosidase
[BLASTED, MAPPED, ANNOTATED]	TRINITY_DN10984_c0_g1_TRINITY_DN10984_c0_g1_i2_g.7712_m.7712	beta-glucosidase 13	477	20	6.74781E-108	87.5	9	F:GO:0080083; P:GO:0005975; F:GO:0004338; F:GO:0033907; F:GO:0047701; C:GO:0005576; P:GO:1901657; F:GO:0004565; F:GO:0102483	F:beta-gentiobiose beta-glucosidase activity; P:carbohydrate metabolic process; F:glucan exo-1,3-beta-glucosidase activity; F:beta-D-fucosidase activity; F:beta-L-arabinosidase activity; C:extracellular region; P:glycosyl compound metabolic process; F:beta-galactosidase activity; F:scopolin beta-glucosidase activity	EC:3.2.1.21; EC:3.2.1.58; EC:3.2.1.88; EC:3.2.1.23; EC:3.2.1.38	Beta-glucosidase; Glucan 1,3-beta-glucosidase; Non-reducing end beta-L-arabinopyranosidase; Beta-galactosidase; Beta-D-fucosidase
[BLASTED, MAPPED, ANNOTATED]	TRINITY_DN10985_c0_g1_TRINITY_DN10985_c0_g1_i1_g.7716_m.7716	Single-stranded nucleic acid binding	405	20	4.27882E-38	78.05	5	F:GO:0003676; C:GO:0005634; F:GO:0003700; F:GO:0008270; P:GO:0006355	F:nucleic acid binding; C:nucleus; F:transcription factor activity, sequence-specific DNA binding; F:zinc ion binding; P:regulation of transcription, DNA-templated
[BLASTED, MAPPED, ANNOTATED]	TRINITY_DN10987_c0_g1_TRINITY_DN10987_c0_g1_i1_g.7733_m.7733	AF466646_7 poly	312	20	4.48708E-46	79.55	12	F:GO:0003677; F:GO:0003964; F:GO:0003723; F:GO:0004190; F:GO:0046872; P:GO:0006508; C:GO:0016021; P:GO:0006310; P:GO:0015074; P:GO:0006278; P:GO:0006333; F:GO:0003682	F:DNA binding; F:RNA-directed DNA polymerase activity; F:RNA binding; F:aspartic-type endopeptidase activity; F:metal ion binding; P:proteolysis; C:integral component of membrane; P:DNA recombination; P:DNA integration; P:RNA-dependent DNA biosynthetic process; P:chromatin assembly or disassembly; F:chromatin binding	EC:3.4.23; EC:2.7.7.49	Acting on peptide bonds (peptidases); RNA-directed DNA polymerase
[BLASTED, MAPPED]	TRINITY_DN10989_c0_g1_TRINITY_DN10989_c0_g1_i1_g.7704_m.7704	retrotransposon unclassified	1065	20	0.0	60.75	4	F:GO:0003676; C:GO:0016020; C:GO:0016021; P:GO:0015074	F:nucleic acid binding; C:membrane; C:integral component of membrane; P:DNA integration
[BLASTED, MAPPED, ANNOTATED]	TRINITY_DN10991_c0_g1_TRINITY_DN10991_c0_g1_i1_g.7735_m.7735	hypothetical protein SORBI_3002G100200	345	20	2.84708E-74	75.45	1	C:GO:0005739	C:mitochondrion
[BLASTED, MAPPED, ANNOTATED]	TRINITY_DN10992_c0_g1_TRINITY_DN10992_c0_g1_i1_g.7708_m.7708	glutamate decarboxylase	978	20	6.13154E-146	78.4	6	P:GO:0006538; F:GO:0005516; F:GO:0030170; C:GO:0005737; F:GO:0004351; P:GO:0034599	P:glutamate catabolic process; F:calmodulin binding; F:pyridoxal phosphate binding; C:cytoplasm; F:glutamate decarboxylase activity; P:cellular response to oxidative stress	EC:4.1.1.15	Glutamate decarboxylase
[BLASTED, MAPPED, ANNOTATED]	TRINITY_DN10994_c0_g1_TRINITY_DN10994_c0_g1_i1_g.7713_m.7713	related to cop9 (constitutive photomorphogenic) subunit 6	801	20	9.10486E-105	71.85	1	C:GO:0016020	C:membrane
[BLASTED]	TRINITY_DN1099_c0_g1_TRINITY_DN1099_c0_g1_i1_g.736_m.736	hypothetical protein SORBIDRAFT_10g028330	555	2	1.01434E-99	98.0
[BLASTED, MAPPED, ANNOTATED]	TRINITY_DN11006_c0_g1_TRINITY_DN11006_c0_g1_i1_g.7754_m.7754	retrotransposon unclassified	423	20	3.67439E-40	70.0	3	F:GO:0003676; P:GO:0006259; C:GO:0009536	F:nucleic acid binding; P:DNA metabolic process; C:plastid
[BLASTED, MAPPED, ANNOTATED]	TRINITY_DN1100_c0_g1_TRINITY_DN1100_c0_g1_i1_g.763_m.763	CAMKK kinase	432	19	2.49155E-22	61.37	5	P:GO:0050794; C:GO:0044444; P:GO:0016310; F:GO:0016301; P:GO:0048518	P:regulation of cellular process; C:cytoplasmic part; P:phosphorylation; F:kinase activity; P:positive regulation of biological process
[BLASTED, MAPPED, ANNOTATED]	TRINITY_DN1100_c0_g1_TRINITY_DN1100_c0_g1_i1_g.758_m.758	CAMKK kinase	3729	20	0.0	71.85	13	C:GO:0032153; P:GO:0030042; P:GO:0042993; F:GO:0004674; P:GO:0042149; F:GO:0005524; C:GO:0030428; C:GO:1902716; C:GO:0005829; P:GO:0051519; P:GO:0070317; P:GO:0018107; P:GO:0010971	C:cell division site; P:actin filament depolymerization; P:positive regulation of transcription factor import into nucleus; F:protein serine/threonine kinase activity; P:cellular response to glucose starvation; F:ATP binding; C:cell septum; C:cell cortex of growing cell tip; C:cytosol; P:activation of bipolar cell growth; P:negative regulation of G0 to G1 transition; P:peptidyl-threonine phosphor…	EC:2.7.11	Transferring phosphorus-containing groups
[BLASTED, MAPPED, ANNOTATED]	TRINITY_DN11012_c0_g1_TRINITY_DN11012_c0_g1_i1_g.7755_m.7755	Hexose carrier HEX6	501	20	2.04557E-38	83.05	9	C:GO:0005887; P:GO:0015992; F:GO:0016836; C:GO:0005737; F:GO:0005351; P:GO:0046323; P:GO:0006633; F:GO:0005355; P:GO:1904659	C:integral component of plasma membrane; P:proton transport; F:hydro-lyase activity; C:cytoplasm; F:sugar:proton symporter activity; P:glucose import; P:fatty acid biosynthetic process; F:glucose transmembrane transporter activity; P:glucose transmembrane transport
[BLASTED, MAPPED, ANNOTATED]	TRINITY_DN11017_c0_g1_TRINITY_DN11017_c0_g1_i1_g.7737_m.7737	methyltransferase 13	333	20	4.20214E-38	70.2	2	P:GO:0008152; F:GO:0016740	P:metabolic process; F:transferase activity
[BLASTED, MAPPED, ANNOTATED]	TRINITY_DN11020_c0_g1_TRINITY_DN11020_c0_g1_i1_g.7739_m.7739	disease resistance RPP13 2	435	20	1.86721E-69	76.05	4	P:GO:0044260; F:GO:0003824; F:GO:0043531; P:GO:0044238	P:cellular macromolecule metabolic process; F:catalytic activity; F:ADP binding; P:primary metabolic process
[BLASTED, MAPPED, ANNOTATED]	TRINITY_DN11022_c0_g1_TRINITY_DN11022_c0_g1_i1_g.7742_m.7742	Folate biopterin transporter family	384	5	2.05692E-28	89.6	2	C:GO:0016021; P:GO:0006810	C:integral component of membrane; P:transport
[BLASTED, MAPPED]	TRINITY_DN11023_c0_g1_TRINITY_DN11023_c0_g1_i1_g.7743_m.7743	ser thr phosphatase family	1035	20	6.24733E-129	59.05	4	C:GO:0016020; C:GO:0016021; C:GO:0000324; F:GO:0016787	C:membrane; C:integral component of membrane; C:fungal-type vacuole; F:hydrolase activity
[BLASTED, MAPPED, ANNOTATED]	TRINITY_DN1102_c0_g1_TRINITY_DN1102_c0_g1_i1_g.754_m.754	clathrin light chain 3	426	20	1.08113E-56	86.6	7	F:GO:0032050; P:GO:0072583; C:GO:0030130; C:GO:0030132; F:GO:0005198; C:GO:0005829; P:GO:0006886	F:clathrin heavy chain binding; P:clathrin-dependent endocytosis; C:clathrin coat of trans-Golgi network vesicle; C:clathrin coat of coated pit; F:structural molecule activity; C:cytosol; P:intracellular protein transport
[BLASTED]	TRINITY_DN11034_c0_g1_TRINITY_DN11034_c0_g1_i1_g.7756_m.7756	predicted protein	330	20	6.83519E-36	82.85
[NO-BLAST]	TRINITY_DN11035_c0_g1_TRINITY_DN11035_c0_g1_i1_g.7757_m.7757	---NA---	357
[BLASTED, MAPPED, ANNOTATED]	TRINITY_DN11040_c0_g1_TRINITY_DN11040_c0_g1_i1_g.7758_m.7758	amidohydrolase family	582	20	1.51854E-123	66.55	1	F:GO:0016787	F:hydrolase activity
[BLASTED, MAPPED, ANNOTATED]	TRINITY_DN11040_c0_g1_TRINITY_DN11040_c0_g1_i2_g.7760_m.7760	Amidohydrolase 2	954	20	0.0	68.85	1	F:GO:0016787	F:hydrolase activity
[NO-BLAST]	TRINITY_DN11045_c0_g1_TRINITY_DN11045_c0_g1_i1_g.7762_m.7762	---NA---	309
[BLASTED, MAPPED, ANNOTATED]	TRINITY_DN11048_c0_g1_TRINITY_DN11048_c0_g1_i1_g.7764_m.7764	phospholipid-translocating P-type flippase family	492	20	2.61786E-41	68.5	8	F:GO:0000287; F:GO:0005524; C:GO:0005802; P:GO:0045332; C:GO:0016021; F:GO:0004012; P:GO:0048194; C:GO:0005886	F:magnesium ion binding; F:ATP binding; C:trans-Golgi network; P:phospholipid translocation; C:integral component of membrane; F:phospholipid-translocating ATPase activity; P:Golgi vesicle budding; C:plasma membrane	EC:3.6.1.3; EC:3.6.3.1; EC:3.6.1.15	Adenosinetriphosphatase; Phospholipid-translocating ATPase; Nucleoside-triphosphate phosphatase
[BLASTED]	TRINITY_DN11050_c0_g1_TRINITY_DN11050_c0_g1_i1_g.7763_m.7763	hypothetical protein NOR_00114	336	20	7.05716E-70	95.55
[BLASTED, MAPPED, ANNOTATED]	TRINITY_DN11055_c0_g1_TRINITY_DN11055_c0_g1_i1_g.7773_m.7773	ornithine decarboxylase	399	20	7.75982E-65	86.45	3	P:GO:0015940; P:GO:0009446; F:GO:0004586	P:pantothenate biosynthetic process; P:putrescine biosynthetic process; F:ornithine decarboxylase activity	EC:4.1.1.17	Ornithine decarboxylase
[BLASTED, MAPPED, ANNOTATED]	TRINITY_DN11055_c0_g1_TRINITY_DN11055_c0_g1_i1_g.7770_m.7770	ornithine decarboxylase	1350	20	0.0	88.1	3	P:GO:0015940; P:GO:0009446; F:GO:0004586	P:pantothenate biosynthetic process; P:putrescine biosynthetic process; F:ornithine decarboxylase activity	EC:4.1.1.17	Ornithine decarboxylase
[BLASTED, MAPPED, ANNOTATED]	TRINITY_DN11055_c0_g1_TRINITY_DN11055_c0_g1_i2_g.7774_m.7774	ornithine decarboxylase	1350	20	0.0	88.1	3	P:GO:0015940; P:GO:0009446; F:GO:0004586	P:pantothenate biosynthetic process; P:putrescine biosynthetic process; F:ornithine decarboxylase activity	EC:4.1.1.17	Ornithine decarboxylase
[BLASTED, MAPPED, ANNOTATED]	TRINITY_DN11055_c0_g1_TRINITY_DN11055_c0_g1_i2_g.7776_m.7776	ornithine decarboxylase	399	20	7.75982E-65	86.45	3	P:GO:0015940; P:GO:0009446; F:GO:0004586	P:pantothenate biosynthetic process; P:putrescine biosynthetic process; F:ornithine decarboxylase activity	EC:4.1.1.17	Ornithine decarboxylase
[NO-BLAST]	TRINITY_DN11055_c0_g1_TRINITY_DN11055_c0_g1_i2_g.7777_m.7777	---NA---	333
[BLASTED, MAPPED, ANNOTATED]	TRINITY_DN1105_c0_g1_TRINITY_DN1105_c0_g1_i2_g.765_m.765	glutamate receptor -like	348	20	4.05359E-70	89.5	7	F:GO:0004930; P:GO:0007186; P:GO:0034220; C:GO:0016021; P:GO:0035235; F:GO:0004970; F:GO:0005234	F:G-protein coupled receptor activity; P:G-protein coupled receptor signaling pathway; P:ion transmembrane transport; C:integral component of membrane; P:ionotropic glutamate receptor signaling pathway; F:ionotropic glutamate receptor activity; F:extracellular-glutamate-gated ion channel activity
[BLASTED, MAPPED, ANNOTATED]	TRINITY_DN11065_c0_g1_TRINITY_DN11065_c0_g1_i1_g.7748_m.7748	ABC transporter G family member 40	927	20	0.0	84.7	5	F:GO:0005524; F:GO:0042626; P:GO:0055085; C:GO:0016021; C:GO:0005886	F:ATP binding; F:ATPase activity, coupled to transmembrane movement of substances; P:transmembrane transport; C:integral component of membrane; C:plasma membrane	EC:3.6.1.3; EC:3.6.1.15	Adenosinetriphosphatase; Nucleoside-triphosphate phosphatase
[BLASTED, MAPPED, ANNOTATED]	TRINITY_DN11065_c0_g1_TRINITY_DN11065_c0_g1_i2_g.7750_m.7750	ABC transporter G family member 40	927	20	0.0	84.7	5	F:GO:0005524; F:GO:0042626; P:GO:0055085; C:GO:0016021; C:GO:0005886	F:ATP binding; F:ATPase activity, coupled to transmembrane movement of substances; P:transmembrane transport; C:integral component of membrane; C:plasma membrane	EC:3.6.1.3; EC:3.6.1.15	Adenosinetriphosphatase; Nucleoside-triphosphate phosphatase
[BLASTED, MAPPED]	TRINITY_DN11066_c0_g1_TRINITY_DN11066_c0_g1_i1_g.7779_m.7779	extracellular serine-rich	696	20	5.34085E-62	65.35	2	C:GO:0016020; C:GO:0016021	C:membrane; C:integral component of membrane
[BLASTED]	TRINITY_DN11069_c0_g1_TRINITY_DN11069_c0_g1_i1_g.7752_m.7752	hypothetical protein SORBIDRAFT_01g019300	393	20	2.70595E-87	68.45
[BLASTED, MAPPED, ANNOTATED]	TRINITY_DN1106_c0_g1_TRINITY_DN1106_c0_g1_i1_g.776_m.776	g- alpha subunit	990	20	7.35384E-148	66.85	2	P:GO:0007165; F:GO:0019001	P:signal transduction; F:guanyl nucleotide binding
[NO-BLAST]	TRINITY_DN11070_c0_g1_TRINITY_DN11070_c0_g1_i1_g.7778_m.7778	---NA---	558
[BLASTED, MAPPED, ANNOTATED]	TRINITY_DN11071_c0_g1_TRINITY_DN11071_c0_g1_i1_g.7746_m.7746	type I cytoskeletal 9-like	582	20	5.1292E-49	55.2	1	F:GO:0003676	F:nucleic acid binding
[BLASTED, MAPPED, ANNOTATED]	TRINITY_DN11071_c0_g1_TRINITY_DN11071_c0_g1_i1_g.7747_m.7747	type I cytoskeletal 9-like	531	20	1.02256E-45	55.1	1	F:GO:0003676	F:nucleic acid binding
[BLASTED, MAPPED]	TRINITY_DN11073_c0_g1_TRINITY_DN11073_c0_g1_i1_g.7781_m.7781	flagellar associated	435	10	2.12762E-14	66.1	1	C:GO:0031514	C:motile cilium
[BLASTED, MAPPED, ANNOTATED]	TRINITY_DN11079_c0_g1_TRINITY_DN11079_c0_g1_i1_g.7765_m.7765	mitochondrial carrier	606	20	3.09449E-108	91.3	6	C:GO:0005739; C:GO:0016021; F:GO:0046964; F:GO:1902557; P:GO:1902558; P:GO:1902559	C:mitochondrion; C:integral component of membrane; F:3'-phosphoadenosine 5'-phosphosulfate transmembrane transporter activity; F:5'-adenylyl sulfate transmembrane transporter activity; P:5'-adenylyl sulfate transmembrane transport; P:3'-phospho-5'-adenylyl sulfate transmembrane transport
[BLASTED, MAPPED, ANNOTATED]	TRINITY_DN11079_c0_g2_TRINITY_DN11079_c0_g2_i1_g.7766_m.7766	related to mitochondrial carrier	375	20	3.95021E-73	92.55	6	C:GO:0005739; C:GO:0016021; F:GO:0046964; F:GO:1902557; P:GO:1902558; P:GO:1902559	C:mitochondrion; C:integral component of membrane; F:3'-phosphoadenosine 5'-phosphosulfate transmembrane transporter activity; F:5'-adenylyl sulfate transmembrane transporter activity; P:5'-adenylyl sulfate transmembrane transport; P:3'-phospho-5'-adenylyl sulfate transmembrane transport
[BLASTED, MAPPED, ANNOTATED]	TRINITY_DN1107_c0_g1_TRINITY_DN1107_c0_g1_i1_g.766_m.766	Pentatricopeptide repeat-containing	354	20	2.11739E-75	78.6	1	C:GO:0009536	C:plastid
[BLASTED, MAPPED, ANNOTATED]	TRINITY_DN11091_c0_g1_TRINITY_DN11091_c0_g1_i1_g.7783_m.7783	hypothetical protein S7711_02676, partial	1404	20	2.31357E-56	80.4	6	C:GO:0005634; F:GO:0003677; F:GO:0008270; P:GO:0006351; F:GO:0000981; P:GO:0006357	C:nucleus; F:DNA binding; F:zinc ion binding; P:transcription, DNA-templated; F:RNA polymerase II transcription factor activity, sequence-specific DNA binding; P:regulation of transcription from RNA polymerase II promoter
[BLASTED, MAPPED, ANNOTATED]	TRINITY_DN11091_c0_g1_TRINITY_DN11091_c0_g1_i1_g.7784_m.7784	Zn(2)-Cys(6) zinc finger domain	546	20	5.66496E-43	82.65	6	C:GO:0005634; F:GO:0003677; F:GO:0008270; P:GO:0006351; F:GO:0000981; P:GO:0006357	C:nucleus; F:DNA binding; F:zinc ion binding; P:transcription, DNA-templated; F:RNA polymerase II transcription factor activity, sequence-specific DNA binding; P:regulation of transcription from RNA polymerase II promoter
[NO-BLAST]	TRINITY_DN11095_c0_g1_TRINITY_DN11095_c0_g1_i1_g.7736_m.7736	---NA---	315
[BLASTED, MAPPED, ANNOTATED]	TRINITY_DN11099_c0_g1_TRINITY_DN11099_c0_g1_i1_g.7786_m.7786	disease resistance RGA1 isoform X1	432	20	1.65439E-79	80.85	1	F:GO:0043531	F:ADP binding
[BLASTED, MAPPED, ANNOTATED]	TRINITY_DN11099_c0_g1_TRINITY_DN11099_c0_g1_i2_g.7787_m.7787	Rp1	432	20	3.25136E-73	80.5	1	F:GO:0043531	F:ADP binding
[BLASTED, MAPPED, ANNOTATED]	TRINITY_DN11101_c0_g1_TRINITY_DN11101_c0_g1_i1_g.7809_m.7809	NAD(P)-binding Rossmann-fold superfamily	303	20	1.17562E-34	93.2	1	C:GO:0016020	C:membrane
[BLASTED, MAPPED, ANNOTATED]	TRINITY_DN1110_c0_g1_TRINITY_DN1110_c0_g1_i1_g.778_m.778	Rab geranyl transferase escort	600	20	3.3556E-86	85.8	2	P:GO:0055085; C:GO:0016021	P:transmembrane transport; C:integral component of membrane
[BLASTED, MAPPED, ANNOTATED]	TRINITY_DN1110_c0_g1_TRINITY_DN1110_c0_g1_i1_g.777_m.777	Rab geranyl transferase escort	609	20	4.1866E-86	85.55	2	P:GO:0055085; C:GO:0016021	P:transmembrane transport; C:integral component of membrane
[BLASTED, MAPPED]	TRINITY_DN11111_c0_g1_TRINITY_DN11111_c0_g1_i1_g.7815_m.7815	RNA-binding 12-like isoform X4	342	20	2.00293E-35	60.6	1	C:GO:0009536	C:plastid
[BLASTED]	TRINITY_DN11112_c0_g1_TRINITY_DN11112_c0_g1_i1_g.7796_m.7796	carbohydrate-binding module family 13	1257	20	0.0	77.15
[BLASTED, MAPPED, ANNOTATED]	TRINITY_DN11116_c0_g1_TRINITY_DN11116_c0_g1_i1_g.7795_m.7795	pectinesterase pectinesterase inhibitor 41	576	20	3.39384E-81	74.85	7	P:GO:0045490; P:GO:0043086; C:GO:0005618; F:GO:0045330; F:GO:0046910; P:GO:0042545; F:GO:0030599	P:pectin catabolic process; P:negative regulation of catalytic activity; C:cell wall; F:aspartyl esterase activity; F:pectinesterase inhibitor activity; P:cell wall modification; F:pectinesterase activity	EC:3.1.1.11; EC:3.1.1.1	Pectinesterase; Carboxylesterase
[BLASTED, MAPPED, ANNOTATED]	TRINITY_DN1111_c0_g1_TRINITY_DN1111_c0_g1_i1_g.748_m.748	hypothetical protein S40285_06709	1755	20	0.0	75.1	1	C:GO:0016021	C:integral component of membrane
[BLASTED, MAPPED, ANNOTATED]	TRINITY_DN11127_c0_g1_TRINITY_DN11127_c0_g1_i1_g.7799_m.7799	Ras-related Rab-18	396	20	1.2429E-14	91.15	3	F:GO:0005525; P:GO:0007264; C:GO:0005622	F:GTP binding; P:small GTPase mediated signal transduction; C:intracellular
[BLASTED, MAPPED]	TRINITY_DN11132_c0_g1_TRINITY_DN11132_c0_g1_i1_g.7822_m.7822	hypothetical protein SORBIDRAFT_09g007980	1332	12	0.0	62.67	4	F:GO:0003677; C:GO:0005634; P:GO:0006351; P:GO:0006355	F:DNA binding; C:nucleus; P:transcription, DNA-templated; P:regulation of transcription, DNA-templated
[BLASTED, MAPPED, ANNOTATED]	TRINITY_DN11134_c0_g1_TRINITY_DN11134_c0_g1_i1_g.7819_m.7819	retrotransposon expressed	447	20	7.5299E-64	79.95	11	C:GO:0005634; F:GO:0003677; F:GO:0003964; F:GO:0003723; F:GO:0004190; P:GO:0006508; P:GO:0006310; P:GO:0015074; P:GO:0006278; P:GO:0006333; F:GO:0003682	C:nucleus; F:DNA binding; F:RNA-directed DNA polymerase activity; F:RNA binding; F:aspartic-type endopeptidase activity; P:proteolysis; P:DNA recombination; P:DNA integration; P:RNA-dependent DNA biosynthetic process; P:chromatin assembly or disassembly; F:chromatin binding	EC:3.4.23; EC:2.7.7.49	Acting on peptide bonds (peptidases); RNA-directed DNA polymerase
[NO-BLAST]	TRINITY_DN11147_c0_g1_TRINITY_DN11147_c0_g1_i1_g.7827_m.7827	---NA---	396
[NO-BLAST]	TRINITY_DN11147_c0_g1_TRINITY_DN11147_c0_g1_i1_g.7828_m.7828	---NA---	378
[BLASTED, MAPPED]	TRINITY_DN11149_c0_g1_TRINITY_DN11149_c0_g1_i1_g.7804_m.7804	catalytic domain-containing	1710	20	1.35231E-159	46.75	3	F:GO:0005524; F:GO:0004672; P:GO:0006468	F:ATP binding; F:protein kinase activity; P:protein phosphorylation
[BLASTED]	TRINITY_DN11152_c0_g1_TRINITY_DN11152_c0_g1_i1_g.7814_m.7814	extracellular matrix	312	20	6.53434E-15	61.7
[NO-BLAST]	TRINITY_DN11155_c0_g1_TRINITY_DN11155_c0_g1_i1_g.7829_m.7829	---NA---	336
[BLASTED, MAPPED, ANNOTATED]	TRINITY_DN11156_c0_g1_TRINITY_DN11156_c0_g1_i1_g.7831_m.7831	global transcription factor group B1	306	20	1.03711E-10	97.85	4	F:GO:0003677; P:GO:0032784; P:GO:0006139; P:GO:0006357	F:DNA binding; P:regulation of DNA-templated transcription, elongation; P:nucleobase-containing compound metabolic process; P:regulation of transcription from RNA polymerase II promoter
[BLASTED, MAPPED]	TRINITY_DN11157_c0_g1_TRINITY_DN11157_c0_g1_i1_g.7806_m.7806	DHHC zinc finger	420	20	4.01053E-8	54.6	8	F:GO:0016746; F:GO:0008270; F:GO:0019706; F:GO:0046872; C:GO:0016020; C:GO:0016021; C:GO:0005794; F:GO:0016740	F:transferase activity, transferring acyl groups; F:zinc ion binding; F:protein-cysteine S-palmitoyltransferase activity; F:metal ion binding; C:membrane; C:integral component of membrane; C:Golgi apparatus; F:transferase activity
[BLASTED, MAPPED, ANNOTATED]	TRINITY_DN11159_c0_g1_TRINITY_DN11159_c0_g1_i1_g.7817_m.7817	Werner Syndrome-like exonuclease	399	20	1.0446E-34	74.9	5	F:GO:0003676; C:GO:0005634; F:GO:0008408; P:GO:0090305; C:GO:0005737	F:nucleic acid binding; C:nucleus; F:3'-5' exonuclease activity; P:nucleic acid phosphodiester bond hydrolysis; C:cytoplasm
[BLASTED, MAPPED, ANNOTATED]	TRINITY_DN11163_c0_g1_TRINITY_DN11163_c0_g1_i1_g.7832_m.7832	probable carboxylesterase 15	399	20	9.12726E-60	79.8	2	P:GO:0008152; F:GO:0016787	P:metabolic process; F:hydrolase activity
[BLASTED, MAPPED, ANNOTATED]	TRINITY_DN11163_c0_g1_TRINITY_DN11163_c0_g1_i2_g.7834_m.7834	probable carboxylesterase 15	351	20	1.08368E-55	71.4	2	P:GO:0008152; F:GO:0016787	P:metabolic process; F:hydrolase activity
[BLASTED]	TRINITY_DN11167_c0_g1_TRINITY_DN11167_c0_g1_i1_g.7789_m.7789	hypothetical protein ACRE_073560	510	20	2.32889E-79	80.75
[BLASTED, MAPPED, ANNOTATED]	TRINITY_DN11167_c0_g1_TRINITY_DN11167_c0_g1_i1_g.7788_m.7788	Cell cycle checkpoint RAD17	702	20	4.59035E-116	81.3	6	C:GO:0005634; F:GO:0005524; P:GO:0006281; P:GO:0007095; P:GO:0031573; P:GO:0033314	C:nucleus; F:ATP binding; P:DNA repair; P:mitotic G2 DNA damage checkpoint; P:intra-S DNA damage checkpoint; P:mitotic DNA replication checkpoint
[BLASTED, MAPPED, ANNOTATED]	TRINITY_DN11167_c0_g1_TRINITY_DN11167_c0_g1_i2_g.7790_m.7790	hypothetical protein S40285_03291	1227	20	0.0	81.75	4	C:GO:0005634; F:GO:0005524; P:GO:0006281; P:GO:0007049	C:nucleus; F:ATP binding; P:DNA repair; P:cell cycle
[BLASTED, MAPPED, ANNOTATED]	TRINITY_DN11171_c0_g1_TRINITY_DN11171_c0_g1_i1_g.7836_m.7836	vesicle coat complex COPII subunit SEC24 subunit SFB2	369	20	2.17911E-30	61.8	2	C:GO:0016020; P:GO:0006810	C:membrane; P:transport
[BLASTED, MAPPED, ANNOTATED]	TRINITY_DN11175_c0_g1_TRINITY_DN11175_c0_g1_i1_g.7837_m.7837	transport SEC23	651	20	1.41935E-85	71.85	5	F:GO:0008270; P:GO:0006888; C:GO:0020036; P:GO:0006886; C:GO:0030127	F:zinc ion binding; P:ER to Golgi vesicle-mediated transport; C:Maurer's cleft; P:intracellular protein transport; C:COPII vesicle coat
[BLASTED, MAPPED, ANNOTATED]	TRINITY_DN1117_c0_g1_TRINITY_DN1117_c0_g1_i1_g.746_m.746	ABC transporter G family member 40	543	20	3.06263E-118	92.9	5	F:GO:0005524; F:GO:0042626; P:GO:0055085; C:GO:0016021; C:GO:0005886	F:ATP binding; F:ATPase activity, coupled to transmembrane movement of substances; P:transmembrane transport; C:integral component of membrane; C:plasma membrane	EC:3.6.1.3; EC:3.6.1.15	Adenosinetriphosphatase; Nucleoside-triphosphate phosphatase
[BLASTED, MAPPED, ANNOTATED]	TRINITY_DN11185_c0_g1_TRINITY_DN11185_c0_g1_i1_g.7811_m.7811	DNA repair RAD52 mitochondrial	555	20	2.93408E-111	91.25	6	C:GO:0005634; C:GO:0005739; F:GO:0003690; P:GO:0000724; F:GO:0003697; F:GO:0050897	C:nucleus; C:mitochondrion; F:double-stranded DNA binding; P:double-strand break repair via homologous recombination; F:single-stranded DNA binding; F:cobalt ion binding
[BLASTED, MAPPED, ANNOTATED]	TRINITY_DN11185_c0_g1_TRINITY_DN11185_c0_g1_i1_g.7812_m.7812	DNA repair RAD52 mitochondrial	468	20	2.70813E-55	89.7	6	C:GO:0005634; C:GO:0005739; F:GO:0003690; P:GO:0000724; F:GO:0003697; F:GO:0050897	C:nucleus; C:mitochondrion; F:double-stranded DNA binding; P:double-strand break repair via homologous recombination; F:single-stranded DNA binding; F:cobalt ion binding
[BLASTED, MAPPED, ANNOTATED]	TRINITY_DN1118_c0_g1_TRINITY_DN1118_c0_g1_i1_g.779_m.779	ubiquitin- ligase Ufd4	348	20	3.2309E-7	78.7	4	F:GO:0004842; C:GO:0005739; F:GO:0016874; P:GO:0016567	F:ubiquitin-protein transferase activity; C:mitochondrion; F:ligase activity; P:protein ubiquitination
[BLASTED, MAPPED, ANNOTATED]	TRINITY_DN11190_c0_g1_TRINITY_DN11190_c0_g1_i1_g.7839_m.7839	1-phosphatidylinositol-4-phosphate 5-kinase zinc ion binding family	360	20	9.42536E-72	93.45	3	F:GO:0005524; F:GO:0016307; P:GO:0046854	F:ATP binding; F:phosphatidylinositol phosphate kinase activity; P:phosphatidylinositol phosphorylation
[BLASTED]	TRINITY_DN11192_c0_g1_TRINITY_DN11192_c0_g1_i2_g.7835_m.7835	thaumatin 1b	306	20	5.43854E-16	90.0
[NO-BLAST]	TRINITY_DN11194_c0_g1_TRINITY_DN11194_c0_g1_i1_g.7838_m.7838	---NA---	501
[BLASTED, MAPPED, ANNOTATED]	TRINITY_DN11197_c0_g1_TRINITY_DN11197_c0_g1_i1_g.7803_m.7803	U6 snRNA-associated Sm LSm3	354	20	2.84204E-49	92.5	6	C:GO:0046540; C:GO:0019013; C:GO:0005730; C:GO:0005688; C:GO:0005732; P:GO:0000398	C:U4/U6 x U5 tri-snRNP complex; C:viral nucleocapsid; C:nucleolus; C:U6 snRNP; C:small nucleolar ribonucleoprotein complex; P:mRNA splicing, via spliceosome
[BLASTED, MAPPED, ANNOTATED]	TRINITY_DN11197_c0_g1_TRINITY_DN11197_c0_g1_i1_g.7802_m.7802	small nuclear ribonucleo	390	20	3.30913E-49	92.6	6	C:GO:0046540; C:GO:0019013; C:GO:0005730; C:GO:0005688; C:GO:0005732; P:GO:0000398	C:U4/U6 x U5 tri-snRNP complex; C:viral nucleocapsid; C:nucleolus; C:U6 snRNP; C:small nucleolar ribonucleoprotein complex; P:mRNA splicing, via spliceosome
[BLASTED, MAPPED, ANNOTATED]	TRINITY_DN11209_c0_g1_TRINITY_DN11209_c0_g1_i1_g.7856_m.7856	Ras-related RABH1e	651	20	1.13583E-130	95.15	7	F:GO:0005525; P:GO:0006890; P:GO:0007264; C:GO:0005829; C:GO:0005794; P:GO:0006891; P:GO:0042147	F:GTP binding; P:retrograde vesicle-mediated transport, Golgi to ER; P:small GTPase mediated signal transduction; C:cytosol; C:Golgi apparatus; P:intra-Golgi vesicle-mediated transport; P:retrograde transport, endosome to Golgi
[BLASTED]	TRINITY_DN11212_c0_g1_TRINITY_DN11212_c0_g1_i1_g.7855_m.7855	domain containing	510	20	8.71621E-15	73.45
[NO-BLAST]	TRINITY_DN11213_c0_g1_TRINITY_DN11213_c0_g1_i1_g.7861_m.7861	---NA---	309
[BLASTED, MAPPED, ANNOTATED]	TRINITY_DN11225_c0_g1_TRINITY_DN11225_c0_g1_i1_g.7862_m.7862	methyltransferase PMT25	369	17	7.12119E-43	78.18	6	C:GO:0005802; C:GO:0005768; C:GO:0016021; C:GO:0005774; F:GO:0008757; P:GO:0032259	C:trans-Golgi network; C:endosome; C:integral component of membrane; C:vacuolar membrane; F:S-adenosylmethionine-dependent methyltransferase activity; P:methylation
[BLASTED, MAPPED]	TRINITY_DN11226_c0_g1_TRINITY_DN11226_c0_g1_i1_g.7851_m.7851	zinc knuckle domain containing -like	378	20	1.24939E-80	67.05	7	F:GO:0003676; F:GO:0003700; F:GO:0008270; C:GO:0016020; C:GO:0016021; P:GO:0006355; F:GO:0043565	F:nucleic acid binding; F:transcription factor activity, sequence-specific DNA binding; F:zinc ion binding; C:membrane; C:integral component of membrane; P:regulation of transcription, DNA-templated; F:sequence-specific DNA binding
[BLASTED, MAPPED]	TRINITY_DN11227_c0_g1_TRINITY_DN11227_c0_g1_i1_g.7863_m.7863	Disease resistance RPM1	576	20	3.19287E-133	66.05	1	F:GO:0043531	F:ADP binding
[BLASTED, MAPPED]	TRINITY_DN11236_c0_g1_TRINITY_DN11236_c0_g1_i1_g.7875_m.7875	RING-H2 finger ATL39-like	426	20	5.81136E-69	62.75	7	F:GO:0061630; F:GO:0008270; P:GO:0043161; F:GO:0046872; C:GO:0016020; C:GO:0016021; P:GO:0016567	F:ubiquitin protein ligase activity; F:zinc ion binding; P:proteasome-mediated ubiquitin-dependent protein catabolic process; F:metal ion binding; C:membrane; C:integral component of membrane; P:protein ubiquitination
[BLASTED, MAPPED, ANNOTATED]	TRINITY_DN1123_c0_g1_TRINITY_DN1123_c0_g1_i1_g.743_m.743	G-type lectin S-receptor-like serine threonine- kinase At5g35370	672	20	5.7297E-70	65.25	5	F:GO:0005524; C:GO:0016021; F:GO:0004674; P:GO:0006468; C:GO:0005886	F:ATP binding; C:integral component of membrane; F:protein serine/threonine kinase activity; P:protein phosphorylation; C:plasma membrane	EC:2.7.11	Transferring phosphorus-containing groups
[BLASTED, MAPPED, ANNOTATED]	TRINITY_DN1124_c0_g1_TRINITY_DN1124_c0_g1_i1_g.795_m.795	NADH dehydrogenase	369	20	1.3738E-40	89.75	1	C:GO:0016021	C:integral component of membrane
[BLASTED, MAPPED, ANNOTATED]	TRINITY_DN11250_c0_g1_TRINITY_DN11250_c0_g1_i1_g.7879_m.7879	Ras family	648	20	4.26729E-119	84.35	4	F:GO:0005525; P:GO:0007264; C:GO:0016020; C:GO:0005622	F:GTP binding; P:small GTPase mediated signal transduction; C:membrane; C:intracellular
[BLASTED, MAPPED, ANNOTATED]	TRINITY_DN11250_c0_g1_TRINITY_DN11250_c0_g1_i1_g.7880_m.7880	Ras family	648	20	4.26729E-119	84.35	4	F:GO:0005525; P:GO:0007264; C:GO:0016020; C:GO:0005622	F:GTP binding; P:small GTPase mediated signal transduction; C:membrane; C:intracellular
[NO-BLAST]	TRINITY_DN11258_c0_g1_TRINITY_DN11258_c0_g1_i1_g.7871_m.7871	---NA---	303
[BLASTED, MAPPED]	TRINITY_DN11258_c0_g1_TRINITY_DN11258_c0_g1_i1_g.7866_m.7866	hypothetical protein SORBIDRAFT_09g004720	1263	20	2.30886E-75	62.65	6	P:GO:0090502; F:GO:0003676; F:GO:0004526; F:GO:0008270; F:GO:0046872; C:GO:0005655	P:RNA phosphodiester bond hydrolysis, endonucleolytic; F:nucleic acid binding; F:ribonuclease P activity; F:zinc ion binding; F:metal ion binding; C:nucleolar ribonuclease P complex
[BLASTED, MAPPED]	TRINITY_DN11258_c0_g1_TRINITY_DN11258_c0_g1_i1_g.7867_m.7867	kinase domain superfamily	516	20	9.8883E-46	61.05	2	F:GO:0003964; P:GO:0006278	F:RNA-directed DNA polymerase activity; P:RNA-dependent DNA biosynthetic process
[BLASTED, MAPPED, ANNOTATED]	TRINITY_DN11259_c0_g1_TRINITY_DN11259_c0_g1_i1_g.7842_m.7842	40S ribosomal S14	456	20	1.20575E-71	99.7	3	F:GO:0003735; C:GO:0005840; P:GO:0006412	F:structural constituent of ribosome; C:ribosome; P:translation
[BLASTED, MAPPED, ANNOTATED]	TRINITY_DN11260_c0_g1_TRINITY_DN11260_c0_g1_i1_g.7843_m.7843	phospholipid-translocating p-type flippase family	450	20	8.19834E-32	66.65	5	F:GO:0000166; F:GO:0046872; C:GO:0016020; P:GO:0015914; F:GO:0016787	F:nucleotide binding; F:metal ion binding; C:membrane; P:phospholipid transport; F:hydrolase activity
[BLASTED]	TRINITY_DN11262_c0_g1_TRINITY_DN11262_c0_g1_i1_g.7844_m.7844	hypothetical protein CC1G_12264	357	3	1.5447E-16	65.67
[BLASTED]	TRINITY_DN11262_c0_g1_TRINITY_DN11262_c0_g1_i2_g.7846_m.7846	hypothetical protein CC1G_12264	303	6	3.99451E-25	61.5
[BLASTED, MAPPED]	TRINITY_DN11273_c0_g1_TRINITY_DN11273_c0_g1_i1_g.7857_m.7857	uncharacterized LOC100277300	534	11	7.56793E-50	73.55	2	C:GO:0016020; C:GO:0016021	C:membrane; C:integral component of membrane
[BLASTED, MAPPED, ANNOTATED]	TRINITY_DN11278_c0_g1_TRINITY_DN11278_c0_g1_i1_g.7847_m.7847	AF466646_7 poly	345	20	8.40793E-32	74.9	2	P:GO:0000719; F:GO:0003904	P:photoreactive repair; F:deoxyribodipyrimidine photo-lyase activity	EC:4.1.99.3; EC:4.1.99	Deoxyribodipyrimidine photo-lyase; Carbon-carbon lyases
[BLASTED, MAPPED, ANNOTATED]	TRINITY_DN11278_c0_g1_TRINITY_DN11278_c0_g1_i2_g.7849_m.7849	AC090485_10 retroelement	372	20	3.02579E-35	71.8	3	F:GO:0003676; P:GO:0000719; F:GO:0003904	F:nucleic acid binding; P:photoreactive repair; F:deoxyribodipyrimidine photo-lyase activity	EC:4.1.99.3; EC:4.1.99	Deoxyribodipyrimidine photo-lyase; Carbon-carbon lyases
[NO-BLAST]	TRINITY_DN1127_c0_g1_TRINITY_DN1127_c0_g1_i1_g.794_m.794	---NA---	342
[BLASTED, MAPPED]	TRINITY_DN11287_c0_g1_TRINITY_DN11287_c0_g1_i1_g.7865_m.7865	TUB-transcription factor 14	414	20	9.71131E-26	60.3	8	F:GO:0003676; F:GO:0004190; F:GO:0046872; C:GO:0005739; P:GO:0006508; P:GO:0015031; P:GO:0015074; P:GO:0006810	F:nucleic acid binding; F:aspartic-type endopeptidase activity; F:metal ion binding; C:mitochondrion; P:proteolysis; P:protein transport; P:DNA integration; P:transport
[NO-BLAST]	TRINITY_DN1128_c0_g1_TRINITY_DN1128_c0_g1_i1_g.774_m.774	---NA---	435
[BLASTED]	TRINITY_DN11290_c0_g1_TRINITY_DN11290_c0_g1_i1_g.7883_m.7883	hypothetical protein TTHERM_00486610	435	7	3.09449E-10	48.0
[BLASTED, MAPPED, ANNOTATED]	TRINITY_DN1129_c0_g1_TRINITY_DN1129_c0_g1_i1_g.783_m.783	26S proteasome regulatory subunit rpn-1	1785	20	0.0	94.95	4	P:GO:0050790; P:GO:0042176; C:GO:0000502; F:GO:0030234	P:regulation of catalytic activity; P:regulation of protein catabolic process; C:proteasome complex; F:enzyme regulator activity
[BLASTED, MAPPED, ANNOTATED]	TRINITY_DN112_c0_g1_TRINITY_DN112_c0_g1_i1_g.68_m.68	F-box kelch-repeat At3g23880-like	318	20	4.3487E-70	58.6	4	F:GO:0004842; P:GO:0031146; C:GO:0019005; P:GO:0016567	F:ubiquitin-protein transferase activity; P:SCF-dependent proteasomal ubiquitin-dependent protein catabolic process; C:SCF ubiquitin ligase complex; P:protein ubiquitination
[BLASTED, MAPPED, ANNOTATED]	TRINITY_DN112_c1_g1_TRINITY_DN112_c1_g1_i1_g.71_m.71	F-box At5g18160	312	20	2.39875E-61	60.75	4	F:GO:0004842; P:GO:0031146; C:GO:0019005; P:GO:0016567	F:ubiquitin-protein transferase activity; P:SCF-dependent proteasomal ubiquitin-dependent protein catabolic process; C:SCF ubiquitin ligase complex; P:protein ubiquitination
[BLASTED, MAPPED, ANNOTATED]	TRINITY_DN11301_c0_g1_TRINITY_DN11301_c0_g1_i1_g.7911_m.7911	pentatricopeptide repeat	1755	20	0.0	89.35	2	P:GO:0070130; C:GO:0032592	P:negative regulation of mitochondrial translation; C:integral component of mitochondrial membrane
[BLASTED, MAPPED, ANNOTATED]	TRINITY_DN11307_c0_g1_TRINITY_DN11307_c0_g1_i1_g.7923_m.7923	auxin-responsive SAUR36-like	492	20	4.04112E-89	85.6	1	P:GO:0009733	P:response to auxin
[BLASTED, MAPPED, ANNOTATED]	TRINITY_DN1130_c0_g1_TRINITY_DN1130_c0_g1_i1_g.787_m.787	bilirubin oxidase	1773	20	0.0	76.55	3	F:GO:0005507; P:GO:0055114; F:GO:0047705	F:copper ion binding; P:oxidation-reduction process; F:bilirubin oxidase activity	EC:1.3.3.5	Bilirubin oxidase
[BLASTED, MAPPED, ANNOTATED]	TRINITY_DN11311_c0_g1_TRINITY_DN11311_c0_g1_i1_g.7884_m.7884	hypothetical protein S7711_07614	1737	20	0.0	74.5	1	C:GO:0016020	C:membrane
[BLASTED, MAPPED, ANNOTATED]	TRINITY_DN11311_c0_g1_TRINITY_DN11311_c0_g1_i1_g.7885_m.7885	hypothetical protein S7711_07614	1662	20	0.0	75.15	1	C:GO:0016020	C:membrane
[BLASTED]	TRINITY_DN11317_c0_g1_TRINITY_DN11317_c0_g1_i1_g.7893_m.7893	hypothetical protein S40288_06818	2043	20	2.16509E-113	78.95
[BLASTED]	TRINITY_DN11317_c0_g1_TRINITY_DN11317_c0_g1_i2_g.7899_m.7899	hypothetical protein S40288_06818	1626	20	8.99652E-115	78.95
[BLASTED]	TRINITY_DN11322_c0_g1_TRINITY_DN11322_c0_g1_i1_g.7892_m.7892	cupin superfamily	429	20	2.93342E-19	58.15
[BLASTED, MAPPED]	TRINITY_DN11328_c0_g1_TRINITY_DN11328_c0_g1_i1_g.7925_m.7925	calpain family cysteine protease	339	5	1.79961E-14	51.2	9	F:GO:0008270; C:GO:0005737; F:GO:0005509; P:GO:0006508; F:GO:0008234; F:GO:0008233; F:GO:0004198; C:GO:0005622; F:GO:0016787	F:zinc ion binding; C:cytoplasm; F:calcium ion binding; P:proteolysis; F:cysteine-type peptidase activity; F:peptidase activity; F:calcium-dependent cysteine-type endopeptidase activity; C:intracellular; F:hydrolase activity
[BLASTED, MAPPED, ANNOTATED]	TRINITY_DN11328_c0_g1_TRINITY_DN11328_c0_g1_i1_g.7924_m.7924	calpain family cysteine protease	420	13	7.9293E-14	51.38	1	F:GO:0016787	F:hydrolase activity
[BLASTED, MAPPED, ANNOTATED]	TRINITY_DN11329_c0_g1_TRINITY_DN11329_c0_g1_i1_g.7905_m.7905	kinesin	924	20	1.09984E-121	87.25	9	F:GO:0005524; P:GO:0000022; F:GO:0003777; C:GO:0005739; P:GO:0030473; P:GO:0007026; C:GO:0005881; F:GO:0008017; P:GO:0090307	F:ATP binding; P:mitotic spindle elongation; F:microtubule motor activity; C:mitochondrion; P:nuclear migration along microtubule; P:negative regulation of microtubule depolymerization; C:cytoplasmic microtubule; F:microtubule binding; P:mitotic spindle assembly	EC:3.6.1.15	Nucleoside-triphosphate phosphatase
[NO-BLAST]	TRINITY_DN1132_c0_g1_TRINITY_DN1132_c0_g1_i1_g.782_m.782	---NA---	339
[BLASTED, MAPPED, ANNOTATED]	TRINITY_DN11331_c0_g1_TRINITY_DN11331_c0_g1_i1_g.7926_m.7926	SNF-related serine threonine-	387	20	7.78836E-12	53.0	1	F:GO:0016740	F:transferase activity
[BLASTED, MAPPED, ANNOTATED]	TRINITY_DN11332_c0_g1_TRINITY_DN11332_c0_g1_i1_g.7927_m.7927	Glycosyl hydrolase family 10	345	20	6.48249E-73	93.45	2	P:GO:0045493; F:GO:0004553	P:xylan catabolic process; F:hydrolase activity, hydrolyzing O-glycosyl compounds
[BLASTED, MAPPED]	TRINITY_DN11336_c0_g1_TRINITY_DN11336_c0_g1_i1_g.7930_m.7930	hypothetical protein SORBI_3006G078000	351	5	1.09292E-5	78.6	2	C:GO:0016020; C:GO:0016021	C:membrane; C:integral component of membrane
[BLASTED, MAPPED, ANNOTATED]	TRINITY_DN11346_c0_g1_TRINITY_DN11346_c0_g1_i1_g.7887_m.7887	ADP,ATP carrier	399	20	1.95226E-70	68.7	4	P:GO:0055085; C:GO:0016021; C:GO:0005743; F:GO:0005215	P:transmembrane transport; C:integral component of membrane; C:mitochondrial inner membrane; F:transporter activity
[BLASTED, MAPPED, ANNOTATED]	TRINITY_DN11347_c0_g1_TRINITY_DN11347_c0_g1_i1_g.7932_m.7932	L-type lectin-domain containing receptor kinase	507	20	6.80421E-106	83.15	5	F:GO:0005524; C:GO:0016021; F:GO:0004674; F:GO:0030246; P:GO:0006468	F:ATP binding; C:integral component of membrane; F:protein serine/threonine kinase activity; F:carbohydrate binding; P:protein phosphorylation	EC:2.7.11	Transferring phosphorus-containing groups
[NO-BLAST]	TRINITY_DN11349_c0_g1_TRINITY_DN11349_c0_g1_i1_g.7933_m.7933	---NA---	321
[NO-BLAST]	TRINITY_DN11351_c0_g1_TRINITY_DN11351_c0_g1_i1_g.7934_m.7934	---NA---	711
[BLASTED]	TRINITY_DN11351_c0_g1_TRINITY_DN11351_c0_g1_i2_g.7936_m.7936	hypothetical protein SORBI_3010G214150	711	1	4.05552E-6	54.0
[BLASTED, MAPPED, ANNOTATED]	TRINITY_DN11359_c0_g1_TRINITY_DN11359_c0_g1_i1_g.7940_m.7940	sugar transport 5-like	327	20	1.29516E-69	90.35	6	C:GO:0005887; P:GO:0015992; F:GO:0005351; P:GO:0046323; F:GO:0005355; P:GO:1904659	C:integral component of plasma membrane; P:proton transport; F:sugar:proton symporter activity; P:glucose import; F:glucose transmembrane transporter activity; P:glucose transmembrane transport
[BLASTED, MAPPED, ANNOTATED]	TRINITY_DN11363_c0_g1_TRINITY_DN11363_c0_g1_i1_g.7943_m.7943	MFS transporter	474	20	2.76433E-58	80.25	2	P:GO:0055085; C:GO:0016021	P:transmembrane transport; C:integral component of membrane
[BLASTED, MAPPED, ANNOTATED]	TRINITY_DN11373_c0_g1_TRINITY_DN11373_c0_g1_i1_g.7888_m.7888	retrotransposon expressed	336	20	8.15929E-42	69.8	5	F:GO:0003964; F:GO:0003723; C:GO:0016021; F:GO:0043167; P:GO:0006278	F:RNA-directed DNA polymerase activity; F:RNA binding; C:integral component of membrane; F:ion binding; P:RNA-dependent DNA biosynthetic process	EC:2.7.7.49	RNA-directed DNA polymerase
[BLASTED, MAPPED]	TRINITY_DN11374_c0_g1_TRINITY_DN11374_c0_g1_i1_g.7889_m.7889	hypothetical protein SORBIDRAFT_04g008170	486	20	2.43116E-37	65.5	1	C:GO:0005739	C:mitochondrion
[NO-BLAST]	TRINITY_DN1137_c0_g1_TRINITY_DN1137_c0_g1_i1_g.802_m.802	---NA---	393
[BLASTED, MAPPED, ANNOTATED]	TRINITY_DN11387_c0_g1_TRINITY_DN11387_c0_g1_i1_g.7944_m.7944	Serine carboxypeptidase-like 51	534	20	1.20823E-118	81.05	3	C:GO:0016021; F:GO:0004185; P:GO:0051603	C:integral component of membrane; F:serine-type carboxypeptidase activity; P:proteolysis involved in cellular protein catabolic process	EC:3.4.21; EC:3.4.16	Acting on peptide bonds (peptidases); Acting on peptide bonds (peptidases)
[BLASTED, MAPPED, ANNOTATED]	TRINITY_DN11387_c0_g1_TRINITY_DN11387_c0_g1_i1_g.7945_m.7945	Serine carboxypeptidase-like 51	375	20	2.01248E-79	86.5	3	C:GO:0016021; F:GO:0004185; P:GO:0051603	C:integral component of membrane; F:serine-type carboxypeptidase activity; P:proteolysis involved in cellular protein catabolic process	EC:3.4.21; EC:3.4.16	Acting on peptide bonds (peptidases); Acting on peptide bonds (peptidases)
[NO-BLAST]	TRINITY_DN11389_c0_g1_TRINITY_DN11389_c0_g1_i1_g.7938_m.7938	---NA---	453
[BLASTED]	TRINITY_DN11392_c0_g1_TRINITY_DN11392_c0_g1_i1_g.7917_m.7917	plant-specific domain TIGR01568 family	300	20	9.44943E-32	80.4
[BLASTED, MAPPED, ANNOTATED]	TRINITY_DN11397_c0_g1_TRINITY_DN11397_c0_g1_i1_g.7919_m.7919	tat pathway signal sequence	321	20	3.88327E-71	92.85	1	C:GO:0016021	C:integral component of membrane
[BLASTED, MAPPED, ANNOTATED]	TRINITY_DN11400_c0_g1_TRINITY_DN11400_c0_g1_i1_g.7963_m.7963	NADP-specific glutamate dehydrogenase	1419	20	0.0	90.35	4	C:GO:0005829; P:GO:0006520; P:GO:0055114; F:GO:0004354	C:cytosol; P:cellular amino acid metabolic process; P:oxidation-reduction process; F:glutamate dehydrogenase (NADP+) activity	EC:1.4.1.4	Glutamate dehydrogenase (NADP(+))
[BLASTED, MAPPED, ANNOTATED]	TRINITY_DN11405_c0_g1_TRINITY_DN11405_c0_g1_i1_g.7962_m.7962	WAT1-related At2g39510-like isoform X1	315	20	2.14962E-48	87.35	4	P:GO:0055085; F:GO:0022857; C:GO:0016021; C:GO:0005886	P:transmembrane transport; F:transmembrane transporter activity; C:integral component of membrane; C:plasma membrane
[BLASTED, MAPPED, ANNOTATED]	TRINITY_DN11406_c0_g1_TRINITY_DN11406_c0_g1_i2_g.7958_m.7958	RNA recognition domain-containing	960	20	1.34026E-118	81.35	14	F:GO:0008270; P:GO:0031087; P:GO:0000209; P:GO:0000747; F:GO:0043565; P:GO:0000289; P:GO:0006368; F:GO:0000166; P:GO:0032968; F:GO:0004842; F:GO:0003723; C:GO:0005829; C:GO:0030015; P:GO:0010498	F:zinc ion binding; P:deadenylation-independent decapping of nuclear-transcribed mRNA; P:protein polyubiquitination; P:conjugation with cellular fusion; F:sequence-specific DNA binding; P:nuclear-transcribed mRNA poly(A) tail shortening; P:transcription elongation from RNA polymerase II promoter; F:nucleotide binding; P:positive regulation of transcription elongation from RNA polymerase II promot…
[BLASTED, MAPPED, ANNOTATED]	TRINITY_DN1140_c0_g1_TRINITY_DN1140_c0_g1_i1_g.804_m.804	retrotransposon expressed	1689	20	0.0	80.45	12	C:GO:0005634; F:GO:0003677; F:GO:0003964; F:GO:0003723; F:GO:0004190; C:GO:0016020; P:GO:0006508; P:GO:0006310; P:GO:0015074; P:GO:0006278; P:GO:0006333; F:GO:0003682	C:nucleus; F:DNA binding; F:RNA-directed DNA polymerase activity; F:RNA binding; F:aspartic-type endopeptidase activity; C:membrane; P:proteolysis; P:DNA recombination; P:DNA integration; P:RNA-dependent DNA biosynthetic process; P:chromatin assembly or disassembly; F:chromatin binding	EC:3.4.23; EC:2.7.7.49	Acting on peptide bonds (peptidases); RNA-directed DNA polymerase
[BLASTED, MAPPED, ANNOTATED]	TRINITY_DN1140_c0_g1_TRINITY_DN1140_c0_g1_i1_g.805_m.805	AC090485_10 retroelement	1197	20	2.62814E-124	69.55	9	F:GO:0003677; F:GO:0003964; F:GO:0003723; F:GO:0004190; P:GO:0006508; P:GO:0006310; P:GO:0006278; P:GO:0006333; F:GO:0003682	F:DNA binding; F:RNA-directed DNA polymerase activity; F:RNA binding; F:aspartic-type endopeptidase activity; P:proteolysis; P:DNA recombination; P:RNA-dependent DNA biosynthetic process; P:chromatin assembly or disassembly; F:chromatin binding	EC:3.4.23; EC:2.7.7.49	Acting on peptide bonds (peptidases); RNA-directed DNA polymerase
[BLASTED, MAPPED, ANNOTATED]	TRINITY_DN1140_c0_g1_TRINITY_DN1140_c0_g1_i1_g.806_m.806	retrotransposon expressed	879	20	3.66145E-137	81.05	11	C:GO:0005634; F:GO:0003677; F:GO:0003964; F:GO:0003723; F:GO:0004190; P:GO:0006508; P:GO:0006310; P:GO:0015074; P:GO:0006278; P:GO:0006333; F:GO:0003682	C:nucleus; F:DNA binding; F:RNA-directed DNA polymerase activity; F:RNA binding; F:aspartic-type endopeptidase activity; P:proteolysis; P:DNA recombination; P:DNA integration; P:RNA-dependent DNA biosynthetic process; P:chromatin assembly or disassembly; F:chromatin binding	EC:3.4.23; EC:2.7.7.49	Acting on peptide bonds (peptidases); RNA-directed DNA polymerase
[BLASTED, MAPPED]	TRINITY_DN11415_c0_g1_TRINITY_DN11415_c0_g1_i1_g.7948_m.7948	GRF zinc finger family	468	10	7.31786E-5	58.2	4	F:GO:0008270; C:GO:0016020; C:GO:0016021; C:GO:0009536	F:zinc ion binding; C:membrane; C:integral component of membrane; C:plastid
[BLASTED]	TRINITY_DN11418_c0_g1_TRINITY_DN11418_c0_g1_i2_g.7946_m.7946	F-box domain containing	990	18	0.0	78.89
[BLASTED]	TRINITY_DN11422_c0_g1_TRINITY_DN11422_c0_g1_i1_g.7949_m.7949	F-box family-1	336	20	7.62572E-21	69.95
[BLASTED, MAPPED]	TRINITY_DN11422_c0_g1_TRINITY_DN11422_c0_g1_i1_g.7950_m.7950	F-box LRR-repeat At3g59190-like	318	20	1.74227E-64	63.4	1	C:GO:0009536	C:plastid
[NO-BLAST]	TRINITY_DN11424_c0_g1_TRINITY_DN11424_c0_g1_i1_g.7955_m.7955	---NA---	393
[BLASTED, MAPPED, ANNOTATED]	TRINITY_DN11425_c0_g1_TRINITY_DN11425_c0_g1_i1_g.7947_m.7947	heat shock	366	20	8.16174E-26	70.35	2	F:GO:0005515; F:GO:0043167	F:protein binding; F:ion binding
[NO-BLAST]	TRINITY_DN11426_c0_g1_TRINITY_DN11426_c0_g1_i1_g.7951_m.7951	---NA---	777
[NO-BLAST]	TRINITY_DN11426_c0_g1_TRINITY_DN11426_c0_g1_i2_g.7953_m.7953	---NA---	819
[BLASTED, MAPPED, ANNOTATED]	TRINITY_DN1142_c0_g1_TRINITY_DN1142_c0_g1_i1_g.745_m.745	ATP-dependent DNA helicase PIF1-like	531	20	1.19328E-72	80.0	5	P:GO:0006281; F:GO:0003678; P:GO:0032508; P:GO:0000723; C:GO:0009536	P:DNA repair; F:DNA helicase activity; P:DNA duplex unwinding; P:telomere maintenance; C:plastid	EC:3.6.1.15	Nucleoside-triphosphate phosphatase
[BLASTED, MAPPED, ANNOTATED]	TRINITY_DN11435_c0_g1_TRINITY_DN11435_c0_g1_i1_g.7972_m.7972	glutathione S-transferase T3-like	1005	20	1.32042E-102	66.35	3	C:GO:0005737; P:GO:0006749; F:GO:0004364	C:cytoplasm; P:glutathione metabolic process; F:glutathione transferase activity	EC:2.5.1.18	Glutathione transferase
[BLASTED, MAPPED, ANNOTATED]	TRINITY_DN11439_c0_g1_TRINITY_DN11439_c0_g1_i1_g.7970_m.7970	retrotransposon Ty1-copia subclass	405	20	6.44223E-71	82.15	7	F:GO:0003677; F:GO:0008270; C:GO:0005739; P:GO:0006310; P:GO:0015074; F:GO:0005351; P:GO:0009401	F:DNA binding; F:zinc ion binding; C:mitochondrion; P:DNA recombination; P:DNA integration; F:sugar:proton symporter activity; P:phosphoenolpyruvate-dependent sugar phosphotransferase system
[BLASTED, MAPPED, ANNOTATED]	TRINITY_DN1143_c0_g1_TRINITY_DN1143_c0_g1_i1_g.813_m.813	ABC transporter	645	20	1.72622E-46	76.4	5	F:GO:0005524; F:GO:0042626; P:GO:0055085; C:GO:0005739; C:GO:0016021	F:ATP binding; F:ATPase activity, coupled to transmembrane movement of substances; P:transmembrane transport; C:mitochondrion; C:integral component of membrane	EC:3.6.1.3; EC:3.6.1.15	Adenosinetriphosphatase; Nucleoside-triphosphate phosphatase
[BLASTED, MAPPED, ANNOTATED]	TRINITY_DN11441_c0_g1_TRINITY_DN11441_c0_g1_i1_g.7971_m.7971	hypothetical protein SORBI_3008G102800	708	10	3.45398E-78	73.3	1	C:GO:0016020	C:membrane
[BLASTED]	TRINITY_DN11442_c0_g1_TRINITY_DN11442_c0_g1_i1_g.7974_m.7974	pentatricopeptide repeat-containing mitochondrial	306	5	1.7855E-14	77.2
[BLASTED]	TRINITY_DN11442_c0_g1_TRINITY_DN11442_c0_g1_i1_g.7973_m.7973	pentatricopeptide repeat-containing mitochondrial	306	5	1.7855E-14	77.2
[BLASTED, MAPPED, ANNOTATED]	TRINITY_DN11447_c0_g1_TRINITY_DN11447_c0_g1_i1_g.7967_m.7967	Sam1p	306	20	5.53474E-52	91.1	9	C:GO:0005634; F:GO:0005524; C:GO:0010494; F:GO:0046872; C:GO:0005829; P:GO:0006556; F:GO:0004478; P:GO:0006730; P:GO:0006555	C:nucleus; F:ATP binding; C:cytoplasmic stress granule; F:metal ion binding; C:cytosol; P:S-adenosylmethionine biosynthetic process; F:methionine adenosyltransferase activity; P:one-carbon metabolic process; P:methionine metabolic process	EC:2.5.1.6	Methionine adenosyltransferase
[BLASTED, MAPPED]	TRINITY_DN11456_c0_g1_TRINITY_DN11456_c0_g1_i1_g.7977_m.7977	actin binding	342	20	3.74484E-15	53.6	2	F:GO:0051015; F:GO:0003779	F:actin filament binding; F:actin binding
[NO-BLAST]	TRINITY_DN11470_c0_g1_TRINITY_DN11470_c0_g1_i1_g.7956_m.7956	---NA---	717
[NO-BLAST]	TRINITY_DN11474_c0_g1_TRINITY_DN11474_c0_g1_i1_g.7979_m.7979	---NA---	369
[BLASTED, MAPPED, ANNOTATED]	TRINITY_DN11476_c0_g1_TRINITY_DN11476_c0_g1_i1_g.7981_m.7981	Retrotransposon Ty1-copia subclass	312	20	3.44527E-41	78.6	7	F:GO:0003677; F:GO:0008270; P:GO:0006508; C:GO:0016021; F:GO:0004252; P:GO:0006310; P:GO:0015074	F:DNA binding; F:zinc ion binding; P:proteolysis; C:integral component of membrane; F:serine-type endopeptidase activity; P:DNA recombination; P:DNA integration	EC:3.4.21	Acting on peptide bonds (peptidases)
[BLASTED, MAPPED, ANNOTATED]	TRINITY_DN11476_c0_g2_TRINITY_DN11476_c0_g2_i1_g.7982_m.7982	retrotransposon Ty1-copia subclass	342	20	5.62068E-44	78.0	7	F:GO:0003677; F:GO:0008270; C:GO:0016020; P:GO:0006508; F:GO:0004252; P:GO:0006310; P:GO:0015074	F:DNA binding; F:zinc ion binding; C:membrane; P:proteolysis; F:serine-type endopeptidase activity; P:DNA recombination; P:DNA integration	EC:3.4.21	Acting on peptide bonds (peptidases)
[NO-BLAST]	TRINITY_DN11486_c0_g1_TRINITY_DN11486_c0_g1_i1_g.7980_m.7980	---NA---	306
[BLASTED, MAPPED, ANNOTATED]	TRINITY_DN11498_c0_g1_TRINITY_DN11498_c0_g1_i1_g.7959_m.7959	hypothetical protein SORBIDRAFT_03g046680	495	20	2.24029E-88	73.0	1	C:GO:0005773	C:vacuole
[BLASTED, MAPPED]	TRINITY_DN1149_c0_g1_TRINITY_DN1149_c0_g1_i1_g.811_m.811	C6 transcription factor	1173	20	3.5687E-95	63.9	2	C:GO:0016020; C:GO:0016021	C:membrane; C:integral component of membrane
[NO-BLAST]	TRINITY_DN11510_c0_g1_TRINITY_DN11510_c0_g1_i1_g.7998_m.7998	---NA---	429
[NO-BLAST]	TRINITY_DN11512_c0_g1_TRINITY_DN11512_c0_g1_i1_g.8002_m.8002	---NA---	423
[BLASTED, MAPPED, ANNOTATED]	TRINITY_DN11514_c0_g1_TRINITY_DN11514_c0_g1_i1_g.7990_m.7990	40S ribosomal S17	432	20	8.12515E-93	92.15	3	F:GO:0003735; C:GO:0005840; P:GO:0006412	F:structural constituent of ribosome; C:ribosome; P:translation
[BLASTED, MAPPED, ANNOTATED]	TRINITY_DN11519_c0_g1_TRINITY_DN11519_c0_g1_i1_g.7988_m.7988	mannose-1-phosphate guanylyltransferase 1	339	20	4.19534E-43	79.05	2	F:GO:0016779; P:GO:0009058	F:nucleotidyltransferase activity; P:biosynthetic process
[BLASTED, MAPPED]	TRINITY_DN11522_c0_g1_TRINITY_DN11522_c0_g1_i1_g.8005_m.8005	UDP-glucose 4-epimerase	579	20	5.09128E-27	58.4	2	F:GO:0050662; F:GO:0003824	F:coenzyme binding; F:catalytic activity
[BLASTED, MAPPED]	TRINITY_DN11522_c0_g1_TRINITY_DN11522_c0_g1_i2_g.8006_m.8006	UDP-glucose 4-epimerase	507	20	6.29067E-23	57.5	5	F:GO:0050662; F:GO:0003824; F:GO:0016491; P:GO:0055114; F:GO:0008743	F:coenzyme binding; F:catalytic activity; F:oxidoreductase activity; P:oxidation-reduction process; F:L-threonine 3-dehydrogenase activity
[BLASTED, MAPPED, ANNOTATED]	TRINITY_DN11526_c0_g1_TRINITY_DN11526_c0_g1_i1_g.8007_m.8007	LIM and SH3 domain 1	321	20	4.23373E-27	62.3	1	F:GO:0005488	F:binding
[BLASTED, MAPPED, ANNOTATED]	TRINITY_DN11527_c0_g1_TRINITY_DN11527_c0_g1_i1_g.8009_m.8009	NAD dependent epimerase dehydratase family	954	20	0.0	91.3	2	F:GO:0050662; F:GO:0003824	F:coenzyme binding; F:catalytic activity
[BLASTED, MAPPED, ANNOTATED]	TRINITY_DN11527_c0_g1_TRINITY_DN11527_c0_g1_i2_g.8012_m.8012	NAD dependent epimerase dehydratase family	393	20	1.02136E-57	95.95	2	F:GO:0050662; F:GO:0003824	F:coenzyme binding; F:catalytic activity
[BLASTED, MAPPED, ANNOTATED]	TRINITY_DN11529_c0_g1_TRINITY_DN11529_c0_g1_i1_g.8013_m.8013	probable LRR receptor-like serine threonine- kinase At3g47570	327	20	2.01212E-60	81.9	9	F:GO:0005524; F:GO:0046872; C:GO:0016021; F:GO:0016760; P:GO:0030244; P:GO:0071555; F:GO:0004674; P:GO:0006468; C:GO:0005886	F:ATP binding; F:metal ion binding; C:integral component of membrane; F:cellulose synthase (UDP-forming) activity; P:cellulose biosynthetic process; P:cell wall organization; F:protein serine/threonine kinase activity; P:protein phosphorylation; C:plasma membrane	EC:2.7.11; EC:2.4.1.12	Transferring phosphorus-containing groups; Cellulose synthase (UDP-forming)
[BLASTED, MAPPED, ANNOTATED]	TRINITY_DN1153_c0_g1_TRINITY_DN1153_c0_g1_i1_g.818_m.818	WRKY22 - superfamily of TFs having WRKY and zinc finger domains	318	20	5.81364E-73	83.3	3	F:GO:0003700; P:GO:0006355; F:GO:0043565	F:transcription factor activity, sequence-specific DNA binding; P:regulation of transcription, DNA-templated; F:sequence-specific DNA binding
[NO-BLAST]	TRINITY_DN1153_c0_g1_TRINITY_DN1153_c0_g1_i1_g.819_m.819	---NA---	306
[BLASTED, MAPPED]	TRINITY_DN11540_c0_g1_TRINITY_DN11540_c0_g1_i1_g.8015_m.8015	hypothetical protein SORBIDRAFT_08g001295, partial	864	9	2.20623E-77	45.33	2	C:GO:0016020; C:GO:0016021	C:membrane; C:integral component of membrane
[BLASTED, MAPPED, ANNOTATED]	TRINITY_DN11543_c0_g1_TRINITY_DN11543_c0_g1_i1_g.8016_m.8016	Callose synthase 11	306	20	3.52423E-62	88.95	4	F:GO:0003843; P:GO:0006075; C:GO:0016021; C:GO:0000148	F:1,3-beta-D-glucan synthase activity; P:(1->3)-beta-D-glucan biosynthetic process; C:integral component of membrane; C:1,3-beta-D-glucan synthase complex	EC:2.4.1.34	1,3-beta-glucan synthase
[NO-BLAST]	TRINITY_DN11544_c0_g1_TRINITY_DN11544_c0_g1_i1_g.8003_m.8003	---NA---	411
[NO-BLAST]	TRINITY_DN11554_c0_g1_TRINITY_DN11554_c0_g1_i1_g.8017_m.8017	---NA---	651
[BLASTED, MAPPED]	TRINITY_DN11559_c0_g1_TRINITY_DN11559_c0_g1_i1_g.8018_m.8018	gag-pol poly	300	3	9.22185E-7	57.67	4	F:GO:0003676; F:GO:0008270; F:GO:0046872; P:GO:0015074	F:nucleic acid binding; F:zinc ion binding; F:metal ion binding; P:DNA integration
[BLASTED]	TRINITY_DN1155_c0_g1_TRINITY_DN1155_c0_g1_i1_g.824_m.824	hypothetical protein SORBI_3001G114900	333	1	6.96749E-15	80.0
[BLASTED]	TRINITY_DN1155_c0_g1_TRINITY_DN1155_c0_g1_i1_g.821_m.821	hypothetical protein SORBI_3001G114900	630	1	6.35786E-38	80.0
[NO-BLAST]	TRINITY_DN11568_c0_g1_TRINITY_DN11568_c0_g1_i1_g.8021_m.8021	---NA---	336
[NO-BLAST]	TRINITY_DN11569_c0_g1_TRINITY_DN11569_c0_g1_i1_g.8019_m.8019	---NA---	462
[BLASTED, MAPPED, ANNOTATED]	TRINITY_DN1156_c0_g1_TRINITY_DN1156_c0_g1_i1_g.815_m.815	nucleolar 12	942	20	4.17361E-77	76.0	5	F:GO:0000166; F:GO:0003676; P:GO:0000463; C:GO:0030684; C:GO:0005730	F:nucleotide binding; F:nucleic acid binding; P:maturation of LSU-rRNA from tricistronic rRNA transcript (SSU-rRNA, 5.8S rRNA, LSU-rRNA); C:preribosome; C:nucleolus
[NO-BLAST]	TRINITY_DN11570_c0_g1_TRINITY_DN11570_c0_g1_i1_g.7999_m.7999	---NA---	378
[BLASTED]	TRINITY_DN11571_c0_g1_TRINITY_DN11571_c0_g1_i1_g.8022_m.8022	hypothetical protein SORBI_3007G164050	363	1	3.36994E-69	94.0
[BLASTED]	TRINITY_DN11571_c0_g1_TRINITY_DN11571_c0_g1_i2_g.8023_m.8023	hypothetical protein SORBI_3007G164050	363	1	3.46782E-67	93.0
[BLASTED, MAPPED, ANNOTATED]	TRINITY_DN11579_c0_g1_TRINITY_DN11579_c0_g1_i1_g.7992_m.7992	chitin synthase	393	20	6.05473E-72	97.3	3	P:GO:0006031; C:GO:0016021; F:GO:0004100	P:chitin biosynthetic process; C:integral component of membrane; F:chitin synthase activity	EC:2.4.1.16	Chitin synthase
[BLASTED, MAPPED, ANNOTATED]	TRINITY_DN1157_c0_g1_TRINITY_DN1157_c0_g1_i1_g.820_m.820	retrotransposon Ty1-copia subclass	417	20	4.71252E-54	80.35	5	F:GO:0003676; F:GO:0008270; C:GO:0005739; P:GO:0015074; C:GO:0009536	F:nucleic acid binding; F:zinc ion binding; C:mitochondrion; P:DNA integration; C:plastid
[NO-BLAST]	TRINITY_DN11586_c0_g1_TRINITY_DN11586_c0_g1_i1_g.7987_m.7987	---NA---	315
[BLASTED]	TRINITY_DN11588_c0_g1_TRINITY_DN11588_c0_g1_i1_g.8000_m.8000	20 kDa	324	9	1.57804E-54	58.56
[BLASTED]	TRINITY_DN11588_c0_g1_TRINITY_DN11588_c0_g1_i1_g.8001_m.8001	20 kDa	324	9	1.57804E-54	58.56
[BLASTED, MAPPED, ANNOTATED]	TRINITY_DN11590_c0_g1_TRINITY_DN11590_c0_g1_i1_g.7984_m.7984	cytochrome P450 superfamily	705	20	7.47861E-107	85.35	6	F:GO:0005506; F:GO:0016705; C:GO:0016021; P:GO:0055114; F:GO:0004497; F:GO:0020037	F:iron ion binding; F:oxidoreductase activity, acting on paired donors, with incorporation or reduction of molecular oxygen; C:integral component of membrane; P:oxidation-reduction process; F:monooxygenase activity; F:heme binding
[BLASTED, MAPPED, ANNOTATED]	TRINITY_DN11592_c0_g1_TRINITY_DN11592_c0_g1_i1_g.7991_m.7991	xaa-pro aminopeptidase	555	20	3.04659E-105	90.25	6	C:GO:0005634; F:GO:0046872; P:GO:0034396; P:GO:0006508; C:GO:0005829; F:GO:0004177	C:nucleus; F:metal ion binding; P:negative regulation of transcription from RNA polymerase II promoter in response to iron; P:proteolysis; C:cytosol; F:aminopeptidase activity	EC:3.4.11	Acting on peptide bonds (peptidases)
[BLASTED, MAPPED, ANNOTATED]	TRINITY_DN11597_c0_g1_TRINITY_DN11597_c0_g1_i1_g.7997_m.7997	anthocyanidin 5,3-O-glucosyltransferase	318	20	1.95221E-64	75.95	5	P:GO:0052696; F:GO:0080043; C:GO:0043231; F:GO:0080044; P:GO:0009813	P:flavonoid glucuronidation; F:quercetin 3-O-glucosyltransferase activity; C:intracellular membrane-bounded organelle; F:quercetin 7-O-glucosyltransferase activity; P:flavonoid biosynthetic process
[BLASTED, MAPPED, ANNOTATED]	TRINITY_DN11597_c0_g1_TRINITY_DN11597_c0_g1_i1_g.7994_m.7994	anthocyanidin 5,3-O-glucosyltransferase	498	20	1.83545E-98	79.05	5	P:GO:0052696; F:GO:0080043; C:GO:0043231; F:GO:0080044; P:GO:0009813	P:flavonoid glucuronidation; F:quercetin 3-O-glucosyltransferase activity; C:intracellular membrane-bounded organelle; F:quercetin 7-O-glucosyltransferase activity; P:flavonoid biosynthetic process
[BLASTED, MAPPED, ANNOTATED]	TRINITY_DN11605_c0_g1_TRINITY_DN11605_c0_g1_i1_g.8042_m.8042	villin-1 isoform X1	357	20	1.99841E-66	89.3	2	F:GO:0003779; P:GO:0051017	F:actin binding; P:actin filament bundle assembly
[NO-BLAST]	TRINITY_DN11614_c0_g1_TRINITY_DN11614_c0_g1_i1_g.8043_m.8043	---NA---	312
[BLASTED, MAPPED]	TRINITY_DN11615_c0_g1_TRINITY_DN11615_c0_g1_i1_g.8026_m.8026	Disease resistance RPM1	2028	20	0.0	72.45	1	F:GO:0043531	F:ADP binding
[BLASTED, MAPPED, ANNOTATED]	TRINITY_DN11618_c0_g1_TRINITY_DN11618_c0_g1_i1_g.8044_m.8044	transcription factor bHLH041	555	20	9.49842E-65	83.35	3	C:GO:0005634; C:GO:0005739; F:GO:0046983	C:nucleus; C:mitochondrion; F:protein dimerization activity
[BLASTED, MAPPED, ANNOTATED]	TRINITY_DN11621_c0_g1_TRINITY_DN11621_c0_g1_i1_g.8046_m.8046	60S ribosomal L27	363	20	1.24935E-72	94.75	7	P:GO:0055085; C:GO:0009277; F:GO:0003735; C:GO:0016021; F:GO:0005199; C:GO:0005840; P:GO:0006412	P:transmembrane transport; C:fungal-type cell wall; F:structural constituent of ribosome; C:integral component of membrane; F:structural constituent of cell wall; C:ribosome; P:translation
[BLASTED, MAPPED]	TRINITY_DN11622_c0_g1_TRINITY_DN11622_c0_g1_i1_g.8029_m.8029	Phosphatidylinositol phosphatidylcholine transfer SFH13	1092	20	1.30672E-94	55.0	2	F:GO:0003964; P:GO:0006278	F:RNA-directed DNA polymerase activity; P:RNA-dependent DNA biosynthetic process
[BLASTED]	TRINITY_DN1163_c0_g1_TRINITY_DN1163_c0_g1_i1_g.828_m.828	hypothetical protein S40285_03562	336	14	2.70064E-9	67.29
[BLASTED]	TRINITY_DN11641_c0_g1_TRINITY_DN11641_c0_g1_i1_g.8025_m.8025	MATH domain containing	918	20	0.0	77.5
[BLASTED, MAPPED, ANNOTATED]	TRINITY_DN11644_c0_g1_TRINITY_DN11644_c0_g1_i1_g.8051_m.8051	60S ribosomal L4	1095	20	0.0	93.65	3	F:GO:0003735; C:GO:0005840; P:GO:0006412	F:structural constituent of ribosome; C:ribosome; P:translation
[BLASTED, MAPPED]	TRINITY_DN11649_c0_g1_TRINITY_DN11649_c0_g1_i1_g.8052_m.8052	hypothetical protein SORBIDRAFT_01g009436, partial	375	7	7.16724E-10	65.0	2	F:GO:0003676; P:GO:0015074	F:nucleic acid binding; P:DNA integration
[BLASTED]	TRINITY_DN11649_c1_g1_TRINITY_DN11649_c1_g1_i1_g.8055_m.8055	hypothetical protein SORBIDRAFT_01g009436, partial	348	1	1.38698E-4	66.0
[BLASTED, MAPPED]	TRINITY_DN11649_c1_g1_TRINITY_DN11649_c1_g1_i1_g.8054_m.8054	hypothetical protein SORBIDRAFT_01g009436, partial	348	3	3.73668E-5	70.33	2	F:GO:0003676; P:GO:0015074	F:nucleic acid binding; P:DNA integration
[BLASTED, MAPPED]	TRINITY_DN11651_c0_g1_TRINITY_DN11651_c0_g1_i1_g.8041_m.8041	hypothetical protein PPERSA_01572	651	6	2.47535E-29	47.5	2	C:GO:0016020; C:GO:0016021	C:membrane; C:integral component of membrane
[BLASTED, MAPPED, ANNOTATED]	TRINITY_DN11656_c0_g1_TRINITY_DN11656_c0_g1_i1_g.8031_m.8031	hypothetical protein FOC1_g10008144	1407	20	2.13966E-134	64.95	1	C:GO:0016020	C:membrane
[BLASTED, MAPPED]	TRINITY_DN11674_c0_g1_TRINITY_DN11674_c0_g1_i1_g.8060_m.8060	Saposin type B domain containing	300	1	1.19211E-4	53.0	1	P:GO:0006629	P:lipid metabolic process
[BLASTED, MAPPED, ANNOTATED]	TRINITY_DN11678_c0_g1_TRINITY_DN11678_c0_g1_i1_g.8061_m.8061	LEAF RUST 10 DISEASE-RESISTANCE LOCUS RECEPTOR-LIKE PROTEIN KINASE-like	441	20	2.48639E-53	78.9	6	F:GO:0000166; P:GO:0044260; F:GO:0097367; P:GO:0009056; C:GO:0016020; F:GO:0004672	F:nucleotide binding; P:cellular macromolecule metabolic process; F:carbohydrate derivative binding; P:catabolic process; C:membrane; F:protein kinase activity
[BLASTED, MAPPED, ANNOTATED]	TRINITY_DN11678_c0_g1_TRINITY_DN11678_c0_g1_i2_g.8062_m.8062	LEAF RUST 10 DISEASE-RESISTANCE LOCUS RECEPTOR-LIKE PROTEIN KINASE-like	333	20	3.38756E-50	77.25	7	F:GO:0000166; P:GO:0044260; F:GO:0097367; P:GO:0009056; C:GO:0016020; F:GO:0004672; P:GO:0016310	F:nucleotide binding; P:cellular macromolecule metabolic process; F:carbohydrate derivative binding; P:catabolic process; C:membrane; F:protein kinase activity; P:phosphorylation
[BLASTED, MAPPED, ANNOTATED]	TRINITY_DN11685_c0_g1_TRINITY_DN11685_c0_g1_i1_g.8049_m.8049	retrotransposon unclassified	471	20	2.07963E-65	78.0	7	F:GO:0003677; P:GO:0006281; F:GO:0008270; C:GO:0005739; P:GO:0006310; P:GO:0015074; C:GO:0009536	F:DNA binding; P:DNA repair; F:zinc ion binding; C:mitochondrion; P:DNA recombination; P:DNA integration; C:plastid
[BLASTED, MAPPED, ANNOTATED]	TRINITY_DN11685_c0_g1_TRINITY_DN11685_c0_g1_i2_g.8050_m.8050	retrotransposon unclassified	498	20	5.11321E-68	76.95	6	F:GO:0003677; P:GO:0006281; F:GO:0046872; C:GO:0005739; P:GO:0006310; C:GO:0009536	F:DNA binding; P:DNA repair; F:metal ion binding; C:mitochondrion; P:DNA recombination; C:plastid
[BLASTED, MAPPED, ANNOTATED]	TRINITY_DN11686_c0_g1_TRINITY_DN11686_c0_g1_i1_g.8056_m.8056	60S ribosomal L5	414	20	1.73953E-50	78.5	5	F:GO:0003735; F:GO:0008097; C:GO:0022625; P:GO:0000027; P:GO:0006412	F:structural constituent of ribosome; F:5S rRNA binding; C:cytosolic large ribosomal subunit; P:ribosomal large subunit assembly; P:translation
[BLASTED, MAPPED, ANNOTATED]	TRINITY_DN11686_c0_g1_TRINITY_DN11686_c0_g1_i1_g.8057_m.8057	60S ribosomal L5	414	20	1.73953E-50	78.5	5	F:GO:0003735; F:GO:0008097; C:GO:0022625; P:GO:0000027; P:GO:0006412	F:structural constituent of ribosome; F:5S rRNA binding; C:cytosolic large ribosomal subunit; P:ribosomal large subunit assembly; P:translation
[NO-BLAST]	TRINITY_DN11686_c0_g1_TRINITY_DN11686_c0_g1_i2_g.8059_m.8059	---NA---	309
[BLASTED, MAPPED, ANNOTATED]	TRINITY_DN11686_c0_g1_TRINITY_DN11686_c0_g1_i2_g.8058_m.8058	ribosomal RPL5	951	20	2.70931E-105	70.1	5	F:GO:0003735; F:GO:0008097; C:GO:0022625; P:GO:0000027; P:GO:0006412	F:structural constituent of ribosome; F:5S rRNA binding; C:cytosolic large ribosomal subunit; P:ribosomal large subunit assembly; P:translation
[BLASTED, MAPPED]	TRINITY_DN11692_c0_g1_TRINITY_DN11692_c0_g1_i1_g.8040_m.8040	retrotransposon unclassified	582	17	1.4005E-7	47.35	13	F:GO:0008270; P:GO:0006351; P:GO:0009231; P:GO:0006355; F:GO:0003677; C:GO:0005634; F:GO:0008835; F:GO:0003824; C:GO:0005739; C:GO:0016020; C:GO:0016021; P:GO:0055114; F:GO:0016787	F:zinc ion binding; P:transcription, DNA-templated; P:riboflavin biosynthetic process; P:regulation of transcription, DNA-templated; F:DNA binding; C:nucleus; F:diaminohydroxyphosphoribosylaminopyrimidine deaminase activity; F:catalytic activity; C:mitochondrion; C:membrane; C:integral component of membrane; P:oxidation-reduction process; F:hydrolase activity
[BLASTED, MAPPED, ANNOTATED]	TRINITY_DN11693_c0_g1_TRINITY_DN11693_c0_g1_i1_g.8037_m.8037	hypothetical protein SORBIDRAFT_05g026840	423	20	2.98538E-30	75.8	1	C:GO:0016021	C:integral component of membrane
[BLASTED, MAPPED, ANNOTATED]	TRINITY_DN11693_c0_g1_TRINITY_DN11693_c0_g1_i1_g.8039_m.8039	hypothetical protein SETIT_028234mg	345	20	3.62248E-30	79.85	1	C:GO:0016021	C:integral component of membrane
[BLASTED, MAPPED]	TRINITY_DN11694_c0_g1_TRINITY_DN11694_c0_g1_i1_g.8024_m.8024	oxysterol-binding (macronuclear)	519	20	1.1082E-32	57.5	4	F:GO:0008270; F:GO:0046872; F:GO:0008663; F:GO:0016787	F:zinc ion binding; F:metal ion binding; F:2',3'-cyclic-nucleotide 2'-phosphodiesterase activity; F:hydrolase activity
[BLASTED, MAPPED, ANNOTATED]	TRINITY_DN11695_c0_g1_TRINITY_DN11695_c0_g1_i1_g.8034_m.8034	hypothetical protein SORBIDRAFT_10g028970	813	20	0.0	74.15	3	F:GO:0003676; F:GO:0008270; C:GO:0005622	F:nucleic acid binding; F:zinc ion binding; C:intracellular
[BLASTED, MAPPED, ANNOTATED]	TRINITY_DN11702_c0_g1_TRINITY_DN11702_c0_g1_i1_g.8078_m.8078	Heat shock mitochondrial	306	20	1.73374E-35	82.5	3	F:GO:0005524; C:GO:0005737; P:GO:0042026	F:ATP binding; C:cytoplasm; P:protein refolding
[BLASTED, MAPPED, ANNOTATED]	TRINITY_DN11702_c0_g1_TRINITY_DN11702_c0_g1_i2_g.8080_m.8080	Heat shock mitochondrial	306	20	1.73374E-35	82.5	3	F:GO:0005524; C:GO:0005737; P:GO:0042026	F:ATP binding; C:cytoplasm; P:protein refolding
[BLASTED, MAPPED, ANNOTATED]	TRINITY_DN11713_c0_g1_TRINITY_DN11713_c0_g1_i1_g.8063_m.8063	transmembrane emp24 domain-containing p24delta3-like	504	20	9.05691E-84	87.9	3	C:GO:0005789; C:GO:0016021; P:GO:0006810	C:endoplasmic reticulum membrane; C:integral component of membrane; P:transport
[BLASTED, MAPPED, ANNOTATED]	TRINITY_DN11713_c0_g1_TRINITY_DN11713_c0_g1_i2_g.8064_m.8064	transmembrane emp24 domain-containing p24delta3-like	573	20	5.62735E-121	87.3	3	C:GO:0005789; C:GO:0016021; P:GO:0006810	C:endoplasmic reticulum membrane; C:integral component of membrane; P:transport
[BLASTED, MAPPED, ANNOTATED]	TRINITY_DN11714_c0_g1_TRINITY_DN11714_c0_g1_i1_g.8066_m.8066	Endonuclease 2	339	20	2.29387E-50	76.85	4	F:GO:0003676; P:GO:0006308; P:GO:0090305; F:GO:0004519	F:nucleic acid binding; P:DNA catabolic process; P:nucleic acid phosphodiester bond hydrolysis; F:endonuclease activity
[BLASTED, MAPPED, ANNOTATED]	TRINITY_DN11719_c0_g1_TRINITY_DN11719_c0_g1_i1_g.8069_m.8069	60S ribosomal L22	399	20	1.02448E-43	79.1	3	F:GO:0003735; C:GO:0005840; P:GO:0006412	F:structural constituent of ribosome; C:ribosome; P:translation
[NO-BLAST]	TRINITY_DN1171_c0_g1_TRINITY_DN1171_c0_g1_i1_g.835_m.835	---NA---	330
[BLASTED]	TRINITY_DN11721_c0_g1_TRINITY_DN11721_c0_g1_i1_g.8067_m.8067	uncharacterized protein FMAN_02070	903	1	4.75044E-10	50.0
[BLASTED, MAPPED, ANNOTATED]	TRINITY_DN11722_c0_g1_TRINITY_DN11722_c0_g1_i1_g.8072_m.8072	retrotransposon unclassified	585	20	2.11889E-56	64.0	5	P:GO:0019538; P:GO:0044260; F:GO:0097159; F:GO:1901363; F:GO:0003824	P:protein metabolic process; P:cellular macromolecule metabolic process; F:organic cyclic compound binding; F:heterocyclic compound binding; F:catalytic activity
[NO-BLAST]	TRINITY_DN11729_c0_g1_TRINITY_DN11729_c0_g1_i1_g.8075_m.8075	---NA---	321
[BLASTED, MAPPED, ANNOTATED]	TRINITY_DN1172_c0_g1_TRINITY_DN1172_c0_g1_i1_g.767_m.767	fungal specific transcription factor domain-containing	384	20	6.00364E-70	90.7	11	C:GO:0005634; F:GO:0003677; C:GO:0005956; F:GO:0008270; P:GO:0045859; P:GO:0006351; P:GO:0016310; F:GO:0019887; F:GO:0016301; F:GO:0000981; P:GO:0006357	C:nucleus; F:DNA binding; C:protein kinase CK2 complex; F:zinc ion binding; P:regulation of protein kinase activity; P:transcription, DNA-templated; P:phosphorylation; F:protein kinase regulator activity; F:kinase activity; F:RNA polymerase II transcription factor activity, sequence-specific DNA binding; P:regulation of transcription from RNA polymerase II promoter
[BLASTED, MAPPED, ANNOTATED]	TRINITY_DN11736_c0_g1_TRINITY_DN11736_c0_g1_i1_g.8099_m.8099	Ubiquitin carboxyl-terminal hydrolase 13	315	20	8.93095E-60	100.0	3	P:GO:0016579; F:GO:0036459; P:GO:0006511	P:protein deubiquitination; F:thiol-dependent ubiquitinyl hydrolase activity; P:ubiquitin-dependent protein catabolic process	EC:3.4.19.12	Ubiquitinyl hydrolase 1
[BLASTED, MAPPED, ANNOTATED]	TRINITY_DN11739_c0_g1_TRINITY_DN11739_c0_g1_i1_g.8100_m.8100	60S ribosomal L22	537	20	4.12995E-17	79.65	3	F:GO:0003735; P:GO:0002181; C:GO:0022625	F:structural constituent of ribosome; P:cytoplasmic translation; C:cytosolic large ribosomal subunit
[BLASTED, MAPPED, ANNOTATED]	TRINITY_DN1173_c0_g1_TRINITY_DN1173_c0_g1_i1_g.832_m.832	probable carboxylesterase 15	339	20	6.25516E-30	77.3	2	P:GO:0008152; F:GO:0016787	P:metabolic process; F:hydrolase activity
[BLASTED, MAPPED]	TRINITY_DN11740_c0_g1_TRINITY_DN11740_c0_g1_i1_g.8083_m.8083	cytochrome P450	396	20	4.80858E-70	67.2	6	F:GO:0005506; F:GO:0016705; C:GO:0016020; C:GO:0016021; P:GO:0055114; F:GO:0020037	F:iron ion binding; F:oxidoreductase activity, acting on paired donors, with incorporation or reduction of molecular oxygen; C:membrane; C:integral component of membrane; P:oxidation-reduction process; F:heme binding
[BLASTED, MAPPED]	TRINITY_DN11740_c0_g1_TRINITY_DN11740_c0_g1_i1_g.8082_m.8082	cytochrome P450	462	20	5.98381E-89	64.05	6	F:GO:0005506; F:GO:0016705; C:GO:0016020; C:GO:0016021; P:GO:0055114; F:GO:0020037	F:iron ion binding; F:oxidoreductase activity, acting on paired donors, with incorporation or reduction of molecular oxygen; C:membrane; C:integral component of membrane; P:oxidation-reduction process; F:heme binding
[BLASTED, MAPPED]	TRINITY_DN11740_c0_g1_TRINITY_DN11740_c0_g1_i2_g.8084_m.8084	cytochrome P450	795	20	1.51659E-171	64.95	6	F:GO:0005506; F:GO:0016705; C:GO:0016020; C:GO:0016021; P:GO:0055114; F:GO:0020037	F:iron ion binding; F:oxidoreductase activity, acting on paired donors, with incorporation or reduction of molecular oxygen; C:membrane; C:integral component of membrane; P:oxidation-reduction process; F:heme binding
[BLASTED, MAPPED]	TRINITY_DN11740_c0_g1_TRINITY_DN11740_c0_g1_i3_g.8085_m.8085	cytochrome P450	729	20	4.7914E-155	65.4	6	F:GO:0005506; F:GO:0016705; C:GO:0016020; C:GO:0016021; P:GO:0055114; F:GO:0020037	F:iron ion binding; F:oxidoreductase activity, acting on paired donors, with incorporation or reduction of molecular oxygen; C:membrane; C:integral component of membrane; P:oxidation-reduction process; F:heme binding
[BLASTED, MAPPED, ANNOTATED]	TRINITY_DN11742_c0_g1_TRINITY_DN11742_c0_g1_i1_g.8088_m.8088	retrotransposon unclassified	366	20	5.49964E-59	92.25	11	C:GO:0005634; F:GO:0003677; F:GO:0003964; F:GO:0003723; F:GO:0004190; P:GO:0006508; P:GO:0006310; P:GO:0015074; P:GO:0006278; P:GO:0006333; F:GO:0003682	C:nucleus; F:DNA binding; F:RNA-directed DNA polymerase activity; F:RNA binding; F:aspartic-type endopeptidase activity; P:proteolysis; P:DNA recombination; P:DNA integration; P:RNA-dependent DNA biosynthetic process; P:chromatin assembly or disassembly; F:chromatin binding	EC:3.4.23; EC:2.7.7.49	Acting on peptide bonds (peptidases); RNA-directed DNA polymerase
[BLASTED, MAPPED, ANNOTATED]	TRINITY_DN11745_c0_g1_TRINITY_DN11745_c0_g1_i1_g.8103_m.8103	methionyl aminopeptidase	321	20	2.40545E-63	93.4	5	P:GO:0070084; C:GO:0005737; F:GO:0046872; P:GO:0006508; F:GO:0070006	P:protein initiator methionine removal; C:cytoplasm; F:metal ion binding; P:proteolysis; F:metalloaminopeptidase activity	EC:3.4.11	Acting on peptide bonds (peptidases)
[BLASTED, MAPPED, ANNOTATED]	TRINITY_DN11747_c0_g1_TRINITY_DN11747_c0_g1_i1_g.8105_m.8105	glycoside hydrolase family 5	648	20	1.12991E-104	60.35	2	P:GO:0005975; F:GO:0004553	P:carbohydrate metabolic process; F:hydrolase activity, hydrolyzing O-glycosyl compounds
[BLASTED, MAPPED, ANNOTATED]	TRINITY_DN1174_c0_g1_TRINITY_DN1174_c0_g1_i1_g.836_m.836	3-methyl-2-oxobutanoate hydroxymethyltransferase mitochondrial	300	20	1.15722E-46	84.35	6	P:GO:0015940; F:GO:0003864; F:GO:0046872; C:GO:0005739; F:GO:0008168; P:GO:0032259	P:pantothenate biosynthetic process; F:3-methyl-2-oxobutanoate hydroxymethyltransferase activity; F:metal ion binding; C:mitochondrion; F:methyltransferase activity; P:methylation	EC:2.1.2.11	3-methyl-2-oxobutanoate hydroxymethyltransferase
[NO-BLAST]	TRINITY_DN11752_c0_g1_TRINITY_DN11752_c0_g1_i1_g.8073_m.8073	---NA---	522
[BLASTED, MAPPED, ANNOTATED]	TRINITY_DN11754_c0_g1_TRINITY_DN11754_c0_g1_i1_g.8107_m.8107	zinc finger MYM-type 1-like	426	20	8.06692E-53	70.7	4	F:GO:0003677; C:GO:0005739; C:GO:0005654; F:GO:0000981	F:DNA binding; C:mitochondrion; C:nucleoplasm; F:RNA polymerase II transcription factor activity, sequence-specific DNA binding
[BLASTED, MAPPED, ANNOTATED]	TRINITY_DN11754_c0_g2_TRINITY_DN11754_c0_g2_i1_g.8108_m.8108	zinc finger MYM-type 1-like	438	20	2.28634E-83	59.95	6	F:GO:0003677; C:GO:0005737; F:GO:0046983; C:GO:0005654; F:GO:0000981; P:GO:0006357	F:DNA binding; C:cytoplasm; F:protein dimerization activity; C:nucleoplasm; F:RNA polymerase II transcription factor activity, sequence-specific DNA binding; P:regulation of transcription from RNA polymerase II promoter
[BLASTED, MAPPED, ANNOTATED]	TRINITY_DN11756_c0_g1_TRINITY_DN11756_c0_g1_i1_g.8116_m.8116	uricase	372	20	1.38604E-20	91.15	7	C:GO:0005634; C:GO:0005777; P:GO:0019628; F:GO:0004846; C:GO:0005829; P:GO:0055114; P:GO:0006144	C:nucleus; C:peroxisome; P:urate catabolic process; F:urate oxidase activity; C:cytosol; P:oxidation-reduction process; P:purine nucleobase metabolic process	EC:1.7.3.3	Factor independent urate hydroxylase
[BLASTED, MAPPED, ANNOTATED]	TRINITY_DN11756_c0_g1_TRINITY_DN11756_c0_g1_i1_g.8115_m.8115	uricase	846	20	4.46138E-164	87.1	7	C:GO:0005634; C:GO:0005777; P:GO:0019628; F:GO:0004846; C:GO:0005829; P:GO:0055114; P:GO:0006144	C:nucleus; C:peroxisome; P:urate catabolic process; F:urate oxidase activity; C:cytosol; P:oxidation-reduction process; P:purine nucleobase metabolic process	EC:1.7.3.3	Factor independent urate hydroxylase
[BLASTED, MAPPED, ANNOTATED]	TRINITY_DN11756_c0_g1_TRINITY_DN11756_c0_g1_i2_g.8117_m.8117	uricase	927	20	0.0	88.65	7	C:GO:0005634; C:GO:0005777; P:GO:0019628; F:GO:0004846; C:GO:0005829; P:GO:0055114; P:GO:0006144	C:nucleus; C:peroxisome; P:urate catabolic process; F:urate oxidase activity; C:cytosol; P:oxidation-reduction process; P:purine nucleobase metabolic process	EC:1.7.3.3	Factor independent urate hydroxylase
[BLASTED, MAPPED, ANNOTATED]	TRINITY_DN11756_c0_g1_TRINITY_DN11756_c0_g1_i2_g.8118_m.8118	uricase	372	20	1.38604E-20	91.15	7	C:GO:0005634; C:GO:0005777; P:GO:0019628; F:GO:0004846; C:GO:0005829; P:GO:0055114; P:GO:0006144	C:nucleus; C:peroxisome; P:urate catabolic process; F:urate oxidase activity; C:cytosol; P:oxidation-reduction process; P:purine nucleobase metabolic process	EC:1.7.3.3	Factor independent urate hydroxylase
[BLASTED]	TRINITY_DN11757_c0_g1_TRINITY_DN11757_c0_g1_i1_g.8109_m.8109	protofilament ribbon	306	20	2.36129E-18	62.25
[BLASTED, MAPPED, ANNOTATED]	TRINITY_DN11758_c0_g1_TRINITY_DN11758_c0_g1_i1_g.8112_m.8112	FAD NAD(P)-binding domain-containing	1059	20	0.0	65.65	2	F:GO:0016614; P:GO:0055114	F:oxidoreductase activity, acting on CH-OH group of donors; P:oxidation-reduction process
[BLASTED, MAPPED, ANNOTATED]	TRINITY_DN11758_c0_g1_TRINITY_DN11758_c0_g1_i2_g.8114_m.8114	FAD NAD(P)-binding domain-containing	648	20	5.23455E-115	68.25	2	F:GO:0016614; P:GO:0055114	F:oxidoreductase activity, acting on CH-OH group of donors; P:oxidation-reduction process
[BLASTED, MAPPED, ANNOTATED]	TRINITY_DN11761_c0_g1_TRINITY_DN11761_c0_g1_i1_g.8111_m.8111	CSC1 RXW8 isoform X1	657	20	9.10933E-135	93.05	1	C:GO:0016021	C:integral component of membrane
[NO-BLAST]	TRINITY_DN11767_c0_g1_TRINITY_DN11767_c0_g1_i1_g.8119_m.8119	---NA---	864
[NO-BLAST]	TRINITY_DN11767_c0_g1_TRINITY_DN11767_c0_g1_i1_g.8120_m.8120	---NA---	447
[BLASTED, MAPPED, ANNOTATED]	TRINITY_DN11769_c0_g1_TRINITY_DN11769_c0_g1_i1_g.8123_m.8123	UPF0481 At3g47200	369	14	2.12613E-44	79.43	2	C:GO:0016021; C:GO:0009536	C:integral component of membrane; C:plastid
[BLASTED]	TRINITY_DN11781_c0_g1_TRINITY_DN11781_c0_g1_i1_g.8125_m.8125	hypothetical protein SORBIDRAFT_05g012730	1545	20	2.37367E-65	49.15
[BLASTED, MAPPED]	TRINITY_DN11784_c1_g1_TRINITY_DN11784_c1_g1_i1_g.8070_m.8070	uncharacterized protein LOC103644738	387	20	2.57828E-37	72.5	2	F:GO:0003676; P:GO:0015074	F:nucleic acid binding; P:DNA integration
[NO-BLAST]	TRINITY_DN11785_c0_g1_TRINITY_DN11785_c0_g1_i1_g.8127_m.8127	---NA---	447
[BLASTED, MAPPED, ANNOTATED]	TRINITY_DN11785_c1_g1_TRINITY_DN11785_c1_g1_i1_g.8129_m.8129	M16 peptidase- metal-binding	375	20	3.00132E-45	83.05	4	C:GO:0005737; F:GO:0046872; P:GO:0006508; F:GO:0008237	C:cytoplasm; F:metal ion binding; P:proteolysis; F:metallopeptidase activity
[BLASTED, MAPPED, ANNOTATED]	TRINITY_DN11787_c0_g1_TRINITY_DN11787_c0_g1_i1_g.8091_m.8091	F-box AFR	768	20	7.8382E-60	74.45	2	P:GO:0009585; C:GO:0016021	P:red, far-red light phototransduction; C:integral component of membrane
[BLASTED, MAPPED, ANNOTATED]	TRINITY_DN11787_c0_g2_TRINITY_DN11787_c0_g2_i1_g.8098_m.8098	F-box AFR	333	20	5.8861E-34	85.05	2	P:GO:0009585; C:GO:0016021	P:red, far-red light phototransduction; C:integral component of membrane
[BLASTED, MAPPED, ANNOTATED]	TRINITY_DN1178_c0_g1_TRINITY_DN1178_c0_g1_i1_g.834_m.834	40S ribosomal S17	435	20	8.86651E-76	95.95	4	F:GO:0003735; C:GO:0022627; P:GO:0000028; P:GO:0006412	F:structural constituent of ribosome; C:cytosolic small ribosomal subunit; P:ribosomal small subunit assembly; P:translation
[BLASTED, MAPPED, ANNOTATED]	TRINITY_DN11793_c0_g1_TRINITY_DN11793_c0_g1_i1_g.8074_m.8074	short chain dehydrogenase reductase family	315	20	1.53827E-49	80.2	18	P:GO:0032094; P:GO:0042811; P:GO:0090305; P:GO:0019915; P:GO:0061063; P:GO:0042594; P:GO:0000038; P:GO:0048639; P:GO:0006637; C:GO:0005777; P:GO:0043053; F:GO:0004527; F:GO:0016491; F:GO:0004519; P:GO:1904070; P:GO:0010888; P:GO:0019236; P:GO:0055114	P:response to food; P:pheromone biosynthetic process; P:nucleic acid phosphodiester bond hydrolysis; P:lipid storage; P:positive regulation of nematode larval development; P:response to starvation; P:very long-chain fatty acid metabolic process; P:positive regulation of developmental growth; P:acyl-CoA metabolic process; C:peroxisome; P:dauer entry; F:exonuclease activity; F:oxidoreductase activi…
[BLASTED, MAPPED, ANNOTATED]	TRINITY_DN11799_c0_g1_TRINITY_DN11799_c0_g1_i1_g.8086_m.8086	NIPA 2	492	20	1.10073E-11	71.8	3	C:GO:0016021; F:GO:0015095; P:GO:1903830	C:integral component of membrane; F:magnesium ion transmembrane transporter activity; P:magnesium ion transmembrane transport
[BLASTED, MAPPED, ANNOTATED]	TRINITY_DN11800_c0_g1_TRINITY_DN11800_c0_g1_i1_g.8147_m.8147	starch synthase IIa precursor	324	3	4.7089E-12	100.0	4	C:GO:0009507; P:GO:0019252; C:GO:0009501; F:GO:0004373	C:chloroplast; P:starch biosynthetic process; C:amyloplast; F:glycogen (starch) synthase activity	EC:2.4.1.11	Glycogen(starch) synthase
[BLASTED, MAPPED, ANNOTATED]	TRINITY_DN11816_c0_g1_TRINITY_DN11816_c0_g1_i1_g.8131_m.8131	trehalase precursor	966	20	0.0	80.05	2	P:GO:0005991; F:GO:0004555	P:trehalose metabolic process; F:alpha,alpha-trehalase activity	EC:3.2.1.28	Alpha,alpha-trehalase
[BLASTED, MAPPED, ANNOTATED]	TRINITY_DN11819_c0_g1_TRINITY_DN11819_c0_g1_i1_g.8133_m.8133	Mitochondrial import inner membrane translocase subunit tim-17	459	20	2.95132E-83	93.65	5	C:GO:0005744; P:GO:0030150; F:GO:0015450; C:GO:0016021; P:GO:0000002	C:mitochondrial inner membrane presequence translocase complex; P:protein import into mitochondrial matrix; F:P-P-bond-hydrolysis-driven protein transmembrane transporter activity; C:integral component of membrane; P:mitochondrial genome maintenance
[BLASTED, MAPPED, ANNOTATED]	TRINITY_DN1181_c0_g1_TRINITY_DN1181_c0_g1_i1_g.831_m.831	AF466646_9 gag-pol poly	339	20	1.84138E-38	74.1	4	F:GO:0003676; F:GO:0004190; P:GO:0006508; P:GO:0015074	F:nucleic acid binding; F:aspartic-type endopeptidase activity; P:proteolysis; P:DNA integration	EC:3.4.23	Acting on peptide bonds (peptidases)
[BLASTED, MAPPED, ANNOTATED]	TRINITY_DN11821_c0_g1_TRINITY_DN11821_c0_g1_i1_g.8136_m.8136	WAT1-related At5g64700-like	318	20	7.25919E-55	92.7	4	P:GO:0055085; F:GO:0022857; C:GO:0016021; C:GO:0005886	P:transmembrane transport; F:transmembrane transporter activity; C:integral component of membrane; C:plasma membrane
[BLASTED, MAPPED, ANNOTATED]	TRINITY_DN11822_c0_g1_TRINITY_DN11822_c0_g1_i1_g.8134_m.8134	cysteine protease 1-like	405	20	1.3434E-86	83.5	5	F:GO:0004623; C:GO:0005615; F:GO:0004197; P:GO:0051603; C:GO:0005764	F:phospholipase A2 activity; C:extracellular space; F:cysteine-type endopeptidase activity; P:proteolysis involved in cellular protein catabolic process; C:lysosome	EC:3.4.22; EC:3.1.1.1; EC:3.1.1.4	Acting on peptide bonds (peptidases); Carboxylesterase; Phospholipase A(2)
[BLASTED, MAPPED, ANNOTATED]	TRINITY_DN11824_c0_g1_TRINITY_DN11824_c0_g1_i1_g.8138_m.8138	ATP-dependent RNA helicase DED1	591	20	6.21833E-137	98.8	5	F:GO:0003743; F:GO:0005524; P:GO:0002183; C:GO:0005829; F:GO:0004386	F:translation initiation factor activity; F:ATP binding; P:cytoplasmic translational initiation; C:cytosol; F:helicase activity	EC:3.6.1.15	Nucleoside-triphosphate phosphatase
[BLASTED, MAPPED, ANNOTATED]	TRINITY_DN11824_c0_g1_TRINITY_DN11824_c0_g1_i1_g.8137_m.8137	ATP-dependent RNA helicase DED1	591	20	6.21833E-137	98.8	5	F:GO:0003743; F:GO:0005524; P:GO:0002183; C:GO:0005829; F:GO:0004386	F:translation initiation factor activity; F:ATP binding; P:cytoplasmic translational initiation; C:cytosol; F:helicase activity	EC:3.6.1.15	Nucleoside-triphosphate phosphatase
[BLASTED, MAPPED, ANNOTATED]	TRINITY_DN11824_c0_g1_TRINITY_DN11824_c0_g1_i2_g.8140_m.8140	atp-dependent rna helicase ded1	474	20	8.54163E-99	94.65	5	F:GO:0003743; F:GO:0005524; P:GO:0002183; C:GO:0005829; F:GO:0004386	F:translation initiation factor activity; F:ATP binding; P:cytoplasmic translational initiation; C:cytosol; F:helicase activity	EC:3.6.1.15	Nucleoside-triphosphate phosphatase
[BLASTED, MAPPED, ANNOTATED]	TRINITY_DN11824_c0_g1_TRINITY_DN11824_c0_g1_i2_g.8139_m.8139	atp-dependent rna helicase ded1	582	20	1.59E-121	92.65	5	F:GO:0003743; F:GO:0005524; P:GO:0002183; C:GO:0005829; F:GO:0004386	F:translation initiation factor activity; F:ATP binding; P:cytoplasmic translational initiation; C:cytosol; F:helicase activity	EC:3.6.1.15	Nucleoside-triphosphate phosphatase
[BLASTED, MAPPED, ANNOTATED]	TRINITY_DN11829_c0_g1_TRINITY_DN11829_c0_g1_i1_g.8162_m.8162	Pib variant	435	20	8.82058E-59	71.75	4	F:GO:0005524; P:GO:0006915; F:GO:0043531; P:GO:0006952	F:ATP binding; P:apoptotic process; F:ADP binding; P:defense response
[BLASTED, MAPPED, ANNOTATED]	TRINITY_DN1184_c0_g1_TRINITY_DN1184_c0_g1_i1_g.772_m.772	L-type lectin-domain containing receptor kinase -like	303	20	2.0045E-52	80.6	4	F:GO:0005524; C:GO:0016021; F:GO:0004674; P:GO:0006468	F:ATP binding; C:integral component of membrane; F:protein serine/threonine kinase activity; P:protein phosphorylation	EC:2.7.11	Transferring phosphorus-containing groups
[BLASTED, MAPPED, ANNOTATED]	TRINITY_DN11855_c0_g1_TRINITY_DN11855_c0_g1_i1_g.8163_m.8163	Transcription factor bHLH83	675	20	5.10845E-128	72.0	6	F:GO:0001046; C:GO:0005634; P:GO:0006366; F:GO:0001228; F:GO:0046983; P:GO:0045944	F:core promoter sequence-specific DNA binding; C:nucleus; P:transcription from RNA polymerase II promoter; F:transcriptional activator activity, RNA polymerase II transcription regulatory region sequence-specific binding; F:protein dimerization activity; P:positive regulation of transcription from RNA polymerase II promoter
[BLASTED, MAPPED, ANNOTATED]	TRINITY_DN11856_c0_g1_TRINITY_DN11856_c0_g1_i1_g.8168_m.8168	scarecrow 23	306	5	7.77734E-26	78.6	2	P:GO:0006351; P:GO:0006355	P:transcription, DNA-templated; P:regulation of transcription, DNA-templated
[BLASTED, MAPPED, ANNOTATED]	TRINITY_DN1185_c0_g1_TRINITY_DN1185_c0_g1_i1_g.769_m.769	Fructose-1,6- active site	930	20	1.20659E-155	76.9	3	P:GO:0005975; F:GO:0042132; P:GO:0016311	P:carbohydrate metabolic process; F:fructose 1,6-bisphosphate 1-phosphatase activity; P:dephosphorylation	EC:3.1.3.23; EC:3.1.3.11; EC:3.1.3.41	Sugar-phosphatase; Fructose-bisphosphatase; 4-nitrophenylphosphatase
[BLASTED, MAPPED, ANNOTATED]	TRINITY_DN1185_c0_g1_TRINITY_DN1185_c0_g1_i1_g.768_m.768	Fructose-1,6- active site	930	20	1.20659E-155	76.9	3	P:GO:0005975; F:GO:0042132; P:GO:0016311	P:carbohydrate metabolic process; F:fructose 1,6-bisphosphate 1-phosphatase activity; P:dephosphorylation	EC:3.1.3.23; EC:3.1.3.11; EC:3.1.3.41	Sugar-phosphatase; Fructose-bisphosphatase; 4-nitrophenylphosphatase
[NO-BLAST]	TRINITY_DN11863_c0_g1_TRINITY_DN11863_c0_g1_i1_g.8172_m.8172	---NA---	762
[NO-BLAST]	TRINITY_DN11864_c0_g1_TRINITY_DN11864_c0_g1_i1_g.8171_m.8171	---NA---	321
[BLASTED, MAPPED, ANNOTATED]	TRINITY_DN11864_c0_g1_TRINITY_DN11864_c0_g1_i1_g.8169_m.8169	sorting nexin-3	975	20	1.23015E-96	97.1	12	C:GO:0005634; C:GO:0031902; P:GO:0016050; C:GO:0000407; P:GO:0006914; C:GO:0005829; C:GO:0000139; P:GO:0034499; F:GO:0032266; C:GO:0019898; P:GO:0006897; P:GO:0032258	C:nucleus; C:late endosome membrane; P:vesicle organization; C:pre-autophagosomal structure; P:autophagy; C:cytosol; C:Golgi membrane; P:late endosome to Golgi transport; F:phosphatidylinositol-3-phosphate binding; C:extrinsic component of membrane; P:endocytosis; P:CVT pathway
[BLASTED, MAPPED, ANNOTATED]	TRINITY_DN11865_c0_g1_TRINITY_DN11865_c0_g1_i1_g.8175_m.8175	DELLA RGL1-like	423	20	6.02418E-90	92.55	6	C:GO:0005634; F:GO:0003700; P:GO:0006351; P:GO:0006355; F:GO:0043565; C:GO:0009536	C:nucleus; F:transcription factor activity, sequence-specific DNA binding; P:transcription, DNA-templated; P:regulation of transcription, DNA-templated; F:sequence-specific DNA binding; C:plastid
[BLASTED, MAPPED, ANNOTATED]	TRINITY_DN11865_c0_g1_TRINITY_DN11865_c0_g1_i1_g.8176_m.8176	DELLA RGL1-like	423	20	6.02418E-90	92.55	6	C:GO:0005634; F:GO:0003700; P:GO:0006351; P:GO:0006355; F:GO:0043565; C:GO:0009536	C:nucleus; F:transcription factor activity, sequence-specific DNA binding; P:transcription, DNA-templated; P:regulation of transcription, DNA-templated; F:sequence-specific DNA binding; C:plastid
[BLASTED, MAPPED, ANNOTATED]	TRINITY_DN11869_c0_g1_TRINITY_DN11869_c0_g1_i1_g.8156_m.8156	phosphatase 2C 46	522	20	4.27487E-120	90.6	4	F:GO:0003676; F:GO:0004722; F:GO:0008270; P:GO:0006470	F:nucleic acid binding; F:protein serine/threonine phosphatase activity; F:zinc ion binding; P:protein dephosphorylation	EC:3.1.3.16; EC:3.1.3.41	Protein-serine/threonine phosphatase; 4-nitrophenylphosphatase
[BLASTED, MAPPED, ANNOTATED]	TRINITY_DN11875_c0_g1_TRINITY_DN11875_c0_g1_i1_g.8178_m.8178	Elongation of very long chain fatty acids 2	447	20	4.68227E-45	64.95	1	F:GO:0016491	F:oxidoreductase activity
[BLASTED, MAPPED, ANNOTATED]	TRINITY_DN11877_c0_g1_TRINITY_DN11877_c0_g1_i2_g.8181_m.8181	metal transporter NRAT1	360	20	4.75618E-75	93.25	12	F:GO:0000166; F:GO:0003676; P:GO:0010044; F:GO:0005381; F:GO:0015086; C:GO:0016021; P:GO:0015690; F:GO:0005384; F:GO:0015083; C:GO:0005622; C:GO:0005886; P:GO:1902602	F:nucleotide binding; F:nucleic acid binding; P:response to aluminum ion; F:iron ion transmembrane transporter activity; F:cadmium ion transmembrane transporter activity; C:integral component of membrane; P:aluminum cation transport; F:manganese ion transmembrane transporter activity; F:aluminum ion transmembrane transporter activity; C:intracellular; C:plasma membrane; P:aluminum ion transmembra…
[NO-BLAST]	TRINITY_DN1187_c0_g1_TRINITY_DN1187_c0_g1_i1_g.825_m.825	---NA---	648
[BLASTED, MAPPED, ANNOTATED]	TRINITY_DN11880_c0_g1_TRINITY_DN11880_c0_g1_i1_g.8143_m.8143	probable glycosyltransferase At5g03795	327	20	8.99684E-44	88.35	2	C:GO:0016021; F:GO:0016740	C:integral component of membrane; F:transferase activity
[BLASTED, MAPPED, ANNOTATED]	TRINITY_DN11884_c0_g1_TRINITY_DN11884_c0_g1_i1_g.8160_m.8160	aldehyde dehydrogenase	429	20	3.05929E-71	84.95	2	F:GO:0004029; P:GO:0055114	F:aldehyde dehydrogenase (NAD) activity; P:oxidation-reduction process	EC:1.2.1.3	Aldehyde dehydrogenase (NAD(+))
[BLASTED, MAPPED, ANNOTATED]	TRINITY_DN11884_c0_g1_TRINITY_DN11884_c0_g1_i1_g.8159_m.8159	aldehyde dehydrogenase	597	20	2.84469E-105	84.65	2	F:GO:0004029; P:GO:0055114	F:aldehyde dehydrogenase (NAD) activity; P:oxidation-reduction process	EC:1.2.1.3	Aldehyde dehydrogenase (NAD(+))
[BLASTED, MAPPED, ANNOTATED]	TRINITY_DN11884_c0_g1_TRINITY_DN11884_c0_g1_i2_g.8161_m.8161	aldehyde dehydrogenase	420	20	5.29075E-61	86.7	3	F:GO:0004029; F:GO:0003842; P:GO:0055114	F:aldehyde dehydrogenase (NAD) activity; F:1-pyrroline-5-carboxylate dehydrogenase activity; P:oxidation-reduction process	EC:1.5.1.12; EC:1.2.1.3	Acting on the CH-NH group of donors; Aldehyde dehydrogenase (NAD(+))
[BLASTED, MAPPED, ANNOTATED]	TRINITY_DN11885_c0_g1_TRINITY_DN11885_c0_g1_i1_g.8165_m.8165	probable apyrase 3	369	20	9.90209E-66	82.7	1	F:GO:0016787	F:hydrolase activity
[BLASTED, MAPPED, ANNOTATED]	TRINITY_DN11886_c0_g1_TRINITY_DN11886_c0_g1_i1_g.8144_m.8144	retrotransposon unclassified	381	20	1.28858E-37	66.85	1	C:GO:0005739	C:mitochondrion
[BLASTED, MAPPED, ANNOTATED]	TRINITY_DN1188_c0_g1_TRINITY_DN1188_c0_g1_i1_g.839_m.839	alanine aminotransferase	1494	20	0.0	90.85	3	F:GO:0030170; F:GO:0008483; P:GO:0009058	F:pyridoxal phosphate binding; F:transaminase activity; P:biosynthetic process
[BLASTED, MAPPED, ANNOTATED]	TRINITY_DN1188_c0_g1_TRINITY_DN1188_c0_g1_i1_g.838_m.838	alanine aminotransferase	1497	20	0.0	90.8	3	F:GO:0030170; F:GO:0008483; P:GO:0009058	F:pyridoxal phosphate binding; F:transaminase activity; P:biosynthetic process
[BLASTED, MAPPED, ANNOTATED]	TRINITY_DN11895_c0_g1_TRINITY_DN11895_c0_g1_i1_g.8155_m.8155	aquaporin TIP2-3	306	20	4.54596E-58	97.3	11	F:GO:0003676; C:GO:0005887; C:GO:0009705; F:GO:0008270; P:GO:0006833; F:GO:0015254; P:GO:0009992; P:GO:0015793; P:GO:0034220; C:GO:0042807; F:GO:0015250	F:nucleic acid binding; C:integral component of plasma membrane; C:plant-type vacuole membrane; F:zinc ion binding; P:water transport; F:glycerol channel activity; P:cellular water homeostasis; P:glycerol transport; P:ion transmembrane transport; C:central vacuole; F:water channel activity
[BLASTED, MAPPED, ANNOTATED]	TRINITY_DN1189_c0_g1_TRINITY_DN1189_c0_g1_i1_g.829_m.829	60S ribosomal L15	375	20	2.76284E-64	86.2	3	F:GO:0003735; P:GO:0002181; C:GO:0022625	F:structural constituent of ribosome; P:cytoplasmic translation; C:cytosolic large ribosomal subunit
[NO-BLAST]	TRINITY_DN11911_c0_g1_TRINITY_DN11911_c0_g1_i1_g.8194_m.8194	---NA---	384
[NO-BLAST]	TRINITY_DN11915_c0_g1_TRINITY_DN11915_c0_g1_i1_g.8185_m.8185	---NA---	327
[BLASTED, MAPPED, ANNOTATED]	TRINITY_DN11926_c0_g1_TRINITY_DN11926_c0_g1_i1_g.8207_m.8207	bZIP transcription factor (AP-1)	1803	20	0.0	74.35	11	C:GO:0005634; F:GO:0001077; P:GO:0036252; F:GO:0000978; C:GO:0005829; P:GO:0006366; P:GO:0061408; P:GO:0070301; P:GO:0071313; P:GO:0036091; P:GO:0061404	C:nucleus; F:transcriptional activator activity, RNA polymerase II core promoter proximal region sequence-specific binding; P:positive regulation of transcription from RNA polymerase II promoter in response to menadione; F:RNA polymerase II core promoter proximal region sequence-specific DNA binding; C:cytosol; P:transcription from RNA polymerase II promoter; P:positive regulation of transcriptio…
[BLASTED, MAPPED, ANNOTATED]	TRINITY_DN11926_c0_g1_TRINITY_DN11926_c0_g1_i2_g.8212_m.8212	bZIP transcription factor (AP-1)	1746	20	0.0	76.4	11	F:GO:0003700; P:GO:0009408; P:GO:0036003; P:GO:0043619; P:GO:0071310; C:GO:0005737; F:GO:0043565; P:GO:1901522; P:GO:0000302; P:GO:0010035; P:GO:1901701	F:transcription factor activity, sequence-specific DNA binding; P:response to heat; P:positive regulation of transcription from RNA polymerase II promoter in response to stress; P:regulation of transcription from RNA polymerase II promoter in response to oxidative stress; P:cellular response to organic substance; C:cytoplasm; F:sequence-specific DNA binding; P:positive regulation of transcription…
[BLASTED, MAPPED, ANNOTATED]	TRINITY_DN11927_c0_g1_TRINITY_DN11927_c0_g1_i1_g.8191_m.8191	pentatricopeptide repeat-containing mitochondrial	519	20	6.73725E-114	83.05	1	C:GO:0005739	C:mitochondrion
[NO-BLAST]	TRINITY_DN11929_c0_g1_TRINITY_DN11929_c0_g1_i1_g.8206_m.8206	---NA---	345
[BLASTED]	TRINITY_DN1192_c0_g1_TRINITY_DN1192_c0_g1_i1_g.752_m.752	hypothetical protein SORBIDRAFT_03g011890	396	4	9.29738E-57	74.5
[BLASTED, MAPPED, ANNOTATED]	TRINITY_DN11936_c0_g1_TRINITY_DN11936_c0_g1_i1_g.8201_m.8201	chitin synthase export chaperone	1305	20	0.0	93.6	9	C:GO:0005789; P:GO:0006888; P:GO:0034221; P:GO:0015031; C:GO:0016021; F:GO:0051082; P:GO:0071555; F:GO:0016740; P:GO:0006457	C:endoplasmic reticulum membrane; P:ER to Golgi vesicle-mediated transport; P:fungal-type cell wall chitin biosynthetic process; P:protein transport; C:integral component of membrane; F:unfolded protein binding; P:cell wall organization; F:transferase activity; P:protein folding
[BLASTED]	TRINITY_DN11938_c0_g1_TRINITY_DN11938_c0_g1_i1_g.8216_m.8216	uncharacterized protein LOC109773657	360	2	6.10633E-6	45.5
[BLASTED, MAPPED, ANNOTATED]	TRINITY_DN1194_c0_g1_TRINITY_DN1194_c0_g1_i1_g.797_m.797	diacylglycerol O-acyltransferase	1323	20	0.0	86.8	4	C:GO:0005789; C:GO:0016021; P:GO:0019432; F:GO:0004144	C:endoplasmic reticulum membrane; C:integral component of membrane; P:triglyceride biosynthetic process; F:diacylglycerol O-acyltransferase activity	EC:2.3.1.20	Diacylglycerol O-acyltransferase
[BLASTED, MAPPED, ANNOTATED]	TRINITY_DN1194_c0_g1_TRINITY_DN1194_c0_g1_i1_g.798_m.798	diacylglycerol O-acyltransferase	993	20	0.0	89.0	4	C:GO:0005789; C:GO:0016021; P:GO:0019432; F:GO:0004144	C:endoplasmic reticulum membrane; C:integral component of membrane; P:triglyceride biosynthetic process; F:diacylglycerol O-acyltransferase activity	EC:2.3.1.20	Diacylglycerol O-acyltransferase
[BLASTED, MAPPED, ANNOTATED]	TRINITY_DN11955_c0_g1_TRINITY_DN11955_c0_g1_i1_g.8217_m.8217	related to vacuolar VAC7	846	20	1.02416E-111	77.4	5	C:GO:0070772; C:GO:0000329; C:GO:0016021; P:GO:0033674; P:GO:0010513	C:PAS complex; C:fungal-type vacuole membrane; C:integral component of membrane; P:positive regulation of kinase activity; P:positive regulation of phosphatidylinositol biosynthetic process
[NO-BLAST]	TRINITY_DN11956_c0_g1_TRINITY_DN11956_c0_g1_i1_g.8189_m.8189	---NA---	300
[BLASTED, MAPPED, ANNOTATED]	TRINITY_DN11965_c0_g1_TRINITY_DN11965_c0_g1_i1_g.8220_m.8220	DNA polymerase epsilon subunit C	981	20	1.56357E-48	97.95	10	P:GO:0000122; P:GO:0051123; F:GO:0003713; F:GO:0003714; F:GO:0046982; C:GO:0017054; F:GO:0001129; F:GO:0003682; P:GO:0061408; F:GO:0001047	P:negative regulation of transcription from RNA polymerase II promoter; P:RNA polymerase II transcriptional preinitiation complex assembly; F:transcription coactivator activity; F:transcription corepressor activity; F:protein heterodimerization activity; C:negative cofactor 2 complex; F:RNA polymerase II transcription factor activity, TBP-class protein binding, involved in preinitiation complex a…
[BLASTED, MAPPED, ANNOTATED]	TRINITY_DN11968_c0_g1_TRINITY_DN11968_c0_g1_i1_g.8219_m.8219	40S ribosomal S18	528	20	4.97948E-93	98.75	4	F:GO:0003723; F:GO:0003735; C:GO:0005840; P:GO:0006412	F:RNA binding; F:structural constituent of ribosome; C:ribosome; P:translation
[BLASTED]	TRINITY_DN11969_c0_g1_TRINITY_DN11969_c0_g1_i1_g.8225_m.8225	WSC domain-containing	348	20	3.00222E-14	57.25
[BLASTED, MAPPED, ANNOTATED]	TRINITY_DN11973_c0_g1_TRINITY_DN11973_c0_g1_i1_g.8226_m.8226	aminotransferase	324	20	1.96939E-55	67.6	1	F:GO:0008483	F:transaminase activity
[BLASTED, MAPPED, ANNOTATED]	TRINITY_DN11975_c0_g1_TRINITY_DN11975_c0_g1_i1_g.8228_m.8228	glycoside hydrolase family 37	447	20	7.54412E-79	84.35	2	P:GO:0005991; F:GO:0004555	P:trehalose metabolic process; F:alpha,alpha-trehalase activity	EC:3.2.1.28	Alpha,alpha-trehalase
[BLASTED, MAPPED, ANNOTATED]	TRINITY_DN11976_c0_g1_TRINITY_DN11976_c0_g1_i1_g.8203_m.8203	cysteine	384	20	2.44046E-72	93.05	4	C:GO:0005615; F:GO:0004197; P:GO:0051603; C:GO:0005764	C:extracellular space; F:cysteine-type endopeptidase activity; P:proteolysis involved in cellular protein catabolic process; C:lysosome	EC:3.4.22	Acting on peptide bonds (peptidases)
[BLASTED, MAPPED, ANNOTATED]	TRINITY_DN1197_c0_g1_TRINITY_DN1197_c0_g1_i2_g.753_m.753	phosphatidylinositol 4-phosphate 5-kinase 6-like	402	20	7.55705E-85	88.4	3	F:GO:0005524; F:GO:0016308; P:GO:0046854	F:ATP binding; F:1-phosphatidylinositol-4-phosphate 5-kinase activity; P:phosphatidylinositol phosphorylation	EC:2.7.1.68	1-phosphatidylinositol-4-phosphate 5-kinase
[BLASTED, MAPPED]	TRINITY_DN11981_c0_g1_TRINITY_DN11981_c0_g1_i1_g.8198_m.8198	glycosyltransferase 6	312	7	6.53937E-11	77.43	4	F:GO:0016757; C:GO:0016020; C:GO:0016021; F:GO:0016740	F:transferase activity, transferring glycosyl groups; C:membrane; C:integral component of membrane; F:transferase activity
[BLASTED, MAPPED]	TRINITY_DN11981_c0_g1_TRINITY_DN11981_c0_g1_i1_g.8196_m.8196	glycosyltransferase 6	312	7	8.09067E-11	77.43	4	F:GO:0016757; C:GO:0016020; C:GO:0016021; F:GO:0016740	F:transferase activity, transferring glycosyl groups; C:membrane; C:integral component of membrane; F:transferase activity
[BLASTED, MAPPED, ANNOTATED]	TRINITY_DN11988_c0_g1_TRINITY_DN11988_c0_g1_i1_g.8195_m.8195	NRT1 PTR FAMILY -like isoform X1	378	20	4.94121E-81	91.4	3	C:GO:0016021; P:GO:0006810; F:GO:0005215	C:integral component of membrane; P:transport; F:transporter activity
[BLASTED, MAPPED, ANNOTATED]	TRINITY_DN1198_c0_g1_TRINITY_DN1198_c0_g1_i1_g.841_m.841	myo-inositol-1-monophosphatase	909	20	0.0	92.35	2	P:GO:0046854; P:GO:0006364	P:phosphatidylinositol phosphorylation; P:rRNA processing
[BLASTED]	TRINITY_DN11991_c0_g1_TRINITY_DN11991_c0_g1_i1_g.8190_m.8190	PB1 domain containing	306	1	8.03166E-4	57.0
[BLASTED, MAPPED]	TRINITY_DN11997_c0_g1_TRINITY_DN11997_c0_g1_i1_g.8205_m.8205	peroxidase-like isoform X2	336	20	1.19556E-12	49.3	12	F:GO:0004601; P:GO:0006979; F:GO:0016491; P:GO:0006590; F:GO:0005509; F:GO:0016174; C:GO:0016020; C:GO:0016021; P:GO:0098869; P:GO:0055114; P:GO:0050665; F:GO:0020037	F:peroxidase activity; P:response to oxidative stress; F:oxidoreductase activity; P:thyroid hormone generation; F:calcium ion binding; F:NAD(P)H oxidase activity; C:membrane; C:integral component of membrane; P:cellular oxidant detoxification; P:oxidation-reduction process; P:hydrogen peroxide biosynthetic process; F:heme binding
[BLASTED]	TRINITY_DN119_c0_g1_TRINITY_DN119_c0_g1_i1_g.73_m.73	related to PDR16	687	20	6.23032E-120	84.7
[BLASTED, MAPPED, ANNOTATED]	TRINITY_DN12004_c0_g1_TRINITY_DN12004_c0_g1_i1_g.8236_m.8236	retrotransposon unclassified	984	20	2.61093E-102	60.6	3	F:GO:0003676; F:GO:0003824; P:GO:0006259	F:nucleic acid binding; F:catalytic activity; P:DNA metabolic process
[BLASTED, MAPPED, ANNOTATED]	TRINITY_DN12005_c0_g1_TRINITY_DN12005_c0_g1_i1_g.8242_m.8242	receptor kinase	354	20	1.25107E-75	85.5	6	F:GO:0005524; F:GO:0004713; C:GO:0016021; F:GO:0004674; P:GO:0006468; C:GO:0005886	F:ATP binding; F:protein tyrosine kinase activity; C:integral component of membrane; F:protein serine/threonine kinase activity; P:protein phosphorylation; C:plasma membrane	EC:2.7.10; EC:2.7.11	Transferring phosphorus-containing groups; Transferring phosphorus-containing groups
[BLASTED, MAPPED, ANNOTATED]	TRINITY_DN1200_c0_g1_TRINITY_DN1200_c0_g1_i1_g.872_m.872	retrotransposon unclassified	579	20	7.89454E-101	73.45	8	P:GO:0019538; P:GO:0044260; F:GO:0097159; F:GO:1901363; F:GO:0003824; F:GO:0046872; C:GO:0005739; P:GO:0015031	P:protein metabolic process; P:cellular macromolecule metabolic process; F:organic cyclic compound binding; F:heterocyclic compound binding; F:catalytic activity; F:metal ion binding; C:mitochondrion; P:protein transport
[BLASTED]	TRINITY_DN12018_c0_g1_TRINITY_DN12018_c0_g1_i1_g.8232_m.8232	hypothetical protein HIM_09245	975	20	2.42951E-96	78.95
[BLASTED, MAPPED, ANNOTATED]	TRINITY_DN12022_c0_g1_TRINITY_DN12022_c0_g1_i1_g.8233_m.8233	reverse transcriptase	489	20	2.81102E-45	56.95	3	F:GO:0016740; P:GO:0044238; P:GO:0071704	F:transferase activity; P:primary metabolic process; P:organic substance metabolic process
[BLASTED, MAPPED, ANNOTATED]	TRINITY_DN12028_c0_g1_TRINITY_DN12028_c0_g1_i1_g.8231_m.8231	retrotransposon unclassified	537	20	3.78365E-63	74.45	5	F:GO:0003677; F:GO:0046872; P:GO:0006508; F:GO:0004252; P:GO:0006310	F:DNA binding; F:metal ion binding; P:proteolysis; F:serine-type endopeptidase activity; P:DNA recombination	EC:3.4.21	Acting on peptide bonds (peptidases)
[BLASTED, MAPPED, ANNOTATED]	TRINITY_DN12031_c0_g1_TRINITY_DN12031_c0_g1_i1_g.8246_m.8246	probable glycosyltransferase 3	1047	20	0.0	89.6	4	F:GO:0016757; C:GO:0005739; C:GO:0016021; C:GO:0000139	F:transferase activity, transferring glycosyl groups; C:mitochondrion; C:integral component of membrane; C:Golgi membrane
[BLASTED, MAPPED]	TRINITY_DN12032_c0_g1_TRINITY_DN12032_c0_g1_i2_g.8248_m.8248	transcription factor BTF3	501	20	2.37167E-33	67.75	4	P:GO:0006351; C:GO:0016020; C:GO:0016021; P:GO:0006355	P:transcription, DNA-templated; C:membrane; C:integral component of membrane; P:regulation of transcription, DNA-templated
[BLASTED, MAPPED, ANNOTATED]	TRINITY_DN12035_c0_g2_TRINITY_DN12035_c0_g2_i1_g.8244_m.8244	Zn(2)-C6 fungal-type DNA-binding domain-containing	1032	20	6.93546E-148	76.75	2	C:GO:0016020; P:GO:0006355	C:membrane; P:regulation of transcription, DNA-templated
[BLASTED, MAPPED, ANNOTATED]	TRINITY_DN12036_c0_g1_TRINITY_DN12036_c0_g1_i1_g.8250_m.8250	acylpyruvate hydrolase	564	20	7.83358E-96	90.15	2	P:GO:0008152; F:GO:0016787	P:metabolic process; F:hydrolase activity
[BLASTED, MAPPED, ANNOTATED]	TRINITY_DN12036_c0_g1_TRINITY_DN12036_c0_g1_i2_g.8252_m.8252	2-keto-4-pentenoate hydratase	351	20	1.04799E-51	91.6	3	C:GO:0005739; P:GO:0008152; F:GO:0016787	C:mitochondrion; P:metabolic process; F:hydrolase activity
[BLASTED]	TRINITY_DN12044_c0_g1_TRINITY_DN12044_c0_g1_i1_g.8254_m.8254	hypothetical protein SORBI_3007G060400	615	1	7.62666E-131	100.0
[BLASTED, MAPPED, ANNOTATED]	TRINITY_DN1204_c0_g1_TRINITY_DN1204_c0_g1_i1_g.853_m.853	zinc finger RTS2	987	20	2.19665E-152	82.95	3	F:GO:0003677; F:GO:0046872; C:GO:0005730	F:DNA binding; F:metal ion binding; C:nucleolus
[BLASTED, MAPPED, ANNOTATED]	TRINITY_DN1204_c0_g1_TRINITY_DN1204_c0_g1_i2_g.854_m.854	zinc finger RTS2	822	20	5.12937E-104	81.5	2	F:GO:0046872; C:GO:0005730	F:metal ion binding; C:nucleolus
[NO-BLAST]	TRINITY_DN12050_c0_g1_TRINITY_DN12050_c0_g1_i1_g.8235_m.8235	---NA---	333
[BLASTED, MAPPED, ANNOTATED]	TRINITY_DN12052_c0_g1_TRINITY_DN12052_c0_g1_i1_g.8230_m.8230	Reticulon B9	339	20	1.12906E-61	88.05	2	C:GO:0005789; C:GO:0016021	C:endoplasmic reticulum membrane; C:integral component of membrane
[BLASTED, MAPPED, ANNOTATED]	TRINITY_DN12054_c0_g1_TRINITY_DN12054_c0_g1_i1_g.8255_m.8255	DNA-directed RNA polymerase I and III subunit RPAC2	462	20	3.93273E-72	83.5	7	F:GO:0003677; C:GO:0005736; F:GO:0001054; P:GO:0006360; F:GO:0046983; P:GO:0042797; C:GO:0005666	F:DNA binding; C:DNA-directed RNA polymerase I complex; F:RNA polymerase I activity; P:transcription from RNA polymerase I promoter; F:protein dimerization activity; P:tRNA transcription from RNA polymerase III promoter; C:DNA-directed RNA polymerase III complex	EC:2.7.7.6	DNA-directed RNA polymerase
[BLASTED, MAPPED, ANNOTATED]	TRINITY_DN12054_c0_g1_TRINITY_DN12054_c0_g1_i2_g.8256_m.8256	DNA-directed RNA polymerase I and III subunit RPAC2	306	20	9.50734E-26	75.65	6	F:GO:0003677; F:GO:0003899; P:GO:0006383; C:GO:0031981; F:GO:0046983; C:GO:0055029	F:DNA binding; F:DNA-directed 5'-3' RNA polymerase activity; P:transcription from RNA polymerase III promoter; C:nuclear lumen; F:protein dimerization activity; C:nuclear DNA-directed RNA polymerase complex	EC:2.7.7.6	DNA-directed RNA polymerase
[BLASTED, MAPPED]	TRINITY_DN1205_c0_g1_TRINITY_DN1205_c0_g1_i1_g.858_m.858	RCC1 BLIP-II	810	20	3.5517E-94	65.75	2	C:GO:0016020; C:GO:0016021	C:membrane; C:integral component of membrane
[BLASTED, MAPPED, ANNOTATED]	TRINITY_DN12065_c0_g1_TRINITY_DN12065_c0_g1_i1_g.8258_m.8258	glutaredoxin 3	357	20	4.12016E-67	95.05	5	C:GO:0005623; F:GO:0015035; F:GO:0009055; P:GO:0045454; P:GO:0055114	C:cell; F:protein disulfide oxidoreductase activity; F:electron carrier activity; P:cell redox homeostasis; P:oxidation-reduction process
[BLASTED, MAPPED, ANNOTATED]	TRINITY_DN12066_c0_g1_TRINITY_DN12066_c0_g1_i1_g.8259_m.8259	serine carboxypeptidase-like 33 isoform X1	612	20	3.6976E-125	83.55	3	F:GO:0004185; C:GO:0005773; P:GO:0051603	F:serine-type carboxypeptidase activity; C:vacuole; P:proteolysis involved in cellular protein catabolic process	EC:3.4.21; EC:3.4.16	Acting on peptide bonds (peptidases); Acting on peptide bonds (peptidases)
[NO-BLAST]	TRINITY_DN12072_c0_g1_TRINITY_DN12072_c0_g1_i1_g.8234_m.8234	---NA---	438
[NO-BLAST]	TRINITY_DN1207_c0_g1_TRINITY_DN1207_c0_g1_i1_g.863_m.863	---NA---	414
[BLASTED, MAPPED]	TRINITY_DN12087_c0_g1_TRINITY_DN12087_c0_g1_i1_g.8263_m.8263	mammalian ependymin-related 1-like	366	20	6.90757E-27	62.2	3	P:GO:0007160; F:GO:0005509; C:GO:0005576	P:cell-matrix adhesion; F:calcium ion binding; C:extracellular region
[BLASTED, MAPPED, ANNOTATED]	TRINITY_DN12090_c0_g1_TRINITY_DN12090_c0_g1_i1_g.8265_m.8265	7-deoxyloganetin glucosyltransferase-like	303	20	4.34382E-24	92.6	5	P:GO:0052696; F:GO:0080043; C:GO:0043231; F:GO:0080044; P:GO:0009813	P:flavonoid glucuronidation; F:quercetin 3-O-glucosyltransferase activity; C:intracellular membrane-bounded organelle; F:quercetin 7-O-glucosyltransferase activity; P:flavonoid biosynthetic process
[BLASTED, MAPPED, ANNOTATED]	TRINITY_DN12090_c0_g1_TRINITY_DN12090_c0_g1_i1_g.8266_m.8266	7-deoxyloganetin glucosyltransferase-like	303	20	6.0798E-25	91.7	5	P:GO:0052696; F:GO:0080043; C:GO:0043231; F:GO:0080044; P:GO:0009813	P:flavonoid glucuronidation; F:quercetin 3-O-glucosyltransferase activity; C:intracellular membrane-bounded organelle; F:quercetin 7-O-glucosyltransferase activity; P:flavonoid biosynthetic process
[BLASTED]	TRINITY_DN120_c0_g1_TRINITY_DN120_c0_g1_i1_g.82_m.82	hypothetical protein SORBI_3005G181500	657	20	2.21329E-92	62.4
[BLASTED, MAPPED, ANNOTATED]	TRINITY_DN12119_c0_g1_TRINITY_DN12119_c0_g1_i1_g.8282_m.8282	retrotransposon unclassified	846	20	5.60215E-69	61.7	3	C:GO:0043231; C:GO:0044444; F:GO:0005488	C:intracellular membrane-bounded organelle; C:cytoplasmic part; F:binding
[BLASTED]	TRINITY_DN12120_c0_g1_TRINITY_DN12120_c0_g1_i1_g.8285_m.8285	hypothetical protein ZEAMMB73_Zm00001d031271	303	1	2.21646E-12	72.0
[BLASTED, MAPPED, ANNOTATED]	TRINITY_DN12132_c0_g1_TRINITY_DN12132_c0_g1_i1_g.8291_m.8291	glutathione S-transferase domain-containing	765	20	3.81207E-149	89.1	1	F:GO:0016740	F:transferase activity
[BLASTED, MAPPED, ANNOTATED]	TRINITY_DN12133_c0_g1_TRINITY_DN12133_c0_g1_i1_g.8294_m.8294	aluminium-activated citrate transporter	810	20	8.66203E-177	93.35	13	F:GO:0015137; F:GO:0015297; C:GO:0005886; P:GO:0006879; P:GO:0045492; P:GO:0006855; P:GO:0006826; C:GO:0016021; P:GO:0015706; P:GO:0010106; P:GO:0010167; P:GO:0015746; F:GO:0015238	F:citrate transmembrane transporter activity; F:antiporter activity; C:plasma membrane; P:cellular iron ion homeostasis; P:xylan biosynthetic process; P:drug transmembrane transport; P:iron ion transport; C:integral component of membrane; P:nitrate transport; P:cellular response to iron ion starvation; P:response to nitrate; P:citrate transport; F:drug transmembrane transporter activity
[BLASTED, MAPPED, ANNOTATED]	TRINITY_DN12145_c0_g1_TRINITY_DN12145_c0_g1_i1_g.8287_m.8287	catalase	336	20	5.7731E-58	82.6	9	C:GO:0005777; F:GO:0046872; F:GO:0004096; C:GO:0005739; P:GO:0098869; P:GO:0055114; P:GO:0042542; F:GO:0020037; P:GO:0042744	C:peroxisome; F:metal ion binding; F:catalase activity; C:mitochondrion; P:cellular oxidant detoxification; P:oxidation-reduction process; P:response to hydrogen peroxide; F:heme binding; P:hydrogen peroxide catabolic process	EC:1.11.1.7; EC:1.11.1.6	Peroxidase; Catalase
[BLASTED, MAPPED, ANNOTATED]	TRINITY_DN12145_c0_g2_TRINITY_DN12145_c0_g2_i1_g.8289_m.8289	catalase	417	20	2.52976E-61	76.25	9	C:GO:0005777; F:GO:0046872; F:GO:0004096; C:GO:0005739; P:GO:0098869; P:GO:0055114; P:GO:0042542; F:GO:0020037; P:GO:0042744	C:peroxisome; F:metal ion binding; F:catalase activity; C:mitochondrion; P:cellular oxidant detoxification; P:oxidation-reduction process; P:response to hydrogen peroxide; F:heme binding; P:hydrogen peroxide catabolic process	EC:1.11.1.7; EC:1.11.1.6	Peroxidase; Catalase
[BLASTED, MAPPED, ANNOTATED]	TRINITY_DN12145_c0_g2_TRINITY_DN12145_c0_g2_i1_g.8288_m.8288	catalase	417	20	2.52976E-61	76.25	9	C:GO:0005777; F:GO:0046872; F:GO:0004096; C:GO:0005739; P:GO:0098869; P:GO:0055114; P:GO:0042542; F:GO:0020037; P:GO:0042744	C:peroxisome; F:metal ion binding; F:catalase activity; C:mitochondrion; P:cellular oxidant detoxification; P:oxidation-reduction process; P:response to hydrogen peroxide; F:heme binding; P:hydrogen peroxide catabolic process	EC:1.11.1.7; EC:1.11.1.6	Peroxidase; Catalase
[BLASTED, MAPPED, ANNOTATED]	TRINITY_DN12149_c0_g1_TRINITY_DN12149_c0_g1_i1_g.8296_m.8296	plasma membrane H+-ATPase	378	20	2.36454E-77	88.9	8	C:GO:0005887; F:GO:0005524; P:GO:0051453; F:GO:0046872; C:GO:0043231; P:GO:1902600; F:GO:0008553; P:GO:0006754	C:integral component of plasma membrane; F:ATP binding; P:regulation of intracellular pH; F:metal ion binding; C:intracellular membrane-bounded organelle; P:hydrogen ion transmembrane transport; F:hydrogen-exporting ATPase activity, phosphorylative mechanism; P:ATP biosynthetic process	EC:3.6.1.3; EC:3.6.3.6; EC:3.6.1.15	Adenosinetriphosphatase; Proton-exporting ATPase; Nucleoside-triphosphate phosphatase
[BLASTED, MAPPED]	TRINITY_DN1214_c0_g1_TRINITY_DN1214_c0_g1_i1_g.886_m.886	hypothetical protein TRIVIDRAFT_230747	1662	1	5.63591E-8	55.0	2	C:GO:0016020; C:GO:0016021	C:membrane; C:integral component of membrane
[BLASTED]	TRINITY_DN1215_c0_g1_TRINITY_DN1215_c0_g1_i1_g.859_m.859	PRELI MSF1	555	20	1.30427E-133	94.45
[BLASTED, MAPPED, ANNOTATED]	TRINITY_DN12160_c0_g1_TRINITY_DN12160_c0_g1_i1_g.8300_m.8300	retrotransposon Ty3-gypsy subclass	639	20	6.10939E-117	79.4	10	F:GO:0003677; F:GO:0003964; F:GO:0008270; F:GO:0003723; F:GO:0004190; C:GO:0005739; P:GO:0006508; P:GO:0006310; P:GO:0015074; P:GO:0006278	F:DNA binding; F:RNA-directed DNA polymerase activity; F:zinc ion binding; F:RNA binding; F:aspartic-type endopeptidase activity; C:mitochondrion; P:proteolysis; P:DNA recombination; P:DNA integration; P:RNA-dependent DNA biosynthetic process	EC:3.4.23; EC:2.7.7.49	Acting on peptide bonds (peptidases); RNA-directed DNA polymerase
[BLASTED, MAPPED, ANNOTATED]	TRINITY_DN12163_c0_g1_TRINITY_DN12163_c0_g1_i1_g.8299_m.8299	GTP-binding ypt5	603	20	1.83088E-105	85.4	3	F:GO:0005525; P:GO:0007264; C:GO:0005622	F:GTP binding; P:small GTPase mediated signal transduction; C:intracellular
[NO-BLAST]	TRINITY_DN12166_c0_g1_TRINITY_DN12166_c0_g1_i1_g.8298_m.8298	---NA---	354
[BLASTED]	TRINITY_DN12167_c0_g1_TRINITY_DN12167_c0_g1_i1_g.8279_m.8279	hypothetical protein SORBI_3005G110508	399	2	6.27456E-63	95.0
[NO-BLAST]	TRINITY_DN12168_c0_g1_TRINITY_DN12168_c0_g1_i1_g.8301_m.8301	---NA---	555
[NO-BLAST]	TRINITY_DN12169_c0_g1_TRINITY_DN12169_c0_g1_i1_g.8302_m.8302	---NA---	333
[BLASTED, MAPPED, ANNOTATED]	TRINITY_DN1216_c0_g1_TRINITY_DN1216_c0_g1_i1_g.875_m.875	Cysteine protease ATG4	1329	20	0.0	81.5	12	P:GO:0000045; P:GO:0051697; C:GO:0005634; P:GO:0034727; P:GO:0044805; F:GO:0004197; C:GO:0005829; P:GO:0016485; P:GO:0006501; P:GO:0000422; P:GO:0006612; P:GO:0032258	P:autophagosome assembly; P:protein delipidation; C:nucleus; P:piecemeal microautophagy of nucleus; P:late nucleophagy; F:cysteine-type endopeptidase activity; C:cytosol; P:protein processing; P:C-terminal protein lipidation; P:mitophagy; P:protein targeting to membrane; P:CVT pathway	EC:3.4.22	Acting on peptide bonds (peptidases)
[BLASTED, MAPPED, ANNOTATED]	TRINITY_DN1216_c0_g1_TRINITY_DN1216_c0_g1_i2_g.877_m.877	Cysteine protease ATG4	1266	20	0.0	80.8	12	P:GO:0000045; P:GO:0051697; C:GO:0005634; P:GO:0034727; P:GO:0044805; F:GO:0004197; C:GO:0005829; P:GO:0016485; P:GO:0006501; P:GO:0000422; P:GO:0006612; P:GO:0032258	P:autophagosome assembly; P:protein delipidation; C:nucleus; P:piecemeal microautophagy of nucleus; P:late nucleophagy; F:cysteine-type endopeptidase activity; C:cytosol; P:protein processing; P:C-terminal protein lipidation; P:mitophagy; P:protein targeting to membrane; P:CVT pathway	EC:3.4.22	Acting on peptide bonds (peptidases)
[BLASTED, MAPPED]	TRINITY_DN12170_c0_g1_TRINITY_DN12170_c0_g1_i1_g.8303_m.8303	receptor-like kinase4	378	20	1.51234E-55	70.6	4	F:GO:0003676; C:GO:0016020; C:GO:0016021; P:GO:0015074	F:nucleic acid binding; C:membrane; C:integral component of membrane; P:DNA integration
[BLASTED]	TRINITY_DN12172_c0_g1_TRINITY_DN12172_c0_g1_i1_g.8292_m.8292	GTP-binding	789	20	1.7323E-111	85.8
[NO-BLAST]	TRINITY_DN12178_c0_g1_TRINITY_DN12178_c0_g1_i1_g.8304_m.8304	---NA---	336
[BLASTED, MAPPED, ANNOTATED]	TRINITY_DN12181_c0_g1_TRINITY_DN12181_c0_g1_i1_g.8270_m.8270	probable F-box At4g22030	402	20	1.1155E-63	72.4	1	C:GO:0009536	C:plastid
[BLASTED, MAPPED, ANNOTATED]	TRINITY_DN12181_c0_g1_TRINITY_DN12181_c0_g1_i1_g.8272_m.8272	probable F-box At4g22030	402	20	1.93277E-64	72.6	1	C:GO:0009536	C:plastid
[BLASTED, MAPPED, ANNOTATED]	TRINITY_DN12181_c0_g1_TRINITY_DN12181_c0_g1_i2_g.8276_m.8276	probable F-box At4g22030	423	20	8.00008E-54	68.05	1	C:GO:0009536	C:plastid
[NO-BLAST]	TRINITY_DN12182_c0_g1_TRINITY_DN12182_c0_g1_i1_g.8297_m.8297	---NA---	315
[NO-BLAST]	TRINITY_DN12184_c0_g1_TRINITY_DN12184_c0_g1_i1_g.8311_m.8311	---NA---	354
[BLASTED, MAPPED, ANNOTATED]	TRINITY_DN12185_c0_g1_TRINITY_DN12185_c0_g1_i2_g.8308_m.8308	mRNA export factor MEX67	714	20	1.9805E-59	69.4	7	C:GO:0005635; P:GO:0006406; P:GO:0000054; C:GO:0005737; C:GO:0031981; C:GO:0043232; C:GO:0043234	C:nuclear envelope; P:mRNA export from nucleus; P:ribosomal subunit export from nucleus; C:cytoplasm; C:nuclear lumen; C:intracellular non-membrane-bounded organelle; C:protein complex
[NO-BLAST]	TRINITY_DN1218_c0_g1_TRINITY_DN1218_c0_g1_i1_g.860_m.860	---NA---	321
[BLASTED, MAPPED]	TRINITY_DN1218_c0_g1_TRINITY_DN1218_c0_g1_i2_g.861_m.861	programmed cell death 4-like isoform X2	351	10	1.66256E-5	90.7	1	F:GO:0016853	F:isomerase activity
[BLASTED, MAPPED]	TRINITY_DN12192_c0_g1_TRINITY_DN12192_c0_g1_i1_g.8268_m.8268	AF466199_9 copia poly	324	20	1.79066E-63	93.6	2	F:GO:0003676; F:GO:0008270	F:nucleic acid binding; F:zinc ion binding
[BLASTED, MAPPED, ANNOTATED]	TRINITY_DN12194_c0_g1_TRINITY_DN12194_c0_g1_i1_g.8312_m.8312	mago nashi homolog	339	20	1.09344E-74	93.15	9	C:GO:0009507; C:GO:0035145; P:GO:0008380; P:GO:0009793; C:GO:0016607; P:GO:0010183; P:GO:0007067; P:GO:0007530; C:GO:0005730	C:chloroplast; C:exon-exon junction complex; P:RNA splicing; P:embryo development ending in seed dormancy; C:nuclear speck; P:pollen tube guidance; P:mitotic nuclear division; P:sex determination; C:nucleolus
[BLASTED, MAPPED, ANNOTATED]	TRINITY_DN12198_c0_g1_TRINITY_DN12198_c0_g1_i1_g.8313_m.8313	ethylene-responsive transcription factor 1B-like	438	20	1.09229E-46	76.7	5	C:GO:0005634; F:GO:0003677; F:GO:0003700; P:GO:0006351; P:GO:0006355	C:nucleus; F:DNA binding; F:transcription factor activity, sequence-specific DNA binding; P:transcription, DNA-templated; P:regulation of transcription, DNA-templated
[BLASTED, MAPPED, ANNOTATED]	TRINITY_DN12204_c0_g1_TRINITY_DN12204_c0_g1_i1_g.8333_m.8333	Chaperone chloroplastic	342	20	7.28438E-44	73.5	1	F:GO:0000166	F:nucleotide binding
[BLASTED, MAPPED, ANNOTATED]	TRINITY_DN12205_c0_g1_TRINITY_DN12205_c0_g1_i1_g.8330_m.8330	UPF0182 BL1029	384	20	1.85629E-57	90.05	1	C:GO:0016021	C:integral component of membrane
[BLASTED, MAPPED, ANNOTATED]	TRINITY_DN12206_c0_g1_TRINITY_DN12206_c0_g1_i1_g.8324_m.8324	60S ribosomal L43	303	20	2.85995E-41	97.05	3	F:GO:0003735; C:GO:0005840; P:GO:0006412	F:structural constituent of ribosome; C:ribosome; P:translation
[BLASTED, MAPPED]	TRINITY_DN12207_c0_g1_TRINITY_DN12207_c0_g1_i1_g.8319_m.8319	predicted protein	624	7	1.18418E-12	46.43	2	C:GO:0016020; C:GO:0016021	C:membrane; C:integral component of membrane
[BLASTED]	TRINITY_DN1220_c0_g1_TRINITY_DN1220_c0_g1_i1_g.874_m.874	hypothetical protein SORBI_3007G009800	330	5	1.79872E-72	61.2
[NO-BLAST]	TRINITY_DN12211_c0_g1_TRINITY_DN12211_c0_g1_i2_g.8325_m.8325	---NA---	309
[BLASTED, MAPPED]	TRINITY_DN12212_c0_g1_TRINITY_DN12212_c0_g1_i1_g.8323_m.8323	unknown	312	7	2.03899E-5	77.14	2	C:GO:0016020; C:GO:0016021	C:membrane; C:integral component of membrane
[BLASTED, MAPPED, ANNOTATED]	TRINITY_DN12219_c0_g1_TRINITY_DN12219_c0_g1_i1_g.8316_m.8316	hap5 -like	408	20	7.82048E-90	75.9	3	C:GO:0005634; F:GO:0003677; F:GO:0046982	C:nucleus; F:DNA binding; F:protein heterodimerization activity
[BLASTED, MAPPED, ANNOTATED]	TRINITY_DN12219_c0_g1_TRINITY_DN12219_c0_g1_i2_g.8317_m.8317	hap5 -like	501	20	5.07622E-90	74.95	3	C:GO:0005634; F:GO:0003677; F:GO:0046982	C:nucleus; F:DNA binding; F:protein heterodimerization activity
[BLASTED, MAPPED]	TRINITY_DN12225_c0_g1_TRINITY_DN12225_c0_g1_i1_g.8335_m.8335	Peptidase s41 family	1158	20	0.0	85.4	2	C:GO:0005575; F:GO:0003674	C:cellular_component; F:molecular_function
[BLASTED, MAPPED]	TRINITY_DN12235_c0_g1_TRINITY_DN12235_c0_g1_i1_g.8336_m.8336	N-formylglutamate amidohydrolase	306	1	2.32879E-4	49.0	3	P:GO:0009253; F:GO:0008745; F:GO:0016787	P:peptidoglycan catabolic process; F:N-acetylmuramoyl-L-alanine amidase activity; F:hydrolase activity
[NO-BLAST]	TRINITY_DN12238_c0_g1_TRINITY_DN12238_c0_g1_i1_g.8334_m.8334	---NA---	354
[BLASTED, MAPPED, ANNOTATED]	TRINITY_DN1223_c0_g1_TRINITY_DN1223_c0_g1_i1_g.892_m.892	alcohol dehydrogenase (NADP+)	885	20	2.04817E-167	91.6	3	F:GO:0008270; F:GO:0016491; P:GO:0055114	F:zinc ion binding; F:oxidoreductase activity; P:oxidation-reduction process
[BLASTED, MAPPED, ANNOTATED]	TRINITY_DN1223_c0_g1_TRINITY_DN1223_c0_g1_i1_g.891_m.891	alcohol dehydrogenase (NADP+)	951	20	5.09803E-167	91.6	3	F:GO:0008270; F:GO:0016491; P:GO:0055114	F:zinc ion binding; F:oxidoreductase activity; P:oxidation-reduction process
[BLASTED]	TRINITY_DN12241_c0_g1_TRINITY_DN12241_c0_g1_i1_g.8318_m.8318	hypothetical protein SORBI_3001G457400	450	20	2.84146E-94	82.35
[NO-BLAST]	TRINITY_DN12248_c0_g1_TRINITY_DN12248_c0_g1_i1_g.8340_m.8340	---NA---	363
[BLASTED, MAPPED, ANNOTATED]	TRINITY_DN1224_c0_g1_TRINITY_DN1224_c0_g1_i1_g.865_m.865	Calreticulin	348	20	7.49665E-40	80.6	4	F:GO:0005509; C:GO:0005783; F:GO:0051082; P:GO:0006457	F:calcium ion binding; C:endoplasmic reticulum; F:unfolded protein binding; P:protein folding
[BLASTED, MAPPED, ANNOTATED]	TRINITY_DN12252_c0_g1_TRINITY_DN12252_c0_g1_i1_g.8341_m.8341	Mitochondrial phosphate carrier	1002	20	1.23472E-174	91.35	2	P:GO:0055085; C:GO:0016021	P:transmembrane transport; C:integral component of membrane
[BLASTED, MAPPED, ANNOTATED]	TRINITY_DN1226_c0_g1_TRINITY_DN1226_c0_g1_i1_g.883_m.883	benzoate 4-monooxygenase cytochrome P450	642	20	7.57188E-112	72.95	6	F:GO:0005506; F:GO:0016705; C:GO:0016021; P:GO:0055114; F:GO:0004497; F:GO:0020037	F:iron ion binding; F:oxidoreductase activity, acting on paired donors, with incorporation or reduction of molecular oxygen; C:integral component of membrane; P:oxidation-reduction process; F:monooxygenase activity; F:heme binding
[BLASTED, MAPPED, ANNOTATED]	TRINITY_DN12275_c0_g1_TRINITY_DN12275_c0_g1_i1_g.8344_m.8344	Major facilitator superfamily general substrate	582	20	1.02574E-57	76.5	2	P:GO:0055085; C:GO:0016021	P:transmembrane transport; C:integral component of membrane
[BLASTED, MAPPED, ANNOTATED]	TRINITY_DN12275_c0_g2_TRINITY_DN12275_c0_g2_i1_g.8346_m.8346	major facilitator superfamily transporter	642	20	5.3501E-86	77.85	2	P:GO:0055085; C:GO:0016021	P:transmembrane transport; C:integral component of membrane
[BLASTED, MAPPED, ANNOTATED]	TRINITY_DN12277_c0_g1_TRINITY_DN12277_c0_g1_i1_g.8348_m.8348	lysosomal Pro-X carboxypeptidase	330	20	1.75473E-45	93.25	3	P:GO:0006508; F:GO:0004185; F:GO:0008239	P:proteolysis; F:serine-type carboxypeptidase activity; F:dipeptidyl-peptidase activity	EC:3.4.11; EC:3.4.21; EC:3.4.16	Acting on peptide bonds (peptidases); Acting on peptide bonds (peptidases); Acting on peptide bonds (peptidases)
[NO-BLAST]	TRINITY_DN12278_c0_g1_TRINITY_DN12278_c0_g1_i1_g.8320_m.8320	---NA---	465
[BLASTED, MAPPED]	TRINITY_DN1227_c0_g1_TRINITY_DN1227_c0_g1_i2_g.895_m.895	magnesium transport	1269	20	1.45721E-49	48.45	5	P:GO:0055085; C:GO:0016020; C:GO:0016021; F:GO:0046873; P:GO:0030001	P:transmembrane transport; C:membrane; C:integral component of membrane; F:metal ion transmembrane transporter activity; P:metal ion transport
[BLASTED, MAPPED, ANNOTATED]	TRINITY_DN12285_c0_g1_TRINITY_DN12285_c0_g1_i1_g.8327_m.8327	NRT1 PTR FAMILY	303	20	3.2798E-59	90.45	5	P:GO:0006857; F:GO:0047750; C:GO:0016021; P:GO:0016125; F:GO:0005215	P:oligopeptide transport; F:cholestenol delta-isomerase activity; C:integral component of membrane; P:sterol metabolic process; F:transporter activity	EC:5.3.3.5	Cholestenol Delta-isomerase
[BLASTED, MAPPED, ANNOTATED]	TRINITY_DN12285_c0_g1_TRINITY_DN12285_c0_g1_i1_g.8329_m.8329	NRT1 PTR FAMILY	303	20	5.78114E-60	90.45	5	P:GO:0006857; F:GO:0047750; C:GO:0016021; P:GO:0016125; F:GO:0005215	P:oligopeptide transport; F:cholestenol delta-isomerase activity; C:integral component of membrane; P:sterol metabolic process; F:transporter activity	EC:5.3.3.5	Cholestenol Delta-isomerase
[BLASTED]	TRINITY_DN12294_c0_g1_TRINITY_DN12294_c0_g1_i1_g.8343_m.8343	hypothetical protein PPERSA_06351	654	7	4.61412E-24	58.0
[BLASTED, MAPPED, ANNOTATED]	TRINITY_DN12299_c0_g1_TRINITY_DN12299_c0_g1_i1_g.8321_m.8321	LRR receptor-like serine threonine- kinase FLS2	423	20	1.04616E-68	78.1	1	C:GO:0016021	C:integral component of membrane
[BLASTED, MAPPED, ANNOTATED]	TRINITY_DN1229_c0_g1_TRINITY_DN1229_c0_g1_i1_g.869_m.869	hypothetical protein SORBIDRAFT_07g014476, partial	729	20	2.46854E-15	60.95	1	F:GO:0046872	F:metal ion binding
[BLASTED, MAPPED, ANNOTATED]	TRINITY_DN1229_c0_g1_TRINITY_DN1229_c0_g1_i1_g.870_m.870	hypothetical protein SORBIDRAFT_07g014476, partial	729	20	2.51069E-15	60.95	1	F:GO:0046872	F:metal ion binding
[NO-BLAST]	TRINITY_DN12301_c0_g1_TRINITY_DN12301_c0_g1_i1_g.8367_m.8367	---NA---	387
[NO-BLAST]	TRINITY_DN12306_c0_g1_TRINITY_DN12306_c0_g1_i1_g.8372_m.8372	---NA---	324
[BLASTED, MAPPED, ANNOTATED]	TRINITY_DN12315_c0_g1_TRINITY_DN12315_c0_g1_i1_g.8352_m.8352	multicopper oxidase LPR1-like	417	20	2.65497E-89	87.15	4	F:GO:0016722; F:GO:0005507; P:GO:0055114; C:GO:0019028	F:oxidoreductase activity, oxidizing metal ions; F:copper ion binding; P:oxidation-reduction process; C:viral capsid
[BLASTED, MAPPED, ANNOTATED]	TRINITY_DN12315_c0_g1_TRINITY_DN12315_c0_g1_i1_g.8351_m.8351	multicopper oxidase LPR1-like	417	20	2.65497E-89	87.15	4	F:GO:0016722; F:GO:0005507; P:GO:0055114; C:GO:0019028	F:oxidoreductase activity, oxidizing metal ions; F:copper ion binding; P:oxidation-reduction process; C:viral capsid
[BLASTED, MAPPED, ANNOTATED]	TRINITY_DN12317_c0_g1_TRINITY_DN12317_c0_g1_i1_g.8357_m.8357	60S ribosomal L4-1-like	393	20	5.99766E-37	82.7	3	F:GO:0003735; C:GO:0022625; P:GO:0006412	F:structural constituent of ribosome; C:cytosolic large ribosomal subunit; P:translation
[BLASTED, MAPPED]	TRINITY_DN12321_c0_g1_TRINITY_DN12321_c0_g1_i1_g.8359_m.8359	VIT-	345	20	7.42248E-18	64.0	2	P:GO:0006869; F:GO:0005319	P:lipid transport; F:lipid transporter activity
[BLASTED, MAPPED]	TRINITY_DN12321_c0_g1_TRINITY_DN12321_c0_g1_i1_g.8358_m.8358	VIT-	345	20	7.42248E-18	64.0	2	P:GO:0006869; F:GO:0005319	P:lipid transport; F:lipid transporter activity
[BLASTED, MAPPED]	TRINITY_DN1232_c0_g1_TRINITY_DN1232_c0_g1_i1_g.846_m.846	retrotransposon unclassified	306	20	2.1571E-30	64.75	6	F:GO:0003964; P:GO:0055085; C:GO:0016020; C:GO:0016021; P:GO:0006278; C:GO:0009536	F:RNA-directed DNA polymerase activity; P:transmembrane transport; C:membrane; C:integral component of membrane; P:RNA-dependent DNA biosynthetic process; C:plastid
[BLASTED, MAPPED, ANNOTATED]	TRINITY_DN12333_c0_g1_TRINITY_DN12333_c0_g1_i1_g.8362_m.8362	G-type lectin S-receptor-like serine threonine- kinase At2g19130	561	20	1.46908E-76	55.3	6	F:GO:0005524; P:GO:0048544; C:GO:0016021; F:GO:0004674; P:GO:0006468; C:GO:0005886	F:ATP binding; P:recognition of pollen; C:integral component of membrane; F:protein serine/threonine kinase activity; P:protein phosphorylation; C:plasma membrane	EC:2.7.11	Transferring phosphorus-containing groups
[BLASTED, MAPPED, ANNOTATED]	TRINITY_DN1233_c0_g1_TRINITY_DN1233_c0_g1_i1_g.885_m.885	lac	381	20	8.04671E-87	100.0	5	F:GO:0001141; P:GO:0045892; P:GO:0006351; C:GO:0005829; F:GO:0000986	F:transcriptional repressor activity, bacterial-type RNA polymerase core promoter proximal region sequence-specific binding; P:negative regulation of transcription, DNA-templated; P:transcription, DNA-templated; C:cytosol; F:bacterial-type RNA polymerase core promoter proximal region sequence-specific DNA binding
[BLASTED, MAPPED, ANNOTATED]	TRINITY_DN12350_c0_g1_TRINITY_DN12350_c0_g1_i1_g.8384_m.8384	60S ribosomal L15	309	20	2.42184E-40	92.55	3	F:GO:0003735; C:GO:0005840; P:GO:0006412	F:structural constituent of ribosome; C:ribosome; P:translation
[NO-BLAST]	TRINITY_DN12351_c0_g1_TRINITY_DN12351_c0_g1_i1_g.8389_m.8389	---NA---	351
[BLASTED]	TRINITY_DN12356_c0_g1_TRINITY_DN12356_c0_g1_i1_g.8390_m.8390	hypothetical protein FOQG_03106	606	20	4.3426E-89	97.15
[BLASTED, MAPPED, ANNOTATED]	TRINITY_DN12359_c0_g1_TRINITY_DN12359_c0_g1_i1_g.8356_m.8356	E3 ubiquitin ligase SCF complex Skp subunit	522	20	3.00196E-110	98.35	2	F:GO:0016874; P:GO:0006511	F:ligase activity; P:ubiquitin-dependent protein catabolic process
[BLASTED, MAPPED, ANNOTATED]	TRINITY_DN12359_c0_g1_TRINITY_DN12359_c0_g1_i1_g.8355_m.8355	E3 ubiquitin ligase SCF complex Skp subunit	561	20	5.0335E-110	98.35	2	F:GO:0016874; P:GO:0006511	F:ligase activity; P:ubiquitin-dependent protein catabolic process
[BLASTED, MAPPED, ANNOTATED]	TRINITY_DN12362_c0_g1_TRINITY_DN12362_c0_g1_i1_g.8377_m.8377	ras-related Rab7	690	20	3.39373E-143	82.65	3	F:GO:0005525; P:GO:0007264; C:GO:0005622	F:GTP binding; P:small GTPase mediated signal transduction; C:intracellular
[BLASTED, MAPPED, ANNOTATED]	TRINITY_DN12362_c0_g1_TRINITY_DN12362_c0_g1_i2_g.8379_m.8379	ras-related Rab7	615	20	3.13331E-149	92.9	3	F:GO:0005525; P:GO:0007264; C:GO:0005622	F:GTP binding; P:small GTPase mediated signal transduction; C:intracellular
[BLASTED, MAPPED, ANNOTATED]	TRINITY_DN12370_c0_g1_TRINITY_DN12370_c0_g1_i1_g.8364_m.8364	40S ribosomal L14	558	20	2.00427E-53	73.6	3	F:GO:0003735; C:GO:0005840; P:GO:0006412	F:structural constituent of ribosome; C:ribosome; P:translation
[BLASTED, MAPPED, ANNOTATED]	TRINITY_DN12370_c0_g1_TRINITY_DN12370_c0_g1_i1_g.8365_m.8365	40S ribosomal L14	558	20	2.00427E-53	73.6	3	F:GO:0003735; C:GO:0005840; P:GO:0006412	F:structural constituent of ribosome; C:ribosome; P:translation
[BLASTED]	TRINITY_DN12386_c0_g1_TRINITY_DN12386_c0_g1_i1_g.8360_m.8360	hypothetical protein SORBI_3002G415400	558	9	1.50237E-83	67.67
[BLASTED, MAPPED, ANNOTATED]	TRINITY_DN12388_c0_g1_TRINITY_DN12388_c0_g1_i1_g.8376_m.8376	Peroxisomal membrane 11-4	303	20	4.02606E-63	86.55	4	F:GO:0042802; P:GO:0016559; C:GO:0005779; P:GO:0044375	F:identical protein binding; P:peroxisome fission; C:integral component of peroxisomal membrane; P:regulation of peroxisome size
[BLASTED, MAPPED, ANNOTATED]	TRINITY_DN12388_c0_g1_TRINITY_DN12388_c0_g1_i1_g.8375_m.8375	Peroxisomal membrane 11-4	339	20	6.52045E-63	86.5	4	F:GO:0042802; P:GO:0016559; C:GO:0005779; P:GO:0044375	F:identical protein binding; P:peroxisome fission; C:integral component of peroxisomal membrane; P:regulation of peroxisome size
[NO-BLAST]	TRINITY_DN12389_c0_g1_TRINITY_DN12389_c0_g1_i1_g.8393_m.8393	---NA---	303
[NO-BLAST]	TRINITY_DN12389_c0_g1_TRINITY_DN12389_c0_g1_i2_g.8394_m.8394	---NA---	339
[NO-BLAST]	TRINITY_DN12396_c0_g1_TRINITY_DN12396_c0_g1_i1_g.8385_m.8385	---NA---	567
[NO-BLAST]	TRINITY_DN12396_c0_g1_TRINITY_DN12396_c0_g1_i2_g.8386_m.8386	---NA---	438
[BLASTED]	TRINITY_DN123_c0_g1_TRINITY_DN123_c0_g1_i2_g.85_m.85	Caffeine-induced death 2	765	20	3.495E-78	81.95
[BLASTED, MAPPED, ANNOTATED]	TRINITY_DN12402_c0_g1_TRINITY_DN12402_c0_g1_i1_g.8403_m.8403	Epoxide hydrolase 4	387	20	2.6827E-55	74.8	3	P:GO:0006725; C:GO:0016020; F:GO:0016787	P:cellular aromatic compound metabolic process; C:membrane; F:hydrolase activity
[BLASTED, MAPPED]	TRINITY_DN12404_c0_g1_TRINITY_DN12404_c0_g1_i1_g.8404_m.8404	kelch motif	615	20	1.6992E-39	54.35	1	F:GO:2001070	F:starch binding
[NO-BLAST]	TRINITY_DN12410_c0_g1_TRINITY_DN12410_c0_g1_i1_g.8405_m.8405	---NA---	342
[BLASTED, MAPPED, ANNOTATED]	TRINITY_DN12418_c0_g1_TRINITY_DN12418_c0_g1_i1_g.8395_m.8395	Sgt1	597	20	2.63537E-117	82.85	10	P:GO:0000917; C:GO:0000151; F:GO:0051087; C:GO:0005829; P:GO:0051382; P:GO:0045014; P:GO:0071852; F:GO:0030674; P:GO:0007190; P:GO:0019933	P:barrier septum assembly; C:ubiquitin ligase complex; F:chaperone binding; C:cytosol; P:kinetochore assembly; P:negative regulation of transcription by glucose; P:fungal-type cell wall organization or biogenesis; F:protein binding, bridging; P:activation of adenylate cyclase activity; P:cAMP-mediated signaling
[BLASTED, MAPPED, ANNOTATED]	TRINITY_DN12421_c0_g1_TRINITY_DN12421_c0_g1_i1_g.8397_m.8397	retrotransposon unclassified	447	20	1.1856E-72	86.4	15	F:GO:0008270; P:GO:0006261; P:GO:0015074; C:GO:0009654; F:GO:0003677; F:GO:0005524; F:GO:0003887; C:GO:0005737; F:GO:0005509; P:GO:0071897; P:GO:0015979; P:GO:0016310; C:GO:0019898; F:GO:0016773; F:GO:0016301	F:zinc ion binding; P:DNA-dependent DNA replication; P:DNA integration; C:photosystem II oxygen evolving complex; F:DNA binding; F:ATP binding; F:DNA-directed DNA polymerase activity; C:cytoplasm; F:calcium ion binding; P:DNA biosynthetic process; P:photosynthesis; P:phosphorylation; C:extrinsic component of membrane; F:phosphotransferase activity, alcohol group as acceptor; F:kinase activity	EC:2.7.7.7	DNA-directed DNA polymerase
[BLASTED, MAPPED, ANNOTATED]	TRINITY_DN12429_c0_g1_TRINITY_DN12429_c0_g1_i1_g.8409_m.8409	nucleoside diphosphate kinase	360	20	6.18634E-73	91.3	6	F:GO:0005524; P:GO:0006228; P:GO:0006241; P:GO:0006183; P:GO:0006165; F:GO:0004550	F:ATP binding; P:UTP biosynthetic process; P:CTP biosynthetic process; P:GTP biosynthetic process; P:nucleoside diphosphate phosphorylation; F:nucleoside diphosphate kinase activity	EC:2.7.4.6	Nucleoside-diphosphate kinase
[BLASTED, MAPPED]	TRINITY_DN1242_c0_g1_TRINITY_DN1242_c0_g1_i1_g.856_m.856	hypothetical protein SORBI_3004G230400	567	19	1.90437E-32	53.16	6	P:GO:0006281; F:GO:0003678; P:GO:0032508; P:GO:0000723; F:GO:0004386; C:GO:0009536	P:DNA repair; F:DNA helicase activity; P:DNA duplex unwinding; P:telomere maintenance; F:helicase activity; C:plastid
[BLASTED]	TRINITY_DN1242_c0_g1_TRINITY_DN1242_c0_g1_i1_g.857_m.857	Retrotransposon	408	20	1.37092E-75	83.8
[BLASTED, MAPPED]	TRINITY_DN12432_c0_g1_TRINITY_DN12432_c0_g1_i1_g.8407_m.8407	phosphotransferase enzyme family	642	20	7.91493E-91	69.85	1	F:GO:0016740	F:transferase activity
[BLASTED, MAPPED]	TRINITY_DN12432_c0_g1_TRINITY_DN12432_c0_g1_i2_g.8408_m.8408	cytoplasmic trna 2-thiolation 2	465	20	5.30005E-53	70.35	2	P:GO:0016310; F:GO:0016301	P:phosphorylation; F:kinase activity
[BLASTED, MAPPED, ANNOTATED]	TRINITY_DN12438_c0_g1_TRINITY_DN12438_c0_g1_i1_g.8411_m.8411	NADH dehydrogenase 18kDa subunit	369	20	2.92629E-46	69.8	2	F:GO:0016651; P:GO:0022900	F:oxidoreductase activity, acting on NAD(P)H; P:electron transport chain
[BLASTED, MAPPED, ANNOTATED]	TRINITY_DN12438_c0_g1_TRINITY_DN12438_c0_g1_i2_g.8412_m.8412	NADH dehydrogenase Fe-S 4	516	20	1.05361E-87	76.5	2	F:GO:0016651; P:GO:0022900	F:oxidoreductase activity, acting on NAD(P)H; P:electron transport chain
[BLASTED]	TRINITY_DN12459_c0_g1_TRINITY_DN12459_c0_g1_i1_g.8414_m.8414	hypothetical protein S40285_08063	630	20	2.30113E-24	58.85
[NO-BLAST]	TRINITY_DN12459_c0_g1_TRINITY_DN12459_c0_g1_i1_g.8415_m.8415	---NA---	411
[BLASTED]	TRINITY_DN12459_c0_g1_TRINITY_DN12459_c0_g1_i2_g.8416_m.8416	hypothetical protein S40288_08714	1086	20	7.24958E-43	56.6
[BLASTED, MAPPED, ANNOTATED]	TRINITY_DN1245_c0_g1_TRINITY_DN1245_c0_g1_i1_g.907_m.907	centroradialis	522	20	3.14125E-121	95.8	3	F:GO:0008429; P:GO:0010229; P:GO:0048510	F:phosphatidylethanolamine binding; P:inflorescence development; P:regulation of timing of transition from vegetative to reproductive phase
[BLASTED, MAPPED, ANNOTATED]	TRINITY_DN12477_c0_g1_TRINITY_DN12477_c0_g1_i1_g.8400_m.8400	cation H(+) antiporter 15-like	342	20	4.01292E-71	83.45	5	C:GO:0016021; F:GO:0005451; P:GO:1902600; C:GO:0012505; P:GO:0006885	C:integral component of membrane; F:monovalent cation:proton antiporter activity; P:hydrogen ion transmembrane transport; C:endomembrane system; P:regulation of pH
[BLASTED, MAPPED, ANNOTATED]	TRINITY_DN12477_c0_g1_TRINITY_DN12477_c0_g1_i1_g.8401_m.8401	cation H(+) antiporter 15-like	330	20	1.0238E-54	83.95	5	C:GO:0016021; F:GO:0005451; P:GO:1902600; C:GO:0012505; P:GO:0006885	C:integral component of membrane; F:monovalent cation:proton antiporter activity; P:hydrogen ion transmembrane transport; C:endomembrane system; P:regulation of pH
[BLASTED, MAPPED, ANNOTATED]	TRINITY_DN12486_c0_g1_TRINITY_DN12486_c0_g1_i1_g.8396_m.8396	retrotransposon unclassified	312	20	7.29204E-29	67.25	1	C:GO:0005739	C:mitochondrion
[BLASTED, MAPPED, ANNOTATED]	TRINITY_DN12492_c0_g1_TRINITY_DN12492_c0_g1_i1_g.8418_m.8418	formate-tetrahydrofolate ligase	408	20	5.03416E-73	97.0	5	F:GO:0005524; F:GO:0004329; P:GO:0009396; P:GO:0055114; F:GO:0004488	F:ATP binding; F:formate-tetrahydrofolate ligase activity; P:folic acid-containing compound biosynthetic process; P:oxidation-reduction process; F:methylenetetrahydrofolate dehydrogenase (NADP+) activity	EC:6.3.4.3; EC:1.5.1.5	Formate--tetrahydrofolate ligase; Methylenetetrahydrofolate dehydrogenase (NADP(+))
[BLASTED, MAPPED, ANNOTATED]	TRINITY_DN1249_c0_g1_TRINITY_DN1249_c0_g1_i1_g.847_m.847	COPII-coated vesicle 4 Erv29	903	20	7.75541E-161	93.0	2	C:GO:0016021; C:GO:0030134	C:integral component of membrane; C:ER to Golgi transport vesicle
[BLASTED]	TRINITY_DN12503_c0_g1_TRINITY_DN12503_c0_g1_i1_g.8434_m.8434	hypothetical protein CC1G_00552	600	20	7.02371E-116	81.0
[BLASTED, MAPPED, ANNOTATED]	TRINITY_DN12515_c0_g1_TRINITY_DN12515_c0_g1_i1_g.8435_m.8435	G-type lectin S-receptor-like serine threonine- kinase At2g19130	492	20	2.11233E-111	78.25	6	F:GO:0005524; P:GO:0048544; C:GO:0016021; F:GO:0004674; P:GO:0006468; C:GO:0005886	F:ATP binding; P:recognition of pollen; C:integral component of membrane; F:protein serine/threonine kinase activity; P:protein phosphorylation; C:plasma membrane	EC:2.7.11	Transferring phosphorus-containing groups
[BLASTED, MAPPED, ANNOTATED]	TRINITY_DN12523_c0_g1_TRINITY_DN12523_c0_g1_i2_g.8432_m.8432	60S ribosomal L23a	315	20	1.06523E-43	82.3	17	P:GO:0008283; C:GO:0022625; P:GO:0006364; C:GO:0005730; F:GO:0070180; P:GO:0000027; P:GO:0006413; F:GO:0000166; P:GO:0019083; C:GO:0031932; C:GO:0070062; F:GO:0005515; P:GO:0006614; F:GO:0003735; P:GO:0000184; P:GO:0051726; P:GO:0031016	P:cell proliferation; C:cytosolic large ribosomal subunit; P:rRNA processing; C:nucleolus; F:large ribosomal subunit rRNA binding; P:ribosomal large subunit assembly; P:translational initiation; F:nucleotide binding; P:viral transcription; C:TORC2 complex; C:extracellular exosome; F:protein binding; P:SRP-dependent cotranslational protein targeting to membrane; F:structural constituent of ribosom…
[BLASTED, MAPPED, ANNOTATED]	TRINITY_DN12523_c0_g1_TRINITY_DN12523_c0_g1_i3_g.8433_m.8433	60S ribosomal L23A	369	20	1.32397E-54	80.4	7	F:GO:0000166; F:GO:0003735; C:GO:0022625; P:GO:0051726; P:GO:0000027; P:GO:0006412; P:GO:0031016	F:nucleotide binding; F:structural constituent of ribosome; C:cytosolic large ribosomal subunit; P:regulation of cell cycle; P:ribosomal large subunit assembly; P:translation; P:pancreas development
[BLASTED, MAPPED, ANNOTATED]	TRINITY_DN12527_c0_g1_TRINITY_DN12527_c0_g1_i1_g.8429_m.8429	manganese superoxide dismutase	612	20	9.39745E-119	87.95	4	F:GO:0046872; P:GO:0019430; P:GO:0055114; F:GO:0004784	F:metal ion binding; P:removal of superoxide radicals; P:oxidation-reduction process; F:superoxide dismutase activity	EC:1.15.1.1	Superoxide dismutase
[BLASTED]	TRINITY_DN12528_c0_g1_TRINITY_DN12528_c0_g1_i1_g.8423_m.8423	Repressor ROX1	405	20	4.91179E-10	76.45
[NO-BLAST]	TRINITY_DN12536_c0_g1_TRINITY_DN12536_c0_g1_i1_g.8446_m.8446	---NA---	336
[BLASTED, MAPPED, ANNOTATED]	TRINITY_DN12538_c0_g1_TRINITY_DN12538_c0_g1_i1_g.8437_m.8437	hypothetical protein SORBI_3001G009000	453	20	2.30096E-105	66.9	1	C:GO:0016021	C:integral component of membrane
[BLASTED, MAPPED, ANNOTATED]	TRINITY_DN12547_c0_g1_TRINITY_DN12547_c0_g1_i1_g.8425_m.8425	endoglucanase 15-like	606	20	9.54768E-99	81.15	5	P:GO:0071555; C:GO:0005576; F:GO:0030246; P:GO:0030245; F:GO:0008810	P:cell wall organization; C:extracellular region; F:carbohydrate binding; P:cellulose catabolic process; F:cellulase activity	EC:3.2.1.4	Cellulase
[BLASTED, MAPPED, ANNOTATED]	TRINITY_DN12552_c0_g1_TRINITY_DN12552_c0_g1_i1_g.8449_m.8449	UDP-glycosyltransferase 92A1-like	747	20	4.35601E-143	84.25	9	F:GO:0005524; F:GO:0008194; P:GO:0052696; F:GO:0016758; C:GO:0043231; C:GO:0016021; F:GO:0004672; P:GO:0006468; P:GO:0009813	F:ATP binding; F:UDP-glycosyltransferase activity; P:flavonoid glucuronidation; F:transferase activity, transferring hexosyl groups; C:intracellular membrane-bounded organelle; C:integral component of membrane; F:protein kinase activity; P:protein phosphorylation; P:flavonoid biosynthetic process
[BLASTED, MAPPED]	TRINITY_DN12555_c0_g1_TRINITY_DN12555_c0_g1_i1_g.8458_m.8458	hypothetical protein S7711_03165	2193	20	6.63297E-136	57.45	2	C:GO:0016020; C:GO:0016021	C:membrane; C:integral component of membrane
[BLASTED, MAPPED, ANNOTATED]	TRINITY_DN12557_c0_g1_TRINITY_DN12557_c0_g1_i1_g.8474_m.8474	hypothetical protein OOU_Y34scaffold00568g6	1395	20	0.0	73.6	1	P:GO:0010508	P:positive regulation of autophagy
[BLASTED, MAPPED, ANNOTATED]	TRINITY_DN12557_c0_g1_TRINITY_DN12557_c0_g1_i2_g.8478_m.8478	hypothetical protein OOU_Y34scaffold00568g6	1338	20	0.0	76.75	1	P:GO:0010508	P:positive regulation of autophagy
[BLASTED, MAPPED, ANNOTATED]	TRINITY_DN12557_c0_g1_TRINITY_DN12557_c0_g1_i2_g.8477_m.8477	hypothetical protein OOU_Y34scaffold00568g6	1353	20	0.0	76.75	1	P:GO:0010508	P:positive regulation of autophagy
[BLASTED, MAPPED, ANNOTATED]	TRINITY_DN12558_c0_g1_TRINITY_DN12558_c0_g1_i1_g.8471_m.8471	tropinone reductase homolog At5g06060-like	717	20	7.03498E-107	83.15	3	F:GO:0016491; C:GO:0005739; P:GO:0055114	F:oxidoreductase activity; C:mitochondrion; P:oxidation-reduction process
[BLASTED, MAPPED]	TRINITY_DN12559_c0_g1_TRINITY_DN12559_c0_g1_i1_g.8452_m.8452	retrotransposon unclassified	1713	20	6.24565E-120	59.45	4	F:GO:0003676; C:GO:0016020; C:GO:0016021; P:GO:0015074	F:nucleic acid binding; C:membrane; C:integral component of membrane; P:DNA integration
[BLASTED, MAPPED, ANNOTATED]	TRINITY_DN1255_c0_g1_TRINITY_DN1255_c0_g1_i1_g.904_m.904	B-box zinc finger 22-like	507	20	1.31185E-58	82.15	5	C:GO:0005634; F:GO:0008270; P:GO:0009640; F:GO:0000989; P:GO:0006355	C:nucleus; F:zinc ion binding; P:photomorphogenesis; F:transcription factor activity, transcription factor binding; P:regulation of transcription, DNA-templated
[BLASTED, MAPPED, ANNOTATED]	TRINITY_DN12561_c0_g1_TRINITY_DN12561_c0_g1_i1_g.8470_m.8470	mRNA binding post-transcriptional regulator	399	20	4.33438E-45	99.7	2	F:GO:0000166; F:GO:0003676	F:nucleotide binding; F:nucleic acid binding
[NO-BLAST]	TRINITY_DN12565_c0_g1_TRINITY_DN12565_c0_g1_i1_g.8436_m.8436	---NA---	315
[BLASTED, MAPPED, ANNOTATED]	TRINITY_DN12566_c0_g1_TRINITY_DN12566_c0_g1_i1_g.8424_m.8424	membrane-associated progesterone receptor component 1	597	20	8.35816E-89	81.1	1	C:GO:0016021	C:integral component of membrane
[BLASTED, MAPPED, ANNOTATED]	TRINITY_DN12567_c0_g1_TRINITY_DN12567_c0_g1_i1_g.8456_m.8456	cysteine-rich receptor kinase 26	789	20	1.68184E-140	68.95	1	F:GO:0016301	F:kinase activity
[BLASTED, MAPPED, ANNOTATED]	TRINITY_DN12567_c0_g1_TRINITY_DN12567_c0_g1_i2_g.8457_m.8457	cysteine-rich receptor kinase 26	732	20	2.0907E-121	66.4	3	F:GO:0005524; F:GO:0004672; P:GO:0006468	F:ATP binding; F:protein kinase activity; P:protein phosphorylation
[BLASTED, MAPPED, ANNOTATED]	TRINITY_DN12569_c0_g1_TRINITY_DN12569_c0_g1_i1_g.8467_m.8467	RNA-binding Nrd1	357	13	6.02234E-10	69.85	8	F:GO:0000166; C:GO:0005634; P:GO:0006338; C:GO:0000932; C:GO:0005829; F:GO:0008266; P:GO:0000398; P:GO:1902625	F:nucleotide binding; C:nucleus; P:chromatin remodeling; C:P-body; C:cytosol; F:poly(U) RNA binding; P:mRNA splicing, via spliceosome; P:negative regulation of induction of conjugation with cellular fusion by negative regulation of transcription from RNA polymerase II promoter
[BLASTED, MAPPED, ANNOTATED]	TRINITY_DN12569_c0_g1_TRINITY_DN12569_c0_g1_i1_g.8466_m.8466	RNA-binding Nrd1	357	13	6.02234E-10	69.85	8	F:GO:0000166; C:GO:0005634; P:GO:0006338; C:GO:0000932; C:GO:0005829; F:GO:0008266; P:GO:0000398; P:GO:1902625	F:nucleotide binding; C:nucleus; P:chromatin remodeling; C:P-body; C:cytosol; F:poly(U) RNA binding; P:mRNA splicing, via spliceosome; P:negative regulation of induction of conjugation with cellular fusion by negative regulation of transcription from RNA polymerase II promoter
[BLASTED]	TRINITY_DN12570_c0_g1_TRINITY_DN12570_c0_g1_i1_g.8464_m.8464	-lysine N-methyltransferase	315	20	8.07248E-31	73.55
[BLASTED, MAPPED, ANNOTATED]	TRINITY_DN12575_c0_g1_TRINITY_DN12575_c0_g1_i1_g.8483_m.8483	serine protease precursor	585	20	2.50501E-75	80.5	2	P:GO:0006508; F:GO:0004252	P:proteolysis; F:serine-type endopeptidase activity	EC:3.4.21	Acting on peptide bonds (peptidases)
[NO-BLAST]	TRINITY_DN12578_c0_g1_TRINITY_DN12578_c0_g1_i1_g.8485_m.8485	---NA---	864
[BLASTED, MAPPED, ANNOTATED]	TRINITY_DN1257_c0_g1_TRINITY_DN1257_c0_g1_i1_g.879_m.879	60S ribosomal L21	483	20	1.68893E-101	92.1	3	F:GO:0003735; C:GO:0005840; P:GO:0006412	F:structural constituent of ribosome; C:ribosome; P:translation
[BLASTED, MAPPED, ANNOTATED]	TRINITY_DN12587_c0_g1_TRINITY_DN12587_c0_g1_i1_g.8486_m.8486	Adiponectin receptor (macronuclear)	525	20	1.76264E-10	71.45	1	C:GO:0016020	C:membrane
[BLASTED, MAPPED, ANNOTATED]	TRINITY_DN12588_c0_g1_TRINITY_DN12588_c0_g1_i1_g.8487_m.8487	TATA-box-binding 2	564	20	5.15805E-134	96.35	4	C:GO:0005634; F:GO:0003677; P:GO:0006355; P:GO:0006352	C:nucleus; F:DNA binding; P:regulation of transcription, DNA-templated; P:DNA-templated transcription, initiation
[BLASTED]	TRINITY_DN12590_c0_g1_TRINITY_DN12590_c0_g1_i1_g.8492_m.8492	1 concanamycin induced C	384	20	2.635E-39	81.25
[BLASTED]	TRINITY_DN12591_c0_g2_TRINITY_DN12591_c0_g2_i1_g.8490_m.8490	hypothetical protein FOZG_03741	312	20	1.50764E-50	81.1
[BLASTED]	TRINITY_DN12591_c0_g2_TRINITY_DN12591_c0_g2_i1_g.8489_m.8489	hypothetical protein FOZG_03741	318	20	5.60764E-48	82.9
[BLASTED, MAPPED, ANNOTATED]	TRINITY_DN12593_c0_g1_TRINITY_DN12593_c0_g1_i1_g.8494_m.8494	elongation factor 1-gamma	783	20	9.03151E-99	68.5	2	C:GO:0016020; P:GO:0006412	C:membrane; P:translation
[BLASTED, MAPPED, ANNOTATED]	TRINITY_DN12593_c0_g1_TRINITY_DN12593_c0_g1_i2_g.8496_m.8496	eEF1-gamma domain-containing	396	20	1.45647E-32	75.95	3	F:GO:0003746; C:GO:0016020; P:GO:0006414	F:translation elongation factor activity; C:membrane; P:translational elongation
[BLASTED, MAPPED, ANNOTATED]	TRINITY_DN12593_c0_g1_TRINITY_DN12593_c0_g1_i2_g.8497_m.8497	eEF1-gamma domain-containing	375	20	9.03993E-39	62.8	1	P:GO:0006518	P:peptide metabolic process
[BLASTED, MAPPED, ANNOTATED]	TRINITY_DN12595_c0_g1_TRINITY_DN12595_c0_g1_i1_g.8438_m.8438	Duf1682 domain	966	20	1.26738E-130	77.3	2	C:GO:0016021; C:GO:0005783	C:integral component of membrane; C:endoplasmic reticulum
[BLASTED, MAPPED, ANNOTATED]	TRINITY_DN12595_c0_g1_TRINITY_DN12595_c0_g1_i1_g.8439_m.8439	Duf1682 domain	951	20	1.0516E-130	77.3	2	C:GO:0016021; C:GO:0005783	C:integral component of membrane; C:endoplasmic reticulum
[BLASTED, MAPPED, ANNOTATED]	TRINITY_DN12596_c0_g1_TRINITY_DN12596_c0_g1_i1_g.8441_m.8441	RING zinc finger -like	348	20	5.66453E-71	74.45	1	C:GO:0016021	C:integral component of membrane
[BLASTED, MAPPED, ANNOTATED]	TRINITY_DN12597_c0_g1_TRINITY_DN12597_c0_g1_i1_g.8443_m.8443	antiporter drug transporter transporter	768	20	4.15589E-115	95.8	5	C:GO:0017119; P:GO:0006855; F:GO:0015297; C:GO:0016021; F:GO:0015238	C:Golgi transport complex; P:drug transmembrane transport; F:antiporter activity; C:integral component of membrane; F:drug transmembrane transporter activity
[BLASTED]	TRINITY_DN12599_c0_g1_TRINITY_DN12599_c0_g1_i1_g.8499_m.8499	ricin B-like lectin EULS3	657	20	5.94928E-137	51.75
[BLASTED, MAPPED, ANNOTATED]	TRINITY_DN12604_c0_g1_TRINITY_DN12604_c0_g1_i1_g.8536_m.8536	leucine-rich repeat receptor-like tyrosine- kinase PXC3	318	20	4.01514E-44	70.4	3	C:GO:0016020; P:GO:0016310; F:GO:0016301	C:membrane; P:phosphorylation; F:kinase activity
[BLASTED, MAPPED, ANNOTATED]	TRINITY_DN12605_c0_g1_TRINITY_DN12605_c0_g1_i1_g.8538_m.8538	Type IV inositol polyphosphate 5-phosphatase 9	471	20	9.42441E-101	75.2	2	F:GO:0016787; P:GO:0046856	F:hydrolase activity; P:phosphatidylinositol dephosphorylation
[BLASTED, MAPPED, ANNOTATED]	TRINITY_DN12605_c0_g1_TRINITY_DN12605_c0_g1_i1_g.8537_m.8537	Type IV inositol polyphosphate 5-phosphatase 9	594	20	6.28531E-131	71.95	2	F:GO:0016787; P:GO:0046856	F:hydrolase activity; P:phosphatidylinositol dephosphorylation
[BLASTED, MAPPED]	TRINITY_DN12608_c0_g1_TRINITY_DN12608_c0_g1_i1_g.8541_m.8541	myb-related 330	444	7	2.48408E-26	71.71	1	F:GO:0003677	F:DNA binding
[BLASTED, MAPPED, ANNOTATED]	TRINITY_DN12609_c0_g1_TRINITY_DN12609_c0_g1_i1_g.8518_m.8518	50S ribosomal chloroplastic	669	20	1.0203E-138	92.25	6	F:GO:0003676; F:GO:0003735; P:GO:0042254; C:GO:0005840; C:GO:0009536; P:GO:0006412	F:nucleic acid binding; F:structural constituent of ribosome; P:ribosome biogenesis; C:ribosome; C:plastid; P:translation
[NO-BLAST]	TRINITY_DN1260_c0_g1_TRINITY_DN1260_c0_g1_i1_g.898_m.898	---NA---	351
[BLASTED, MAPPED, ANNOTATED]	TRINITY_DN12610_c0_g1_TRINITY_DN12610_c0_g1_i1_g.8545_m.8545	ER-derived vesicles ERV14	420	20	2.29516E-92	97.85	2	C:GO:0016021; P:GO:0006810	C:integral component of membrane; P:transport
[BLASTED, MAPPED, ANNOTATED]	TRINITY_DN12612_c0_g1_TRINITY_DN12612_c0_g1_i1_g.8543_m.8543	hypothetical protein SORBIDRAFT_01g009250	306	5	2.25899E-19	80.2	2	F:GO:0008168; P:GO:0032259	F:methyltransferase activity; P:methylation
[BLASTED, MAPPED, ANNOTATED]	TRINITY_DN12613_c0_g1_TRINITY_DN12613_c0_g1_i1_g.8500_m.8500	glycosyltransferase family 64	1071	20	1.14631E-172	78.1	4	P:GO:0015012; C:GO:0016021; P:GO:0006024; F:GO:0016740	P:heparan sulfate proteoglycan biosynthetic process; C:integral component of membrane; P:glycosaminoglycan biosynthetic process; F:transferase activity
[BLASTED, MAPPED, ANNOTATED]	TRINITY_DN12613_c0_g1_TRINITY_DN12613_c0_g1_i1_g.8501_m.8501	glycosyltransferase family 64	1044	20	7.41409E-151	77.5	4	P:GO:0015012; C:GO:0016021; P:GO:0006024; F:GO:0016740	P:heparan sulfate proteoglycan biosynthetic process; C:integral component of membrane; P:glycosaminoglycan biosynthetic process; F:transferase activity
[BLASTED, MAPPED, ANNOTATED]	TRINITY_DN12613_c0_g1_TRINITY_DN12613_c0_g1_i2_g.8503_m.8503	glycosyltransferase family 64	744	20	2.03451E-144	82.2	4	P:GO:0015012; C:GO:0016021; P:GO:0006024; F:GO:0016740	P:heparan sulfate proteoglycan biosynthetic process; C:integral component of membrane; P:glycosaminoglycan biosynthetic process; F:transferase activity
[BLASTED, MAPPED, ANNOTATED]	TRINITY_DN12614_c0_g1_TRINITY_DN12614_c0_g1_i2_g.8544_m.8544	Glutathione peroxidase	723	20	3.73602E-107	93.05	10	C:GO:0005634; F:GO:0004602; C:GO:0005739; F:GO:0008379; P:GO:0098869; C:GO:0005829; P:GO:0045454; P:GO:0055114; P:GO:0070301; P:GO:0042744	C:nucleus; F:glutathione peroxidase activity; C:mitochondrion; F:thioredoxin peroxidase activity; P:cellular oxidant detoxification; C:cytosol; P:cell redox homeostasis; P:oxidation-reduction process; P:cellular response to hydrogen peroxide; P:hydrogen peroxide catabolic process	EC:1.11.1; EC:1.11.1.15; EC:1.11.1.9; EC:1.11.1.7	Acting on a peroxide as acceptor; Peroxiredoxin; Glutathione peroxidase; Peroxidase
[NO-BLAST]	TRINITY_DN12615_c0_g1_TRINITY_DN12615_c0_g1_i1_g.8508_m.8508	---NA---	669
[BLASTED, MAPPED, ANNOTATED]	TRINITY_DN12616_c0_g1_TRINITY_DN12616_c0_g1_i1_g.8548_m.8548	coatomer subunit alpha	531	20	3.7759E-88	96.95	7	P:GO:0006888; F:GO:0043130; P:GO:0006890; F:GO:0005198; C:GO:0000139; P:GO:0006886; C:GO:0030126	P:ER to Golgi vesicle-mediated transport; F:ubiquitin binding; P:retrograde vesicle-mediated transport, Golgi to ER; F:structural molecule activity; C:Golgi membrane; P:intracellular protein transport; C:COPI vesicle coat
[BLASTED, MAPPED, ANNOTATED]	TRINITY_DN12616_c0_g1_TRINITY_DN12616_c0_g1_i1_g.8546_m.8546	coatomer subunit alpha	828	20	4.16138E-169	94.0	7	P:GO:0006888; F:GO:0043130; P:GO:0006890; F:GO:0005198; C:GO:0000139; P:GO:0006886; C:GO:0030126	P:ER to Golgi vesicle-mediated transport; F:ubiquitin binding; P:retrograde vesicle-mediated transport, Golgi to ER; F:structural molecule activity; C:Golgi membrane; P:intracellular protein transport; C:COPI vesicle coat
[BLASTED]	TRINITY_DN12618_c0_g1_TRINITY_DN12618_c0_g1_i1_g.8520_m.8520	ubiquitin-conjugating enzyme E2 W	474	20	2.33861E-87	83.95
[BLASTED, MAPPED, ANNOTATED]	TRINITY_DN12622_c0_g1_TRINITY_DN12622_c0_g1_i1_g.8511_m.8511	phenolic glucoside malonyltransferase 1-like	399	20	3.10052E-82	61.4	1	F:GO:0016747	F:transferase activity, transferring acyl groups other than amino-acyl groups
[NO-BLAST]	TRINITY_DN12624_c0_g1_TRINITY_DN12624_c0_g1_i1_g.8515_m.8515	---NA---	330
[NO-BLAST]	TRINITY_DN12624_c0_g1_TRINITY_DN12624_c0_g1_i2_g.8516_m.8516	---NA---	330
[BLASTED, MAPPED, ANNOTATED]	TRINITY_DN12626_c0_g1_TRINITY_DN12626_c0_g1_i1_g.8550_m.8550	related to 26S proteasome subunit RPN4	1338	20	0.0	89.65	10	P:GO:0000122; C:GO:0005634; F:GO:0001077; P:GO:0036003; F:GO:0046872; P:GO:0006282; F:GO:0000978; P:GO:0006366; C:GO:0000502; P:GO:0032436	P:negative regulation of transcription from RNA polymerase II promoter; C:nucleus; F:transcriptional activator activity, RNA polymerase II core promoter proximal region sequence-specific binding; P:positive regulation of transcription from RNA polymerase II promoter in response to stress; F:metal ion binding; P:regulation of DNA repair; F:RNA polymerase II core promoter proximal region sequence-s…
[BLASTED, MAPPED, ANNOTATED]	TRINITY_DN12626_c0_g1_TRINITY_DN12626_c0_g1_i2_g.8551_m.8551	related to 26S proteasome subunit RPN4	1278	20	0.0	91.85	10	P:GO:0000122; C:GO:0005634; F:GO:0001077; P:GO:0036003; F:GO:0046872; P:GO:0006282; F:GO:0000978; P:GO:0006366; C:GO:0000502; P:GO:0032436	P:negative regulation of transcription from RNA polymerase II promoter; C:nucleus; F:transcriptional activator activity, RNA polymerase II core promoter proximal region sequence-specific binding; P:positive regulation of transcription from RNA polymerase II promoter in response to stress; F:metal ion binding; P:regulation of DNA repair; F:RNA polymerase II core promoter proximal region sequence-s…
[BLASTED, MAPPED, ANNOTATED]	TRINITY_DN12630_c0_g1_TRINITY_DN12630_c0_g1_i1_g.8509_m.8509	RETICULATA-RELATED chloroplastic	402	20	4.37422E-84	86.55	1	C:GO:0009536	C:plastid
[BLASTED, MAPPED, ANNOTATED]	TRINITY_DN12633_c0_g1_TRINITY_DN12633_c0_g1_i1_g.8557_m.8557	peroxidase 5-like	300	20	5.68141E-63	65.55	10	F:GO:0004601; P:GO:0006979; F:GO:0046872; P:GO:0098869; P:GO:0009664; P:GO:0055114; C:GO:0005576; C:GO:0009505; F:GO:0020037; P:GO:0042744	F:peroxidase activity; P:response to oxidative stress; F:metal ion binding; P:cellular oxidant detoxification; P:plant-type cell wall organization; P:oxidation-reduction process; C:extracellular region; C:plant-type cell wall; F:heme binding; P:hydrogen peroxide catabolic process	EC:1.11.1.7	Peroxidase
[BLASTED, MAPPED, ANNOTATED]	TRINITY_DN12636_c0_g1_TRINITY_DN12636_c0_g1_i1_g.8513_m.8513	UPF0481 At3g47200-like	432	20	6.97402E-84	86.1	1	C:GO:0016021	C:integral component of membrane
[BLASTED, MAPPED, ANNOTATED]	TRINITY_DN12636_c0_g1_TRINITY_DN12636_c0_g1_i1_g.8512_m.8512	UPF0481 At3g47200-like	432	20	6.97402E-84	86.1	1	C:GO:0016021	C:integral component of membrane
[NO-BLAST]	TRINITY_DN12638_c0_g1_TRINITY_DN12638_c0_g1_i1_g.8549_m.8549	---NA---	321
[BLASTED]	TRINITY_DN12639_c0_g1_TRINITY_DN12639_c0_g1_i1_g.8553_m.8553	hypothetical protein SORBI_3010G037800	1200	20	0.0	54.8
[BLASTED, MAPPED, ANNOTATED]	TRINITY_DN1263_c0_g1_TRINITY_DN1263_c0_g1_i1_g.844_m.844	bZIP transcription factor (Fcr3)	969	20	2.45762E-121	72.85	1	P:GO:0006355	P:regulation of transcription, DNA-templated
[NO-BLAST]	TRINITY_DN12648_c0_g1_TRINITY_DN12648_c0_g1_i1_g.8560_m.8560	---NA---	651
[NO-BLAST]	TRINITY_DN12648_c0_g1_TRINITY_DN12648_c0_g1_i2_g.8561_m.8561	---NA---	741
[BLASTED, MAPPED, ANNOTATED]	TRINITY_DN1264_c0_g1_TRINITY_DN1264_c0_g1_i1_g.880_m.880	zinc metallo ase	1497	20	0.0	84.2	1	F:GO:0030246	F:carbohydrate binding
[BLASTED, MAPPED, ANNOTATED]	TRINITY_DN12651_c0_g1_TRINITY_DN12651_c0_g1_i1_g.8552_m.8552	rab GDP-dissociation inhibitor	1488	20	0.0	94.85	10	F:GO:0005093; P:GO:0016192; C:GO:0032153; F:GO:0016491; P:GO:0007264; P:GO:0015031; P:GO:0050790; C:GO:0005829; P:GO:0055114; F:GO:0016740	F:Rab GDP-dissociation inhibitor activity; P:vesicle-mediated transport; C:cell division site; F:oxidoreductase activity; P:small GTPase mediated signal transduction; P:protein transport; P:regulation of catalytic activity; C:cytosol; P:oxidation-reduction process; F:transferase activity
[BLASTED, MAPPED, ANNOTATED]	TRINITY_DN12655_c0_g1_TRINITY_DN12655_c0_g1_i1_g.8531_m.8531	glycoside hydrolase family 16	780	20	1.94666E-116	75.9	5	P:GO:0005975; F:GO:0008061; C:GO:0005619; C:GO:0016021; F:GO:0004553	P:carbohydrate metabolic process; F:chitin binding; C:ascospore wall; C:integral component of membrane; F:hydrolase activity, hydrolyzing O-glycosyl compounds
[BLASTED, MAPPED, ANNOTATED]	TRINITY_DN12658_c0_g1_TRINITY_DN12658_c0_g1_i1_g.8527_m.8527	ER to golgi transport Yif1	984	20	1.36447E-168	86.95	1	C:GO:0016021	C:integral component of membrane
[BLASTED, MAPPED]	TRINITY_DN12659_c0_g1_TRINITY_DN12659_c0_g1_i1_g.8565_m.8565	EF-hand pair	363	6	3.59484E-5	50.67	2	F:GO:0005509; F:GO:0016787	F:calcium ion binding; F:hydrolase activity
[BLASTED, MAPPED]	TRINITY_DN12659_c0_g1_TRINITY_DN12659_c0_g1_i1_g.8563_m.8563	troponin skeletal muscle-like	492	20	1.75695E-9	46.85	1	F:GO:0005509	F:calcium ion binding
[BLASTED, MAPPED, ANNOTATED]	TRINITY_DN1265_c0_g1_TRINITY_DN1265_c0_g1_i1_g.899_m.899	related to KH domain	1296	20	0.0	92.25	2	F:GO:0003723; C:GO:0005840	F:RNA binding; C:ribosome
[BLASTED, MAPPED, ANNOTATED]	TRINITY_DN12661_c0_g1_TRINITY_DN12661_c0_g1_i1_g.8533_m.8533	S-acyltransferase 22	369	20	1.2708E-18	61.75	1	F:GO:0016740	F:transferase activity
[BLASTED, MAPPED, ANNOTATED]	TRINITY_DN12662_c0_g1_TRINITY_DN12662_c0_g1_i1_g.8524_m.8524	cation H(+) antiporter 15-like	381	20	3.15577E-82	87.85	7	F:GO:0004722; P:GO:0006470; C:GO:0016021; F:GO:0005451; P:GO:1902600; C:GO:0012505; P:GO:0006885	F:protein serine/threonine phosphatase activity; P:protein dephosphorylation; C:integral component of membrane; F:monovalent cation:proton antiporter activity; P:hydrogen ion transmembrane transport; C:endomembrane system; P:regulation of pH	EC:3.1.3.16; EC:3.1.3.41	Protein-serine/threonine phosphatase; 4-nitrophenylphosphatase
[BLASTED, MAPPED, ANNOTATED]	TRINITY_DN12666_c0_g1_TRINITY_DN12666_c0_g1_i1_g.8567_m.8567	hypothetical protein SORBI_3001G009200	360	3	3.25729E-15	94.33	2	C:GO:0005634; F:GO:0046982	C:nucleus; F:protein heterodimerization activity
[BLASTED, MAPPED, ANNOTATED]	TRINITY_DN12666_c0_g2_TRINITY_DN12666_c0_g2_i1_g.8570_m.8570	neurofilament heavy polypeptide	441	8	1.39938E-66	76.75	2	C:GO:0005634; F:GO:0046982	C:nucleus; F:protein heterodimerization activity
[BLASTED, MAPPED, ANNOTATED]	TRINITY_DN12672_c0_g1_TRINITY_DN12672_c0_g1_i1_g.8558_m.8558	Lactoylglutathione lyase	1074	20	0.0	85.5	6	C:GO:0005634; C:GO:0005737; F:GO:0046872; P:GO:0006749; P:GO:0019243; F:GO:0004462	C:nucleus; C:cytoplasm; F:metal ion binding; P:glutathione metabolic process; P:methylglyoxal catabolic process to D-lactate via S-lactoyl-glutathione; F:lactoylglutathione lyase activity	EC:4.4.1.5	Lactoylglutathione lyase
[BLASTED, MAPPED, ANNOTATED]	TRINITY_DN12677_c0_g1_TRINITY_DN12677_c0_g1_i1_g.8578_m.8578	hypothetical protein SORBIDRAFT_08g001280	651	20	1.0243E-106	68.75	1	C:GO:0009536	C:plastid
[BLASTED, MAPPED, ANNOTATED]	TRINITY_DN12678_c0_g1_TRINITY_DN12678_c0_g1_i1_g.8573_m.8573	mitochondrial F1F0-ATP subunit G	687	20	1.52896E-53	84.0	10	C:GO:0000276; F:GO:0008270; P:GO:0042407; F:GO:0016491; F:GO:0005198; F:GO:0046961; P:GO:0055114; P:GO:0035786; P:GO:0015986; P:GO:0051259	C:mitochondrial proton-transporting ATP synthase complex, coupling factor F(o); F:zinc ion binding; P:cristae formation; F:oxidoreductase activity; F:structural molecule activity; F:proton-transporting ATPase activity, rotational mechanism; P:oxidation-reduction process; P:protein complex oligomerization; P:ATP synthesis coupled proton transport; P:protein oligomerization	EC:3.6.1.3; EC:3.6.1.15	Adenosinetriphosphatase; Nucleoside-triphosphate phosphatase
[BLASTED, MAPPED, ANNOTATED]	TRINITY_DN12679_c0_g1_TRINITY_DN12679_c0_g1_i1_g.8582_m.8582	Activator of Hsp90 ATPase	375	20	3.72658E-58	91.8	6	P:GO:0032781; F:GO:0051087; C:GO:0005829; P:GO:0006457; F:GO:0001671; P:GO:0006950	P:positive regulation of ATPase activity; F:chaperone binding; C:cytosol; P:protein folding; F:ATPase activator activity; P:response to stress
[BLASTED, MAPPED, ANNOTATED]	TRINITY_DN12679_c0_g1_TRINITY_DN12679_c0_g1_i1_g.8581_m.8581	Activator of Hsp90 ATPase	981	20	0.0	88.85	6	P:GO:0032781; F:GO:0051087; C:GO:0005829; P:GO:0006457; F:GO:0001671; P:GO:0006950	P:positive regulation of ATPase activity; F:chaperone binding; C:cytosol; P:protein folding; F:ATPase activator activity; P:response to stress
[BLASTED, MAPPED, ANNOTATED]	TRINITY_DN1267_c0_g1_TRINITY_DN1267_c0_g1_i1_g.850_m.850	phospholipid methyltransferase	300	20	4.95286E-53	86.55	4	F:GO:0008170; C:GO:0016021; P:GO:0006644; P:GO:0032259	F:N-methyltransferase activity; C:integral component of membrane; P:phospholipid metabolic process; P:methylation
[NO-BLAST]	TRINITY_DN12680_c0_g1_TRINITY_DN12680_c0_g1_i2_g.8534_m.8534	---NA---	351
[BLASTED, MAPPED, ANNOTATED]	TRINITY_DN12683_c0_g1_TRINITY_DN12683_c0_g1_i1_g.8540_m.8540	non-specific lipid transfer GPI-anchored 2-like	564	20	4.64589E-47	77.05	2	P:GO:0006869; F:GO:0008289	P:lipid transport; F:lipid binding
[BLASTED, MAPPED, ANNOTATED]	TRINITY_DN12691_c0_g1_TRINITY_DN12691_c0_g1_i1_g.8585_m.8585	elongation factor 1-beta	444	20	4.31175E-11	66.3	1	P:GO:0006412	P:translation
[BLASTED, MAPPED, ANNOTATED]	TRINITY_DN12691_c0_g1_TRINITY_DN12691_c0_g1_i2_g.8586_m.8586	Elongation factor 1-beta	324	20	9.73531E-11	66.9	1	P:GO:0006412	P:translation
[NO-BLAST]	TRINITY_DN12694_c0_g1_TRINITY_DN12694_c0_g1_i1_g.8580_m.8580	---NA---	504
[BLASTED]	TRINITY_DN12695_c0_g1_TRINITY_DN12695_c0_g1_i1_g.8521_m.8521	mismatched base pair and cruciform DNA recognition	513	20	9.42903E-22	70.75
[BLASTED, MAPPED, ANNOTATED]	TRINITY_DN12699_c0_g1_TRINITY_DN12699_c0_g1_i1_g.8583_m.8583	RING-H2 finger ATL43	345	20	3.17097E-70	77.1	5	F:GO:0008270; F:GO:0061630; P:GO:0043161; C:GO:0016021; P:GO:0016567	F:zinc ion binding; F:ubiquitin protein ligase activity; P:proteasome-mediated ubiquitin-dependent protein catabolic process; C:integral component of membrane; P:protein ubiquitination
[NO-BLAST]	TRINITY_DN12700_c0_g1_TRINITY_DN12700_c0_g1_i1_g.8605_m.8605	---NA---	333
[NO-BLAST]	TRINITY_DN12701_c0_g1_TRINITY_DN12701_c0_g1_i1_g.8607_m.8607	---NA---	342
[BLASTED, MAPPED]	TRINITY_DN12702_c0_g1_TRINITY_DN12702_c0_g1_i1_g.8608_m.8608	hypothetical protein CC1G_11587	681	1	2.75854E-9	48.0	3	P:GO:0055085; C:GO:0016020; C:GO:0016021	P:transmembrane transport; C:membrane; C:integral component of membrane
[BLASTED, MAPPED, ANNOTATED]	TRINITY_DN12712_c0_g1_TRINITY_DN12712_c0_g1_i1_g.8613_m.8613	FAD- type 2	1620	20	0.0	74.15	2	F:GO:0016491; C:GO:0016020	F:oxidoreductase activity; C:membrane
[BLASTED, MAPPED, ANNOTATED]	TRINITY_DN12713_c0_g1_TRINITY_DN12713_c0_g1_i1_g.8588_m.8588	Myosin-1	939	20	1.2157E-71	71.85	1	F:GO:0000166	F:nucleotide binding
[BLASTED, MAPPED, ANNOTATED]	TRINITY_DN12713_c0_g1_TRINITY_DN12713_c0_g1_i1_g.8587_m.8587	myosin-1	3798	20	0.0	88.5	3	C:GO:0016459; F:GO:0005524; F:GO:0003774	C:myosin complex; F:ATP binding; F:motor activity	EC:3.6.1.15	Nucleoside-triphosphate phosphatase
[BLASTED, MAPPED, ANNOTATED]	TRINITY_DN1271_c0_g1_TRINITY_DN1271_c0_g1_i1_g.908_m.908	MADS-box transcription factor 5-like	456	20	3.57432E-93	91.95	12	P:GO:0048441; C:GO:0005634; F:GO:0003677; P:GO:0048440; F:GO:0003700; P:GO:0010076; P:GO:0006351; P:GO:0048443; P:GO:0048442; P:GO:0030154; P:GO:0006355; F:GO:0046983	P:petal development; C:nucleus; F:DNA binding; P:carpel development; F:transcription factor activity, sequence-specific DNA binding; P:maintenance of floral meristem identity; P:transcription, DNA-templated; P:stamen development; P:sepal development; P:cell differentiation; P:regulation of transcription, DNA-templated; F:protein dimerization activity
[NO-BLAST]	TRINITY_DN12721_c0_g1_TRINITY_DN12721_c0_g1_i1_g.8597_m.8597	---NA---	402
[BLASTED]	TRINITY_DN12722_c0_g1_TRINITY_DN12722_c0_g1_i1_g.8595_m.8595	PREDICTED: uncharacterized protein LOC100825478	315	1	2.09111E-10	96.0
[BLASTED]	TRINITY_DN12722_c0_g1_TRINITY_DN12722_c0_g1_i2_g.8596_m.8596	PREDICTED: uncharacterized protein LOC100825478	315	1	2.09111E-10	96.0
[BLASTED, MAPPED, ANNOTATED]	TRINITY_DN12725_c0_g1_TRINITY_DN12725_c0_g1_i1_g.8620_m.8620	60S ribosomal L5-2	312	20	4.99176E-20	71.7	5	F:GO:0003735; F:GO:0008097; C:GO:0022625; P:GO:0000027; P:GO:0006412	F:structural constituent of ribosome; F:5S rRNA binding; C:cytosolic large ribosomal subunit; P:ribosomal large subunit assembly; P:translation
[BLASTED, MAPPED, ANNOTATED]	TRINITY_DN1272_c0_g1_TRINITY_DN1272_c0_g1_i1_g.913_m.913	atpase	1581	20	0.0	89.5	4	F:GO:0005524; F:GO:0042626; P:GO:0055085; C:GO:0016021	F:ATP binding; F:ATPase activity, coupled to transmembrane movement of substances; P:transmembrane transport; C:integral component of membrane	EC:3.6.1.3; EC:3.6.1.15	Adenosinetriphosphatase; Nucleoside-triphosphate phosphatase
[BLASTED]	TRINITY_DN12735_c0_g1_TRINITY_DN12735_c0_g1_i1_g.8622_m.8622	extracellular matrix	465	20	4.55308E-27	62.6
[BLASTED, MAPPED, ANNOTATED]	TRINITY_DN12739_c0_g1_TRINITY_DN12739_c0_g1_i1_g.8614_m.8614	retrotransposon Ty1-copia subclass	1110	20	4.29704E-20	46.85	1	F:GO:0005488	F:binding
[BLASTED, MAPPED]	TRINITY_DN1273_c0_g1_TRINITY_DN1273_c0_g1_i1_g.909_m.909	adenovirus e3 region CR2 domain-containing	1062	20	2.59943E-56	57.4	2	C:GO:0016020; C:GO:0016021	C:membrane; C:integral component of membrane
[BLASTED, MAPPED, ANNOTATED]	TRINITY_DN12746_c0_g1_TRINITY_DN12746_c0_g1_i1_g.8625_m.8625	myb domain 69	411	12	9.40879E-69	68.0	1	F:GO:0003677	F:DNA binding
[BLASTED]	TRINITY_DN12749_c0_g1_TRINITY_DN12749_c0_g1_i1_g.8628_m.8628	hypothetical protein S40285_00005	423	20	1.53534E-48	74.3
[BLASTED]	TRINITY_DN12755_c0_g1_TRINITY_DN12755_c0_g1_i1_g.8590_m.8590	C2 domain containing	1767	20	0.0	80.45
[BLASTED, MAPPED, ANNOTATED]	TRINITY_DN12757_c0_g1_TRINITY_DN12757_c0_g1_i1_g.8603_m.8603	Cytochrome b5	345	20	7.35222E-20	98.6	6	C:GO:0009707; F:GO:0046872; C:GO:0005739; C:GO:0010319; C:GO:0016021; F:GO:0020037	C:chloroplast outer membrane; F:metal ion binding; C:mitochondrion; C:stromule; C:integral component of membrane; F:heme binding
[BLASTED, MAPPED, ANNOTATED]	TRINITY_DN12757_c0_g1_TRINITY_DN12757_c0_g1_i1_g.8602_m.8602	cytochrome b5	402	20	2.19216E-79	91.35	6	C:GO:0009707; F:GO:0046872; C:GO:0005739; C:GO:0010319; C:GO:0016021; F:GO:0020037	C:chloroplast outer membrane; F:metal ion binding; C:mitochondrion; C:stromule; C:integral component of membrane; F:heme binding
[BLASTED, MAPPED, ANNOTATED]	TRINITY_DN12762_c0_g1_TRINITY_DN12762_c0_g1_i1_g.8630_m.8630	related to transport	645	20	1.02513E-75	73.65	4	C:GO:0005933; C:GO:0030427; C:GO:0044444; P:GO:0009987	C:cellular bud; C:site of polarized growth; C:cytoplasmic part; P:cellular process
[BLASTED, MAPPED, ANNOTATED]	TRINITY_DN12766_c0_g1_TRINITY_DN12766_c0_g1_i1_g.8610_m.8610	nonspecific lipid-transfer	660	20	1.0591E-134	92.35	2	F:GO:0004315; P:GO:0008152	F:3-oxoacyl-[acyl-carrier-protein] synthase activity; P:metabolic process	EC:2.3.1.41; EC:2.3.1.85	Beta-ketoacyl-[acyl-carrier-protein] synthase I; Fatty-acid synthase
[BLASTED, MAPPED]	TRINITY_DN12767_c0_g1_TRINITY_DN12767_c0_g1_i1_g.8633_m.8633	37s ribosomal mitochondrial	1053	20	2.09765E-113	71.3	1	C:GO:0005840	C:ribosome
[BLASTED, MAPPED]	TRINITY_DN12767_c0_g1_TRINITY_DN12767_c0_g1_i2_g.8637_m.8637	37S ribosomal mitochondrial	504	20	3.11594E-59	72.0	1	C:GO:0005840	C:ribosome
[BLASTED, MAPPED, ANNOTATED]	TRINITY_DN12768_c0_g1_TRINITY_DN12768_c0_g1_i1_g.8646_m.8646	anthocyanidin 3-O-glucosyltransferase 2-like	375	20	1.84744E-56	75.2	5	P:GO:0052696; F:GO:0080043; C:GO:0043231; F:GO:0080044; P:GO:0009813	P:flavonoid glucuronidation; F:quercetin 3-O-glucosyltransferase activity; C:intracellular membrane-bounded organelle; F:quercetin 7-O-glucosyltransferase activity; P:flavonoid biosynthetic process
[NO-BLAST]	TRINITY_DN12769_c0_g1_TRINITY_DN12769_c0_g1_i1_g.8644_m.8644	---NA---	423
[BLASTED, MAPPED, ANNOTATED]	TRINITY_DN12770_c0_g1_TRINITY_DN12770_c0_g1_i1_g.8618_m.8618	trichome birefringence-like 38	396	20	4.19917E-56	77.75	4	C:GO:0005739; C:GO:0005794; P:GO:0071554; F:GO:0016413	C:mitochondrion; C:Golgi apparatus; P:cell wall organization or biogenesis; F:O-acetyltransferase activity
[BLASTED, MAPPED, ANNOTATED]	TRINITY_DN12770_c0_g1_TRINITY_DN12770_c0_g1_i1_g.8616_m.8616	trichome birefringence-like 38	705	20	1.35539E-146	77.2	4	C:GO:0005739; C:GO:0005794; P:GO:0071554; F:GO:0016413	C:mitochondrion; C:Golgi apparatus; P:cell wall organization or biogenesis; F:O-acetyltransferase activity
[BLASTED]	TRINITY_DN12772_c0_g1_TRINITY_DN12772_c0_g1_i1_g.8647_m.8647	hypothetical protein SORBIDRAFT_06g000676, partial	324	20	9.64902E-32	85.15
[BLASTED, MAPPED]	TRINITY_DN12775_c0_g1_TRINITY_DN12775_c0_g1_i1_g.8653_m.8653	DUF500 domain	1272	20	1.9137E-92	61.6	2	F:GO:0016491; P:GO:0055114	F:oxidoreductase activity; P:oxidation-reduction process
[BLASTED]	TRINITY_DN12776_c0_g1_TRINITY_DN12776_c0_g1_i1_g.8651_m.8651	Cellular retinaldehyde-binding triple function	1452	20	0.0	78.0
[NO-BLAST]	TRINITY_DN12777_c0_g1_TRINITY_DN12777_c0_g1_i1_g.8626_m.8626	---NA---	438
[BLASTED, MAPPED, ANNOTATED]	TRINITY_DN12778_c0_g1_TRINITY_DN12778_c0_g1_i1_g.8656_m.8656	ase-activating	744	20	5.28163E-84	61.45	2	P:GO:0007165; P:GO:0043087	P:signal transduction; P:regulation of GTPase activity
[BLASTED, MAPPED, ANNOTATED]	TRINITY_DN12781_c0_g1_TRINITY_DN12781_c0_g1_i1_g.8658_m.8658	photosystem II stability assembly factor chloroplastic	1254	20	0.0	93.2	3	C:GO:0009523; P:GO:0015979; C:GO:0009535	C:photosystem II; P:photosynthesis; C:chloroplast thylakoid membrane
[BLASTED, MAPPED, ANNOTATED]	TRINITY_DN12786_c0_g1_TRINITY_DN12786_c0_g1_i1_g.8601_m.8601	60S acidic ribosomal P0	321	20	8.74723E-20	70.4	1	C:GO:0005840	C:ribosome
[BLASTED, MAPPED, ANNOTATED]	TRINITY_DN12786_c0_g1_TRINITY_DN12786_c0_g1_i1_g.8600_m.8600	60S acidic ribosomal P0	369	20	1.82467E-27	71.1	2	C:GO:0005840; C:GO:0043227	C:ribosome; C:membrane-bounded organelle
[NO-BLAST]	TRINITY_DN12791_c0_g1_TRINITY_DN12791_c0_g1_i1_g.8621_m.8621	---NA---	408
[NO-BLAST]	TRINITY_DN12792_c0_g1_TRINITY_DN12792_c0_g1_i1_g.8629_m.8629	---NA---	306
[BLASTED, MAPPED, ANNOTATED]	TRINITY_DN12795_c0_g1_TRINITY_DN12795_c0_g1_i1_g.8641_m.8641	AF466646_7 poly	444	20	2.34702E-42	72.8	5	F:GO:0003676; C:GO:0005634; F:GO:0046872; C:GO:0016021; P:GO:0015074	F:nucleic acid binding; C:nucleus; F:metal ion binding; C:integral component of membrane; P:DNA integration
[BLASTED, MAPPED, ANNOTATED]	TRINITY_DN12795_c0_g1_TRINITY_DN12795_c0_g1_i2_g.8642_m.8642	AF466646_7 poly	456	20	1.3013E-71	75.9	5	F:GO:0003676; C:GO:0005634; F:GO:0008270; C:GO:0016021; P:GO:0015074	F:nucleic acid binding; C:nucleus; F:zinc ion binding; C:integral component of membrane; P:DNA integration
[BLASTED]	TRINITY_DN12796_c0_g1_TRINITY_DN12796_c0_g1_i1_g.8594_m.8594	hypothetical protein CC1G_10101	537	2	4.76092E-13	63.0
[BLASTED, MAPPED, ANNOTATED]	TRINITY_DN12799_c0_g1_TRINITY_DN12799_c0_g1_i1_g.8623_m.8623	ATP-binding cassette transporter	369	20	3.34491E-77	74.15	4	F:GO:0005524; F:GO:0042626; C:GO:0016021; C:GO:0005886	F:ATP binding; F:ATPase activity, coupled to transmembrane movement of substances; C:integral component of membrane; C:plasma membrane	EC:3.6.1.3; EC:3.6.1.15	Adenosinetriphosphatase; Nucleoside-triphosphate phosphatase
[BLASTED, MAPPED, ANNOTATED]	TRINITY_DN12800_c0_g1_TRINITY_DN12800_c0_g1_i1_g.8684_m.8684	ripening-related 6	312	20	1.69097E-28	86.1	2	P:GO:0050832; P:GO:0042742	P:defense response to fungus; P:defense response to bacterium
[BLASTED, MAPPED, ANNOTATED]	TRINITY_DN12802_c0_g1_TRINITY_DN12802_c0_g1_i1_g.8685_m.8685	anthocyanin 3 -O-beta-glucosyltransferase-like	474	20	1.91421E-106	76.1	5	P:GO:0052696; F:GO:0080043; F:GO:0080044; C:GO:0005739; P:GO:0009813	P:flavonoid glucuronidation; F:quercetin 3-O-glucosyltransferase activity; F:quercetin 7-O-glucosyltransferase activity; C:mitochondrion; P:flavonoid biosynthetic process
[BLASTED, MAPPED, ANNOTATED]	TRINITY_DN12804_c0_g1_TRINITY_DN12804_c0_g1_i1_g.8687_m.8687	heat shock	1698	20	0.0	90.7	18	P:GO:0001319; F:GO:0004672; F:GO:0051082; F:GO:0043531; P:GO:0006468; C:GO:0072380; P:GO:0043335; F:GO:0042623; C:GO:0005635; F:GO:0005524; P:GO:0070370; P:GO:0035617; F:GO:0051087; P:GO:0070389; F:GO:0051787; P:GO:0070414; P:GO:0034975; P:GO:0071218	P:inheritance of oxidatively modified proteins involved in replicative cell aging; F:protein kinase activity; F:unfolded protein binding; F:ADP binding; P:protein phosphorylation; C:TRC complex; P:protein unfolding; F:ATPase activity, coupled; C:nuclear envelope; F:ATP binding; P:cellular heat acclimation; P:stress granule disassembly; F:chaperone binding; P:chaperone cofactor-dependent protein r…	EC:3.6.1.3; EC:3.6.1.15	Adenosinetriphosphatase; Nucleoside-triphosphate phosphatase
[BLASTED, MAPPED, ANNOTATED]	TRINITY_DN12805_c0_g1_TRINITY_DN12805_c0_g1_i1_g.8691_m.8691	fatty acid activator Faa4	2274	20	0.0	85.15	2	P:GO:0008152; F:GO:0016874	P:metabolic process; F:ligase activity
[BLASTED, MAPPED, ANNOTATED]	TRINITY_DN12805_c0_g1_TRINITY_DN12805_c0_g1_i1_g.8692_m.8692	acyl- synthetase	1212	20	0.0	85.95	2	P:GO:0008152; F:GO:0016874	P:metabolic process; F:ligase activity
[BLASTED, MAPPED, ANNOTATED]	TRINITY_DN12807_c0_g1_TRINITY_DN12807_c0_g1_i1_g.8693_m.8693	mitochondrial genome maintenance Mgr2	339	20	2.04082E-61	88.65	3	C:GO:0005744; P:GO:0030150; C:GO:0016021	C:mitochondrial inner membrane presequence translocase complex; P:protein import into mitochondrial matrix; C:integral component of membrane
[BLASTED, MAPPED]	TRINITY_DN12809_c0_g1_TRINITY_DN12809_c0_g1_i1_g.8694_m.8694	Hormone sensitive (macronuclear)	303	20	7.288E-26	66.75	4	P:GO:0008152; C:GO:0016020; C:GO:0016021; F:GO:0016787	P:metabolic process; C:membrane; C:integral component of membrane; F:hydrolase activity
[NO-BLAST]	TRINITY_DN12815_c0_g1_TRINITY_DN12815_c0_g1_i1_g.8664_m.8664	---NA---	591
[BLASTED, MAPPED, ANNOTATED]	TRINITY_DN12819_c0_g1_TRINITY_DN12819_c0_g1_i1_g.8665_m.8665	salicylate hydroxylase	390	20	7.63133E-85	95.55	3	F:GO:0071949; P:GO:0055114; F:GO:0004497	F:FAD binding; P:oxidation-reduction process; F:monooxygenase activity
[BLASTED, MAPPED, ANNOTATED]	TRINITY_DN12821_c0_g1_TRINITY_DN12821_c0_g1_i1_g.8668_m.8668	reverse transcriptase	987	20	2.0445E-179	66.7	2	F:GO:0003964; P:GO:0006278	F:RNA-directed DNA polymerase activity; P:RNA-dependent DNA biosynthetic process	EC:2.7.7.49	RNA-directed DNA polymerase
[BLASTED, MAPPED, ANNOTATED]	TRINITY_DN12824_c0_g1_TRINITY_DN12824_c0_g1_i1_g.8705_m.8705	linoleate diol synthase	3378	20	0.0	78.95	7	F:GO:0004601; P:GO:0006979; F:GO:0005506; F:GO:0016705; P:GO:0098869; P:GO:0055114; F:GO:0020037	F:peroxidase activity; P:response to oxidative stress; F:iron ion binding; F:oxidoreductase activity, acting on paired donors, with incorporation or reduction of molecular oxygen; P:cellular oxidant detoxification; P:oxidation-reduction process; F:heme binding	EC:1.11.1.7	Peroxidase
[BLASTED, MAPPED, ANNOTATED]	TRINITY_DN12824_c0_g1_TRINITY_DN12824_c0_g1_i2_g.8707_m.8707	linoleate diol synthase	3366	20	0.0	78.95	7	F:GO:0004601; P:GO:0006979; F:GO:0005506; F:GO:0016705; P:GO:0098869; P:GO:0055114; F:GO:0020037	F:peroxidase activity; P:response to oxidative stress; F:iron ion binding; F:oxidoreductase activity, acting on paired donors, with incorporation or reduction of molecular oxygen; P:cellular oxidant detoxification; P:oxidation-reduction process; F:heme binding	EC:1.11.1.7	Peroxidase
[BLASTED, MAPPED, ANNOTATED]	TRINITY_DN12824_c0_g1_TRINITY_DN12824_c0_g1_i3_g.8709_m.8709	linoleate diol synthase	3096	20	0.0	79.8	7	F:GO:0004601; P:GO:0006979; F:GO:0005506; F:GO:0016705; P:GO:0098869; P:GO:0055114; F:GO:0020037	F:peroxidase activity; P:response to oxidative stress; F:iron ion binding; F:oxidoreductase activity, acting on paired donors, with incorporation or reduction of molecular oxygen; P:cellular oxidant detoxification; P:oxidation-reduction process; F:heme binding	EC:1.11.1.7	Peroxidase
[BLASTED, MAPPED, ANNOTATED]	TRINITY_DN12824_c0_g1_TRINITY_DN12824_c0_g1_i4_g.8712_m.8712	linoleate diol synthase	510	20	2.01133E-75	71.5	7	F:GO:0004601; P:GO:0006979; F:GO:0005506; F:GO:0016705; P:GO:0098869; P:GO:0055114; F:GO:0020037	F:peroxidase activity; P:response to oxidative stress; F:iron ion binding; F:oxidoreductase activity, acting on paired donors, with incorporation or reduction of molecular oxygen; P:cellular oxidant detoxification; P:oxidation-reduction process; F:heme binding	EC:1.11.1.7	Peroxidase
[BLASTED, MAPPED, ANNOTATED]	TRINITY_DN12824_c0_g1_TRINITY_DN12824_c0_g1_i4_g.8711_m.8711	linoleate diol synthase	2889	20	0.0	80.15	7	F:GO:0004601; P:GO:0006979; F:GO:0005506; F:GO:0016705; P:GO:0098869; P:GO:0055114; F:GO:0020037	F:peroxidase activity; P:response to oxidative stress; F:iron ion binding; F:oxidoreductase activity, acting on paired donors, with incorporation or reduction of molecular oxygen; P:cellular oxidant detoxification; P:oxidation-reduction process; F:heme binding	EC:1.11.1.7	Peroxidase
[BLASTED, MAPPED, ANNOTATED]	TRINITY_DN12825_c0_g1_TRINITY_DN12825_c0_g1_i1_g.8695_m.8695	succinate dehydrogenase iron-sulfur	867	20	0.0	92.45	8	C:GO:0005749; F:GO:0008177; F:GO:0046872; F:GO:0009055; F:GO:0051538; P:GO:0006099; F:GO:0051539; F:GO:0051537	C:mitochondrial respiratory chain complex II, succinate dehydrogenase complex (ubiquinone); F:succinate dehydrogenase (ubiquinone) activity; F:metal ion binding; F:electron carrier activity; F:3 iron, 4 sulfur cluster binding; P:tricarboxylic acid cycle; F:4 iron, 4 sulfur cluster binding; F:2 iron, 2 sulfur cluster binding	EC:1.3.99.1; EC:1.3.5.1	Deleted entry; Succinate dehydrogenase (quinone)
[BLASTED, MAPPED, ANNOTATED]	TRINITY_DN12826_c0_g1_TRINITY_DN12826_c0_g1_i1_g.8697_m.8697	hypothetical protein	315	1	1.52985E-7	78.0	1	C:GO:0016020	C:membrane
[BLASTED, MAPPED, ANNOTATED]	TRINITY_DN12827_c0_g1_TRINITY_DN12827_c0_g1_i1_g.8699_m.8699	carbonic anhydrase	1032	20	1.23129E-126	60.1	2	F:GO:0008270; F:GO:0004089	F:zinc ion binding; F:carbonate dehydratase activity	EC:4.2.1.1	Carbonate dehydratase
[NO-BLAST]	TRINITY_DN12828_c0_g1_TRINITY_DN12828_c0_g1_i1_g.8698_m.8698	---NA---	375
[BLASTED, MAPPED, ANNOTATED]	TRINITY_DN12830_c0_g1_TRINITY_DN12830_c0_g1_i1_g.8714_m.8714	GCN5-related N-acetyltransferase	810	20	6.99774E-161	81.9	4	C:GO:0000329; C:GO:0005783; C:GO:0005794; F:GO:0008080	C:fungal-type vacuole membrane; C:endoplasmic reticulum; C:Golgi apparatus; F:N-acetyltransferase activity
[BLASTED, MAPPED, ANNOTATED]	TRINITY_DN12838_c0_g1_TRINITY_DN12838_c0_g1_i1_g.8721_m.8721	chaperone dnaJ 3	1095	20	9.28139E-163	76.15	6	F:GO:0005524; F:GO:0031072; P:GO:0009408; F:GO:0046872; F:GO:0051082; P:GO:0006457	F:ATP binding; F:heat shock protein binding; P:response to heat; F:metal ion binding; F:unfolded protein binding; P:protein folding
[BLASTED, MAPPED, ANNOTATED]	TRINITY_DN12838_c0_g1_TRINITY_DN12838_c0_g1_i1_g.8722_m.8722	like subfamily A member 2	543	20	8.73852E-78	88.95	9	C:GO:0005634; F:GO:0005524; F:GO:0031072; P:GO:0009408; F:GO:0046872; P:GO:1900035; F:GO:0051082; P:GO:0000226; P:GO:0006457	C:nucleus; F:ATP binding; F:heat shock protein binding; P:response to heat; F:metal ion binding; P:negative regulation of cellular response to heat; F:unfolded protein binding; P:microtubule cytoskeleton organization; P:protein folding
[BLASTED, MAPPED, ANNOTATED]	TRINITY_DN12838_c0_g1_TRINITY_DN12838_c0_g1_i2_g.8724_m.8724	Mitochondrial import MAS5	885	20	1.76365E-166	84.6	6	F:GO:0005524; F:GO:0031072; P:GO:0009408; F:GO:0046872; F:GO:0051082; P:GO:0006457	F:ATP binding; F:heat shock protein binding; P:response to heat; F:metal ion binding; F:unfolded protein binding; P:protein folding
[BLASTED, MAPPED, ANNOTATED]	TRINITY_DN12840_c0_g1_TRINITY_DN12840_c0_g1_i1_g.8669_m.8669	Aristolochene synthase	1650	20	0.0	71.35	3	F:GO:0000287; P:GO:0008152; F:GO:0010333	F:magnesium ion binding; P:metabolic process; F:terpene synthase activity
[BLASTED]	TRINITY_DN12841_c0_g1_TRINITY_DN12841_c0_g1_i1_g.8727_m.8727	ARM repeat superfamily	1149	20	0.0	97.15
[BLASTED, MAPPED, ANNOTATED]	TRINITY_DN12847_c0_g1_TRINITY_DN12847_c0_g1_i1_g.8667_m.8667	multidrug resistant	1677	20	0.0	87.35	2	P:GO:0055085; C:GO:0016021	P:transmembrane transport; C:integral component of membrane
[BLASTED, MAPPED, ANNOTATED]	TRINITY_DN12848_c0_g1_TRINITY_DN12848_c0_g1_i1_g.8690_m.8690	nak bike kinase	318	20	2.8806E-22	68.2	3	F:GO:0005524; F:GO:0004672; P:GO:0006468	F:ATP binding; F:protein kinase activity; P:protein phosphorylation
[BLASTED, MAPPED]	TRINITY_DN1284_c0_g1_TRINITY_DN1284_c0_g1_i1_g.918_m.918	eukaryotic translation initiation factor 6	1035	20	8.61196E-139	69.8	2	F:GO:0003743; P:GO:0006413	F:translation initiation factor activity; P:translational initiation
[BLASTED, MAPPED]	TRINITY_DN1284_c0_g1_TRINITY_DN1284_c0_g1_i1_g.917_m.917	eukaryotic translation initiation factor 6	1053	20	3.30833E-143	69.1	2	F:GO:0003743; P:GO:0006413	F:translation initiation factor activity; P:translational initiation
[BLASTED, MAPPED, ANNOTATED]	TRINITY_DN12850_c0_g1_TRINITY_DN12850_c0_g1_i1_g.8673_m.8673	related to nuclear WD PRL1	1755	20	0.0	86.65	2	F:GO:0046872; C:GO:0016021	F:metal ion binding; C:integral component of membrane
[BLASTED, MAPPED, ANNOTATED]	TRINITY_DN12851_c0_g1_TRINITY_DN12851_c0_g1_i1_g.8675_m.8675	VTS1	1851	20	0.0	86.4	9	F:GO:0000166; C:GO:0005634; F:GO:0003723; P:GO:0015031; C:GO:0000932; C:GO:0005829; F:GO:0070336; P:GO:0032079; P:GO:0000289	F:nucleotide binding; C:nucleus; F:RNA binding; P:protein transport; C:P-body; C:cytosol; F:flap-structured DNA binding; P:positive regulation of endodeoxyribonuclease activity; P:nuclear-transcribed mRNA poly(A) tail shortening
[NO-BLAST]	TRINITY_DN12856_c0_g1_TRINITY_DN12856_c0_g1_i1_g.8730_m.8730	---NA---	357
[BLASTED, MAPPED, ANNOTATED]	TRINITY_DN12856_c0_g1_TRINITY_DN12856_c0_g1_i1_g.8729_m.8729	translocation complex component	1917	20	0.0	89.25	4	P:GO:0006614; C:GO:0005737; C:GO:0016021; P:GO:0046967	P:SRP-dependent cotranslational protein targeting to membrane; C:cytoplasm; C:integral component of membrane; P:cytosol to ER transport
[BLASTED, MAPPED, ANNOTATED]	TRINITY_DN12857_c0_g1_TRINITY_DN12857_c0_g1_i1_g.8732_m.8732	Secretory component SHR3	420	20	2.54883E-52	88.35	4	P:GO:0006888; C:GO:0030176; F:GO:0051082; P:GO:0006457	P:ER to Golgi vesicle-mediated transport; C:integral component of endoplasmic reticulum membrane; F:unfolded protein binding; P:protein folding
[BLASTED, MAPPED, ANNOTATED]	TRINITY_DN12857_c0_g1_TRINITY_DN12857_c0_g1_i2_g.8734_m.8734	Secretory component SHR3	420	20	2.54883E-52	88.35	4	P:GO:0006888; C:GO:0030176; F:GO:0051082; P:GO:0006457	P:ER to Golgi vesicle-mediated transport; C:integral component of endoplasmic reticulum membrane; F:unfolded protein binding; P:protein folding
[BLASTED]	TRINITY_DN12858_c0_g1_TRINITY_DN12858_c0_g1_i1_g.8700_m.8700	hypothetical protein SORBIDRAFT_03g008070	333	6	1.0499E-31	82.5
[BLASTED]	TRINITY_DN12858_c0_g1_TRINITY_DN12858_c0_g1_i1_g.8702_m.8702	hypothetical protein SORBIDRAFT_03g008070	333	6	1.0499E-31	82.5
[BLASTED]	TRINITY_DN1285_c0_g1_TRINITY_DN1285_c0_g1_i1_g.920_m.920	hypothetical protein SORBIDRAFT_06g014870	441	20	3.02742E-45	59.7
[BLASTED]	TRINITY_DN12860_c0_g1_TRINITY_DN12860_c0_g1_i1_g.8720_m.8720	hypothetical protein SORBI_3006G101400	408	1	1.41488E-13	71.0
[BLASTED, MAPPED, ANNOTATED]	TRINITY_DN12862_c0_g1_TRINITY_DN12862_c0_g1_i1_g.8735_m.8735	40S ribosomal S15	357	20	1.3317E-78	99.8	5	P:GO:0006407; F:GO:0003723; F:GO:0003735; C:GO:0015935; P:GO:0006412	P:rRNA export from nucleus; F:RNA binding; F:structural constituent of ribosome; C:small ribosomal subunit; P:translation
[NO-BLAST]	TRINITY_DN12864_c0_g1_TRINITY_DN12864_c0_g1_i1_g.8718_m.8718	---NA---	342
[BLASTED, MAPPED, ANNOTATED]	TRINITY_DN12867_c0_g1_TRINITY_DN12867_c0_g1_i1_g.8739_m.8739	ubiE COQ5 methyltransferase	309	20	1.06387E-42	83.05	3	C:GO:0005737; F:GO:0008757; P:GO:0032259	C:cytoplasm; F:S-adenosylmethionine-dependent methyltransferase activity; P:methylation
[BLASTED, MAPPED, ANNOTATED]	TRINITY_DN12867_c0_g1_TRINITY_DN12867_c0_g1_i1_g.8737_m.8737	methyltransferase	432	20	9.81603E-60	65.85	1	F:GO:0008168	F:methyltransferase activity
[BLASTED, MAPPED, ANNOTATED]	TRINITY_DN12867_c0_g1_TRINITY_DN12867_c0_g1_i1_g.8736_m.8736	methyltransferase	558	20	5.05274E-95	69.2	2	F:GO:0008168; P:GO:0032259	F:methyltransferase activity; P:methylation
[BLASTED, MAPPED, ANNOTATED]	TRINITY_DN12867_c0_g1_TRINITY_DN12867_c0_g1_i2_g.8740_m.8740	arsenite methyltransferase	855	20	2.25877E-153	74.35	2	F:GO:0008168; P:GO:0032259	F:methyltransferase activity; P:methylation
[BLASTED, MAPPED, ANNOTATED]	TRINITY_DN12867_c0_g1_TRINITY_DN12867_c0_g1_i2_g.8742_m.8742	methyltransferase	432	20	9.81603E-60	65.85	1	F:GO:0008168	F:methyltransferase activity
[BLASTED, MAPPED, ANNOTATED]	TRINITY_DN12869_c0_g1_TRINITY_DN12869_c0_g1_i1_g.8744_m.8744	murein transglycosylase	1635	20	0.0	73.4	2	C:GO:0016020; F:GO:0016787	C:membrane; F:hydrolase activity
[BLASTED, MAPPED]	TRINITY_DN12875_c0_g1_TRINITY_DN12875_c0_g1_i1_g.8747_m.8747	hypothetical protein SORBIDRAFT_02g002050	318	20	1.36436E-67	65.55	4	F:GO:0004842; P:GO:0031146; C:GO:0019005; P:GO:0016567	F:ubiquitin-protein transferase activity; P:SCF-dependent proteasomal ubiquitin-dependent protein catabolic process; C:SCF ubiquitin ligase complex; P:protein ubiquitination
[BLASTED, MAPPED, ANNOTATED]	TRINITY_DN12877_c0_g1_TRINITY_DN12877_c0_g1_i1_g.8748_m.8748	ent-kaurene oxidase	1641	20	1.89589E-165	64.3	2	F:GO:0016491; F:GO:0005488	F:oxidoreductase activity; F:binding
[BLASTED, MAPPED, ANNOTATED]	TRINITY_DN12878_c0_g1_TRINITY_DN12878_c0_g1_i1_g.8677_m.8677	RNase3 domain-containing	837	20	9.98439E-16	66.95	2	C:GO:0005622; P:GO:0007017	C:intracellular; P:microtubule-based process
[BLASTED, MAPPED, ANNOTATED]	TRINITY_DN12878_c0_g1_TRINITY_DN12878_c0_g1_i2_g.8681_m.8681	nucleoporin nsp1	1326	20	6.27297E-62	79.05	7	F:GO:0005525; F:GO:0003924; P:GO:0046907; P:GO:0007020; C:GO:0000930; P:GO:0031122; C:GO:0005874	F:GTP binding; F:GTPase activity; P:intracellular transport; P:microtubule nucleation; C:gamma-tubulin complex; P:cytoplasmic microtubule organization; C:microtubule	EC:3.6.1.15	Nucleoside-triphosphate phosphatase
[BLASTED, MAPPED, ANNOTATED]	TRINITY_DN1287_c0_g1_TRINITY_DN1287_c0_g1_i1_g.922_m.922	trehalose 6-phosphate synthase	2094	20	0.0	91.8	2	P:GO:0005992; F:GO:0016740	P:trehalose biosynthetic process; F:transferase activity
[BLASTED, MAPPED, ANNOTATED]	TRINITY_DN1287_c0_g1_TRINITY_DN1287_c0_g1_i1_g.923_m.923	trehalose 6-phosphate synthase	1476	20	0.0	90.05	2	P:GO:0005992; F:GO:0016740	P:trehalose biosynthetic process; F:transferase activity
[BLASTED, MAPPED]	TRINITY_DN12881_c0_g1_TRINITY_DN12881_c0_g1_i1_g.8751_m.8751	Phospholipase A I	1422	20	8.95527E-38	53.05	2	P:GO:0008152; P:GO:0006629	P:metabolic process; P:lipid metabolic process
[BLASTED, MAPPED, ANNOTATED]	TRINITY_DN12886_c0_g1_TRINITY_DN12886_c0_g1_i1_g.8753_m.8753	cell division topological specificity factor chloroplastic	747	20	6.54377E-167	84.85	6	P:GO:0010020; P:GO:0051301; C:GO:0009507; F:GO:0042802; P:GO:0032955; F:GO:0051117	P:chloroplast fission; P:cell division; C:chloroplast; F:identical protein binding; P:regulation of barrier septum assembly; F:ATPase binding
[BLASTED, MAPPED]	TRINITY_DN12888_c0_g1_TRINITY_DN12888_c0_g1_i1_g.8703_m.8703	histone deacetylase family	558	6	9.74799E-15	47.0	2	C:GO:0016020; C:GO:0016021	C:membrane; C:integral component of membrane
[BLASTED, MAPPED]	TRINITY_DN12892_c0_g1_TRINITY_DN12892_c0_g1_i1_g.8754_m.8754	transposon En Spm sub-class	477	20	5.60701E-103	52.9	6	P:GO:0006508; P:GO:0031640; F:GO:0008234; P:GO:0050832; P:GO:0006952; C:GO:0009536	P:proteolysis; P:killing of cells of other organism; F:cysteine-type peptidase activity; P:defense response to fungus; P:defense response; C:plastid
[BLASTED, MAPPED]	TRINITY_DN12892_c0_g1_TRINITY_DN12892_c0_g1_i2_g.8755_m.8755	transposon En Spm sub-class	486	20	2.05863E-99	52.9	6	P:GO:0006508; P:GO:0031640; F:GO:0008234; P:GO:0050832; P:GO:0006952; C:GO:0009536	P:proteolysis; P:killing of cells of other organism; F:cysteine-type peptidase activity; P:defense response to fungus; P:defense response; C:plastid
[BLASTED]	TRINITY_DN12895_c0_g1_TRINITY_DN12895_c0_g1_i1_g.8760_m.8760	hypothetical protein S7711_10210	993	20	3.68224E-58	62.7
[BLASTED]	TRINITY_DN12896_c0_g1_TRINITY_DN12896_c0_g1_i1_g.8743_m.8743	Hsp90 binding co-chaperone Sba1	636	20	7.89704E-75	88.4
[BLASTED]	TRINITY_DN12898_c0_g1_TRINITY_DN12898_c0_g1_i1_g.8758_m.8758	hypothetical protein SORBIDRAFT_03g022940	378	10	4.88512E-79	74.1
[BLASTED, MAPPED, ANNOTATED]	TRINITY_DN12899_c0_g1_TRINITY_DN12899_c0_g1_i1_g.8756_m.8756	heat shock 90	333	20	7.05422E-48	97.85	6	F:GO:0005524; C:GO:0048471; F:GO:0051082; P:GO:0006457; P:GO:0006950; P:GO:0007049	F:ATP binding; C:perinuclear region of cytoplasm; F:unfolded protein binding; P:protein folding; P:response to stress; P:cell cycle
[BLASTED, MAPPED, ANNOTATED]	TRINITY_DN1289_c0_g1_TRINITY_DN1289_c0_g1_i1_g.921_m.921	cystathionine beta-synthase	681	20	1.23362E-111	87.9	6	F:GO:0030170; C:GO:0005737; P:GO:0019343; F:GO:0004122; F:GO:0004124; P:GO:0006535	F:pyridoxal phosphate binding; C:cytoplasm; P:cysteine biosynthetic process via cystathionine; F:cystathionine beta-synthase activity; F:cysteine synthase activity; P:cysteine biosynthetic process from serine	EC:4.2.1.22; EC:2.5.1.47	Cystathionine beta-synthase; Cysteine synthase
[NO-BLAST]	TRINITY_DN128_c0_g1_TRINITY_DN128_c0_g1_i1_g.83_m.83	---NA---	333
[BLASTED, MAPPED]	TRINITY_DN12900_c0_g1_TRINITY_DN12900_c0_g1_i1_g.8780_m.8780	short-chain dehydrogenase reductase family	828	20	2.11622E-84	62.65	2	F:GO:0016491; P:GO:0055114	F:oxidoreductase activity; P:oxidation-reduction process
[BLASTED, MAPPED]	TRINITY_DN12900_c0_g1_TRINITY_DN12900_c0_g1_i2_g.8781_m.8781	short-chain dehydrogenase reductase family	840	20	4.31065E-80	62.9	2	F:GO:0016491; P:GO:0055114	F:oxidoreductase activity; P:oxidation-reduction process
[BLASTED, MAPPED, ANNOTATED]	TRINITY_DN12901_c0_g1_TRINITY_DN12901_c0_g1_i1_g.8798_m.8798	hypothetical protein UCRPA7_3829	393	20	5.4989E-33	75.75	1	C:GO:0016021	C:integral component of membrane
[BLASTED, MAPPED]	TRINITY_DN12901_c0_g1_TRINITY_DN12901_c0_g1_i1_g.8795_m.8795	hypothetical protein UCRPA7_3829	1863	20	0.0	59.05	2	C:GO:0016020; C:GO:0016021	C:membrane; C:integral component of membrane
[BLASTED, MAPPED, ANNOTATED]	TRINITY_DN12903_c0_g1_TRINITY_DN12903_c0_g1_i1_g.8790_m.8790	sugar porter (SP) family MFS transporter	1920	20	0.0	89.25	4	F:GO:0022891; P:GO:0055085; C:GO:0016021; P:GO:0008643	F:substrate-specific transmembrane transporter activity; P:transmembrane transport; C:integral component of membrane; P:carbohydrate transport
[BLASTED, MAPPED]	TRINITY_DN12905_c0_g1_TRINITY_DN12905_c0_g1_i1_g.8799_m.8799	SCP	327	20	2.29007E-22	57.1	3	C:GO:0016020; C:GO:0016021; C:GO:0005576	C:membrane; C:integral component of membrane; C:extracellular region
[NO-BLAST]	TRINITY_DN12908_c0_g1_TRINITY_DN12908_c0_g1_i1_g.8801_m.8801	---NA---	321
[NO-BLAST]	TRINITY_DN1290_c0_g1_TRINITY_DN1290_c0_g1_i1_g.852_m.852	---NA---	576
[BLASTED, MAPPED]	TRINITY_DN12911_c0_g1_TRINITY_DN12911_c0_g1_i1_g.8802_m.8802	ribosomal S25	318	20	1.26284E-16	71.3	1	C:GO:0005840	C:ribosome
[BLASTED, MAPPED]	TRINITY_DN12913_c0_g1_TRINITY_DN12913_c0_g1_i1_g.8805_m.8805	reverse transcriptase	456	20	7.82024E-44	64.1	3	F:GO:0003964; C:GO:0005739; P:GO:0006278	F:RNA-directed DNA polymerase activity; C:mitochondrion; P:RNA-dependent DNA biosynthetic process
[BLASTED]	TRINITY_DN12914_c0_g1_TRINITY_DN12914_c0_g1_i1_g.8806_m.8806	VAN3-binding -like isoform X1	489	20	2.33927E-68	73.75
[BLASTED, MAPPED, ANNOTATED]	TRINITY_DN12916_c0_g1_TRINITY_DN12916_c0_g1_i1_g.8768_m.8768	TIC 22 chloroplastic	348	4	4.04918E-8	80.5	1	C:GO:0009941	C:chloroplast envelope
[BLASTED, MAPPED]	TRINITY_DN12917_c0_g1_TRINITY_DN12917_c0_g1_i1_g.8772_m.8772	Mitochondrial carrier domain	873	20	6.67024E-72	56.55	7	F:GO:0003735; F:GO:0016491; C:GO:0016020; C:GO:0016021; P:GO:0055114; P:GO:0006810; P:GO:0006412	F:structural constituent of ribosome; F:oxidoreductase activity; C:membrane; C:integral component of membrane; P:oxidation-reduction process; P:transport; P:translation
[BLASTED, MAPPED, ANNOTATED]	TRINITY_DN12918_c0_g1_TRINITY_DN12918_c0_g1_i1_g.8776_m.8776	regulatory cys-3	660	20	3.55824E-139	82.6	3	F:GO:0003700; P:GO:0006355; F:GO:0043565	F:transcription factor activity, sequence-specific DNA binding; P:regulation of transcription, DNA-templated; F:sequence-specific DNA binding
[BLASTED, MAPPED, ANNOTATED]	TRINITY_DN12919_c0_g1_TRINITY_DN12919_c0_g1_i1_g.8774_m.8774	probable carboxylesterase 18	480	20	1.53345E-106	85.1	4	C:GO:0005739; P:GO:0008152; C:GO:0016021; F:GO:0016787	C:mitochondrion; P:metabolic process; C:integral component of membrane; F:hydrolase activity
[BLASTED, MAPPED, ANNOTATED]	TRINITY_DN12921_c0_g1_TRINITY_DN12921_c0_g1_i1_g.8808_m.8808	family UPF0368	543	20	4.334E-97	88.7	2	C:GO:0005634; C:GO:0005829	C:nucleus; C:cytosol
[BLASTED, MAPPED, ANNOTATED]	TRINITY_DN12923_c0_g1_TRINITY_DN12923_c0_g1_i1_g.8813_m.8813	Bifunctional purine biosynthesis ADE17	669	20	2.83802E-104	96.3	4	F:GO:0003937; P:GO:0006189; C:GO:0005829; F:GO:0004643	F:IMP cyclohydrolase activity; P:'de novo' IMP biosynthetic process; C:cytosol; F:phosphoribosylaminoimidazolecarboxamide formyltransferase activity	EC:3.5.4.10; EC:2.1.2.3	IMP cyclohydrolase; Phosphoribosylaminoimidazolecarboxamide formyltransferase
[BLASTED, MAPPED, ANNOTATED]	TRINITY_DN12923_c0_g1_TRINITY_DN12923_c0_g1_i2_g.8814_m.8814	Bifunctional purine biosynthesis ADE17	1851	20	0.0	94.35	4	F:GO:0003937; P:GO:0006189; C:GO:0005829; F:GO:0004643	F:IMP cyclohydrolase activity; P:'de novo' IMP biosynthetic process; C:cytosol; F:phosphoribosylaminoimidazolecarboxamide formyltransferase activity	EC:3.5.4.10; EC:2.1.2.3	IMP cyclohydrolase; Phosphoribosylaminoimidazolecarboxamide formyltransferase
[BLASTED, MAPPED, ANNOTATED]	TRINITY_DN12923_c0_g1_TRINITY_DN12923_c0_g1_i2_g.8817_m.8817	phosphoribosylaminoimidazolecarboxamide formyltransferase IMP cyclohydrolase	321	20	2.06258E-31	94.65	4	F:GO:0003937; P:GO:0006189; C:GO:0005829; F:GO:0004643	F:IMP cyclohydrolase activity; P:'de novo' IMP biosynthetic process; C:cytosol; F:phosphoribosylaminoimidazolecarboxamide formyltransferase activity	EC:3.5.4.10; EC:2.1.2.3	IMP cyclohydrolase; Phosphoribosylaminoimidazolecarboxamide formyltransferase
[BLASTED, MAPPED, ANNOTATED]	TRINITY_DN12924_c0_g1_TRINITY_DN12924_c0_g1_i1_g.8809_m.8809	Mixed-linked glucan synthase 2	393	20	4.00428E-86	91.25	5	C:GO:0016021; C:GO:0000139; F:GO:0016760; P:GO:0030244; P:GO:0071555	C:integral component of membrane; C:Golgi membrane; F:cellulose synthase (UDP-forming) activity; P:cellulose biosynthetic process; P:cell wall organization	EC:2.4.1.12	Cellulose synthase (UDP-forming)
[BLASTED, MAPPED, ANNOTATED]	TRINITY_DN12924_c0_g1_TRINITY_DN12924_c0_g1_i2_g.8811_m.8811	Mixed-linked glucan synthase 2	393	20	1.90979E-84	90.35	5	C:GO:0016021; C:GO:0000139; F:GO:0016760; P:GO:0030244; P:GO:0071555	C:integral component of membrane; C:Golgi membrane; F:cellulose synthase (UDP-forming) activity; P:cellulose biosynthetic process; P:cell wall organization	EC:2.4.1.12	Cellulose synthase (UDP-forming)
[BLASTED, MAPPED, ANNOTATED]	TRINITY_DN12927_c0_g1_TRINITY_DN12927_c0_g1_i1_g.8818_m.8818	LRR receptor-like serine threonine- kinase	1110	20	1.27413E-155	75.35	4	F:GO:0005524; C:GO:0016021; F:GO:0004674; P:GO:0006468	F:ATP binding; C:integral component of membrane; F:protein serine/threonine kinase activity; P:protein phosphorylation	EC:2.7.11	Transferring phosphorus-containing groups
[BLASTED]	TRINITY_DN12929_c0_g1_TRINITY_DN12929_c0_g1_i1_g.8785_m.8785	hypothetical protein SORBI_3001G144150	405	2	1.99572E-34	73.5
[BLASTED]	TRINITY_DN12929_c0_g1_TRINITY_DN12929_c0_g1_i2_g.8788_m.8788	hypothetical protein SORBI_3001G144150	405	2	1.99572E-34	73.5
[BLASTED, MAPPED, ANNOTATED]	TRINITY_DN12932_c0_g1_TRINITY_DN12932_c0_g1_i1_g.8783_m.8783	Chromosomal replication initiator	321	20	2.82166E-68	90.4	1	C:GO:0009507	C:chloroplast
[BLASTED, MAPPED, ANNOTATED]	TRINITY_DN12933_c0_g1_TRINITY_DN12933_c0_g1_i1_g.8826_m.8826	vacuolar membrane	402	20	2.45279E-44	56.85	1	C:GO:0016020	C:membrane
[BLASTED, MAPPED, ANNOTATED]	TRINITY_DN12934_c0_g1_TRINITY_DN12934_c0_g1_i1_g.8831_m.8831	tryptophanyl-tRNA synthetase	1464	20	0.0	91.55	4	F:GO:0005524; C:GO:0005737; P:GO:0006436; F:GO:0004830	F:ATP binding; C:cytoplasm; P:tryptophanyl-tRNA aminoacylation; F:tryptophan-tRNA ligase activity	EC:6.1.1.2	Tryptophan--tRNA ligase
[BLASTED, MAPPED, ANNOTATED]	TRINITY_DN12934_c0_g1_TRINITY_DN12934_c0_g1_i1_g.8832_m.8832	tryptophanyl-tRNA synthetase	948	20	0.0	92.8	4	F:GO:0005524; C:GO:0005737; P:GO:0006436; F:GO:0004830	F:ATP binding; C:cytoplasm; P:tryptophanyl-tRNA aminoacylation; F:tryptophan-tRNA ligase activity	EC:6.1.1.2	Tryptophan--tRNA ligase
[BLASTED, MAPPED, ANNOTATED]	TRINITY_DN12935_c0_g1_TRINITY_DN12935_c0_g1_i1_g.8830_m.8830	Mg2+ transporter -like Zinc transport	510	20	6.01209E-71	85.7	15	P:GO:0055085; F:GO:0004691; F:GO:0046873; P:GO:0045014; P:GO:0006468; P:GO:1903759; C:GO:0005773; C:GO:0005952; C:GO:0005634; F:GO:0005524; P:GO:0010515; P:GO:0072353; C:GO:0016021; C:GO:0005829; P:GO:0030001	P:transmembrane transport; F:cAMP-dependent protein kinase activity; F:metal ion transmembrane transporter activity; P:negative regulation of transcription by glucose; P:protein phosphorylation; P:signal transduction involved in regulation of aerobic respiration; C:vacuole; C:cAMP-dependent protein kinase complex; C:nucleus; F:ATP binding; P:negative regulation of induction of conjugation with ce…	EC:2.7.11; EC:2.7.11.11	Transferring phosphorus-containing groups; cAMP-dependent protein kinase
[BLASTED, MAPPED]	TRINITY_DN12936_c0_g1_TRINITY_DN12936_c0_g1_i1_g.8764_m.8764	arrestin domain-containing	1977	20	0.0	75.75	1	F:GO:0016874	F:ligase activity
[BLASTED, MAPPED, ANNOTATED]	TRINITY_DN12938_c0_g1_TRINITY_DN12938_c0_g1_i1_g.8833_m.8833	tannase and feruloyl esterase	852	20	1.18914E-140	74.05	3	P:GO:0016998; C:GO:0005576; F:GO:0030600	P:cell wall macromolecule catabolic process; C:extracellular region; F:feruloyl esterase activity	EC:3.1.1.73; EC:3.1.1.1	Feruloyl esterase; Carboxylesterase
[BLASTED, MAPPED, ANNOTATED]	TRINITY_DN12941_c0_g1_TRINITY_DN12941_c0_g1_i1_g.8839_m.8839	Thioredoxin	705	20	2.8492E-82	71.85	6	C:GO:0005623; F:GO:0003824; C:GO:0016020; P:GO:0044710; P:GO:0071704; P:GO:0009987	C:cell; F:catalytic activity; C:membrane; P:single-organism metabolic process; P:organic substance metabolic process; P:cellular process
[BLASTED, MAPPED, ANNOTATED]	TRINITY_DN12941_c0_g1_TRINITY_DN12941_c0_g1_i2_g.8841_m.8841	thioredoxin	378	20	2.15974E-23	76.7	10	F:GO:0015035; F:GO:0003735; C:GO:0016020; P:GO:0006662; F:GO:0008168; P:GO:0045454; P:GO:0055114; C:GO:0005763; P:GO:0006412; P:GO:0032259	F:protein disulfide oxidoreductase activity; F:structural constituent of ribosome; C:membrane; P:glycerol ether metabolic process; F:methyltransferase activity; P:cell redox homeostasis; P:oxidation-reduction process; C:mitochondrial small ribosomal subunit; P:translation; P:methylation
[BLASTED, MAPPED, ANNOTATED]	TRINITY_DN12941_c0_g1_TRINITY_DN12941_c0_g1_i2_g.8840_m.8840	thioredoxin	579	20	1.25856E-68	81.25	10	F:GO:0015035; F:GO:0003735; C:GO:0016021; P:GO:0006662; F:GO:0008168; P:GO:0045454; P:GO:0055114; C:GO:0005763; P:GO:0006412; P:GO:0032259	F:protein disulfide oxidoreductase activity; F:structural constituent of ribosome; C:integral component of membrane; P:glycerol ether metabolic process; F:methyltransferase activity; P:cell redox homeostasis; P:oxidation-reduction process; C:mitochondrial small ribosomal subunit; P:translation; P:methylation
[BLASTED, MAPPED, ANNOTATED]	TRINITY_DN12945_c0_g1_TRINITY_DN12945_c0_g1_i1_g.8834_m.8834	Disease resistance RPM1	513	20	4.68412E-102	69.1	1	F:GO:0043531	F:ADP binding
[BLASTED, MAPPED, ANNOTATED]	TRINITY_DN12952_c0_g1_TRINITY_DN12952_c0_g1_i1_g.8857_m.8857	LOW PSII ACCUMULATION chloroplastic isoform X1	444	20	6.41989E-85	85.45	2	C:GO:0016021; C:GO:0009536	C:integral component of membrane; C:plastid
[BLASTED, MAPPED, ANNOTATED]	TRINITY_DN12954_c0_g1_TRINITY_DN12954_c0_g1_i1_g.8823_m.8823	hypothetical protein A0O28_0089380	1002	20	9.79136E-180	81.7	2	F:GO:0016491; P:GO:0055114	F:oxidoreductase activity; P:oxidation-reduction process
[BLASTED, MAPPED, ANNOTATED]	TRINITY_DN12955_c0_g1_TRINITY_DN12955_c0_g1_i1_g.8855_m.8855	carbohydrate binding	306	20	9.81716E-20	62.4	1	F:GO:0005488	F:binding
[BLASTED, MAPPED, ANNOTATED]	TRINITY_DN12955_c0_g1_TRINITY_DN12955_c0_g1_i1_g.8854_m.8854	carbohydrate binding	345	20	1.53482E-25	63.2	1	F:GO:0005488	F:binding
[BLASTED, MAPPED, ANNOTATED]	TRINITY_DN12955_c0_g1_TRINITY_DN12955_c0_g1_i1_g.8853_m.8853	carbohydrate binding	405	20	6.4202E-32	62.45	2	F:GO:0003824; F:GO:0005488	F:catalytic activity; F:binding
[BLASTED, MAPPED, ANNOTATED]	TRINITY_DN12955_c0_g1_TRINITY_DN12955_c0_g1_i2_g.8856_m.8856	carbohydrate binding	396	20	6.7828E-32	63.5	2	F:GO:0003824; F:GO:0005488	F:catalytic activity; F:binding
[BLASTED, MAPPED, ANNOTATED]	TRINITY_DN12956_c0_g1_TRINITY_DN12956_c0_g1_i1_g.8844_m.8844	methyltransferase domain-containing	543	20	1.09483E-56	77.45	3	F:GO:0008168; F:GO:0005488; P:GO:0032259	F:methyltransferase activity; F:binding; P:methylation
[BLASTED, MAPPED, ANNOTATED]	TRINITY_DN12956_c0_g1_TRINITY_DN12956_c0_g1_i1_g.8843_m.8843	related to methyltransferase	660	20	9.56394E-80	76.9	2	F:GO:0008168; P:GO:0032259	F:methyltransferase activity; P:methylation
[BLASTED, MAPPED, ANNOTATED]	TRINITY_DN12956_c0_g1_TRINITY_DN12956_c0_g1_i2_g.8846_m.8846	related to methyltransferase	1086	20	8.56258E-145	75.85	1	F:GO:0016740	F:transferase activity
[BLASTED]	TRINITY_DN12958_c0_g1_TRINITY_DN12958_c0_g1_i1_g.8842_m.8842	hypothetical protein IMG5_162360	471	1	8.39729E-4	42.0
[BLASTED, MAPPED, ANNOTATED]	TRINITY_DN12959_c0_g1_TRINITY_DN12959_c0_g1_i1_g.8852_m.8852	Nucleic acid- OB-fold	2100	20	0.0	81.0	7	C:GO:0032040; P:GO:0000472; P:GO:0000480; P:GO:0000447; F:GO:0008266; C:GO:0005730; P:GO:0000464	C:small-subunit processome; P:endonucleolytic cleavage to generate mature 5'-end of SSU-rRNA from (SSU-rRNA, 5.8S rRNA, LSU-rRNA); P:endonucleolytic cleavage in 5'-ETS of tricistronic rRNA transcript (SSU-rRNA, 5.8S rRNA, LSU-rRNA); P:endonucleolytic cleavage in ITS1 to separate SSU-rRNA from 5.8S rRNA and LSU-rRNA from tricistronic rRNA transcript (SSU-rRNA, 5.8S rRNA, LSU-rRNA); F:poly(U) RNA b…
[BLASTED, MAPPED, ANNOTATED]	TRINITY_DN1295_c0_g1_TRINITY_DN1295_c0_g1_i1_g.927_m.927	Small nuclear ribonucleo Sm D1	405	20	3.85973E-59	96.35	9	C:GO:0000243; C:GO:0046540; C:GO:0005682; C:GO:0005829; C:GO:0019013; F:GO:0003729; C:GO:0071004; C:GO:0005685; P:GO:0000398	C:commitment complex; C:U4/U6 x U5 tri-snRNP complex; C:U5 snRNP; C:cytosol; C:viral nucleocapsid; F:mRNA binding; C:U2-type prespliceosome; C:U1 snRNP; P:mRNA splicing, via spliceosome
[BLASTED, MAPPED, ANNOTATED]	TRINITY_DN1295_c0_g1_TRINITY_DN1295_c0_g1_i2_g.931_m.931	Small nuclear ribonucleo Sm D1	312	20	3.13452E-36	95.95	9	C:GO:0000243; C:GO:0046540; C:GO:0005682; C:GO:0005829; C:GO:0019013; F:GO:0003729; C:GO:0071004; C:GO:0005685; P:GO:0000398	C:commitment complex; C:U4/U6 x U5 tri-snRNP complex; C:U5 snRNP; C:cytosol; C:viral nucleocapsid; F:mRNA binding; C:U2-type prespliceosome; C:U1 snRNP; P:mRNA splicing, via spliceosome
[BLASTED, MAPPED, ANNOTATED]	TRINITY_DN1295_c0_g1_TRINITY_DN1295_c0_g1_i2_g.930_m.930	small nuclear ribonucleo D1	342	20	4.19398E-54	96.8	9	C:GO:0000243; C:GO:0046540; C:GO:0005682; C:GO:0005829; C:GO:0019013; F:GO:0003729; C:GO:0071004; C:GO:0005685; P:GO:0000398	C:commitment complex; C:U4/U6 x U5 tri-snRNP complex; C:U5 snRNP; C:cytosol; C:viral nucleocapsid; F:mRNA binding; C:U2-type prespliceosome; C:U1 snRNP; P:mRNA splicing, via spliceosome
[NO-BLAST]	TRINITY_DN12961_c0_g1_TRINITY_DN12961_c0_g1_i2_g.8836_m.8836	---NA---	393
[BLASTED, MAPPED, ANNOTATED]	TRINITY_DN12963_c0_g1_TRINITY_DN12963_c0_g1_i1_g.8847_m.8847	CK1 CK1 CK1-D kinase	696	20	2.31825E-158	98.9	21	P:GO:0006281; P:GO:0036289; C:GO:0032153; C:GO:0033551; P:GO:0006282; P:GO:0038083; P:GO:0007067; P:GO:0002098; F:GO:0004674; C:GO:0005886; P:GO:0051455; C:GO:0005634; F:GO:0005524; C:GO:0005934; F:GO:0004713; P:GO:0006888; P:GO:1990443; C:GO:0005935; C:GO:0005816; P:GO:0042274; C:GO:0005829	P:DNA repair; P:peptidyl-serine autophosphorylation; C:cell division site; C:monopolin complex; P:regulation of DNA repair; P:peptidyl-tyrosine autophosphorylation; P:mitotic nuclear division; P:tRNA wobble uridine modification; F:protein serine/threonine kinase activity; C:plasma membrane; P:attachment of spindle microtubules to kinetochore involved in homologous chromosome segregation; C:nucleu…	EC:2.7.10; EC:2.7.11	Transferring phosphorus-containing groups; Transferring phosphorus-containing groups
[BLASTED, MAPPED, ANNOTATED]	TRINITY_DN12963_c0_g1_TRINITY_DN12963_c0_g1_i2_g.8850_m.8850	CK1 CK1 CK1-D kinase	744	20	5.87765E-159	98.85	21	P:GO:0006281; P:GO:0036289; C:GO:0032153; C:GO:0033551; P:GO:0006282; P:GO:0038083; P:GO:0007067; P:GO:0002098; F:GO:0004674; C:GO:0005886; P:GO:0051455; C:GO:0005634; F:GO:0005524; C:GO:0005934; F:GO:0004713; P:GO:0006888; P:GO:1990443; C:GO:0005935; C:GO:0005816; P:GO:0042274; C:GO:0005829	P:DNA repair; P:peptidyl-serine autophosphorylation; C:cell division site; C:monopolin complex; P:regulation of DNA repair; P:peptidyl-tyrosine autophosphorylation; P:mitotic nuclear division; P:tRNA wobble uridine modification; F:protein serine/threonine kinase activity; C:plasma membrane; P:attachment of spindle microtubules to kinetochore involved in homologous chromosome segregation; C:nucleu…	EC:2.7.10; EC:2.7.11	Transferring phosphorus-containing groups; Transferring phosphorus-containing groups
[BLASTED]	TRINITY_DN12969_c0_g1_TRINITY_DN12969_c0_g1_i1_g.8864_m.8864	hypothetical protein SORBI_3002G165020	345	1	4.02116E-31	100.0
[BLASTED]	TRINITY_DN12970_c0_g1_TRINITY_DN12970_c0_g1_i1_g.8803_m.8803	probable TPM2- isoform 2	486	20	3.08723E-51	91.55
[BLASTED, MAPPED]	TRINITY_DN1297_c0_g1_TRINITY_DN1297_c0_g1_i1_g.843_m.843	P-loop containing nucleoside triphosphate hydrolase	1068	20	3.0627E-69	49.75	4	F:GO:0005524; C:GO:0016020; C:GO:0016021; F:GO:0016787	F:ATP binding; C:membrane; C:integral component of membrane; F:hydrolase activity
[BLASTED, MAPPED, ANNOTATED]	TRINITY_DN12984_c0_g1_TRINITY_DN12984_c0_g1_i1_g.8865_m.8865	AN1-type zinc finger 5	306	20	1.17936E-10	59.8	1	F:GO:0046872	F:metal ion binding
[NO-BLAST]	TRINITY_DN12987_c0_g1_TRINITY_DN12987_c0_g1_i1_g.8862_m.8862	---NA---	900
[BLASTED, MAPPED, ANNOTATED]	TRINITY_DN12996_c0_g1_TRINITY_DN12996_c0_g1_i1_g.8827_m.8827	Heat shock 90-2	303	20	3.05195E-18	86.3	4	F:GO:0005524; F:GO:0051082; P:GO:0006457; P:GO:0006950	F:ATP binding; F:unfolded protein binding; P:protein folding; P:response to stress
[BLASTED, MAPPED, ANNOTATED]	TRINITY_DN13003_c0_g1_TRINITY_DN13003_c0_g1_i1_g.8886_m.8886	cation channel family	1206	20	0.0	85.05	5	F:GO:0005509; C:GO:0005891; P:GO:0034765; P:GO:0070588; F:GO:0005245	F:calcium ion binding; C:voltage-gated calcium channel complex; P:regulation of ion transmembrane transport; P:calcium ion transmembrane transport; F:voltage-gated calcium channel activity
[BLASTED]	TRINITY_DN13007_c0_g1_TRINITY_DN13007_c0_g1_i1_g.8884_m.8884	hypothetical protein SORBIDRAFT_04g021840	351	2	9.98415E-12	100.0
[BLASTED, MAPPED, ANNOTATED]	TRINITY_DN13008_c0_g1_TRINITY_DN13008_c0_g1_i1_g.8890_m.8890	retrotransposon Ty1-copia subclass	426	20	4.90663E-11	77.6	3	F:GO:0003676; C:GO:0005739; C:GO:0009536	F:nucleic acid binding; C:mitochondrion; C:plastid
[BLASTED, MAPPED, ANNOTATED]	TRINITY_DN13014_c0_g1_TRINITY_DN13014_c0_g1_i1_g.8881_m.8881	D-3-phosphoglycerate dehydrogenase chloroplastic-like	522	20	2.71429E-61	92.05	6	F:GO:0051287; F:GO:0004617; P:GO:0006564; P:GO:0055114; F:GO:0016597; C:GO:0009536	F:NAD binding; F:phosphoglycerate dehydrogenase activity; P:L-serine biosynthetic process; P:oxidation-reduction process; F:amino acid binding; C:plastid	EC:1.1.1.95	Phosphoglycerate dehydrogenase
[BLASTED, MAPPED]	TRINITY_DN13015_c0_g1_TRINITY_DN13015_c0_g1_i1_g.8871_m.8871	secreted proline-rich	1296	6	8.47415E-114	51.0	2	C:GO:0016020; C:GO:0016021	C:membrane; C:integral component of membrane
[BLASTED, MAPPED, ANNOTATED]	TRINITY_DN13017_c0_g1_TRINITY_DN13017_c0_g1_i1_g.8892_m.8892	retrotransposon unclassified	474	20	3.5645E-69	80.25	11	C:GO:0005634; F:GO:0003677; F:GO:0003964; F:GO:0003723; F:GO:0004190; P:GO:0006508; P:GO:0006310; P:GO:0015074; P:GO:0006278; P:GO:0006333; F:GO:0003682	C:nucleus; F:DNA binding; F:RNA-directed DNA polymerase activity; F:RNA binding; F:aspartic-type endopeptidase activity; P:proteolysis; P:DNA recombination; P:DNA integration; P:RNA-dependent DNA biosynthetic process; P:chromatin assembly or disassembly; F:chromatin binding	EC:3.4.23; EC:2.7.7.49	Acting on peptide bonds (peptidases); RNA-directed DNA polymerase
[BLASTED, MAPPED, ANNOTATED]	TRINITY_DN13019_c0_g1_TRINITY_DN13019_c0_g1_i1_g.8878_m.8878	GLABRA2 expression modulator	429	20	3.83833E-85	91.15	1	C:GO:0009536	C:plastid
[BLASTED, MAPPED]	TRINITY_DN1301_c0_g1_TRINITY_DN1301_c0_g1_i1_g.944_m.944	N-formylglutamate amidohydrolase	366	20	8.5413E-25	55.4	3	P:GO:0009253; F:GO:0008745; F:GO:0016787	P:peptidoglycan catabolic process; F:N-acetylmuramoyl-L-alanine amidase activity; F:hydrolase activity
[BLASTED, MAPPED, ANNOTATED]	TRINITY_DN13020_c0_g1_TRINITY_DN13020_c0_g1_i1_g.8887_m.8887	ethanolamine-phosphate cytidylyltransferase	342	20	5.08409E-56	93.0	5	C:GO:0005634; F:GO:0004306; P:GO:0006646; C:GO:0016021; C:GO:0005829	C:nucleus; F:ethanolamine-phosphate cytidylyltransferase activity; P:phosphatidylethanolamine biosynthetic process; C:integral component of membrane; C:cytosol	EC:2.7.7.14	Ethanolamine-phosphate cytidylyltransferase
[NO-BLAST]	TRINITY_DN13021_c0_g1_TRINITY_DN13021_c0_g1_i1_g.8895_m.8895	---NA---	384
[NO-BLAST]	TRINITY_DN13021_c0_g1_TRINITY_DN13021_c0_g1_i2_g.8898_m.8898	---NA---	372
[BLASTED, MAPPED, ANNOTATED]	TRINITY_DN13024_c0_g1_TRINITY_DN13024_c0_g1_i1_g.8872_m.8872	calcineurin-like phosphoesterase	375	20	4.32201E-35	62.45	1	F:GO:0016787	F:hydrolase activity
[BLASTED, MAPPED]	TRINITY_DN13025_c0_g1_TRINITY_DN13025_c0_g1_i1_g.8877_m.8877	F-box LRR-repeat At5g02700	657	20	2.47729E-71	58.75	2	F:GO:0003677; C:GO:0005739	F:DNA binding; C:mitochondrion
[NO-BLAST]	TRINITY_DN13034_c0_g1_TRINITY_DN13034_c0_g1_i2_g.8900_m.8900	---NA---	330
[BLASTED, MAPPED, ANNOTATED]	TRINITY_DN1303_c0_g1_TRINITY_DN1303_c0_g1_i1_g.953_m.953	pentatricopeptide repeat-containing At3g29230-like	378	20	5.18527E-78	90.1	1	C:GO:0005739	C:mitochondrion
[BLASTED, MAPPED]	TRINITY_DN13042_c0_g1_TRINITY_DN13042_c0_g1_i1_g.8907_m.8907	kinase domain	1095	2	5.36065E-8	59.0	2	P:GO:0016310; F:GO:0016301	P:phosphorylation; F:kinase activity
[BLASTED]	TRINITY_DN13044_c0_g1_TRINITY_DN13044_c0_g1_i1_g.8901_m.8901	hypothetical protein SORBI_3010G172300	441	1	7.02446E-50	100.0
[BLASTED, MAPPED, ANNOTATED]	TRINITY_DN13049_c0_g1_TRINITY_DN13049_c0_g1_i2_g.8874_m.8874	reticuline oxidase	423	20	1.96367E-31	76.9	3	F:GO:0016614; F:GO:0050660; P:GO:0055114	F:oxidoreductase activity, acting on CH-OH group of donors; F:flavin adenine dinucleotide binding; P:oxidation-reduction process
[BLASTED, MAPPED, ANNOTATED]	TRINITY_DN13052_c0_g1_TRINITY_DN13052_c0_g1_i1_g.8906_m.8906	IRK-interacting	486	20	5.10937E-92	85.0	1	C:GO:0009536	C:plastid
[BLASTED, MAPPED, ANNOTATED]	TRINITY_DN1305_c0_g1_TRINITY_DN1305_c0_g1_i1_g.949_m.949	galactonate dehydratase	390	20	8.42349E-81	93.8	3	P:GO:0009063; P:GO:0044271; F:GO:0003824	P:cellular amino acid catabolic process; P:cellular nitrogen compound biosynthetic process; F:catalytic activity
[BLASTED, MAPPED, ANNOTATED]	TRINITY_DN1305_c0_g1_TRINITY_DN1305_c0_g1_i2_g.952_m.952	galactonate dehydratase	339	20	1.19544E-68	94.3	3	P:GO:0009063; P:GO:0044271; F:GO:0003824	P:cellular amino acid catabolic process; P:cellular nitrogen compound biosynthetic process; F:catalytic activity
[NO-BLAST]	TRINITY_DN13062_c0_g1_TRINITY_DN13062_c0_g1_i2_g.8910_m.8910	---NA---	336
[BLASTED, MAPPED, ANNOTATED]	TRINITY_DN13075_c0_g1_TRINITY_DN13075_c0_g1_i1_g.8911_m.8911	Wall-associated receptor kinase 2	351	20	1.29677E-41	60.35	1	F:GO:0005488	F:binding
[BLASTED, MAPPED, ANNOTATED]	TRINITY_DN13077_c0_g1_TRINITY_DN13077_c0_g1_i1_g.8913_m.8913	carotenoid ester lipase precursor	324	20	4.05994E-37	70.15	1	F:GO:0016787	F:hydrolase activity
[BLASTED, MAPPED, ANNOTATED]	TRINITY_DN13077_c0_g1_TRINITY_DN13077_c0_g1_i1_g.8912_m.8912	carotenoid ester lipase precursor	513	20	2.84031E-85	73.9	1	F:GO:0016787	F:hydrolase activity
[BLASTED, MAPPED, ANNOTATED]	TRINITY_DN13077_c0_g1_TRINITY_DN13077_c0_g1_i2_g.8914_m.8914	carotenoid ester lipase precursor	690	20	1.37006E-110	71.2	1	F:GO:0016787	F:hydrolase activity
[BLASTED, MAPPED, ANNOTATED]	TRINITY_DN13089_c0_g1_TRINITY_DN13089_c0_g1_i1_g.8866_m.8866	chitin deacetylase	864	20	1.80626E-102	70.1	1	F:GO:0016787	F:hydrolase activity
[BLASTED, MAPPED, ANNOTATED]	TRINITY_DN13099_c0_g1_TRINITY_DN13099_c0_g1_i1_g.8876_m.8876	MADS-box transcription factor 26	609	20	3.03197E-146	91.15	8	P:GO:0048364; C:GO:0005634; F:GO:0003677; F:GO:0003700; P:GO:0006351; P:GO:0006355; F:GO:0046983; P:GO:0010228	P:root development; C:nucleus; F:DNA binding; F:transcription factor activity, sequence-specific DNA binding; P:transcription, DNA-templated; P:regulation of transcription, DNA-templated; F:protein dimerization activity; P:vegetative to reproductive phase transition of meristem
[BLASTED]	TRINITY_DN13100_c0_g1_TRINITY_DN13100_c0_g1_i1_g.8931_m.8931	hypothetical protein SORBI_3010G226700	525	1	3.09028E-17	85.0
[NO-BLAST]	TRINITY_DN13101_c0_g1_TRINITY_DN13101_c0_g1_i1_g.8934_m.8934	---NA---	318
[BLASTED, MAPPED, ANNOTATED]	TRINITY_DN13106_c0_g1_TRINITY_DN13106_c0_g1_i1_g.8944_m.8944	plasma membrane ATPase-like	339	20	6.85906E-61	90.15	8	C:GO:0005887; F:GO:0005524; P:GO:0051453; F:GO:0046872; C:GO:0043231; P:GO:1902600; F:GO:0008553; P:GO:0006754	C:integral component of plasma membrane; F:ATP binding; P:regulation of intracellular pH; F:metal ion binding; C:intracellular membrane-bounded organelle; P:hydrogen ion transmembrane transport; F:hydrogen-exporting ATPase activity, phosphorylative mechanism; P:ATP biosynthetic process	EC:3.6.1.3; EC:3.6.3.6; EC:3.6.1.15	Adenosinetriphosphatase; Proton-exporting ATPase; Nucleoside-triphosphate phosphatase
[BLASTED, MAPPED]	TRINITY_DN13115_c0_g1_TRINITY_DN13115_c0_g1_i2_g.8918_m.8918	reverse transcriptase	303	20	3.33057E-15	52.6	10	F:GO:0000166; F:GO:0016887; F:GO:0005524; F:GO:0003964; F:GO:0042626; P:GO:0055085; C:GO:0016020; C:GO:0016021; P:GO:0006278; P:GO:0006810	F:nucleotide binding; F:ATPase activity; F:ATP binding; F:RNA-directed DNA polymerase activity; F:ATPase activity, coupled to transmembrane movement of substances; P:transmembrane transport; C:membrane; C:integral component of membrane; P:RNA-dependent DNA biosynthetic process; P:transport
[BLASTED, MAPPED, ANNOTATED]	TRINITY_DN1311_c0_g1_TRINITY_DN1311_c0_g1_i1_g.954_m.954	hypothetical protein CC1G_03251	468	20	2.71677E-51	76.85	1	F:GO:0048037	F:cofactor binding
[NO-BLAST]	TRINITY_DN13122_c0_g1_TRINITY_DN13122_c0_g1_i1_g.8922_m.8922	---NA---	858
[NO-BLAST]	TRINITY_DN13122_c0_g1_TRINITY_DN13122_c0_g1_i2_g.8924_m.8924	---NA---	993
[BLASTED]	TRINITY_DN13126_c0_g1_TRINITY_DN13126_c0_g1_i1_g.8927_m.8927	PREDICTED: uncharacterized protein LOC109160505	471	20	1.02277E-47	67.6
[BLASTED, MAPPED, ANNOTATED]	TRINITY_DN13128_c0_g1_TRINITY_DN13128_c0_g1_i1_g.8949_m.8949	U3 small nucleolar ribonucleo IMP4	912	20	0.0	97.85	8	C:GO:0032040; F:GO:0030515; P:GO:0042274; C:GO:0034457; C:GO:0019013; F:GO:0042134; F:GO:0043047; P:GO:0006364	C:small-subunit processome; F:snoRNA binding; P:ribosomal small subunit biogenesis; C:Mpp10 complex; C:viral nucleocapsid; F:rRNA primary transcript binding; F:single-stranded telomeric DNA binding; P:rRNA processing
[NO-BLAST]	TRINITY_DN13129_c0_g1_TRINITY_DN13129_c0_g1_i1_g.8954_m.8954	---NA---	318
[BLASTED]	TRINITY_DN1312_c0_g1_TRINITY_DN1312_c0_g1_i1_g.956_m.956	hypothetical protein NECHADRAFT_78331	564	20	7.21436E-43	59.75
[BLASTED]	TRINITY_DN13131_c0_g1_TRINITY_DN13131_c0_g1_i1_g.8956_m.8956	large proline-rich BAG6-like	333	6	1.29712E-20	83.83
[BLASTED, MAPPED, ANNOTATED]	TRINITY_DN13135_c0_g1_TRINITY_DN13135_c0_g1_i2_g.8936_m.8936	60S ribosomal L10-A	666	20	7.84718E-160	98.4	5	P:GO:0006415; F:GO:0003735; P:GO:0002181; C:GO:0022625; P:GO:0000027	P:translational termination; F:structural constituent of ribosome; P:cytoplasmic translation; C:cytosolic large ribosomal subunit; P:ribosomal large subunit assembly
[BLASTED, MAPPED, ANNOTATED]	TRINITY_DN13135_c0_g1_TRINITY_DN13135_c0_g1_i3_g.8938_m.8938	60S ribosomal L10	690	20	8.20268E-142	92.9	4	P:GO:0006415; F:GO:0003735; C:GO:0022625; P:GO:0000027	P:translational termination; F:structural constituent of ribosome; C:cytosolic large ribosomal subunit; P:ribosomal large subunit assembly
[BLASTED, MAPPED]	TRINITY_DN13144_c0_g1_TRINITY_DN13144_c0_g1_i1_g.8959_m.8959	AC051624_3 retroelement	372	20	1.18004E-20	72.7	3	F:GO:0003676; C:GO:0005634; P:GO:0015074	F:nucleic acid binding; C:nucleus; P:DNA integration
[BLASTED, MAPPED]	TRINITY_DN13144_c0_g1_TRINITY_DN13144_c0_g1_i1_g.8960_m.8960	AC051624_3 retroelement	372	20	9.42955E-21	72.7	3	F:GO:0003676; C:GO:0005634; P:GO:0015074	F:nucleic acid binding; C:nucleus; P:DNA integration
[BLASTED, MAPPED, ANNOTATED]	TRINITY_DN1314_c0_g1_TRINITY_DN1314_c0_g1_i1_g.932_m.932	glycoside hydrolase family 31	417	20	6.25215E-10	51.35	1	F:GO:0016798	F:hydrolase activity, acting on glycosyl bonds
[BLASTED, MAPPED, ANNOTATED]	TRINITY_DN13153_c0_g1_TRINITY_DN13153_c0_g1_i1_g.8964_m.8964	geraniol 8-hydroxylase-like	735	20	7.69188E-92	70.7	4	F:GO:0046872; C:GO:0016020; P:GO:0044550; F:GO:0016709	F:metal ion binding; C:membrane; P:secondary metabolite biosynthetic process; F:oxidoreductase activity, acting on paired donors, with incorporation or reduction of molecular oxygen, NAD(P)H as one donor, and incorporation of one atom of oxygen	EC:1.14.13	Acting on paired donors, with incorporation or reduction of molecular oxygen. The oxygen incorporated need not be derived from O(2)
[BLASTED, MAPPED, ANNOTATED]	TRINITY_DN13158_c0_g1_TRINITY_DN13158_c0_g1_i1_g.8928_m.8928	Purple acid phosphatase 3	516	20	1.12949E-121	91.6	2	P:GO:0016311; F:GO:0003993	P:dephosphorylation; F:acid phosphatase activity	EC:3.1.3.41; EC:3.1.3.2	4-nitrophenylphosphatase; Acid phosphatase
[BLASTED, MAPPED]	TRINITY_DN13165_c0_g1_TRINITY_DN13165_c0_g1_i1_g.8941_m.8941	MFS general substrate transporter	1428	20	1.08378E-135	58.2	7	P:GO:0006913; P:GO:0055085; C:GO:0016020; C:GO:0016021; F:GO:0017056; F:GO:0005215; C:GO:0005643	P:nucleocytoplasmic transport; P:transmembrane transport; C:membrane; C:integral component of membrane; F:structural constituent of nuclear pore; F:transporter activity; C:nuclear pore
[BLASTED, MAPPED, ANNOTATED]	TRINITY_DN13175_c0_g1_TRINITY_DN13175_c0_g1_i1_g.8966_m.8966	Peroxidase 64	396	20	1.59858E-70	76.45	10	F:GO:0004601; P:GO:0006979; F:GO:0046872; P:GO:0098869; P:GO:0009664; P:GO:0055114; C:GO:0005576; C:GO:0009505; F:GO:0020037; P:GO:0042744	F:peroxidase activity; P:response to oxidative stress; F:metal ion binding; P:cellular oxidant detoxification; P:plant-type cell wall organization; P:oxidation-reduction process; C:extracellular region; C:plant-type cell wall; F:heme binding; P:hydrogen peroxide catabolic process	EC:1.11.1.7	Peroxidase
[BLASTED, MAPPED, ANNOTATED]	TRINITY_DN13175_c0_g1_TRINITY_DN13175_c0_g1_i1_g.8968_m.8968	Peroxidase 64	339	20	8.88487E-71	82.1	10	F:GO:0004601; P:GO:0006979; F:GO:0046872; P:GO:0098869; P:GO:0009664; P:GO:0055114; C:GO:0005576; C:GO:0009505; F:GO:0020037; P:GO:0042744	F:peroxidase activity; P:response to oxidative stress; F:metal ion binding; P:cellular oxidant detoxification; P:plant-type cell wall organization; P:oxidation-reduction process; C:extracellular region; C:plant-type cell wall; F:heme binding; P:hydrogen peroxide catabolic process	EC:1.11.1.7	Peroxidase
[BLASTED, MAPPED, ANNOTATED]	TRINITY_DN13178_c0_g1_TRINITY_DN13178_c0_g1_i1_g.8962_m.8962	60s ribosomal l27	372	20	6.64509E-38	78.5	3	F:GO:0003735; C:GO:0022625; P:GO:0006412	F:structural constituent of ribosome; C:cytosolic large ribosomal subunit; P:translation
[NO-BLAST]	TRINITY_DN13184_c0_g1_TRINITY_DN13184_c0_g1_i1_g.8921_m.8921	---NA---	330
[NO-BLAST]	TRINITY_DN13184_c0_g1_TRINITY_DN13184_c0_g1_i1_g.8920_m.8920	---NA---	339
[BLASTED, MAPPED, ANNOTATED]	TRINITY_DN13195_c0_g1_TRINITY_DN13195_c0_g1_i1_g.8969_m.8969	indoleamine 2,3-dioxygenase	435	20	3.51672E-20	52.55	5	F:GO:0016702; P:GO:0006569; P:GO:0050794; C:GO:0005737; P:GO:0048518	F:oxidoreductase activity, acting on single donors with incorporation of molecular oxygen, incorporation of two atoms of oxygen; P:tryptophan catabolic process; P:regulation of cellular process; C:cytoplasm; P:positive regulation of biological process	EC:1.13.11	Acting on single donors with incorporation of molecular oxygen (oxygenases). The oxygen incorporated need not be derived from O(2)
[BLASTED]	TRINITY_DN13199_c0_g1_TRINITY_DN13199_c0_g1_i1_g.8965_m.8965	hypothetical protein TTHERM_00572140	885	20	5.7229E-31	53.95
[BLASTED, MAPPED, ANNOTATED]	TRINITY_DN131_c0_g1_TRINITY_DN131_c0_g1_i1_g.95_m.95	ribosomal subunit L31	585	20	3.14421E-54	90.5	3	F:GO:0003735; P:GO:0032543; C:GO:0005762	F:structural constituent of ribosome; P:mitochondrial translation; C:mitochondrial large ribosomal subunit
[BLASTED, MAPPED, ANNOTATED]	TRINITY_DN131_c0_g1_TRINITY_DN131_c0_g1_i2_g.98_m.98	ribosomal subunit L31	603	20	3.12288E-67	93.4	3	F:GO:0003735; P:GO:0032543; C:GO:0005762	F:structural constituent of ribosome; P:mitochondrial translation; C:mitochondrial large ribosomal subunit
[BLASTED, MAPPED, ANNOTATED]	TRINITY_DN13201_c0_g1_TRINITY_DN13201_c0_g1_i1_g.9005_m.9005	growth arrest-specific 8	576	20	7.99621E-72	70.45	3	P:GO:0048870; C:GO:0031514; F:GO:0005509	P:cell motility; C:motile cilium; F:calcium ion binding
[BLASTED, MAPPED, ANNOTATED]	TRINITY_DN13203_c0_g1_TRINITY_DN13203_c0_g1_i1_g.9007_m.9007	glutathione S-transferase GSTU6	384	20	8.20642E-33	78.85	4	P:GO:0009407; C:GO:0005737; P:GO:0006749; F:GO:0004364	P:toxin catabolic process; C:cytoplasm; P:glutathione metabolic process; F:glutathione transferase activity	EC:2.5.1.18	Glutathione transferase
[BLASTED, MAPPED, ANNOTATED]	TRINITY_DN13203_c0_g1_TRINITY_DN13203_c0_g1_i2_g.9008_m.9008	glutathione S-transferase GSTU6	309	20	3.53059E-52	78.8	4	P:GO:0009407; C:GO:0005737; P:GO:0006749; F:GO:0004364	P:toxin catabolic process; C:cytoplasm; P:glutathione metabolic process; F:glutathione transferase activity	EC:2.5.1.18	Glutathione transferase
[BLASTED, MAPPED, ANNOTATED]	TRINITY_DN13204_c0_g1_TRINITY_DN13204_c0_g1_i1_g.9009_m.9009	translation initiation factor RLI1	450	20	1.29952E-99	98.8	12	F:GO:0016887; C:GO:0005634; F:GO:0003743; F:GO:0005524; P:GO:0000054; P:GO:0006415; C:GO:0022626; F:GO:0005506; P:GO:0042273; P:GO:0032790; P:GO:0034599; P:GO:0006413	F:ATPase activity; C:nucleus; F:translation initiation factor activity; F:ATP binding; P:ribosomal subunit export from nucleus; P:translational termination; C:cytosolic ribosome; F:iron ion binding; P:ribosomal large subunit biogenesis; P:ribosome disassembly; P:cellular response to oxidative stress; P:translational initiation	EC:3.6.1.3; EC:3.6.1.15	Adenosinetriphosphatase; Nucleoside-triphosphate phosphatase
[BLASTED, MAPPED, ANNOTATED]	TRINITY_DN13204_c0_g1_TRINITY_DN13204_c0_g1_i2_g.9011_m.9011	Translation initiation factor RLI1	774	20	1.53137E-175	97.2	12	F:GO:0016887; C:GO:0005634; F:GO:0003743; F:GO:0005524; P:GO:0000054; P:GO:0006415; C:GO:0022626; F:GO:0005506; P:GO:0042273; P:GO:0032790; P:GO:0034599; P:GO:0006413	F:ATPase activity; C:nucleus; F:translation initiation factor activity; F:ATP binding; P:ribosomal subunit export from nucleus; P:translational termination; C:cytosolic ribosome; F:iron ion binding; P:ribosomal large subunit biogenesis; P:ribosome disassembly; P:cellular response to oxidative stress; P:translational initiation	EC:3.6.1.3; EC:3.6.1.15	Adenosinetriphosphatase; Nucleoside-triphosphate phosphatase
[BLASTED, MAPPED]	TRINITY_DN1320_c0_g1_TRINITY_DN1320_c0_g1_i1_g.936_m.936	NBS-LRR disease resistance	627	20	6.37364E-146	72.95	1	F:GO:0043531	F:ADP binding
[BLASTED, MAPPED, ANNOTATED]	TRINITY_DN13213_c0_g1_TRINITY_DN13213_c0_g1_i1_g.8970_m.8970	pectin acetylesterase 3	408	20	1.39865E-87	84.95	2	C:GO:0016021; F:GO:0016787	C:integral component of membrane; F:hydrolase activity
[BLASTED, MAPPED, ANNOTATED]	TRINITY_DN13217_c0_g1_TRINITY_DN13217_c0_g1_i1_g.8975_m.8975	thioredoxin M-type	420	20	2.925E-47	81.0	5	C:GO:0005623; F:GO:0015035; P:GO:0006662; P:GO:0045454; P:GO:0055114	C:cell; F:protein disulfide oxidoreductase activity; P:glycerol ether metabolic process; P:cell redox homeostasis; P:oxidation-reduction process
[BLASTED, MAPPED, ANNOTATED]	TRINITY_DN13217_c0_g1_TRINITY_DN13217_c0_g1_i2_g.8977_m.8977	thioredoxin M-type	405	20	1.69928E-47	80.9	5	C:GO:0005623; F:GO:0015035; P:GO:0006662; P:GO:0045454; P:GO:0055114	C:cell; F:protein disulfide oxidoreductase activity; P:glycerol ether metabolic process; P:cell redox homeostasis; P:oxidation-reduction process
[BLASTED, MAPPED]	TRINITY_DN1321_c0_g1_TRINITY_DN1321_c0_g1_i1_g.934_m.934	Intrastrand cross-link recognition [	363	20	1.40098E-9	66.15	9	P:GO:0000122; P:GO:0006281; P:GO:0008150; C:GO:0005634; F:GO:0043565; P:GO:0071456; C:GO:0005575; F:GO:0003684; F:GO:0003674	P:negative regulation of transcription from RNA polymerase II promoter; P:DNA repair; P:biological_process; C:nucleus; F:sequence-specific DNA binding; P:cellular response to hypoxia; C:cellular_component; F:damaged DNA binding; F:molecular_function
[BLASTED, MAPPED, ANNOTATED]	TRINITY_DN13220_c0_g1_TRINITY_DN13220_c0_g1_i1_g.8978_m.8978	ethylene-responsive transcription factor RAP2-11-like	303	20	1.48643E-14	99.15	5	C:GO:0005634; F:GO:0003677; F:GO:0003700; P:GO:0006351; P:GO:0006355	C:nucleus; F:DNA binding; F:transcription factor activity, sequence-specific DNA binding; P:transcription, DNA-templated; P:regulation of transcription, DNA-templated
[BLASTED, MAPPED, ANNOTATED]	TRINITY_DN13221_c0_g1_TRINITY_DN13221_c0_g1_i1_g.8980_m.8980	AF466646_7 poly	558	20	3.07088E-50	64.0	1	C:GO:0016020	C:membrane
[BLASTED, MAPPED, ANNOTATED]	TRINITY_DN13224_c0_g1_TRINITY_DN13224_c0_g1_i1_g.8993_m.8993	60S ribosomal L35	375	20	5.04586E-75	94.5	3	F:GO:0003735; C:GO:0005840; P:GO:0006412	F:structural constituent of ribosome; C:ribosome; P:translation
[BLASTED, MAPPED, ANNOTATED]	TRINITY_DN13225_c0_g1_TRINITY_DN13225_c0_g1_i1_g.8991_m.8991	AC084406_1 gag-pol poly	336	9	2.90287E-10	65.11	3	F:GO:0003676; F:GO:0046872; P:GO:0006259	F:nucleic acid binding; F:metal ion binding; P:DNA metabolic process
[BLASTED]	TRINITY_DN13226_c0_g1_TRINITY_DN13226_c0_g1_i2_g.8996_m.8996	predicted protein	906	20	2.62858E-24	55.75
[BLASTED, MAPPED, ANNOTATED]	TRINITY_DN13227_c0_g1_TRINITY_DN13227_c0_g1_i1_g.8999_m.8999	P-loop containing nucleoside triphosphate hydrolase superfamily	576	10	2.37057E-27	74.0	1	F:GO:0000166	F:nucleotide binding
[BLASTED, MAPPED, ANNOTATED]	TRINITY_DN13229_c0_g1_TRINITY_DN13229_c0_g1_i1_g.9002_m.9002	60S ribosomal L36	324	20	2.5689E-55	95.65	3	F:GO:0003735; C:GO:0005840; P:GO:0006412	F:structural constituent of ribosome; C:ribosome; P:translation
[BLASTED, MAPPED, ANNOTATED]	TRINITY_DN13229_c0_g1_TRINITY_DN13229_c0_g1_i2_g.9003_m.9003	60S ribosomal L36	483	20	2.18834E-45	95.45	3	F:GO:0003735; C:GO:0005840; P:GO:0006412	F:structural constituent of ribosome; C:ribosome; P:translation
[BLASTED, MAPPED, ANNOTATED]	TRINITY_DN13229_c0_g1_TRINITY_DN13229_c0_g1_i3_g.9004_m.9004	60S ribosomal L36	381	20	1.09922E-52	93.85	3	F:GO:0003735; C:GO:0005840; P:GO:0006412	F:structural constituent of ribosome; C:ribosome; P:translation
[BLASTED, MAPPED, ANNOTATED]	TRINITY_DN1322_c0_g1_TRINITY_DN1322_c0_g1_i1_g.937_m.937	integral membrane	1188	20	9.88121E-177	75.5	3	F:GO:0030976; F:GO:0003824; C:GO:0016021	F:thiamine pyrophosphate binding; F:catalytic activity; C:integral component of membrane
[BLASTED]	TRINITY_DN13236_c0_g1_TRINITY_DN13236_c0_g1_i1_g.8981_m.8981	nacht domain containing	6336	20	0.0	69.8
[BLASTED]	TRINITY_DN13236_c0_g1_TRINITY_DN13236_c0_g1_i2_g.8986_m.8986	nacht domain containing	6348	20	0.0	69.9
[BLASTED, MAPPED]	TRINITY_DN13239_c0_g1_TRINITY_DN13239_c0_g1_i1_g.9024_m.9024	SCP-like extracellular	594	20	1.15106E-15	62.8	1	C:GO:0005576	C:extracellular region
[BLASTED, MAPPED, ANNOTATED]	TRINITY_DN13244_c0_g1_TRINITY_DN13244_c0_g1_i1_g.9025_m.9025	peptidase inhibitor I9	321	20	1.73248E-25	78.6	2	P:GO:0016310; F:GO:0016301	P:phosphorylation; F:kinase activity
[BLASTED, MAPPED]	TRINITY_DN13244_c0_g1_TRINITY_DN13244_c0_g1_i2_g.9026_m.9026	peptidase inhibitor I9	339	20	6.36901E-23	72.2	2	P:GO:0016310; F:GO:0016301	P:phosphorylation; F:kinase activity
[BLASTED, MAPPED, ANNOTATED]	TRINITY_DN13246_c0_g1_TRINITY_DN13246_c0_g1_i1_g.9027_m.9027	Phenol 2-monooxygenase	2202	20	0.0	73.05	3	F:GO:0071949; F:GO:0016491; P:GO:0055114	F:FAD binding; F:oxidoreductase activity; P:oxidation-reduction process
[NO-BLAST]	TRINITY_DN1324_c0_g1_TRINITY_DN1324_c0_g1_i1_g.960_m.960	---NA---	498
[BLASTED]	TRINITY_DN13250_c0_g1_TRINITY_DN13250_c0_g1_i1_g.8997_m.8997	F-box FBD LRR-repeat At5g22660-like	540	20	2.86341E-105	63.5
[NO-BLAST]	TRINITY_DN13251_c0_g1_TRINITY_DN13251_c0_g1_i1_g.9030_m.9030	---NA---	390
[NO-BLAST]	TRINITY_DN13255_c0_g1_TRINITY_DN13255_c0_g1_i1_g.9031_m.9031	---NA---	363
[BLASTED, MAPPED, ANNOTATED]	TRINITY_DN13261_c0_g1_TRINITY_DN13261_c0_g1_i1_g.9037_m.9037	heat shock 83-1	330	20	2.26236E-32	77.45	4	F:GO:0005524; F:GO:0051082; P:GO:0006457; P:GO:0006950	F:ATP binding; F:unfolded protein binding; P:protein folding; P:response to stress
[BLASTED, MAPPED, ANNOTATED]	TRINITY_DN13261_c0_g1_TRINITY_DN13261_c0_g1_i1_g.9036_m.9036	heat shock 83-1	330	20	4.32807E-33	77.15	4	F:GO:0005524; F:GO:0051082; P:GO:0006457; P:GO:0006950	F:ATP binding; F:unfolded protein binding; P:protein folding; P:response to stress
[BLASTED, MAPPED, ANNOTATED]	TRINITY_DN13261_c0_g1_TRINITY_DN13261_c0_g1_i2_g.9039_m.9039	heat shock 83-1	363	20	1.67057E-37	73.85	4	F:GO:0005524; F:GO:0051082; P:GO:0006457; P:GO:0006950	F:ATP binding; F:unfolded protein binding; P:protein folding; P:response to stress
[BLASTED, MAPPED, ANNOTATED]	TRINITY_DN13266_c0_g1_TRINITY_DN13266_c0_g1_i1_g.9042_m.9042	phospholipase A(1) chloroplastic-like	363	20	2.09119E-75	77.15	3	P:GO:0006629; C:GO:0009536; F:GO:0016787	P:lipid metabolic process; C:plastid; F:hydrolase activity
[BLASTED, MAPPED, ANNOTATED]	TRINITY_DN13269_c0_g1_TRINITY_DN13269_c0_g1_i1_g.9044_m.9044	calcium dependent kinase2	402	20	2.72122E-90	96.9	11	C:GO:0005634; F:GO:0005524; F:GO:0005516; P:GO:0009738; C:GO:0005737; F:GO:0005509; P:GO:0046777; F:GO:0004683; P:GO:0018105; P:GO:0035556; F:GO:0009931	C:nucleus; F:ATP binding; F:calmodulin binding; P:abscisic acid-activated signaling pathway; C:cytoplasm; F:calcium ion binding; P:protein autophosphorylation; F:calmodulin-dependent protein kinase activity; P:peptidyl-serine phosphorylation; P:intracellular signal transduction; F:calcium-dependent protein serine/threonine kinase activity	EC:2.7.11; EC:2.7.11.17	Transferring phosphorus-containing groups; Calcium/calmodulin-dependent protein kinase
[BLASTED, MAPPED]	TRINITY_DN13274_c0_g1_TRINITY_DN13274_c0_g1_i1_g.8973_m.8973	formin 11	381	20	1.28749E-66	80.45	2	C:GO:0016020; C:GO:0016021	C:membrane; C:integral component of membrane
[BLASTED, MAPPED, ANNOTATED]	TRINITY_DN13277_c0_g1_TRINITY_DN13277_c0_g1_i1_g.9047_m.9047	-like helicase 2	972	20	0.0	99.7	15	P:GO:0006281; C:GO:0070209; P:GO:0006351; C:GO:0000812; P:GO:0043486; P:GO:0006364; P:GO:0006357; F:GO:0005524; C:GO:0097255; F:GO:0043141; P:GO:0000492; F:GO:0043140; P:GO:0032508; C:GO:0005829; C:GO:0031011	P:DNA repair; C:ASTRA complex; P:transcription, DNA-templated; C:Swr1 complex; P:histone exchange; P:rRNA processing; P:regulation of transcription from RNA polymerase II promoter; F:ATP binding; C:R2TP complex; F:ATP-dependent 5'-3' DNA helicase activity; P:box C/D snoRNP assembly; F:ATP-dependent 3'-5' DNA helicase activity; P:DNA duplex unwinding; C:cytosol; C:Ino80 complex	EC:3.6.1.3; EC:3.6.1.15	Adenosinetriphosphatase; Nucleoside-triphosphate phosphatase
[BLASTED, MAPPED, ANNOTATED]	TRINITY_DN1327_c0_g1_TRINITY_DN1327_c0_g1_i1_g.961_m.961	emp24 gp25l p24 family	678	20	4.48768E-137	90.55	3	C:GO:0005789; C:GO:0016021; P:GO:0006810	C:endoplasmic reticulum membrane; C:integral component of membrane; P:transport
[BLASTED, MAPPED, ANNOTATED]	TRINITY_DN13281_c0_g1_TRINITY_DN13281_c0_g1_i1_g.9014_m.9014	translation initiation factor 3 subunit A	3186	20	0.0	95.75	10	C:GO:0043614; F:GO:0003743; C:GO:0000131; P:GO:0001731; C:GO:0010494; C:GO:0016282; C:GO:0033290; P:GO:0006446; P:GO:0002188; C:GO:0005852	C:multi-eIF complex; F:translation initiation factor activity; C:incipient cellular bud site; P:formation of translation preinitiation complex; C:cytoplasmic stress granule; C:eukaryotic 43S preinitiation complex; C:eukaryotic 48S preinitiation complex; P:regulation of translational initiation; P:translation reinitiation; C:eukaryotic translation initiation factor 3 complex
[BLASTED]	TRINITY_DN13282_c0_g1_TRINITY_DN13282_c0_g1_i1_g.9048_m.9048	Retrovirus-related Pol poly from transposon TNT 1-	357	20	3.02473E-35	67.85
[BLASTED, MAPPED, ANNOTATED]	TRINITY_DN13284_c0_g1_TRINITY_DN13284_c0_g1_i1_g.9021_m.9021	magnesium transporter MRS2-G	501	20	1.54852E-111	76.4	3	P:GO:0015693; C:GO:0016021; C:GO:0009536	P:magnesium ion transport; C:integral component of membrane; C:plastid
[BLASTED]	TRINITY_DN13285_c0_g1_TRINITY_DN13285_c0_g1_i1_g.9022_m.9022	BEACH domain-containing C2	402	20	2.46303E-66	94.15
[BLASTED, MAPPED, ANNOTATED]	TRINITY_DN1329_c0_g1_TRINITY_DN1329_c0_g1_i1_g.963_m.963	golgi membrane	420	20	7.819E-82	92.65	3	F:GO:0003677; C:GO:0030173; P:GO:0006891	F:DNA binding; C:integral component of Golgi membrane; P:intra-Golgi vesicle-mediated transport
[BLASTED, MAPPED, ANNOTATED]	TRINITY_DN132_c0_g1_TRINITY_DN132_c0_g1_i1_g.103_m.103	kinase domain	372	20	9.99351E-43	86.4	3	F:GO:0005524; F:GO:0004674; P:GO:0006468	F:ATP binding; F:protein serine/threonine kinase activity; P:protein phosphorylation	EC:2.7.11	Transferring phosphorus-containing groups
[BLASTED, MAPPED, ANNOTATED]	TRINITY_DN13300_c0_g1_TRINITY_DN13300_c0_g1_i1_g.9071_m.9071	ribosomal L1a	417	20	4.11391E-75	91.65	3	F:GO:0003735; C:GO:0005840; P:GO:0006412	F:structural constituent of ribosome; C:ribosome; P:translation
[BLASTED, MAPPED, ANNOTATED]	TRINITY_DN13301_c0_g1_TRINITY_DN13301_c0_g1_i1_g.9072_m.9072	Ubiquinol-cytochrome C reductase complex subunit	339	20	1.21211E-56	85.15	13	F:GO:0008121; P:GO:0034551; P:GO:0008340; P:GO:0009792; P:GO:0010171; P:GO:1902600; C:GO:0005750; P:GO:0006122; P:GO:0040018; P:GO:0002119; P:GO:0048477; P:GO:0006915; P:GO:0009060	F:ubiquinol-cytochrome-c reductase activity; P:mitochondrial respiratory chain complex III assembly; P:determination of adult lifespan; P:embryo development ending in birth or egg hatching; P:body morphogenesis; P:hydrogen ion transmembrane transport; C:mitochondrial respiratory chain complex III; P:mitochondrial electron transport, ubiquinol to cytochrome c; P:positive regulation of multicellula…	EC:1.10.2; EC:1.10.2.2	Acting on diphenols and related substances as donors; Quinol--cytochrome-c reductase
[BLASTED, MAPPED, ANNOTATED]	TRINITY_DN13307_c0_g1_TRINITY_DN13307_c0_g1_i1_g.9079_m.9079	kinase superfamily	390	20	2.81479E-60	78.75	4	F:GO:0005524; F:GO:0004674; P:GO:0006468; C:GO:0009536	F:ATP binding; F:protein serine/threonine kinase activity; P:protein phosphorylation; C:plastid	EC:2.7.11	Transferring phosphorus-containing groups
[BLASTED, MAPPED]	TRINITY_DN13308_c0_g1_TRINITY_DN13308_c0_g1_i1_g.9080_m.9080	phosphotransferase enzyme family	1668	20	2.01789E-97	56.25	3	C:GO:0016020; C:GO:0016021; F:GO:0016740	C:membrane; C:integral component of membrane; F:transferase activity
[BLASTED, MAPPED]	TRINITY_DN13308_c0_g1_TRINITY_DN13308_c0_g1_i2_g.9082_m.9082	phosphotransferase enzyme family	1416	20	5.08119E-74	54.3	5	C:GO:0016020; C:GO:0016021; P:GO:0016310; F:GO:0016740; F:GO:0016301	C:membrane; C:integral component of membrane; P:phosphorylation; F:transferase activity; F:kinase activity
[BLASTED, MAPPED, ANNOTATED]	TRINITY_DN13318_c0_g1_TRINITY_DN13318_c0_g1_i1_g.9054_m.9054	bidirectional sugar transporter SWEET14-like	309	20	1.59076E-64	96.55	5	F:GO:0003676; C:GO:0005887; P:GO:0015770; F:GO:0008515; P:GO:0034219	F:nucleic acid binding; C:integral component of plasma membrane; P:sucrose transport; F:sucrose transmembrane transporter activity; P:carbohydrate transmembrane transport
[BLASTED, MAPPED, ANNOTATED]	TRINITY_DN13323_c0_g1_TRINITY_DN13323_c0_g1_i1_g.9084_m.9084	probable carboxylesterase 15	645	20	2.31931E-119	77.05	2	P:GO:0008152; F:GO:0016787	P:metabolic process; F:hydrolase activity
[BLASTED, MAPPED, ANNOTATED]	TRINITY_DN13325_c0_g1_TRINITY_DN13325_c0_g1_i1_g.9085_m.9085	26S regulatory subunit Rpn7	900	20	9.56383E-136	75.8	2	C:GO:0008180; P:GO:0010387	C:COP9 signalosome; P:COP9 signalosome assembly
[BLASTED, MAPPED]	TRINITY_DN13327_c0_g1_TRINITY_DN13327_c0_g1_i1_g.9088_m.9088	Serine threonine- kinase	318	20	1.53819E-6	88.4	10	F:GO:0000166; F:GO:0005524; C:GO:0005634; C:GO:0005737; F:GO:0004672; P:GO:0016310; F:GO:0004674; P:GO:0006468; F:GO:0016301; P:GO:0035556	F:nucleotide binding; F:ATP binding; C:nucleus; C:cytoplasm; F:protein kinase activity; P:phosphorylation; F:protein serine/threonine kinase activity; P:protein phosphorylation; F:kinase activity; P:intracellular signal transduction
[BLASTED, MAPPED, ANNOTATED]	TRINITY_DN13335_c0_g1_TRINITY_DN13335_c0_g1_i1_g.9092_m.9092	mitochondrial 2-oxodicarboxylate carrier 2	435	20	4.17219E-75	89.95	2	P:GO:0055085; C:GO:0016021	P:transmembrane transport; C:integral component of membrane
[BLASTED, MAPPED, ANNOTATED]	TRINITY_DN13335_c0_g1_TRINITY_DN13335_c0_g1_i2_g.9094_m.9094	mitochondrial 2-oxoglutarate 2-oxoadipate transporter	504	20	3.88966E-88	92.05	2	P:GO:0055085; C:GO:0016021	P:transmembrane transport; C:integral component of membrane
[NO-BLAST]	TRINITY_DN13338_c0_g1_TRINITY_DN13338_c0_g1_i3_g.9103_m.9103	---NA---	438
[NO-BLAST]	TRINITY_DN13338_c0_g1_TRINITY_DN13338_c0_g1_i3_g.9104_m.9104	---NA---	297
[NO-BLAST]	TRINITY_DN13338_c0_g1_TRINITY_DN13338_c0_g1_i4_g.9105_m.9105	---NA---	468
[NO-BLAST]	TRINITY_DN13338_c0_g1_TRINITY_DN13338_c0_g1_i4_g.9107_m.9107	---NA---	297
[BLASTED, MAPPED, ANNOTATED]	TRINITY_DN13339_c0_g1_TRINITY_DN13339_c0_g1_i1_g.9108_m.9108	bZIP-type transcription factor	414	20	2.30776E-53	75.5	3	F:GO:0003700; P:GO:0006355; F:GO:0043565	F:transcription factor activity, sequence-specific DNA binding; P:regulation of transcription, DNA-templated; F:sequence-specific DNA binding
[BLASTED, MAPPED]	TRINITY_DN13339_c0_g1_TRINITY_DN13339_c0_g1_i2_g.9110_m.9110	BZIP-type transcription factor	1083	20	1.37686E-131	70.45	3	F:GO:0003700; P:GO:0006355; F:GO:0043565	F:transcription factor activity, sequence-specific DNA binding; P:regulation of transcription, DNA-templated; F:sequence-specific DNA binding
[BLASTED, MAPPED]	TRINITY_DN1333_c0_g1_TRINITY_DN1333_c0_g1_i1_g.964_m.964	magnesium transport	1785	18	8.06719E-69	48.56	5	P:GO:0055085; C:GO:0016020; C:GO:0016021; F:GO:0046873; P:GO:0030001	P:transmembrane transport; C:membrane; C:integral component of membrane; F:metal ion transmembrane transporter activity; P:metal ion transport
[BLASTED]	TRINITY_DN13341_c0_g1_TRINITY_DN13341_c0_g1_i1_g.9114_m.9114	hypothetical protein CC1G_08824	645	1	3.02547E-16	65.0
[BLASTED]	TRINITY_DN13342_c0_g1_TRINITY_DN13342_c0_g1_i1_g.9090_m.9090	extensin isoform X3	390	10	1.46546E-18	68.5
[BLASTED]	TRINITY_DN13342_c0_g1_TRINITY_DN13342_c0_g1_i1_g.9091_m.9091	extensin isoform X3	363	10	1.11773E-18	68.8
[BLASTED, MAPPED, ANNOTATED]	TRINITY_DN13347_c0_g1_TRINITY_DN13347_c0_g1_i1_g.9116_m.9116	spore coat sp96 precursor	1284	20	3.50835E-103	79.05	1	C:GO:0019028	C:viral capsid
[BLASTED, MAPPED]	TRINITY_DN13347_c0_g2_TRINITY_DN13347_c0_g2_i1_g.9118_m.9118	Chitin- domain 3	1278	20	5.7928E-98	76.35	2	C:GO:0019028; F:GO:0016787	C:viral capsid; F:hydrolase activity
[BLASTED, MAPPED, ANNOTATED]	TRINITY_DN13349_c0_g1_TRINITY_DN13349_c0_g1_i1_g.9113_m.9113	40S ribosomal S3a	798	20	1.1317E-82	76.05	22	P:GO:0008283; P:GO:0007062; F:GO:0008270; P:GO:0045727; C:GO:0022627; P:GO:0000028; P:GO:0006364; C:GO:0005730; P:GO:0006413; C:GO:0005654; P:GO:0019083; F:GO:0003677; C:GO:0070062; P:GO:0006614; C:GO:0005925; F:GO:0003735; P:GO:0000184; P:GO:0043066; P:GO:0048146; F:GO:0003729; F:GO:0031369; F:GO:0032403	P:cell proliferation; P:sister chromatid cohesion; F:zinc ion binding; P:positive regulation of translation; C:cytosolic small ribosomal subunit; P:ribosomal small subunit assembly; P:rRNA processing; C:nucleolus; P:translational initiation; C:nucleoplasm; P:viral transcription; F:DNA binding; C:extracellular exosome; P:SRP-dependent cotranslational protein targeting to membrane; C:focal adhesion…
[BLASTED, MAPPED, ANNOTATED]	TRINITY_DN13351_c0_g1_TRINITY_DN13351_c0_g1_i1_g.9089_m.9089	Heat shock N-terminal	363	20	6.98738E-30	65.95	1	F:GO:0005488	F:binding
[BLASTED, MAPPED]	TRINITY_DN13354_c0_g1_TRINITY_DN13354_c0_g1_i1_g.9130_m.9130	hypothetical protein SETIT_027331mg, partial	909	20	1.09294E-47	57.85	2	C:GO:0016020; C:GO:0016021	C:membrane; C:integral component of membrane
[BLASTED]	TRINITY_DN13358_c0_g1_TRINITY_DN13358_c0_g1_i1_g.9126_m.9126	hypothetical protein SORBI_3002G156200	312	1	9.83221E-40	100.0
[BLASTED, MAPPED, ANNOTATED]	TRINITY_DN1335_c0_g1_TRINITY_DN1335_c0_g1_i1_g.970_m.970	FAD binding domain containing	1851	20	0.0	86.75	2	F:GO:0016491; P:GO:0055114	F:oxidoreductase activity; P:oxidation-reduction process
[BLASTED, MAPPED, ANNOTATED]	TRINITY_DN1335_c0_g1_TRINITY_DN1335_c0_g1_i1_g.972_m.972	related to methionine synthase reductase	777	20	6.5256E-66	70.7	2	F:GO:0016491; P:GO:0055114	F:oxidoreductase activity; P:oxidation-reduction process
[BLASTED, MAPPED, ANNOTATED]	TRINITY_DN13360_c0_g1_TRINITY_DN13360_c0_g1_i1_g.9121_m.9121	nadph-dependent 1-acyldihydroxyacetone phosphate reductase	888	20	9.62977E-155	69.55	3	F:GO:0016491; C:GO:0016020; P:GO:0055114	F:oxidoreductase activity; C:membrane; P:oxidation-reduction process
[NO-BLAST]	TRINITY_DN13362_c0_g1_TRINITY_DN13362_c0_g1_i1_g.9127_m.9127	---NA---	417
[NO-BLAST]	TRINITY_DN13362_c0_g1_TRINITY_DN13362_c0_g1_i1_g.9128_m.9128	---NA---	303
[BLASTED, MAPPED, ANNOTATED]	TRINITY_DN13365_c0_g1_TRINITY_DN13365_c0_g1_i1_g.9131_m.9131	related to calcineurin responsive zinc-finger	2094	20	0.0	78.45	14	P:GO:0036003; F:GO:0043565; P:GO:1901522; P:GO:0044238; C:GO:0044424; P:GO:0030007; P:GO:0071277; P:GO:0071475; F:GO:0046872; P:GO:0006807; P:GO:0010765; P:GO:0071469; P:GO:0019722; P:GO:0034645	P:positive regulation of transcription from RNA polymerase II promoter in response to stress; F:sequence-specific DNA binding; P:positive regulation of transcription from RNA polymerase II promoter involved in cellular response to chemical stimulus; P:primary metabolic process; C:intracellular part; P:cellular potassium ion homeostasis; P:cellular response to calcium ion; P:cellular hyperosmotic …
[NO-BLAST]	TRINITY_DN13365_c0_g1_TRINITY_DN13365_c0_g1_i1_g.9135_m.9135	---NA---	309
[BLASTED, MAPPED, ANNOTATED]	TRINITY_DN13369_c0_g1_TRINITY_DN13369_c0_g1_i1_g.9147_m.9147	magnesium protoporphyrin IX chloroplastic	726	20	1.53489E-173	86.6	4	P:GO:0015995; F:GO:0046406; C:GO:0009536; P:GO:0032259	P:chlorophyll biosynthetic process; F:magnesium protoporphyrin IX methyltransferase activity; C:plastid; P:methylation	EC:2.1.1.11	Magnesium protoporphyrin IX methyltransferase
[BLASTED, MAPPED, ANNOTATED]	TRINITY_DN13370_c0_g1_TRINITY_DN13370_c0_g1_i1_g.9142_m.9142	probable CCR4-associated factor 1 homolog 11	450	20	3.123E-56	77.6	6	F:GO:0003676; C:GO:0005634; P:GO:0090503; F:GO:0000175; C:GO:0030014; P:GO:0000288	F:nucleic acid binding; C:nucleus; P:RNA phosphodiester bond hydrolysis, exonucleolytic; F:3'-5'-exoribonuclease activity; C:CCR4-NOT complex; P:nuclear-transcribed mRNA catabolic process, deadenylation-dependent decay	EC:3.1.13; EC:3.1.15	Acting on ester bonds; Acting on ester bonds
[BLASTED, MAPPED, ANNOTATED]	TRINITY_DN13376_c0_g1_TRINITY_DN13376_c0_g1_i1_g.9136_m.9136	histone-lysine N-methyltransferase	807	20	1.59677E-147	52.8	6	C:GO:0005634; F:GO:0008270; P:GO:0034968; F:GO:0042393; F:GO:0018024; C:GO:0005694	C:nucleus; F:zinc ion binding; P:histone lysine methylation; F:histone binding; F:histone-lysine N-methyltransferase activity; C:chromosome	EC:2.1.1.43	Histone-lysine N-methyltransferase
[BLASTED, MAPPED, ANNOTATED]	TRINITY_DN13376_c0_g1_TRINITY_DN13376_c0_g1_i2_g.9138_m.9138	histone-lysine N-methyltransferase	795	20	9.21442E-142	52.8	6	C:GO:0005634; F:GO:0008270; P:GO:0034968; F:GO:0042393; F:GO:0018024; C:GO:0005694	C:nucleus; F:zinc ion binding; P:histone lysine methylation; F:histone binding; F:histone-lysine N-methyltransferase activity; C:chromosome	EC:2.1.1.43	Histone-lysine N-methyltransferase
[BLASTED, MAPPED]	TRINITY_DN13377_c0_g1_TRINITY_DN13377_c0_g1_i1_g.9058_m.9058	secreted	678	20	2.48992E-110	87.25	3	P:GO:0008150; C:GO:0005575; F:GO:0003674	P:biological_process; C:cellular_component; F:molecular_function
[BLASTED, MAPPED, ANNOTATED]	TRINITY_DN13384_c0_g1_TRINITY_DN13384_c0_g1_i1_g.9066_m.9066	ABC transporter B family member 14-like	684	20	4.78784E-153	92.8	4	F:GO:0005524; F:GO:0042626; P:GO:0055085; C:GO:0016021	F:ATP binding; F:ATPase activity, coupled to transmembrane movement of substances; P:transmembrane transport; C:integral component of membrane	EC:3.6.1.3; EC:3.6.1.15	Adenosinetriphosphatase; Nucleoside-triphosphate phosphatase
[BLASTED, MAPPED, ANNOTATED]	TRINITY_DN13390_c0_g1_TRINITY_DN13390_c0_g1_i1_g.9075_m.9075	RNA polymerase II C-terminal domain phosphatase-like 4	723	20	1.8222E-153	76.0	3	C:GO:0016591; P:GO:0070940; F:GO:0008420	C:DNA-directed RNA polymerase II, holoenzyme; P:dephosphorylation of RNA polymerase II C-terminal domain; F:CTD phosphatase activity	EC:3.1.3.16; EC:3.1.3.41	Protein-serine/threonine phosphatase; 4-nitrophenylphosphatase
[BLASTED, MAPPED, ANNOTATED]	TRINITY_DN13393_c0_g1_TRINITY_DN13393_c0_g1_i1_g.9050_m.9050	vesicular-fusion sec17	480	20	1.22862E-92	90.7	11	P:GO:0032781; P:GO:0006914; P:GO:0035494; C:GO:0005829; F:GO:0005483; P:GO:0042144; C:GO:0019898; P:GO:0006886; P:GO:0070317; F:GO:0001671; P:GO:0048280	P:positive regulation of ATPase activity; P:autophagy; P:SNARE complex disassembly; C:cytosol; F:soluble NSF attachment protein activity; P:vacuole fusion, non-autophagic; C:extrinsic component of membrane; P:intracellular protein transport; P:negative regulation of G0 to G1 transition; F:ATPase activator activity; P:vesicle fusion with Golgi apparatus
[BLASTED, MAPPED, ANNOTATED]	TRINITY_DN13393_c0_g1_TRINITY_DN13393_c0_g1_i2_g.9051_m.9051	vesicular-fusion sec17	957	20	2.55844E-172	89.65	11	P:GO:0032781; P:GO:0006914; P:GO:0035494; C:GO:0005829; F:GO:0005483; P:GO:0042144; C:GO:0019898; P:GO:0006886; P:GO:0070317; F:GO:0001671; P:GO:0048280	P:positive regulation of ATPase activity; P:autophagy; P:SNARE complex disassembly; C:cytosol; F:soluble NSF attachment protein activity; P:vacuole fusion, non-autophagic; C:extrinsic component of membrane; P:intracellular protein transport; P:negative regulation of G0 to G1 transition; F:ATPase activator activity; P:vesicle fusion with Golgi apparatus
[BLASTED, MAPPED]	TRINITY_DN13394_c0_g1_TRINITY_DN13394_c0_g1_i1_g.9069_m.9069	Phospholipase A I	579	20	3.35859E-28	51.1	4	P:GO:0008152; P:GO:0006629; C:GO:0016020; C:GO:0016021	P:metabolic process; P:lipid metabolic process; C:membrane; C:integral component of membrane
[BLASTED]	TRINITY_DN13398_c0_g1_TRINITY_DN13398_c0_g1_i1_g.9059_m.9059	rna-binding fus	1038	20	1.37991E-29	65.75
[BLASTED]	TRINITY_DN13398_c0_g1_TRINITY_DN13398_c0_g1_i2_g.9062_m.9062	rna-binding fus	711	16	1.68839E-8	60.81
[BLASTED]	TRINITY_DN13398_c0_g1_TRINITY_DN13398_c0_g1_i2_g.9063_m.9063	rna-binding fus	582	20	2.46584E-14	67.25
[BLASTED, MAPPED, ANNOTATED]	TRINITY_DN133_c0_g1_TRINITY_DN133_c0_g1_i1_g.102_m.102	mitochondrial substrate carrier family	393	20	3.3792E-22	58.95	9	F:GO:0000064; F:GO:0005290; F:GO:0015189; C:GO:0005739; C:GO:0016020; P:GO:0006561; F:GO:0015181; P:GO:0006972; P:GO:0043091	F:L-ornithine transmembrane transporter activity; F:L-histidine transmembrane transporter activity; F:L-lysine transmembrane transporter activity; C:mitochondrion; C:membrane; P:proline biosynthetic process; F:arginine transmembrane transporter activity; P:hyperosmotic response; P:L-arginine import
[BLASTED, MAPPED]	TRINITY_DN13400_c0_g1_TRINITY_DN13400_c0_g1_i1_g.9195_m.9195	opioid growth factor receptor (ogfr) region	384	4	1.2271E-7	59.0	4	F:GO:0008270; F:GO:0046872; C:GO:0016020; F:GO:0004872	F:zinc ion binding; F:metal ion binding; C:membrane; F:receptor activity
[BLASTED, MAPPED, ANNOTATED]	TRINITY_DN13402_c0_g1_TRINITY_DN13402_c0_g1_i1_g.9199_m.9199	serine protease	684	20	5.56745E-31	59.75	1	F:GO:0016787	F:hydrolase activity
[BLASTED, MAPPED, ANNOTATED]	TRINITY_DN13403_c0_g1_TRINITY_DN13403_c0_g1_i1_g.9164_m.9164	Pal1 cell morphology	1578	20	3.66958E-162	67.7	1	C:GO:0044424	C:intracellular part
[BLASTED, MAPPED, ANNOTATED]	TRINITY_DN13403_c0_g1_TRINITY_DN13403_c0_g1_i2_g.9170_m.9170	Pal1 cell morphology	1353	20	2.30321E-133	74.35	3	C:GO:0005634; C:GO:0032153; C:GO:0044444	C:nucleus; C:cell division site; C:cytoplasmic part
[BLASTED, MAPPED, ANNOTATED]	TRINITY_DN13403_c0_g1_TRINITY_DN13403_c0_g1_i3_g.9176_m.9176	Pal1 cell morphology	1608	20	5.13404E-146	67.45	7	P:GO:0008360; C:GO:0030427; C:GO:0031097; C:GO:0051286; C:GO:0005829; P:GO:0071852; C:GO:0005730	P:regulation of cell shape; C:site of polarized growth; C:medial cortex; C:cell tip; C:cytosol; P:fungal-type cell wall organization or biogenesis; C:nucleolus
[BLASTED, MAPPED, ANNOTATED]	TRINITY_DN13403_c0_g1_TRINITY_DN13403_c0_g1_i4_g.9182_m.9182	hypothetical protein S40285_05560	1383	20	1.06872E-133	78.35	7	P:GO:0008360; C:GO:0030427; C:GO:0031097; C:GO:0051286; C:GO:0005829; P:GO:0071852; C:GO:0005730	P:regulation of cell shape; C:site of polarized growth; C:medial cortex; C:cell tip; C:cytosol; P:fungal-type cell wall organization or biogenesis; C:nucleolus
[BLASTED, MAPPED, ANNOTATED]	TRINITY_DN13404_c0_g1_TRINITY_DN13404_c0_g1_i1_g.9161_m.9161	60S ribosomal L19	384	20	9.14047E-41	94.25	3	F:GO:0003735; C:GO:0005840; P:GO:0006412	F:structural constituent of ribosome; C:ribosome; P:translation
[BLASTED, MAPPED, ANNOTATED]	TRINITY_DN13404_c0_g2_TRINITY_DN13404_c0_g2_i1_g.9163_m.9163	60s ribosomal l19	411	20	8.13413E-51	88.85	4	F:GO:0003735; P:GO:0051298; P:GO:0002181; C:GO:0022625	F:structural constituent of ribosome; P:centrosome duplication; P:cytoplasmic translation; C:cytosolic large ribosomal subunit
[BLASTED, MAPPED]	TRINITY_DN13406_c0_g1_TRINITY_DN13406_c0_g1_i1_g.9191_m.9191	YEATS domain-containing 2-like	624	20	1.93983E-15	55.95	8	F:GO:0004601; F:GO:0003676; F:GO:0003677; F:GO:0009055; P:GO:0015074; P:GO:0006310; P:GO:0022900; C:GO:0009536	F:peroxidase activity; F:nucleic acid binding; F:DNA binding; F:electron carrier activity; P:DNA integration; P:DNA recombination; P:electron transport chain; C:plastid
[BLASTED, MAPPED]	TRINITY_DN13406_c0_g1_TRINITY_DN13406_c0_g1_i1_g.9190_m.9190	YEATS domain-containing 2-like	774	20	4.96473E-15	57.35	8	F:GO:0004601; F:GO:0003676; F:GO:0003677; F:GO:0009055; P:GO:0015074; P:GO:0006310; P:GO:0022900; C:GO:0009536	F:peroxidase activity; F:nucleic acid binding; F:DNA binding; F:electron carrier activity; P:DNA integration; P:DNA recombination; P:electron transport chain; C:plastid
[BLASTED]	TRINITY_DN13411_c0_g1_TRINITY_DN13411_c0_g1_i1_g.9149_m.9149	hypothetical protein SORBI_3003G120700	357	1	4.00009E-17	78.0
[BLASTED, MAPPED, ANNOTATED]	TRINITY_DN13412_c0_g1_TRINITY_DN13412_c0_g1_i1_g.9206_m.9206	Hsp70 family	2280	20	0.0	88.4	1	F:GO:0005524	F:ATP binding
[BLASTED, MAPPED, ANNOTATED]	TRINITY_DN13415_c0_g1_TRINITY_DN13415_c0_g1_i1_g.9215_m.9215	hypothetical protein SORBIDRAFT_04g006520	501	20	7.83306E-108	89.1	2	P:GO:0046373; F:GO:0046556	P:L-arabinose metabolic process; F:alpha-L-arabinofuranosidase activity	EC:3.2.1.55	Non-reducing end alpha-L-arabinofuranosidase
[NO-BLAST]	TRINITY_DN13420_c0_g1_TRINITY_DN13420_c0_g1_i1_g.9203_m.9203	---NA---	387
[BLASTED, MAPPED, ANNOTATED]	TRINITY_DN13420_c0_g1_TRINITY_DN13420_c0_g1_i1_g.9200_m.9200	orotidine 5 -phosphate decarboxylase	1215	20	0.0	82.45	4	P:GO:0006207; F:GO:0004590; P:GO:0006222; C:GO:0005829	P:'de novo' pyrimidine nucleobase biosynthetic process; F:orotidine-5'-phosphate decarboxylase activity; P:UMP biosynthetic process; C:cytosol	EC:4.1.1.23	Orotidine-5'-phosphate decarboxylase
[BLASTED, MAPPED, ANNOTATED]	TRINITY_DN13423_c0_g1_TRINITY_DN13423_c0_g1_i1_g.9151_m.9151	pyrophosphate-energized vacuolar membrane proton pump-like	819	20	5.74516E-170	95.05	6	F:GO:0004427; P:GO:0015992; P:GO:0055085; C:GO:0016021; C:GO:0009536; F:GO:0009678	F:inorganic diphosphatase activity; P:proton transport; P:transmembrane transport; C:integral component of membrane; C:plastid; F:hydrogen-translocating pyrophosphatase activity	EC:3.6.1.1	Inorganic diphosphatase
[BLASTED]	TRINITY_DN13428_c0_g1_TRINITY_DN13428_c0_g1_i1_g.9197_m.9197	phage minor structural	486	2	4.16744E-13	56.0
[BLASTED]	TRINITY_DN13428_c0_g1_TRINITY_DN13428_c0_g1_i1_g.9196_m.9196	phage minor structural	486	2	5.3784E-13	56.0
[NO-BLAST]	TRINITY_DN13434_c0_g1_TRINITY_DN13434_c0_g1_i1_g.9188_m.9188	---NA---	372
[NO-BLAST]	TRINITY_DN13434_c0_g1_TRINITY_DN13434_c0_g1_i2_g.9189_m.9189	---NA---	378
[BLASTED, MAPPED, ANNOTATED]	TRINITY_DN1343_c0_g1_TRINITY_DN1343_c0_g1_i1_g.943_m.943	TORC1 growth control complex subunit Kog1	330	20	7.43295E-62	93.8	4	C:GO:0005737; P:GO:0031929; C:GO:0031931; P:GO:0031139	C:cytoplasm; P:TOR signaling; C:TORC1 complex; P:positive regulation of conjugation with cellular fusion
[BLASTED, MAPPED, ANNOTATED]	TRINITY_DN1343_c0_g1_TRINITY_DN1343_c0_g1_i1_g.942_m.942	TORC1 growth control complex subunit Kog1	477	20	5.65294E-91	91.45	4	C:GO:0005737; P:GO:0031929; C:GO:0031931; P:GO:0031139	C:cytoplasm; P:TOR signaling; C:TORC1 complex; P:positive regulation of conjugation with cellular fusion
[BLASTED, MAPPED]	TRINITY_DN13442_c0_g1_TRINITY_DN13442_c0_g1_i1_g.9224_m.9224	nucleoside diphosphate kinase	810	20	1.42943E-54	61.4	5	C:GO:0016020; C:GO:0016021; P:GO:0055114; P:GO:0016310; F:GO:0016301	C:membrane; C:integral component of membrane; P:oxidation-reduction process; P:phosphorylation; F:kinase activity
[BLASTED, MAPPED, ANNOTATED]	TRINITY_DN13447_c0_g1_TRINITY_DN13447_c0_g1_i1_g.9228_m.9228	40S ribosomal S16	447	20	4.14489E-98	97.6	3	F:GO:0003735; C:GO:0005840; P:GO:0006412	F:structural constituent of ribosome; C:ribosome; P:translation
[BLASTED]	TRINITY_DN13451_c0_g1_TRINITY_DN13451_c0_g1_i1_g.9209_m.9209	glioma tumor suppressor candidate region gene 1	1152	20	2.31831E-164	85.55
[BLASTED]	TRINITY_DN13453_c0_g1_TRINITY_DN13453_c0_g1_i1_g.9159_m.9159	MLP1 homolog	321	20	1.54501E-44	94.8
[BLASTED, MAPPED, ANNOTATED]	TRINITY_DN13455_c0_g1_TRINITY_DN13455_c0_g1_i1_g.9155_m.9155	Cytochrome P450	1629	20	0.0	78.45	6	F:GO:0005506; F:GO:0016705; C:GO:0016021; P:GO:0055114; F:GO:0004497; F:GO:0020037	F:iron ion binding; F:oxidoreductase activity, acting on paired donors, with incorporation or reduction of molecular oxygen; C:integral component of membrane; P:oxidation-reduction process; F:monooxygenase activity; F:heme binding
[BLASTED, MAPPED, ANNOTATED]	TRINITY_DN13466_c0_g1_TRINITY_DN13466_c0_g1_i1_g.9219_m.9219	retrotransposon Ty1-copia subclass	339	20	9.16798E-66	90.15	6	F:GO:0003677; P:GO:0090305; F:GO:0008270; F:GO:0004527; P:GO:0006310; P:GO:0015074	F:DNA binding; P:nucleic acid phosphodiester bond hydrolysis; F:zinc ion binding; F:exonuclease activity; P:DNA recombination; P:DNA integration
[BLASTED, MAPPED, ANNOTATED]	TRINITY_DN13466_c0_g1_TRINITY_DN13466_c0_g1_i1_g.9218_m.9218	retrotransposon Ty1-copia subclass	873	20	0.0	86.25	4	F:GO:0003677; F:GO:0008270; P:GO:0006310; P:GO:0015074	F:DNA binding; F:zinc ion binding; P:DNA recombination; P:DNA integration
[BLASTED, MAPPED]	TRINITY_DN13467_c0_g1_TRINITY_DN13467_c0_g1_i1_g.9236_m.9236	pumilio domain-containing	567	20	1.13398E-19	54.85	1	F:GO:0003723	F:RNA binding
[BLASTED, MAPPED, ANNOTATED]	TRINITY_DN13470_c0_g1_TRINITY_DN13470_c0_g1_i1_g.9238_m.9238	DNA-binding SMUBP-2 isoform X2	483	20	2.02123E-98	86.5	4	F:GO:0003677; F:GO:0005524; F:GO:0004386; C:GO:0009536	F:DNA binding; F:ATP binding; F:helicase activity; C:plastid	EC:3.6.1.15	Nucleoside-triphosphate phosphatase
[BLASTED, MAPPED]	TRINITY_DN13471_c0_g1_TRINITY_DN13471_c0_g1_i1_g.9220_m.9220	hypothetical protein CC1G_02725	405	18	1.4549E-38	52.67	2	P:GO:0015986; F:GO:0046933	P:ATP synthesis coupled proton transport; F:proton-transporting ATP synthase activity, rotational mechanism
[BLASTED, MAPPED, ANNOTATED]	TRINITY_DN13472_c0_g1_TRINITY_DN13472_c0_g1_i1_g.9233_m.9233	retrotransposon unclassified	303	20	7.70302E-24	75.2	2	C:GO:0016020; C:GO:0009536	C:membrane; C:plastid
[BLASTED, MAPPED, ANNOTATED]	TRINITY_DN13473_c0_g1_TRINITY_DN13473_c0_g1_i1_g.9240_m.9240	retrotransposon Ty1-copia subclass	360	20	1.02085E-35	68.85	4	F:GO:0046872; C:GO:0043231; C:GO:0044444; P:GO:0006259	F:metal ion binding; C:intracellular membrane-bounded organelle; C:cytoplasmic part; P:DNA metabolic process
[BLASTED, MAPPED, ANNOTATED]	TRINITY_DN13478_c0_g1_TRINITY_DN13478_c0_g1_i1_g.9230_m.9230	1-aminocyclopropane-1-carboxylate oxidase homolog 4-like	324	20	1.74034E-33	91.75	4	F:GO:0051213; F:GO:0046872; P:GO:0055114; C:GO:0009536	F:dioxygenase activity; F:metal ion binding; P:oxidation-reduction process; C:plastid
[BLASTED, MAPPED, ANNOTATED]	TRINITY_DN13480_c0_g1_TRINITY_DN13480_c0_g1_i1_g.9160_m.9160	tripeptidyl-peptidase 1	492	20	2.99663E-26	59.5	3	F:GO:0008236; P:GO:0007399; P:GO:0009987	F:serine-type peptidase activity; P:nervous system development; P:cellular process
[BLASTED, MAPPED]	TRINITY_DN13482_c0_g1_TRINITY_DN13482_c0_g1_i1_g.9154_m.9154	CAS1 domain-containing	1083	20	6.39926E-70	55.55	3	C:GO:0016020; C:GO:0016021; F:GO:0016740	C:membrane; C:integral component of membrane; F:transferase activity
[BLASTED, MAPPED, ANNOTATED]	TRINITY_DN13489_c0_g1_TRINITY_DN13489_c0_g1_i1_g.9216_m.9216	Ribonucleoside-diphosphate reductase small chain	1254	20	0.0	90.5	4	F:GO:0016491; P:GO:0009186; C:GO:0016021; P:GO:0055114	F:oxidoreductase activity; P:deoxyribonucleoside diphosphate metabolic process; C:integral component of membrane; P:oxidation-reduction process
[NO-BLAST]	TRINITY_DN13493_c0_g1_TRINITY_DN13493_c0_g1_i1_g.9235_m.9235	---NA---	681
[BLASTED, MAPPED]	TRINITY_DN13494_c0_g1_TRINITY_DN13494_c0_g1_i1_g.9234_m.9234	retrotransposon unclassified	612	20	7.30308E-54	58.25	8	F:GO:0003964; P:GO:0055085; C:GO:0016020; C:GO:0016021; P:GO:0006278; F:GO:0016740; F:GO:0004057; P:GO:0016598	F:RNA-directed DNA polymerase activity; P:transmembrane transport; C:membrane; C:integral component of membrane; P:RNA-dependent DNA biosynthetic process; F:transferase activity; F:arginyltransferase activity; P:protein arginylation
[BLASTED, MAPPED, ANNOTATED]	TRINITY_DN13499_c0_g1_TRINITY_DN13499_c0_g1_i2_g.9213_m.9213	40S ribosomal S1	468	20	3.69926E-106	98.9	3	F:GO:0003735; C:GO:0022627; P:GO:0006412	F:structural constituent of ribosome; C:cytosolic small ribosomal subunit; P:translation
[BLASTED, MAPPED, ANNOTATED]	TRINITY_DN1349_c0_g1_TRINITY_DN1349_c0_g1_i1_g.975_m.975	mitochondrial processing peptidase beta subunit	1443	20	0.0	95.95	4	F:GO:0046872; C:GO:0005739; P:GO:0006508; F:GO:0004222	F:metal ion binding; C:mitochondrion; P:proteolysis; F:metalloendopeptidase activity	EC:3.4.24	Acting on peptide bonds (peptidases)
[BLASTED, MAPPED, ANNOTATED]	TRINITY_DN1349_c0_g1_TRINITY_DN1349_c0_g1_i1_g.977_m.977	mitochondrial processing peptidase beta subunit	648	20	2.60118E-116	94.55	4	F:GO:0046872; C:GO:0005739; P:GO:0006508; F:GO:0004222	F:metal ion binding; C:mitochondrion; P:proteolysis; F:metalloendopeptidase activity	EC:3.4.24	Acting on peptide bonds (peptidases)
[BLASTED, MAPPED]	TRINITY_DN134_c0_g1_TRINITY_DN134_c0_g1_i1_g.101_m.101	alpha beta hydrolase fold family	300	20	3.45663E-27	67.6	3	C:GO:0016020; C:GO:0016021; F:GO:0016787	C:membrane; C:integral component of membrane; F:hydrolase activity
[BLASTED, MAPPED]	TRINITY_DN13501_c0_g1_TRINITY_DN13501_c0_g1_i1_g.9252_m.9252	hypothetical protein SORBIDRAFT_10g003395, partial	357	8	1.5055E-17	69.13	2	F:GO:0003676; F:GO:0008270	F:nucleic acid binding; F:zinc ion binding
[BLASTED, MAPPED, ANNOTATED]	TRINITY_DN13503_c0_g1_TRINITY_DN13503_c0_g1_i1_g.9268_m.9268	retrotransposon unclassified	327	20	1.14346E-34	63.8	2	C:GO:0043229; C:GO:0044444	C:intracellular organelle; C:cytoplasmic part
[NO-BLAST]	TRINITY_DN13514_c0_g1_TRINITY_DN13514_c0_g1_i1_g.9272_m.9272	---NA---	333
[BLASTED, MAPPED, ANNOTATED]	TRINITY_DN13519_c0_g1_TRINITY_DN13519_c0_g1_i1_g.9242_m.9242	zinc finger MYM-type 1-like	1515	20	0.0	81.0	7	F:GO:0003677; C:GO:0005737; C:GO:0016021; F:GO:0046983; C:GO:0005654; F:GO:0000981; P:GO:0006357	F:DNA binding; C:cytoplasm; C:integral component of membrane; F:protein dimerization activity; C:nucleoplasm; F:RNA polymerase II transcription factor activity, sequence-specific DNA binding; P:regulation of transcription from RNA polymerase II promoter
[BLASTED, MAPPED, ANNOTATED]	TRINITY_DN1352_c0_g1_TRINITY_DN1352_c0_g1_i1_g.945_m.945	phospholipid-translocating ATPase	1539	20	0.0	76.65	5	F:GO:0000287; F:GO:0005524; P:GO:0045332; C:GO:0016021; F:GO:0004012	F:magnesium ion binding; F:ATP binding; P:phospholipid translocation; C:integral component of membrane; F:phospholipid-translocating ATPase activity	EC:3.6.1.3; EC:3.6.3.1; EC:3.6.1.15	Adenosinetriphosphatase; Phospholipid-translocating ATPase; Nucleoside-triphosphate phosphatase
[BLASTED, MAPPED, ANNOTATED]	TRINITY_DN1352_c0_g1_TRINITY_DN1352_c0_g1_i2_g.947_m.947	phospholipid-translocating ATPase	1590	20	0.0	78.65	5	F:GO:0000287; F:GO:0005524; P:GO:0045332; C:GO:0016021; F:GO:0004012	F:magnesium ion binding; F:ATP binding; P:phospholipid translocation; C:integral component of membrane; F:phospholipid-translocating ATPase activity	EC:3.6.1.3; EC:3.6.3.1; EC:3.6.1.15	Adenosinetriphosphatase; Phospholipid-translocating ATPase; Nucleoside-triphosphate phosphatase
[BLASTED, MAPPED, ANNOTATED]	TRINITY_DN13532_c0_g1_TRINITY_DN13532_c0_g1_i1_g.9245_m.9245	pre-rrna-processing esf2	444	20	6.44834E-91	93.1	11	F:GO:0000166; P:GO:0000472; F:GO:0003723; C:GO:0005737; P:GO:0000480; P:GO:0032781; P:GO:0034462; P:GO:0000447; C:GO:0005730; C:GO:0030686; F:GO:0001671	F:nucleotide binding; P:endonucleolytic cleavage to generate mature 5'-end of SSU-rRNA from (SSU-rRNA, 5.8S rRNA, LSU-rRNA); F:RNA binding; C:cytoplasm; P:endonucleolytic cleavage in 5'-ETS of tricistronic rRNA transcript (SSU-rRNA, 5.8S rRNA, LSU-rRNA); P:positive regulation of ATPase activity; P:small-subunit processome assembly; P:endonucleolytic cleavage in ITS1 to separate SSU-rRNA from 5.8S…
[BLASTED, MAPPED, ANNOTATED]	TRINITY_DN13532_c0_g1_TRINITY_DN13532_c0_g1_i1_g.9244_m.9244	pre-rrna-processing esf2	846	20	7.01532E-96	91.95	11	F:GO:0000166; P:GO:0000472; F:GO:0003723; C:GO:0005737; P:GO:0000480; P:GO:0032781; P:GO:0034462; P:GO:0000447; C:GO:0005730; C:GO:0030686; F:GO:0001671	F:nucleotide binding; P:endonucleolytic cleavage to generate mature 5'-end of SSU-rRNA from (SSU-rRNA, 5.8S rRNA, LSU-rRNA); F:RNA binding; C:cytoplasm; P:endonucleolytic cleavage in 5'-ETS of tricistronic rRNA transcript (SSU-rRNA, 5.8S rRNA, LSU-rRNA); P:positive regulation of ATPase activity; P:small-subunit processome assembly; P:endonucleolytic cleavage in ITS1 to separate SSU-rRNA from 5.8S…
[BLASTED, MAPPED, ANNOTATED]	TRINITY_DN13532_c0_g1_TRINITY_DN13532_c0_g1_i2_g.9248_m.9248	pre-rrna-processing esf2	444	20	6.44834E-91	93.1	11	F:GO:0000166; P:GO:0000472; F:GO:0003723; C:GO:0005737; P:GO:0000480; P:GO:0032781; P:GO:0034462; P:GO:0000447; C:GO:0005730; C:GO:0030686; F:GO:0001671	F:nucleotide binding; P:endonucleolytic cleavage to generate mature 5'-end of SSU-rRNA from (SSU-rRNA, 5.8S rRNA, LSU-rRNA); F:RNA binding; C:cytoplasm; P:endonucleolytic cleavage in 5'-ETS of tricistronic rRNA transcript (SSU-rRNA, 5.8S rRNA, LSU-rRNA); P:positive regulation of ATPase activity; P:small-subunit processome assembly; P:endonucleolytic cleavage in ITS1 to separate SSU-rRNA from 5.8S…
[BLASTED, MAPPED, ANNOTATED]	TRINITY_DN13532_c0_g1_TRINITY_DN13532_c0_g1_i2_g.9247_m.9247	Pre-rRNA-processing ESF2	780	20	2.25508E-116	78.55	11	F:GO:0000166; P:GO:0000472; F:GO:0003723; C:GO:0005737; P:GO:0000480; P:GO:0032781; P:GO:0034462; P:GO:0000447; C:GO:0005730; C:GO:0030686; F:GO:0001671	F:nucleotide binding; P:endonucleolytic cleavage to generate mature 5'-end of SSU-rRNA from (SSU-rRNA, 5.8S rRNA, LSU-rRNA); F:RNA binding; C:cytoplasm; P:endonucleolytic cleavage in 5'-ETS of tricistronic rRNA transcript (SSU-rRNA, 5.8S rRNA, LSU-rRNA); P:positive regulation of ATPase activity; P:small-subunit processome assembly; P:endonucleolytic cleavage in ITS1 to separate SSU-rRNA from 5.8S…
[BLASTED, MAPPED, ANNOTATED]	TRINITY_DN13534_c0_g1_TRINITY_DN13534_c0_g1_i1_g.9275_m.9275	hypothetical protein SORBIDRAFT_04g034310	309	9	3.01494E-63	69.22	1	C:GO:0016021	C:integral component of membrane
[BLASTED, MAPPED, ANNOTATED]	TRINITY_DN13535_c0_g1_TRINITY_DN13535_c0_g1_i1_g.9280_m.9280	rRNA-processing fcf2-like	594	20	1.38849E-127	87.9	1	C:GO:0009536	C:plastid
[BLASTED]	TRINITY_DN13536_c0_g1_TRINITY_DN13536_c0_g1_i1_g.9295_m.9295	hypothetical protein SORBIDRAFT_10g021890	363	20	4.19557E-72	75.4
[BLASTED, MAPPED, ANNOTATED]	TRINITY_DN13538_c0_g1_TRINITY_DN13538_c0_g1_i1_g.9277_m.9277	Purple acid phosphatase 22	558	20	4.95138E-116	89.2	3	F:GO:0046872; P:GO:0016311; F:GO:0003993	F:metal ion binding; P:dephosphorylation; F:acid phosphatase activity	EC:3.1.3.41; EC:3.1.3.2	4-nitrophenylphosphatase; Acid phosphatase
[BLASTED, MAPPED, ANNOTATED]	TRINITY_DN13545_c0_g1_TRINITY_DN13545_c0_g1_i1_g.9266_m.9266	adenylate isopentenyltransferase-like	393	20	1.42069E-71	83.15	5	F:GO:0052622; C:GO:0005739; F:GO:0052381; F:GO:0052623; P:GO:0006400	F:ATP dimethylallyltransferase activity; C:mitochondrion; F:tRNA dimethylallyltransferase activity; F:ADP dimethylallyltransferase activity; P:tRNA modification	EC:2.5.1.75	tRNA dimethylallyltransferase
[BLASTED, MAPPED, ANNOTATED]	TRINITY_DN13547_c0_g1_TRINITY_DN13547_c0_g1_i1_g.9279_m.9279	sulfite reductase beta subunit	540	20	1.28596E-114	97.6	12	P:GO:0031505; F:GO:0050661; P:GO:0070814; P:GO:0000097; F:GO:0010181; C:GO:0005829; P:GO:0055114; F:GO:0051539; F:GO:0004783; P:GO:0000103; C:GO:0009337; F:GO:0020037	P:fungal-type cell wall organization; F:NADP binding; P:hydrogen sulfide biosynthetic process; P:sulfur amino acid biosynthetic process; F:FMN binding; C:cytosol; P:oxidation-reduction process; F:4 iron, 4 sulfur cluster binding; F:sulfite reductase (NADPH) activity; P:sulfate assimilation; C:sulfite reductase complex (NADPH); F:heme binding	EC:1.8.1.2	Assimilatory sulfite reductase (NADPH)
[BLASTED]	TRINITY_DN1354_c0_g1_TRINITY_DN1354_c0_g1_i1_g.978_m.978	copper radical oxidase	507	20	2.43854E-55	76.85
[BLASTED, MAPPED, ANNOTATED]	TRINITY_DN13554_c0_g1_TRINITY_DN13554_c0_g1_i2_g.9243_m.9243	probable E3 ubiquitin- ligase RNF217	363	20	2.80135E-52	75.7	8	F:GO:0031624; F:GO:0061630; C:GO:0000151; C:GO:0005737; F:GO:0046872; P:GO:0000209; P:GO:0032436; P:GO:0042787	F:ubiquitin conjugating enzyme binding; F:ubiquitin protein ligase activity; C:ubiquitin ligase complex; C:cytoplasm; F:metal ion binding; P:protein polyubiquitination; P:positive regulation of proteasomal ubiquitin-dependent protein catabolic process; P:protein ubiquitination involved in ubiquitin-dependent protein catabolic process
[BLASTED, MAPPED, ANNOTATED]	TRINITY_DN13555_c0_g1_TRINITY_DN13555_c0_g1_i2_g.9285_m.9285	blocked early in transport 1	627	20	5.49092E-75	80.45	8	C:GO:0005789; P:GO:0006888; P:GO:0006890; P:GO:0006906; C:GO:0016021; F:GO:0005484; C:GO:0031201; C:GO:0030134	C:endoplasmic reticulum membrane; P:ER to Golgi vesicle-mediated transport; P:retrograde vesicle-mediated transport, Golgi to ER; P:vesicle fusion; C:integral component of membrane; F:SNAP receptor activity; C:SNARE complex; C:ER to Golgi transport vesicle
[NO-BLAST]	TRINITY_DN13557_c0_g1_TRINITY_DN13557_c0_g1_i1_g.9249_m.9249	---NA---	498
[NO-BLAST]	TRINITY_DN13567_c0_g1_TRINITY_DN13567_c0_g1_i1_g.9312_m.9312	---NA---	411
[NO-BLAST]	TRINITY_DN13567_c0_g1_TRINITY_DN13567_c0_g1_i2_g.9313_m.9313	---NA---	405
[NO-BLAST]	TRINITY_DN13570_c0_g1_TRINITY_DN13570_c0_g1_i1_g.9315_m.9315	---NA---	330
[BLASTED, MAPPED, ANNOTATED]	TRINITY_DN13571_c0_g1_TRINITY_DN13571_c0_g1_i1_g.9269_m.9269	related to transmembrane transporter Liz1p	1515	20	0.0	84.8	2	P:GO:0055085; C:GO:0016021	P:transmembrane transport; C:integral component of membrane
[BLASTED, MAPPED, ANNOTATED]	TRINITY_DN13571_c0_g1_TRINITY_DN13571_c0_g1_i2_g.9270_m.9270	related to transmembrane transporter Liz1p	1137	20	0.0	83.8	2	P:GO:0055085; C:GO:0016021	P:transmembrane transport; C:integral component of membrane
[BLASTED, MAPPED, ANNOTATED]	TRINITY_DN13571_c0_g1_TRINITY_DN13571_c0_g1_i3_g.9271_m.9271	related to transmembrane transporter Liz1p	1281	20	0.0	84.35	2	P:GO:0055085; C:GO:0016021	P:transmembrane transport; C:integral component of membrane
[NO-BLAST]	TRINITY_DN13572_c0_g1_TRINITY_DN13572_c0_g1_i1_g.9301_m.9301	---NA---	429
[BLASTED, MAPPED, ANNOTATED]	TRINITY_DN13580_c0_g1_TRINITY_DN13580_c0_g1_i1_g.9289_m.9289	ribosomal L35A	483	20	8.77255E-63	79.85	3	F:GO:0003735; C:GO:0005840; P:GO:0006412	F:structural constituent of ribosome; C:ribosome; P:translation
[BLASTED, MAPPED, ANNOTATED]	TRINITY_DN13580_c0_g1_TRINITY_DN13580_c0_g1_i2_g.9292_m.9292	ribosomal L35A	417	20	1.93529E-50	78.2	3	F:GO:0003735; C:GO:0005840; P:GO:0006412	F:structural constituent of ribosome; C:ribosome; P:translation
[BLASTED, MAPPED]	TRINITY_DN13585_c0_g1_TRINITY_DN13585_c0_g1_i1_g.9241_m.9241	uncharacterized protein LOC100216853	501	1	1.24335E-12	69.0	2	C:GO:0016020; C:GO:0016021	C:membrane; C:integral component of membrane
[BLASTED, MAPPED, ANNOTATED]	TRINITY_DN13587_c0_g1_TRINITY_DN13587_c0_g1_i1_g.9251_m.9251	transcription elongation factor SPT5 homolog 1	879	20	0.0	89.45	7	C:GO:0005634; F:GO:0003735; P:GO:0006351; P:GO:0032784; C:GO:0005840; P:GO:0006357; P:GO:0006412	C:nucleus; F:structural constituent of ribosome; P:transcription, DNA-templated; P:regulation of DNA-templated transcription, elongation; C:ribosome; P:regulation of transcription from RNA polymerase II promoter; P:translation
[BLASTED, MAPPED, ANNOTATED]	TRINITY_DN13590_c0_g1_TRINITY_DN13590_c0_g1_i1_g.9318_m.9318	related to ferric-chelate reductase	588	20	7.58051E-30	72.45	3	F:GO:0016491; C:GO:0016021; P:GO:0055114	F:oxidoreductase activity; C:integral component of membrane; P:oxidation-reduction process
[BLASTED, MAPPED, ANNOTATED]	TRINITY_DN13590_c0_g1_TRINITY_DN13590_c0_g1_i1_g.9317_m.9317	related to ferric-chelate reductase	1725	20	0.0	79.85	3	F:GO:0016491; C:GO:0016021; P:GO:0055114	F:oxidoreductase activity; C:integral component of membrane; P:oxidation-reduction process
[BLASTED, MAPPED, ANNOTATED]	TRINITY_DN13592_c0_g1_TRINITY_DN13592_c0_g1_i1_g.9250_m.9250	cardiolipin-specific mitochondrial	390	20	8.74495E-53	69.4	3	C:GO:0005783; C:GO:0005794; F:GO:0016787	C:endoplasmic reticulum; C:Golgi apparatus; F:hydrolase activity
[BLASTED, MAPPED]	TRINITY_DN13593_c0_g1_TRINITY_DN13593_c0_g1_i1_g.9256_m.9256	ankyrin repeat	2115	20	1.41814E-166	46.8	5	P:GO:0055085; C:GO:0016020; C:GO:0016021; F:GO:0046873; P:GO:0030001	P:transmembrane transport; C:membrane; C:integral component of membrane; F:metal ion transmembrane transporter activity; P:metal ion transport
[NO-BLAST]	TRINITY_DN13593_c0_g1_TRINITY_DN13593_c0_g1_i2_g.9260_m.9260	---NA---	663
[BLASTED, MAPPED]	TRINITY_DN13593_c0_g1_TRINITY_DN13593_c0_g1_i2_g.9259_m.9259	ankyrin repeat-containing	1359	20	2.49415E-124	46.6	5	P:GO:0055085; C:GO:0016020; C:GO:0016021; F:GO:0046873; P:GO:0030001	P:transmembrane transport; C:membrane; C:integral component of membrane; F:metal ion transmembrane transporter activity; P:metal ion transport
[BLASTED, MAPPED, ANNOTATED]	TRINITY_DN13594_c0_g1_TRINITY_DN13594_c0_g1_i1_g.9308_m.9308	Ureide permease 5	567	20	2.98393E-86	96.75	2	P:GO:0071705; C:GO:0016021	P:nitrogen compound transport; C:integral component of membrane
[BLASTED, MAPPED, ANNOTATED]	TRINITY_DN13594_c0_g1_TRINITY_DN13594_c0_g1_i1_g.9306_m.9306	DNAJ JJJ1 homolog	1899	20	0.0	82.15	2	F:GO:0003676; F:GO:0008270	F:nucleic acid binding; F:zinc ion binding
[BLASTED]	TRINITY_DN13595_c0_g1_TRINITY_DN13595_c0_g1_i1_g.9254_m.9254	hypothetical protein S40285_00230	1329	20	6.53387E-80	62.05
[NO-BLAST]	TRINITY_DN13596_c0_g1_TRINITY_DN13596_c0_g1_i1_g.9303_m.9303	---NA---	438
[BLASTED]	TRINITY_DN13597_c1_g1_TRINITY_DN13597_c1_g1_i1_g.9304_m.9304	hypothetical protein SORBIDRAFT_09g017840	360	1	5.25452E-21	95.0
[BLASTED, MAPPED]	TRINITY_DN13598_c0_g1_TRINITY_DN13598_c0_g1_i1_g.9298_m.9298	short chain dehydrogenase reductase	885	20	1.07365E-115	68.45	2	F:GO:0016491; P:GO:0055114	F:oxidoreductase activity; P:oxidation-reduction process
[BLASTED, MAPPED, ANNOTATED]	TRINITY_DN1359_c0_g1_TRINITY_DN1359_c0_g1_i1_g.981_m.981	salicylate carboxymethyltransferase-like	384	20	2.09707E-36	93.2	2	F:GO:0008757; P:GO:0032259	F:S-adenosylmethionine-dependent methyltransferase activity; P:methylation
[BLASTED, MAPPED, ANNOTATED]	TRINITY_DN13602_c0_g1_TRINITY_DN13602_c0_g1_i1_g.9346_m.9346	AP-1 complex subunit sigma-1	612	20	5.36836E-103	96.75	4	P:GO:0015031; F:GO:0008565; C:GO:0005622; P:GO:0006896	P:protein transport; F:protein transporter activity; C:intracellular; P:Golgi to vacuole transport
[BLASTED, MAPPED, ANNOTATED]	TRINITY_DN13602_c0_g1_TRINITY_DN13602_c0_g1_i2_g.9349_m.9349	ap-1 complex subunit sigma-1	564	20	6.29925E-107	98.9	4	P:GO:0015031; F:GO:0008565; C:GO:0005622; P:GO:0006896	P:protein transport; F:protein transporter activity; C:intracellular; P:Golgi to vacuole transport
[BLASTED, MAPPED, ANNOTATED]	TRINITY_DN13604_c0_g1_TRINITY_DN13604_c0_g1_i1_g.9352_m.9352	pentatricopeptide repeat-containing At5g08510-like	324	20	1.10569E-69	82.35	1	C:GO:0016020	C:membrane
[BLASTED, MAPPED, ANNOTATED]	TRINITY_DN13606_c0_g1_TRINITY_DN13606_c0_g1_i1_g.9356_m.9356	phosphatase 2C 35	375	20	9.56083E-70	80.3	6	F:GO:0004722; F:GO:0046872; P:GO:0048366; P:GO:0006470; P:GO:0006952; C:GO:0005886	F:protein serine/threonine phosphatase activity; F:metal ion binding; P:leaf development; P:protein dephosphorylation; P:defense response; C:plasma membrane	EC:3.1.3.16; EC:3.1.3.41	Protein-serine/threonine phosphatase; 4-nitrophenylphosphatase
[BLASTED, MAPPED, ANNOTATED]	TRINITY_DN13608_c0_g1_TRINITY_DN13608_c0_g1_i1_g.9358_m.9358	glycerol dehydrogenase	651	20	2.69088E-156	95.15	2	F:GO:0016491; P:GO:0055114	F:oxidoreductase activity; P:oxidation-reduction process
[BLASTED, MAPPED, ANNOTATED]	TRINITY_DN13609_c0_g1_TRINITY_DN13609_c0_g1_i1_g.9360_m.9360	homeobox transcription factor	1776	20	0.0	55.3	1	F:GO:0003677	F:DNA binding
[BLASTED, MAPPED, ANNOTATED]	TRINITY_DN1360_c0_g1_TRINITY_DN1360_c0_g1_i1_g.982_m.982	CDP-diacylglycerol--inositol 3-phosphatidyltransferase	729	20	2.23615E-138	91.95	3	C:GO:0016021; F:GO:0016780; P:GO:0008654	C:integral component of membrane; F:phosphotransferase activity, for other substituted phosphate groups; P:phospholipid biosynthetic process
[BLASTED, MAPPED, ANNOTATED]	TRINITY_DN1360_c0_g1_TRINITY_DN1360_c0_g1_i2_g.985_m.985	CDP-diacylglycerol--inositol 3-phosphatidyltransferase	945	20	5.22224E-166	84.8	3	C:GO:0016021; F:GO:0016780; P:GO:0008654	C:integral component of membrane; F:phosphotransferase activity, for other substituted phosphate groups; P:phospholipid biosynthetic process
[BLASTED, MAPPED]	TRINITY_DN13610_c0_g1_TRINITY_DN13610_c0_g1_i1_g.9362_m.9362	involucrin repeat	2550	20	0.0	62.75	4	P:GO:0006890; C:GO:0016020; C:GO:0016021; C:GO:0005622	P:retrograde vesicle-mediated transport, Golgi to ER; C:membrane; C:integral component of membrane; C:intracellular
[BLASTED, MAPPED, ANNOTATED]	TRINITY_DN13613_c0_g1_TRINITY_DN13613_c0_g1_i1_g.9328_m.9328	hypothetical protein SORBIDRAFT_04g036580	405	20	7.85203E-84	68.95	1	F:GO:0005488	F:binding
[BLASTED, MAPPED, ANNOTATED]	TRINITY_DN13614_c0_g1_TRINITY_DN13614_c0_g1_i1_g.9331_m.9331	UPF0041 domain-containing	474	20	4.25095E-75	85.75	6	C:GO:0031305; C:GO:0030529; P:GO:1901475; C:GO:0019013; P:GO:0006850; F:GO:0050833	C:integral component of mitochondrial inner membrane; C:intracellular ribonucleoprotein complex; P:pyruvate transmembrane transport; C:viral nucleocapsid; P:mitochondrial pyruvate transport; F:pyruvate transmembrane transporter activity
[BLASTED, MAPPED, ANNOTATED]	TRINITY_DN13616_c0_g1_TRINITY_DN13616_c0_g1_i1_g.9334_m.9334	60S ribosomal L3 isoform X1	309	20	1.38574E-46	92.95	5	F:GO:0003735; P:GO:0051298; P:GO:0002181; P:GO:0019233; C:GO:0022625	F:structural constituent of ribosome; P:centrosome duplication; P:cytoplasmic translation; P:sensory perception of pain; C:cytosolic large ribosomal subunit
[NO-BLAST]	TRINITY_DN13619_c0_g1_TRINITY_DN13619_c0_g1_i1_g.9321_m.9321	---NA---	300
[BLASTED]	TRINITY_DN13620_c0_g1_TRINITY_DN13620_c0_g1_i1_g.9322_m.9322	hypothetical protein SORBI_3003G121900	354	1	2.56274E-20	97.0
[BLASTED]	TRINITY_DN13620_c0_g1_TRINITY_DN13620_c0_g1_i3_g.9323_m.9323	hypothetical protein SORBI_3003G121900	354	1	2.56274E-20	97.0
[BLASTED, MAPPED, ANNOTATED]	TRINITY_DN13623_c0_g1_TRINITY_DN13623_c0_g1_i1_g.9337_m.9337	hypothetical protein CC1G_14250	438	20	5.98107E-77	82.45	3	F:GO:0010181; F:GO:0016491; P:GO:0055114	F:FMN binding; F:oxidoreductase activity; P:oxidation-reduction process
[BLASTED, MAPPED, ANNOTATED]	TRINITY_DN13628_c0_g1_TRINITY_DN13628_c0_g1_i1_g.9371_m.9371	glycosyltransferase family 90	2460	20	0.0	76.0	2	C:GO:0016021; F:GO:0016740	C:integral component of membrane; F:transferase activity
[BLASTED, MAPPED, ANNOTATED]	TRINITY_DN13630_c0_g1_TRINITY_DN13630_c0_g1_i1_g.9376_m.9376	integral membrane	318	20	4.49352E-24	71.3	1	C:GO:0016021	C:integral component of membrane
[BLASTED, MAPPED, ANNOTATED]	TRINITY_DN13630_c0_g1_TRINITY_DN13630_c0_g1_i2_g.9377_m.9377	integral membrane	1122	20	5.75906E-180	72.0	1	C:GO:0016021	C:integral component of membrane
[BLASTED, MAPPED, ANNOTATED]	TRINITY_DN13630_c0_g1_TRINITY_DN13630_c0_g1_i3_g.9379_m.9379	integral membrane	654	20	2.04194E-102	76.55	1	C:GO:0016021	C:integral component of membrane
[BLASTED, MAPPED, ANNOTATED]	TRINITY_DN13636_c0_g1_TRINITY_DN13636_c0_g1_i1_g.9384_m.9384	ras 3	489	20	1.12846E-88	88.35	4	F:GO:0005525; P:GO:0007264; C:GO:0005622; C:GO:0005886	F:GTP binding; P:small GTPase mediated signal transduction; C:intracellular; C:plasma membrane
[BLASTED, MAPPED, ANNOTATED]	TRINITY_DN13636_c0_g2_TRINITY_DN13636_c0_g2_i1_g.9385_m.9385	Ras-related Rap-	300	20	2.66522E-42	86.1	4	F:GO:0005525; P:GO:0007264; C:GO:0016021; C:GO:0005622	F:GTP binding; P:small GTPase mediated signal transduction; C:integral component of membrane; C:intracellular
[BLASTED, MAPPED, ANNOTATED]	TRINITY_DN13638_c0_g1_TRINITY_DN13638_c0_g1_i1_g.9386_m.9386	DUF3328 domain	912	20	2.6397E-130	71.65	1	C:GO:0016020	C:membrane
[BLASTED]	TRINITY_DN13640_c0_g1_TRINITY_DN13640_c0_g1_i1_g.9388_m.9388	FAF- chloroplastic	669	20	1.69087E-68	65.75
[BLASTED]	TRINITY_DN13640_c0_g1_TRINITY_DN13640_c0_g1_i1_g.9390_m.9390	hypothetical protein SORBIDRAFT_04g021800	408	1	1.59375E-22	83.0
[BLASTED, MAPPED, ANNOTATED]	TRINITY_DN13641_c0_g1_TRINITY_DN13641_c0_g1_i1_g.9435_m.9435	somatic embryogenesis receptor kinase 1	795	20	1.77827E-154	84.35	2	P:GO:0016310; F:GO:0016301	P:phosphorylation; F:kinase activity
[NO-BLAST]	TRINITY_DN13643_c0_g1_TRINITY_DN13643_c0_g1_i1_g.9393_m.9393	---NA---	387
[BLASTED, MAPPED, ANNOTATED]	TRINITY_DN13643_c0_g1_TRINITY_DN13643_c0_g1_i1_g.9392_m.9392	Rad4 transglutaminase-like domain-containing	1386	20	0.0	85.9	5	P:GO:0006517; P:GO:0006515; F:GO:0046872; C:GO:0005829; F:GO:0000224	P:protein deglycosylation; P:misfolded or incompletely synthesized protein catabolic process; F:metal ion binding; C:cytosol; F:peptide-N4-(N-acetyl-beta-glucosaminyl)asparagine amidase activity	EC:3.5.1.52	Peptide-N(4)-(N-acetyl-beta-glucosaminyl)asparagine amidase
[NO-BLAST]	TRINITY_DN13644_c0_g1_TRINITY_DN13644_c0_g1_i1_g.9407_m.9407	---NA---	702
[NO-BLAST]	TRINITY_DN13644_c0_g1_TRINITY_DN13644_c0_g1_i2_g.9411_m.9411	---NA---	615
[BLASTED, MAPPED, ANNOTATED]	TRINITY_DN13649_c0_g1_TRINITY_DN13649_c0_g1_i1_g.9396_m.9396	NAD(P)-binding Rossmann-fold containing	732	20	1.21629E-127	74.1	5	F:GO:0016616; F:GO:0004553; P:GO:0044238; P:GO:0044710; P:GO:0071704	F:oxidoreductase activity, acting on the CH-OH group of donors, NAD or NADP as acceptor; F:hydrolase activity, hydrolyzing O-glycosyl compounds; P:primary metabolic process; P:single-organism metabolic process; P:organic substance metabolic process
[BLASTED, MAPPED, ANNOTATED]	TRINITY_DN13652_c0_g1_TRINITY_DN13652_c0_g1_i1_g.9338_m.9338	transposon unclassified	387	20	6.92476E-30	72.85	2	C:GO:0005739; F:GO:0005488	C:mitochondrion; F:binding
[BLASTED, MAPPED, ANNOTATED]	TRINITY_DN13653_c0_g1_TRINITY_DN13653_c0_g1_i1_g.9340_m.9340	fungal-specific transcription factor domain-domain-containing	369	20	5.15697E-22	83.3	4	C:GO:0005634; F:GO:0008270; F:GO:0000981; P:GO:0006357	C:nucleus; F:zinc ion binding; F:RNA polymerase II transcription factor activity, sequence-specific DNA binding; P:regulation of transcription from RNA polymerase II promoter
[NO-BLAST]	TRINITY_DN13653_c0_g1_TRINITY_DN13653_c0_g1_i1_g.9341_m.9341	---NA---	357
[BLASTED, MAPPED, ANNOTATED]	TRINITY_DN13654_c0_g1_TRINITY_DN13654_c0_g1_i1_g.9399_m.9399	MFS quinate transporter	1722	20	0.0	84.2	3	F:GO:0022891; P:GO:0055085; C:GO:0016021	F:substrate-specific transmembrane transporter activity; P:transmembrane transport; C:integral component of membrane
[BLASTED, MAPPED, ANNOTATED]	TRINITY_DN13656_c0_g1_TRINITY_DN13656_c0_g1_i1_g.9422_m.9422	probable calcium-binding CML18	300	20	2.16558E-36	80.1	1	F:GO:0005509	F:calcium ion binding
[BLASTED, MAPPED, ANNOTATED]	TRINITY_DN13657_c0_g1_TRINITY_DN13657_c0_g1_i1_g.9342_m.9342	probable phosphatase 2C 31	573	20	2.85635E-132	87.35	3	F:GO:0004722; F:GO:0046872; P:GO:0006470	F:protein serine/threonine phosphatase activity; F:metal ion binding; P:protein dephosphorylation	EC:3.1.3.16; EC:3.1.3.41	Protein-serine/threonine phosphatase; 4-nitrophenylphosphatase
[BLASTED, MAPPED, ANNOTATED]	TRINITY_DN13658_c0_g1_TRINITY_DN13658_c0_g1_i1_g.9367_m.9367	profilin	396	20	5.47573E-55	90.3	19	P:GO:0090338; P:GO:0042989; C:GO:0031097; P:GO:0032220; P:GO:0046907; F:GO:0005085; P:GO:0030041; P:GO:1903475; P:GO:0043547; F:GO:0003785; C:GO:0005634; F:GO:0005546; F:GO:0070064; C:GO:0005856; C:GO:0005937; C:GO:0051285; P:GO:0044396; C:GO:0005829; C:GO:0019897	P:positive regulation of formin-nucleated actin cable assembly; P:sequestering of actin monomers; C:medial cortex; P:plasma membrane fusion involved in cytogamy; P:intracellular transport; F:guanyl-nucleotide exchange factor activity; P:actin filament polymerization; P:mitotic actomyosin contractile ring assembly; P:positive regulation of GTPase activity; F:actin monomer binding; C:nucleus; F:pho…
[BLASTED, MAPPED, ANNOTATED]	TRINITY_DN13661_c0_g1_TRINITY_DN13661_c0_g1_i1_g.9416_m.9416	acyl carrier	324	20	1.29837E-57	89.9	1	P:GO:0006633	P:fatty acid biosynthetic process
[BLASTED, MAPPED, ANNOTATED]	TRINITY_DN13661_c0_g1_TRINITY_DN13661_c0_g1_i2_g.9418_m.9418	NADH dehydrogenase (ubiquinone) 1 alpha beta subcomplex 1	453	20	2.81551E-75	86.9	2	C:GO:0005739; P:GO:0009107	C:mitochondrion; P:lipoate biosynthetic process
[BLASTED, MAPPED, ANNOTATED]	TRINITY_DN13665_c0_g1_TRINITY_DN13665_c0_g1_i1_g.9415_m.9415	eukaryotic translation initiation factor 2 (eIF-2) family	351	20	1.78519E-16	97.4	2	F:GO:0005525; F:GO:0003924	F:GTP binding; F:GTPase activity	EC:3.6.1.15	Nucleoside-triphosphate phosphatase
[NO-BLAST]	TRINITY_DN13669_c0_g1_TRINITY_DN13669_c0_g1_i1_g.9423_m.9423	---NA---	306
[BLASTED]	TRINITY_DN1366_c0_g1_TRINITY_DN1366_c0_g1_i1_g.933_m.933	disease resistance At3g14460	618	20	1.55748E-126	76.7
[BLASTED, MAPPED, ANNOTATED]	TRINITY_DN13670_c0_g1_TRINITY_DN13670_c0_g1_i1_g.9364_m.9364	candidapepsin-4 precursor	1434	20	0.0	76.9	3	F:GO:0004190; C:GO:0016020; P:GO:0006508	F:aspartic-type endopeptidase activity; C:membrane; P:proteolysis	EC:3.4.23	Acting on peptide bonds (peptidases)
[BLASTED]	TRINITY_DN13671_c0_g1_TRINITY_DN13671_c0_g1_i1_g.9368_m.9368	Allergen Asp f 4	924	20	8.11364E-104	74.2
[BLASTED, MAPPED, ANNOTATED]	TRINITY_DN13676_c0_g1_TRINITY_DN13676_c0_g1_i1_g.9424_m.9424	related to transcription activator acu-15	1149	20	0.0	86.3	6	C:GO:0005634; F:GO:0003677; F:GO:0008270; P:GO:0006351; F:GO:0000981; P:GO:0006357	C:nucleus; F:DNA binding; F:zinc ion binding; P:transcription, DNA-templated; F:RNA polymerase II transcription factor activity, sequence-specific DNA binding; P:regulation of transcription from RNA polymerase II promoter
[BLASTED]	TRINITY_DN13679_c0_g1_TRINITY_DN13679_c0_g1_i1_g.9404_m.9404	von Willebrand factor A domain-containing 5A	555	20	3.85049E-26	55.75
[BLASTED, MAPPED]	TRINITY_DN13681_c0_g1_TRINITY_DN13681_c0_g1_i1_g.9431_m.9431	casein kinase 1 2	312	9	1.86618E-5	69.44	11	F:GO:0000166; P:GO:0008360; F:GO:0005524; C:GO:0005634; C:GO:0005737; P:GO:0016055; F:GO:0004672; F:GO:0004674; P:GO:0018105; P:GO:0006468; P:GO:0006897	F:nucleotide binding; P:regulation of cell shape; F:ATP binding; C:nucleus; C:cytoplasm; P:Wnt signaling pathway; F:protein kinase activity; F:protein serine/threonine kinase activity; P:peptidyl-serine phosphorylation; P:protein phosphorylation; P:endocytosis
[BLASTED, MAPPED, ANNOTATED]	TRINITY_DN13682_c0_g1_TRINITY_DN13682_c0_g1_i1_g.9432_m.9432	NAD binding Rossmann fold oxidoreductase	492	20	4.08961E-82	86.55	2	F:GO:0016491; P:GO:0055114	F:oxidoreductase activity; P:oxidation-reduction process
[BLASTED, MAPPED, ANNOTATED]	TRINITY_DN13683_c0_g1_TRINITY_DN13683_c0_g1_i1_g.9427_m.9427	ABC transporter CDR4	537	20	5.11729E-69	70.6	4	F:GO:0000166; F:GO:0016887; C:GO:0016020; P:GO:0006810	F:nucleotide binding; F:ATPase activity; C:membrane; P:transport	EC:3.6.1.3; EC:3.6.1.15	Adenosinetriphosphatase; Nucleoside-triphosphate phosphatase
[BLASTED, MAPPED, ANNOTATED]	TRINITY_DN13683_c0_g1_TRINITY_DN13683_c0_g1_i2_g.9428_m.9428	ABC transporter CDR4	513	20	1.0748E-78	67.75	4	F:GO:0005524; F:GO:0042626; P:GO:0055085; C:GO:0016021	F:ATP binding; F:ATPase activity, coupled to transmembrane movement of substances; P:transmembrane transport; C:integral component of membrane	EC:3.6.1.3; EC:3.6.1.15	Adenosinetriphosphatase; Nucleoside-triphosphate phosphatase
[BLASTED, MAPPED, ANNOTATED]	TRINITY_DN13683_c0_g1_TRINITY_DN13683_c0_g1_i2_g.9429_m.9429	abc transporter cdr4	426	20	4.40565E-59	67.0	4	F:GO:0005524; F:GO:0042626; P:GO:0055085; C:GO:0016021	F:ATP binding; F:ATPase activity, coupled to transmembrane movement of substances; P:transmembrane transport; C:integral component of membrane	EC:3.6.1.3; EC:3.6.1.15	Adenosinetriphosphatase; Nucleoside-triphosphate phosphatase
[BLASTED]	TRINITY_DN13684_c0_g1_TRINITY_DN13684_c0_g1_i1_g.9426_m.9426	surface -like	387	20	1.82686E-51	77.75
[BLASTED, MAPPED, ANNOTATED]	TRINITY_DN13687_c0_g1_TRINITY_DN13687_c0_g1_i2_g.9336_m.9336	purine permease 3-like	453	20	2.2677E-56	86.65	3	C:GO:0016021; P:GO:0006810; F:GO:0005215	C:integral component of membrane; P:transport; F:transporter activity
[NO-BLAST]	TRINITY_DN13691_c0_g1_TRINITY_DN13691_c0_g1_i1_g.9335_m.9335	---NA---	429
[BLASTED, MAPPED, ANNOTATED]	TRINITY_DN13694_c0_g1_TRINITY_DN13694_c0_g1_i2_g.9436_m.9436	RNA subunit H Rpb5	702	20	2.51326E-141	93.05	10	F:GO:0003677; C:GO:0005736; F:GO:0001054; P:GO:0001172; P:GO:0006360; C:GO:0005829; P:GO:0006366; P:GO:0042797; C:GO:0005666; C:GO:0005665	F:DNA binding; C:DNA-directed RNA polymerase I complex; F:RNA polymerase I activity; P:transcription, RNA-templated; P:transcription from RNA polymerase I promoter; C:cytosol; P:transcription from RNA polymerase II promoter; P:tRNA transcription from RNA polymerase III promoter; C:DNA-directed RNA polymerase III complex; C:DNA-directed RNA polymerase II, core complex	EC:2.7.7.6	DNA-directed RNA polymerase
[BLASTED, MAPPED, ANNOTATED]	TRINITY_DN13695_c0_g1_TRINITY_DN13695_c0_g1_i1_g.9351_m.9351	dCTP pyrophosphatase 1-like	426	20	1.95421E-76	94.75	1	F:GO:0016787	F:hydrolase activity
[BLASTED, MAPPED, ANNOTATED]	TRINITY_DN13696_c0_g1_TRINITY_DN13696_c0_g1_i1_g.9324_m.9324	RSC complex subunit (RSC1)	312	20	2.75211E-63	95.3	5	C:GO:0034457; F:GO:0003682; P:GO:0006364; C:GO:0016586; C:GO:0005732	C:Mpp10 complex; F:chromatin binding; P:rRNA processing; C:RSC complex; C:small nucleolar ribonucleoprotein complex
[BLASTED, MAPPED, ANNOTATED]	TRINITY_DN13697_c0_g1_TRINITY_DN13697_c0_g1_i1_g.9438_m.9438	Eukaryotic translation initiation factor 3 subunit L	1503	20	0.0	97.0	7	F:GO:0003743; P:GO:0001731; C:GO:0016282; C:GO:0016021; C:GO:0033290; P:GO:0006446; C:GO:0005852	F:translation initiation factor activity; P:formation of translation preinitiation complex; C:eukaryotic 43S preinitiation complex; C:integral component of membrane; C:eukaryotic 48S preinitiation complex; P:regulation of translational initiation; C:eukaryotic translation initiation factor 3 complex
[BLASTED, MAPPED, ANNOTATED]	TRINITY_DN13697_c0_g1_TRINITY_DN13697_c0_g1_i1_g.9437_m.9437	Eukaryotic translation initiation factor 3 subunit L	1539	20	0.0	97.0	7	F:GO:0003743; P:GO:0001731; C:GO:0016282; C:GO:0016021; C:GO:0033290; P:GO:0006446; C:GO:0005852	F:translation initiation factor activity; P:formation of translation preinitiation complex; C:eukaryotic 43S preinitiation complex; C:integral component of membrane; C:eukaryotic 48S preinitiation complex; P:regulation of translational initiation; C:eukaryotic translation initiation factor 3 complex
[BLASTED]	TRINITY_DN13701_c0_g1_TRINITY_DN13701_c0_g1_i1_g.9460_m.9460	hypothetical protein SORBI_3001G102901	1011	20	0.0	53.3
[BLASTED, MAPPED, ANNOTATED]	TRINITY_DN13702_c0_g1_TRINITY_DN13702_c0_g1_i1_g.9461_m.9461	intermembrane space AAA protease IAP-1	2118	20	0.0	81.4	10	P:GO:0045041; F:GO:0005524; P:GO:0006515; C:GO:0016021; P:GO:0051604; F:GO:0004176; P:GO:0006457; C:GO:0031942; F:GO:0004222; P:GO:0001300	P:protein import into mitochondrial intermembrane space; F:ATP binding; P:misfolded or incompletely synthesized protein catabolic process; C:integral component of membrane; P:protein maturation; F:ATP-dependent peptidase activity; P:protein folding; C:i-AAA complex; F:metalloendopeptidase activity; P:chronological cell aging	EC:3.4.24; EC:3.6.1.3; EC:3.6.1.15	Acting on peptide bonds (peptidases); Adenosinetriphosphatase; Nucleoside-triphosphate phosphatase
[BLASTED, MAPPED, ANNOTATED]	TRINITY_DN13708_c0_g1_TRINITY_DN13708_c0_g1_i1_g.9467_m.9467	16S rRNA processing family	468	20	2.83858E-18	87.95	12	P:GO:0000023; C:GO:0009507; F:GO:0003977; P:GO:0019252; P:GO:0043085; F:GO:0043022; C:GO:0005829; P:GO:0051607; P:GO:0006364; C:GO:0005840; P:GO:0006048; P:GO:0010267	P:maltose metabolic process; C:chloroplast; F:UDP-N-acetylglucosamine diphosphorylase activity; P:starch biosynthetic process; P:positive regulation of catalytic activity; F:ribosome binding; C:cytosol; P:defense response to virus; P:rRNA processing; C:ribosome; P:UDP-N-acetylglucosamine biosynthetic process; P:production of ta-siRNAs involved in RNA interference	EC:2.7.7.23	UDP-N-acetylglucosamine diphosphorylase
[truncated: 139,749 more rows]
