# Supplementary material for: Transcriptome assembly and annotation of johnsongrass (Sorghum halepense) rhizomes identify candidate rhizome‐specific genes
Source: Plant Direct. 2018 Jun 19;2(6):e00065. doi: 10.1002/pld3.65 (PMC6508516; doi:10.1002/pld3.65)
Supplement: Supplementary file 8 [file PLD3-2-e00065-s008.fasta]

>TRINITY_DN10089_c0_g1::TRINITY_DN10089_c0_g1_i1::g.7112::m.7112
atgacctttattgctgagtggatgtttgaccgtggaaagacacagaagggcaagagtacc
atgcatgtcgtttctcattggccaaatatgcaatttttcatctcaaagttctcgctggat
gccaactcaccatctctgcagatagagtttaaactatttctggacgagcatgactatttg
ggcattcgaggcaaggtgctattaggtgcttattcatcacatatatctgcttcggttgtg
tttcagttcagtcaagtcagacattcagctagtgagaaaatgaacaagcttcaccaagtt
acagtgcctgatacgaagagagtacagtggaaacccccatggttatcggctcctctcttt
cagttgcagcaatctaaatggatttcggttctgttcagtagtgcacaaaagtctcaagtt
ccatgtgatcctggtggcttacctgtggagaataaagccgaaactaatggctctgctcaa
atattttatatcaacacattccagaatgaggccagtgaagccatggtcaagtgtgaggac
tgttttgaaaccaagaatcggtggcttcaattacttgatgttggttgcacattcatcttt
gatccaggtggacgagtagtcatcttcggcaaggttgaagagcagctgcatatcactaat
ctgccagtgtaa
>TRINITY_DN10348_c0_g1::TRINITY_DN10348_c0_g1_i1::g.7308::m.7308
atgttgacaatggcagcgtcagcgtcggattcaatcgagggccccaaggcgccagactcg
tccttggagagggcgagggaggcctgggcgctggccaagagcaggaggatcaaggagttg
gtggtggcgagcttcatcgtggcggtttgttgggagcgcgtcgagacggttatatcaaca
aagtgttgggtaaattcgcaggccgaggagcccgctggcctcggtcgaggacgatttcga
gggcagagaagggctgtcggggacgaagataggaggagaattggaagtggccacgaatga
>TRINITY_DN10410_c0_g1::TRINITY_DN10410_c0_g1_i1::g.7399::m.7399
atggttattaagctccaggtggctctgagcttcgtggcgatcatctcgatcctctgcggt
ttctgcacggcgtacactcctgccgacaactacctcatcagctgtggctcttcggtcaac
acgaaggtcggccggagggtcttcgtcgccgacagcgactccggctccgtcactctgaca
acgcccaaaagcgccgccgtgaaagcctcgcccgacacgccgtggtcgggttccgattcc
gacgaggccgcgccggcgctgtaccagaccgccagggtgttcacggcgccgtcgtcc
>TRINITY_DN10442_c0_g1::TRINITY_DN10442_c0_g1_i1::g.7380::m.7380
cttccgtgtgcaagccgccgcattcgcaatccaaatctagggctgtttcgagagggggaa
atcagggctcgatcgcgggcgatggcggccggtgaccatggtctcaagagtgaggagctg
ggcacgtcggagggggttgacgtcctgaagaaccccacggcggaggagccccagccagcc
gggaccgggaagaaggggaaggaggctagcgcgccggagggcggtgaccttggactcgag
ctgaaggaggcgagcgcgtcgcagggcggtgaccttggactcaagctgaagggagcgagc
acgttcggcggtgagatcctggagaagaggaaggaggcgatggcggcgttggatatcttg
ctgccgacgaagaaggaacagccggccggggtcgggaagaagaggaagaaggtggtcaag
atgaagctgccgcaggatgtcatcgactcaattatagcaaagccgtgtaagattgtccag
gagctctccgacgaagaccttgccgacaaaccccagcaattccgcgaaacctataagaga
gcaaggttactccatgagaaggtcctcagctacgagcaggccctcatcgagcagtacaga
ctgacgggctccgtggaggatgaaattgaggtcaccgatgacgaagacgatgggacggga
gaaaaggtcactggtgatgaggggacgtcggcgaacaaggtcaccggtgactag
>TRINITY_DN10444_c0_g1::TRINITY_DN10444_c0_g1_i1::g.7410::m.7410
accaattcaccatctcctctcccgcaccgcagcccgggtcgcccatctcgcaactcccga
gccgaattcccctccaacgcaaccgccatgggcggctcccacagccgcgaggacatcgac
ctcacctcctccgacgaagaggaggagtacgaggacgactacgacgcccgatcacccatc
gccgaggccgccgcgagcgcggggcagcgcgacgacgacctcctccgcaccgccacacct
tcgtcgcttgaggccatcgacgccaagctcaggtcgctggatctcaagtaccagcgtccg
acctccgccaagctctacctccacgtc
>TRINITY_DN10500_c0_g1::TRINITY_DN10500_c0_g1_i1::g.7438::m.7438
atggcgacagagcaagcggcggagaactacacggtggaggacctcgtcgccctgaacccc
tacaaccccgacatcctcaacgacctcgagaagttcgtcaacgagcaggtctcgtctcaa
acatataacctggatgcaaatctcagccttcttcgcctgtaccagttcgagccagaaagg
atgagtatacagattgtggcccacatactgattaaggctctcatggcaatgccggccccg
gacttcagtctttgcttattcttaatacctgaacatgtgcaaatggaggagcagttcaag
acattgatagttctttctcactacctagagactgctaggttcagtcagttttgggatgaa
gcagcaaagaaccgccacatattggaagcagttccaggttttgaacaggcaatccaatcc
tatgcgattcatgtactttccttgacataccagaaagttccaaggcctattcttgcagag
gcaatcaacattgaaggtcttgcgttggacaagtttcttgagtatcatgctgcaaactca
ggttgggtgattgagaagggtgggcagtctcaagtgattgttcttccacgcaatgagttc
aatcacccagagctcaagaagaacacagctgatatcgttccctttgagcacgtaacacgc
atattccctgtccttagctga
>TRINITY_DN10632_c0_g1::TRINITY_DN10632_c0_g1_i1::g.7524::m.7524
aggcaaagcttgctccaacaacacaatgcacagatatatactttgcctgctataacaaaa
tggttaaactgtattactcacactccattgctaaaattaaataaaaaactatttacagtg
tacgtacacactttagacatcaatgaattgccgttccagaaggaacactgtaaagagttc
tatcgaactgaacctcgccttcacaacattacacatgtggtggtgtccatattcgaccaa
atgatcataaatcatctcaaaaacaacactaaccaccaaagttgtcttgctttcaactca
tgtccaccgatcttgcccttggccaccagtactcatctttttttctctttattgatcatc
tacatccattcaaagaaattactcccttctcctaaattataa
>TRINITY_DN10711_c0_g1::TRINITY_DN10711_c0_g1_i1::g.7589::m.7589
atgattgttgggcttcgttggacattgttttatcgtggattcctggttcaacacgtatta
cttttttttttttgcggagttgtgctttcctcccgatatcgcagttgtacgaaccaaaga
ggtcgcgagatacaaatgtgctggtgtgagattttgaagaattgggaaatcggtcgtggg
aggtcatgggtgatgggtccctccccgtctgactccacccactcctctggttttccgtgg
gtgaaggcggctagtctgctccacgaagaaggctctgaagaaaacgcgtctggttcacgg
gggaaaccgaggacgacaccagttttgccctaccacggtctagtcatcacccgtcagcag
tcagcttatataaaaaatactcttaca
>TRINITY_DN10738_c0_g1::TRINITY_DN10738_c0_g1_i1::g.7567::m.7567
cgccccaccacgtctggcgccgtgcaaaccacgcacgcacggacgcacctgtcgacgggc
tcgcatcgcaccgcaccctctcgtcctctctgcgccgacgcggctcttcttccccaatcc
tccttccccgatccagtcccgcagcgacgccgaggcagagcgagaagagacagacacaga
tcgcgcgcggagatgtcgtcggactcctcgtcgtgggcgcgcgccctggttcagatctcg
ccctacaccttctccgccatcggcatcgccgtctccatcggcgtctccgtcctcggcgcc
gcatggggtatcttcattacggggagcagcctcatcggggccgccatcaaggcccccagg
atcacatctaagaacctcatcagtgtcatcttctgtgaggctgttgcaatttatggtgta
atcgtggcaatcatcctccagacaaagcttgaaagtgtgccaacatctcaaatgtatgct
ccggagtctcttcgagctggctatgcaatctttgcatctggccttatcgtcggctttgct
aatcttgtttgcggggtatgcgtggggataattggaagcagctgcgcactgtctgatgct
cagaactcatcactctttgtaaagatcttggtgattgagatctttggcagtgctctggga
ctgttcggagtaattgtgggtatcattatgtcagctcaagcgacatggccagcaaaagct
tga
>TRINITY_DN10805_c0_g1::TRINITY_DN10805_c0_g1_i1::g.7649::m.7649
gctggatccgctctcccgcaggcgcgacgactcgcgagcaaatttatcctgtctgtcgtc
tcccccggttcgagcggcgcacacggctcggttctgctttcgagaaacgagacagcaggt
cctccgcaccgcacggcgcggcgctgtgcctgccactaccccgtagcgtgcgaaatggcg
gctccgcttgtgccccgggaagaggggttgaggcagggaggtgcggtggagcaggaggaa
gaggacaggtgggcgcgcctgctgccggagctgctcgccgaggtgctgcggcgcctggag
gcgtccggcggggagcggtggccggcgcggaaggacgtggtgtcgtgcgcctgcgtctgc
aggcggtggcgcgac
>TRINITY_DN10886_c0_g1::TRINITY_DN10886_c0_g1_i1::g.7624::m.7624
aatccgggtcgtcgcagatttcactttgagtccttttggcccaaacttgatggttttcga
gaagccgtctcctcaacctgggctgctgtccctgctggtcattgccccttcataaccttg
gacaacaaatttaaggctgtcacgaaaggactacagagctggagtgacaaagtggtcggt
caggtgaacttccagctcgctttggctagggaaattctccaccattttgagattgcccaa
gataaccgtcagctatcccctggggaattatggcttaaaaacaacctgaaaaagcacagc
cta
>TRINITY_DN10979_c0_g1::TRINITY_DN10979_c0_g1_i1::g.7734::m.7734
gtttgcgaggaatttgggtttccttgtttgcaatctgcagttttgtgttgtcgcatctct
aatctaattttttacttaattagcaagtttctgttgtgcggtctgcaatcttataaatat
gacgttttaattattaggatatacagccacgtaaagtcttctgggctggagtcagtaacg
tggagaacctcatgctcatctaatctatctctagccacaggccaccaattgtggattaca
aatctcaacgtgatccaactggaagcaagaatgtttaagttttggccagtgtttgatgca
tga
>TRINITY_DN11045_c0_g1::TRINITY_DN11045_c0_g1_i1::g.7762::m.7762
ctcgcgcggctcgccggacggatggaccctcagcagccggaacccgtcagctacctgtgc
ggagggggcttctctgaggttatatgtagtagatgttgtacaagaggactgaaagtggtc
ctggaatttgaacccgtggacattgagcaccttcttgaagaacaaagggggttttcagtc
cgggaaattagggaagccttgatggctgaaatacgggtcaaaattgcaagttttagcgac
tccctcacttgtgtgggatgtttggtttcatctccagtagtttccttgctgttatggtgg
gcaagacat
>TRINITY_DN11055_c0_g1::TRINITY_DN11055_c0_g1_i2::g.7777::m.7777
atgtgggggaaagctctgcgcggcaatatgtcagcaatgagtcaagagtgccggtgctct
agcgaagatgacgatggcaggagagtggaaaggggctgggccgagtgtggtggagaggaa
gatgggggatgccgtgatgtcgcggccgacaatctggctgatgcgtccaggcggcctcac
ggcagttcaacggccgcaaccaaatcccgagattggccccttgactcgcagcaacaccag
cagctctgcacccgaagcggacagaggcagaaaggtggcagtttagaggcacttttgtca
aagggggggagggcaggagagagggaaatgcgc
>TRINITY_DN1105_c0_g1::TRINITY_DN1105_c0_g1_i2::g.765::m.765
tctagctatgatgattttgtctaccaggtttatcttaagaagtatgacatagcagttgga
gacataacaattaggtacaacagaagtttgtacgttgacttcactctgccatacactgaa
tcagggatagcaatggttgtccctgtcaaggaaagcataaacaagaatgcctggattttt
ttgaagccactgacaccaggcatgtggtttggaaccatcatactctttatctacacaggc
atcgtgatatggttgttggagcttctaggagacaacaagaatgttcgtggtccaattcca
cgacagctagctacaatgatatatttttcactgtttgaagagagttga
>TRINITY_DN11101_c0_g1::TRINITY_DN11101_c0_g1_i1::g.7809::m.7809
ccactgccatcttcttcccccaccagccaccaccaaaggaccaaggtccaagagaccagg
actccaaggtatccggagcgcgacctgggcggaaggcaggcaatggagtcgccgttccgc
gcggacctgctgaggggcaaggcggcgctggtcacgggcgggggctccggcatcggcttc
gagatcgccacgcagctcgcgcgccacggcgcgcacgtcgcgctcatgggccgccgccgc
gaggtcctcgacaaggccgtcgccgcgctccgctccgagggcctcaaggtgcgcacgtat
cct
>TRINITY_DN11127_c0_g1::TRINITY_DN11127_c0_g1_i1::g.7799::m.7799
atgagaaaaaaaatcaatgacaccaaactgccatgtcctttgtacaaatcaattatgctc
actcccccacccccaaacaaagctgattctttaaccccctttttactcacaagaccatgt
agatacaactcatgtacagcagaacatcagggcagctcacacgaagacagccaaccgtgt
cgtgtggatcagcacaatctattgacagcatccactactgttctttgcatgactctcctg
cttctgtttcaggatgttcctcttgacaaccgaagacgacccttcctccaggagactagg
gacctcaagaatctgcatgataacagcaggaacatcaacagccacgcttctggcagcaaa
gaacaaaacatctacttccgtgtattaatcatttaa
>TRINITY_DN11147_c0_g1::TRINITY_DN11147_c0_g1_i1::g.7827::m.7827
tctacgacaccagccttaattcaactagaacccaacccgttctctttaatcaccatgaag
ttcaccgccgtcgtctctgccctcgccttcgccgctgttgcctacgcccaggctgaggag
tcttccgccgccgctgacccctctgtctctgcacccgcagacccctctgcctctgctccc
gctgagggctctgcgtctgtgcccgtcgtctctggcagcgcagctgtttctggctccggt
tccggctctgctgtctctggccgccccactgccagccacagcggctctggcgccaccccc
gagccttccgaagagggctctgctctcaaccttgccctcagcaaggcccctctcgtcgcc
ggtgctttggctggtgccgctgctgtcctcctctaa
>TRINITY_DN11147_c0_g1::TRINITY_DN11147_c0_g1_i1::g.7828::m.7828
atgatgaacgatggagggtatggtggtttagaggaggacagcagcggcaccagccaaagc
accggcgacgagaggggccttgctgagggcaaggttgagagcagagccctcttcggaagg
ctcgggggtggcgccagagccgctgtggctggcagtggggcggccagagacagcagagcc
ggaaccggagccagaaacagctgcgctgccagagacgacgggcacagacgcagagccctc
agcgggagcagaggcagaggggtctgcgggtgcagagacagaggggtcagcggcggcgga
agactcctcagcctgggcgtaggcaacagcggcgaaggcgagggcagagacgacggcggt
gaacttcatggtgattaa
>TRINITY_DN11155_c0_g1::TRINITY_DN11155_c0_g1_i1::g.7829::m.7829
catgtatgtctctcccaagtcccaacagggatgatgccacattccgcaaccctggatcat
cgtcccaattcgagagtcgggaccaaactgggccgctgtcctgttgctgcagggtcacaa
gctccaaatcaagactcccatgtgagagaagggctgaagggaggaaggagggaacttaca
gcagagctggcccaaggtggcgcagctctttgggggcaacagagtaggcactgcaacaaa
ggtctgaacatagtgacggaagttacagcagagctggcccaaggtggtccagctctttgg
gggcaacggagtaggcactgcaacaaaggtttgaac
>TRINITY_DN11156_c0_g1::TRINITY_DN11156_c0_g1_i1::g.7831::m.7831
gatccgcggtcttcccggaggggcagggacgatatggacgagcacgacgatgatgacgat
gatgaagacgacgaggatggtcaagatgaatttgagaaggatgacttcatagtggatgat
gaggaagaagaagtggaaggcgaggaagaggaacagagaagtgatgacgagaggcgtaga
aagaaaaagaaaaagaagagggaatcagaagacttcatgctcgatgaggatgactatatg
ttgctccaggataataacatcactggcatcagtcgcccaaagcctggaaacaagtttaag
cgcttg
>TRINITY_DN11185_c0_g1::TRINITY_DN11185_c0_g1_i1::g.7811::m.7811
atggctccaggtgccctagcccgcctcctccgcctcgcgcccacccctcgccttgcgcgc
cccttcgccgcaaaggcccgcgcgtctcgtcggccgcaggaaccggagcttccgtcggag
gacgacaacgacttcgccggcggcgaggttgccgcacccaccgagggcatcggcaggccg
ctcgccgaggtgctcaaggagctcgggaagagggttccggactccctcgtgaagacccgc
gtcgaggataatggcttcgccatcaagtacatcccatggcacattgtgaacaaaattctt
aacatacatgctccagagtggtctggcgaggtccgcagcattgtttactcatctgatggg
aaatcagtatctgttgtctatcgagtgactcttcatgggattgatgcagagatctataga
gaggccactggaactgcttctgttgatgatacaagctatggtgatcccgtacagaaggca
gaagctatggcttttcgtcgtgcttgtgcacgtcttggtcttggacttcatctctaccat
gaagatgtgtcatag
>TRINITY_DN11185_c0_g1::TRINITY_DN11185_c0_g1_i1::g.7812::m.7812
atgctgcggacctcgccagaccactctggagcatgtatgttaagaattttgttcacaatg
tgccatgggatgtacttgatggcgaagccattatcctcgacgcgggtcttcacgagggag
tccggaaccctcttcccgagctccttgagcacctcggcgagcggcctgccgatgccctcg
gtgggtgcggcaacctcgccgccggcgaagtcgttgtcgtcctccgacggaagctccggt
tcctgcggccgacgagacgcgcgggcctttgcggcgaaggggcgcgcaaggcgaggggtg
ggcgcgaggcggaggaggcgggctagggcacctggagccatggcggggagcgggcagagt
ctcggggccttgggggaaaacgaaggggagggttttggttgggttttgcaattggagagt
cgccgtcgcgtccgtcccaatcacgatgacaatgggcacctcgacagt
>TRINITY_DN11258_c0_g1::TRINITY_DN11258_c0_g1_i1::g.7871::m.7871
atgaacgctccccaggagcccgaggctatgagcttgggtaccgcgcagcctgatttcaag
cgtgaggttggacccgaacatattcaggttgccaacagaccaactgctgttcaagatttg
attgagacagctacctgcatccccttggaatcgccactcatcaaaggtgccccaaggttt
cggcgtgcccgcacgccggtctcgattcaggccctgcgtagaagtggcagacttgctgca
cgctcgcgagcaattaacgccaccgtgcaggctcggaacacctgcgccagaggaaacggc
tga
>TRINITY_DN11307_c0_g1::TRINITY_DN11307_c0_g1_i1::g.7923::m.7923
gcattgcaaaccaaaacacagctctccagcttccaacaagataggaagaaagaaaccatg
atcagcacaaagaggatttctcaaatggtcaagaagtggcagagaatggcagtgttgggg
agaaagaggctctcctggagggtggaaagggaagccgatcaatcctgcacctctgtggcg
agcaaggatcactgcgtgatgtacagttcagatgggaggaggttcgaggtaccactggcg
taccttggcacactggtgtttgcagagctcctgcggatgtcccaggaggagtttggcttc
atgagcaatgggcggatcacgcttccttgtgatgctgcagtcatggagtatgccatgtgt
ctcctcaggaaaggctcctcagcagaggtagagaaggcattcctgagcaccatggcagcg
tcatgccactatgcaagctgtattgcaccatatgttggagttagccatcaagttgttgtt
tgcagctcctaa
>TRINITY_DN11415_c0_g1::TRINITY_DN11415_c0_g1_i1::g.7948::m.7948
atggcatccacagctgccagttcaagtggtagccaggttggtggtctcccacggatcgat
tgccccaaatgcaagatccaggtcattagacgcaagagcaaggctggcaatatgtactac
acgtgccccaacaattttttgaacgatgacacttgtggcaactactggtttgaggatcaa
tacctggcctatctgcgcgccaatcatccagacaagcttagggatgtggaagtggaaggt
gtgcagggccattttgttgctcctatggttcaaggcatggaacagaagagtgacacaaag
attgggatgttggacttgaaggttcagatcagtgacttaaaggttgatattttaaagttg
aagcaagagatcaaagaattgaagaatggaggattgaacaaggcattagttgctatggtg
atgctaaatctgtttgtaagcctcttagttgcagcagtttggaaatga
>TRINITY_DN11441_c0_g1::TRINITY_DN11441_c0_g1_i1::g.7971::m.7971
atggcttccttcccctttagcgtttgcatcatttgtgccactaaagctcctgccgccgtg
aggcatttcttgatgcctcccagctcccaaatggccatacaactcacactactcatactc
atttcatgtagcctttacagtatgtatccttcttcctcttcttccttctcggaatcgtct
tcgctcgcattgctggtgcttgtcatctccacctgcctctccttgctcttcactaacctc
agaaagctactcagagacaacaacacccacaaggctaataaggcagctccggcttccatg
gaggaggctgtgactgtgtttcaggagaagagcattgtgccacaagatgaggcactagag
gatttgatgggcggaagcctgtcagattcttcagagtgcacgacgaacgacgacgaggag
ggcaccgaggaaggctcggtgtcagatgaagctgacgacgacgacgagagcctcattgag
atctcccttgtcgatggccactatgtgggcggcgcagagcaagctgaacagcgacgcgca
tacaactacaagaaggacctgctcgcggagttcttgccggatttgctgctggacaggaga
gatttcttcgacatcttgtcagagatcagcgaggaggacagcctgatcgagattgacatc
gcaagaggctccatcaagtgctctgccaacttggatatcaaggcatga
>TRINITY_DN11510_c0_g1::TRINITY_DN11510_c0_g1_i1::g.7998::m.7998
atgaagttcatcagcctcgcatccctcctcttcgtcgctgccggtgttctcgcccaggag
cccagctcaagcgctgaggaccctacaatcccctcgagcagcgctgctgatccctccgct
attccgtcgagcagcgccgctgagccccccgttggcagttccaccgctgtcgtccctccc
gtcggcagctcatctgctgttgttcctcccgtcgcttcttccggcgttccaggatcctct
gctgccccaggctcgagtacccgccccaatggtagccccagtgcctctgtttcgcgatca
ctctctgcacccagcggcagccaaacccctggcgatgatactgacgacggctctgccctc
ggtcttgctctcggatccgctccctacatcgttggcgctgttgccgccggtgccgccatt
ctcttctag
>TRINITY_DN11512_c0_g1::TRINITY_DN11512_c0_g1_i1::g.8002::m.8002
gtcctacactgtttctgcattttccttttcccacctgcattcccccggcttttcttacac
tcatcgattatccttccgcacgataccccgggccttatttattcggcggtctttgaattt
gtccgtggcaattcgaggctgctcacgaggaagaaaaacattatacaacagaaagaaaga
aacaaggagagaaatcatacatggactgacgtctccgggggctgtttggtcatctactct
cctcacttgattttaccaagcggcttgagagggatggcttttgcgtttggtttgggattc
aacggagttttttttttccccctggcttatcattcaagattacgcagcaatgatatatat
caacatatggcgaacggcggtatagcagcgggagacgggaagtcccctggtcacaacatt
taa
>TRINITY_DN11543_c0_g1::TRINITY_DN11543_c0_g1_i1::g.8016::m.8016
ggtcaggcaaaagaggttagaggacctgatcgcaggctatggaggaagatatgcaagaat
gattatcgtcgttgtgctgtgattgaggtctatgatagtgcaaaacacttgcttcttgag
atcatcaaggaggggactgaggagcatgacattgttacacaattattcagtgattttgat
ggagccatgaagatggagaagttcactgtggagtataagatgactgagctgcataatatc
catacaaggcttgtagctctattgggcctccttctcaagcccaccaaagatgttaccaac
atagtt
>TRINITY_DN11605_c0_g1::TRINITY_DN11605_c0_g1_i1::g.8042::m.8042
gcggcgaccgcgaccatgaagggcgtcgacgatgcgttcctcggcgtcggcgacaagcca
gggctgtccatttggtgcattgttgggagcactctggtcccagttgcaaaatctctgcac
ggaaagttctacactggcagcacctacatcatactgaacacaaccgagctgaaatccggg
gttcgccggcacgatgtacattactgggttggggaggagtccaaagaggaagattgcctc
atggcctcagacaaagctgttgagttggacgtggcactgggctccagcacggtccagtac
agggagacacagggtgaagaatctgacaagttcttgtcatacttcaaaccgtgtgtc
>TRINITY_DN11678_c0_g1::TRINITY_DN11678_c0_g1_i1::g.8061::m.8061
tcacttcaatataatctctctcttagggtattgcttgaaggctctcacagggcattggcc
tatgaatacatgcagaatggttctttaaatttatacacatttggaagcatagattcagtt
gagacaaaacaacttcactggcagaagttatatgagattgtcggagtggcacggggtata
gactatttgtatattggctgcagaacacagattctccattttgatattaaaccagagaat
atcctgttagaccagaacttgtgcccgaagatatcagattccggattagcaaagctctgc
aaaaaaaaggaaacagaggtcactatttctgatgcacgaggcactattgggtatatggca
tctgaagtgttttcaagacaatatggaaacaatatggaagaccaagcagcaaatctgata
tctacagttttggcatggtga
>TRINITY_DN11686_c0_g1::TRINITY_DN11686_c0_g1_i2::g.8059::m.8059
atgctgccctcaagaaggctaacgtcacctctttggaaaagctctacactaaggttcacg
aagaaatcagaaagaaccccgctgcccccgctaagactgaaaagaagaagactgaaatca
agtacctcgataaaagaagaaccgtcatccaaacctccaagggcaagtacaccagagaaa
gaagattcactcttgaagaaagaaagaagagagtccaacaaaagatcgccaaggccctcg
cttaaactaaaagtccattttgatatattttgtatgataattaatcgtttatctatcctg
gtatgctaa
>TRINITY_DN11713_c0_g1::TRINITY_DN11713_c0_g1_i2::g.8064::m.8064
acaggggccggggcggtgtggctggagattgcgccgtcagggactaagtgtgtgtcggag
gagatccaatccaacgttgtcgtcatcggcgactactccgtcctctacgagcaccaccac
gcccaccctaccatcgccgtcaaggttacatccccttttggagacattgttcataagaaa
gaaaaggtttcaatggagcaatttgcatttaccacagcagaagcagggaactaccttgcc
tgcttctcgattgatggtgaggacagagggttagcggtgaaactaaatcttgattggaaa
gttgggatagctactagagactgggattctgttgctaaaaaggaaaagatcgagggagtc
gaactggagttactcaagcttgaagttgctgtccaatcaatccaagacaacctgcttctt
ctaaaatccaaagaagctaacatgagggatgtcagtgaaaagacgaattctagagtcacg
tggttgagcatgctttctcttagtgtttgcattgcagtctctgtttcacagttgtggcat
ctacaacaatacttccggaagaagaagctcatc
>TRINITY_DN11736_c0_g1::TRINITY_DN11736_c0_g1_i1::g.8099::m.8099
ggtggtcactactatgctttcattcggccgacactctcagatcagtggtacaaattcgat
gatgaacgagttacaaaagaagacactaaaaaggcacttgaagagcagtatgggggtgag
gaagagttgcctcaaataaaccctggtttcaataacacaccattcaaattcacaaagtat
tcaaacgcctatatgcttgtctatatacgtgagagtgacaaggagaaaataatgtgcaat
gttgatgagaaggatatcgctgagcatttgcggataaggttgaagaaagaacaagaagag
aaagagcacaagaag
>TRINITY_DN1173_c0_g1::TRINITY_DN1173_c0_g1_i1::g.832::m.832
tcgaccgcgtcagggagtacgtggcgtgggcgcgggcgcgggtgcaggcggccgccgcgg
ggaacaagaacaaggacaggcgcgtcgacctcgtcgagttcccgggggccggccacgggt
tcgccatcttcgagccggacggcgaggcggcgggtgagctggtccgcgtcgtgcggcggt
tcgtgcatggcggggacgatgacgacgccgaccaggcgccgcgcagcggatgagccagag
cgcgctgtggcctgtggggtggggctcggagtcgttgttgggacttgggggccgtcagcc
gttttgcttgtcgggacgcctctcgtcgtcatctcgtga
>TRINITY_DN11754_c0_g2::TRINITY_DN11754_c0_g2_i1::g.8108::m.8108
gcttcttatgatccagcaattagagaccaattaaagagagcgtatgctttgagtggtcca
acccaacctcatgaatttcaatttccttctaaatgtatggttggtcaatggagatcattt
caaaagatttggtttgacgaatttgattggctagagtatagtgagtctaaagatgctgct
tattgcttatattgttatcttttctttaattcggggaagacagaaaaatttggaagttct
gtctttgctcatcaaggttatcaaaattggaagaatgctaaggatacttttcataagcat
agtgcttcgaagactcatacagaggccagactgaagtgtgatgattttatgaaccaaagg
acaagtgtgggtcaaagaatagttgaggtaagcacggaggaagaaaaacgatatgagatt
cgtctgacatcatcttta
>TRINITY_DN11787_c0_g1::TRINITY_DN11787_c0_g1_i1::g.8091::m.8091
ttcccgcccacccctcttccattccattccccatcatcattcaccaagccgaaccgagag
agctccccggatccacagcggggcgaagcgaatcgcatcaaattcgaccgaagaatcgag
ccactcagccccgccaccatgagcttctcgtccatgagcaagcagcaggtgctggacacc
ggcgatggggagggggaggaggtcatggagctcatcccgggcctgccggaggatgtggcc
gagaagtgcctcctccacctgcccttcctctaccaccgcctcttccgcaccgtctcctcc
acctggaaccgcttcctcaccgacgcccctgccaagccgctgctgttccctcccgccgcc
gcggggcctggggccgggaccgcggccacggggtcggtgtccttctccctgcccttcctc
ttcgccttcgcgtttgaccccgtgtcgcggcgcctccagtgccaggcgctggaccctttc
tcgaggaggtggctgctgctcccgccggtgcccggcggcggcgccgcggccgggtcgttc
gcggtggtggggctcccccgccgcggcgagatctacgtgatcggcggagtcgaggaaggc
ggcagcgacaaggccgtgacgagcgtggcggtgtacagcgccgcgcggaacgggtgggag
gaggccgcgtcgatgcggactccgcgcgggtacatggcggccggcgaggttggagggcgg
gtggtggtggccggggaggacggcgaggccgaggtgttcgacccggag
>TRINITY_DN1187_c0_g1::TRINITY_DN1187_c0_g1_i1::g.825::m.825
atggtccaagtttccacaacccttcttgtcgctgccctcgctgttgctccagcactcgct
gctcctgttgccactgtagattatgagtctcgtgacatagaagaactcgactccagggcc
ccgttccgtcaaagcagtggtgcctcttctgctctaggccgattcgtcggtaactattgg
gcttccaagcaacagcagcaggctccatctgctcgcgacttcatcgacctcgactttgaa
gagatcgatgcgcgcgcccccaccaggctccgtggcctctccggtacactgggccgtttc
gttgggtctgctctgggttctgctgctaacggaatggtcggcgtgcgcgaactggacgtt
gatgaaattatccttgaagctcgaaacaagaacaagggaaagggaaaggcacgtactccc
cagcagcccaggcgtccccaacctcagccaaaaccccaacaacgccagcgcaaatctagt
ggcctgtcccggacattgggcaactttgccggagccgctctgggctcggcagcgaactcc
atggtgaacggcggaggtgcaggctacagtgaaggaggatatagacgcgactttgaggaa
cttgagtttgaggaggtggccaggcggttgattgacgagcttgactaa
>TRINITY_DN11895_c0_g1::TRINITY_DN11895_c0_g1_i1::g.8155::m.8155
atggtgaagcttgcatttggaagcttgggcgactctttcagcgccgcgtccctcaagtcc
tatgtggccgagttcattgccacgctcctcttcgtgttcgccggcgtcgggtccgccata
gcctactcgcaattgaccaagggtggcgctctggaccccgccggcctggtggccatcgcc
atcgcccatgcgttcgcgctcttcgtcggcgtctccatggccgccaacgtttccggcggc
cacctgaaccccgccgtcaccttcggcctcgccgtcggcggccacatcaccatcctcacc
ggcatc
>TRINITY_DN11915_c0_g1::TRINITY_DN11915_c0_g1_i1::g.8185::m.8185
atgccacccccttgcatatttggtgatcaaccggcttgctccttttgcccaagaatcctg
cagaatggagaaaggacgctgaggagttggaacaatgtcacgtttggcttagaccccttt
gccatcatgactgacctgtttctgtgctcgaaacctcaagcctctttagtggatgcaaag
aggaaaggggcgattcatcttgatatgccgaccatggctgtgggagctggcgagtttcgc
cagatctgtgtgccgccagatctcgcgcggctcaacatgctcgcctgcatcgcagaggcc
acacggcttcccatgatggagcgatga
>TRINITY_DN11973_c0_g1::TRINITY_DN11973_c0_g1_i1::g.8226::m.8226
ccaacttctgtttatctatcggcagcagaaagattagccaatggtggccgatttcctctt
ggccgatacctgcttggttctgcctatcatcttctccatcaggtagccaagaaacttctg
ctcggtcaacccatcggcaacttaggtggtccttggtggtttatcaacatgtggcttagt
ctccacatgcacaaacgcctcgaattcgacctctttgcacagcgcttccccagggacata
gcagaggattatgaattggatgaagaagaatcggcaactcgttccccccttaaactttgg
cgaagctgccatagtcttacctag
>TRINITY_DN11988_c0_g1::TRINITY_DN11988_c0_g1_i1::g.8195::m.8195
tggcttgcgcctcagttcttcctgctgggcgtgtcggacgtgacttcgtttcctgggctc
cttgagttctttaacagtgaggcgccacgaggcatgaagtccattgccacagccttgttc
tggtgtgagatagggcttgcttcgttgctggccaccttcctggtgcaagcagtgaacagc
atcaccaggcatgggcactacggagggtggctcgagggttcaagcctggacagcagccaa
ctcgacctgttctactgggttgtggctgttatcggtttgcttggtttccttaactacttg
tactgggcaaagaagtacgtctaccgccaggatacacgcatcgttgatgagccatcagtt
gatcaagattcacattga
>TRINITY_DN12090_c0_g1::TRINITY_DN12090_c0_g1_i1::g.8265::m.8265
cgccgcagccgctcgtggttgtgctccgtgttgacgaaggtgacgtacaccccgcgcgag
tgcagcagctccgccagcttcagcgtcgggttgatgtggcccgagcacgggaacgggaac
agcatcgcgtgcgctctcctctccatggcgtgcgtgcgcgcgcgcgcgctcgtgcgcaca
gcaggaagcttgtttgctgctgcagctgaaatgatgagcgggggctgctgcgggcgggcg
ggcctgacccaagcgtacgtctgtctaaataggaggccagctagcccaggccaggctccg
gtc
>TRINITY_DN12090_c0_g1::TRINITY_DN12090_c0_g1_i1::g.8266::m.8266
accggagcctggcctgggctagctggcctcctatttagacagacgtacgcttgggtcagg
cccgcccgcccgcagcagcccccgctcatcatttcagctgcagcagcaaacaagcttcct
gctgtgcgcacgagcgcgcgcgcgcgcacgcacgccatggagaggagagcgcacgcgatg
ctgttcccgttcccgtgctcgggccacatcaacccgacgctgaagctggcggagctgctg
cactcgcgcggggtgtacgtcaccttcgtcaacacggagcacaaccacgagcggctgcgg
cgg
>TRINITY_DN120_c0_g1::TRINITY_DN120_c0_g1_i1::g.82::m.82
atggcagggggtgatggttcgcccagtcggcgcaccggcaaaagcgaggaggccgcggcg
acgggaccgcaggctccgctgatgacgtgctccagctccaccaagaggaaggcggggaag
gaggcggcgtctggtcggatgccccgtccgcgcgccttgggaaggaaggagacaacctcg
gcggcggtggtctcggcctgcgcagatacggagaagccgacccggttgccggcgaaggat
atccggtggatcctagcccaggtgccggagtctccgccgcaccgcttccaggccctgaag
cgcagcaacccggagctggtgccgcggccgggggaggaggaggacgagaagctgatggcg
ttgtacggcgtgacgagggcgttgtacgaggtgaaggagaggttgccgaagcttcagcaa
tgggtgcgcagtgagctcaaggagaaggggtacgtcgaggtgggccatgagtggttcaag
cgcacggctgaatcgcgggcgttgagcgaaagagactggcccagtatcagagccaagttg
gatgaactctccctcatggatggaccctgccttgatgagagtgagagcgactctgatgac
gaggaagatggagaggacgacgatgatctggattcggtgatgaaggattatatgtaa
>TRINITY_DN12169_c0_g1::TRINITY_DN12169_c0_g1_i1::g.8302::m.8302
cctaatgcagaaaacatgcccgggacacagtcacacagggctgtgctggaacatgatcta
ctctaccattttttttgtacacacatgctgctggcattgtgtccaaagtgccctgcactt
gatgtgctttcctcaagtggggttacttcttttcatgaagctacactgtttggaggggtt
tccatcttttgcctttctgaacggcgggaccatcctgcctgcatgatcagctttttggta
ttgttgggaaagctagatgtgtgcactgatctgctatgcattgccttgccagtttatcac
tatcagcattctgcattcagcagagatttttga
>TRINITY_DN12170_c0_g1::TRINITY_DN12170_c0_g1_i1::g.8303::m.8303
ggtaatggagaatcaattttattctggaaggacaggtggctgaatggaagtaccattagc
gatcttgccccaaatttggtcaaagctattcccaagagatctctcaacagaaggacagtt
gctgaggctctaactaatcagaggtgggtggctgatatcaagggggcacgcactgtccaa
gtctttgaagaatatttccatatttgggatctagtagagggcttgaccttgcagcaggat
gtacctgatcagtttagatggaaattaactcagtcaggtgattactccagcaaatcggct
tatgcggctttctttgttgggaccatcaaatttgcaccatggaaaaagatttggaagagt
tgggctccactacggtgc
>TRINITY_DN12194_c0_g1::TRINITY_DN12194_c0_g1_i1::g.8312::m.8312
aactccaactacaagaacgacaccatgatccgcaaggaggtgttcgtctcccgctccgcc
ctccgcgaggcgaggaggatcatccagcagtccgatattatgagggaggatgacagaaac
tggcccgagcccaactacattggcaggcaggagctcgaaatcgttatgggcaatgagcac
atctcattcaccacctccaagattggatcccttgtcgatgttgtgggaagcagagaccca
gatggcctacgcatcttctactacttggtccaggatctaaagtgttttgtgttttcgctg
atcagtctccacttcaaggtcaagcctattcagtcatga
>TRINITY_DN12219_c0_g1::TRINITY_DN12219_c0_g1_i2::g.8317::m.8317
tatgttcttgattgctcaggtttacaattgatggttcagatggaagccacacttttgcag
cgtgtgaatctatcaagcccaaacaagaaagaaatggattgtccaattaacatccgtaca
tcaccaaggacgcccttgtcattgtctaggcaacagatgatagaagaattttggatgaag
aaacaagaagaaattgaggcgactaaggactttagagagcgcacaatccccgtgacctgt
ctcaaaaaggtcatttgtgctgagaagggtaaaatgatgatgacatctgacaccccaacc
ttcgtgacaaaggcatgtgaggtatttgtgcaggaactttctgtccatgcttgggtgtgt
gctagttcccacaatcgtagcacgatattggactctgatattgcagaggcaattgcctct
attgagtcctatgattttctaaatgatgttctacgcgcacatcttgaaaagtacaagttt
gatccatgtctacagtctact
>TRINITY_DN12402_c0_g1::TRINITY_DN12402_c0_g1_i1::g.8403::m.8403
caccgaccatcacgcagcggcgcgcgatcgaccgagctcatccagcctccagcaaagatg
gtgaacttcatcgaggcgcagaagccgctgctgtcacggctgatgaagatggccgggctc
cgccccatcgaggtggagctggagcctggcacgaccatgcacgtgtgggcgcccaagcac
cacgtcggcaagaagggaaccgccaagaagaagaagaagaggagcccggagtcgaggccc
aacgtggtgctcatccacggcttcgccgccgagggcaacgtcacgtggcagttcaacttc
ggcgtgctggtgtcgcgctacaacctgtacatcccggacctgatgttcttcggcaagtcc
acgacgtcgagcgcggaccggtccccg
>TRINITY_DN12421_c0_g1::TRINITY_DN12421_c0_g1_i1::g.8397::m.8397
gagcatgatataagtaattatgtctcatacgaatcattatctcctgcatatagagcattt
attgcttcattacaatctgcacatattcctaaagattggaaagaagcaaagcatgatccc
aagtggcgtgaggccatgttggaggagttgagagcccttgagaagaataatacttgggac
cttgtgaaactacctctaggaaagaaagctgttagttgcaagtgggtcttcactatgaag
caaacacctgaaggtaagatcaaaagatacaaagctcgacttgttgcaagggggtatagt
cagacatatggcattgactatgatgaaacatttgcacctgtggcaaagatgagtacagtg
agaactttggtttcttgtgcggcgaattttggatggccattgcatcaattggacgtcaag
aatgctttcttgcatggtgatcttcaa
>TRINITY_DN1242_c0_g1::TRINITY_DN1242_c0_g1_i1::g.856::m.856
atgtctcattttttctttttctccctccttggtcggctcacagaccaacagaaaacaaat
cttactataacttgtgctcagagtgctaatttctttcgcgtcatgtttgaaatacagctt
ccttttattcccattcttcaaaaattagccctatactgccagtttccatacatctcgctc
atccgtgagttctcagcagatggtgtagagttatttggtgtcgaggtagaactgccactg
ctttttagtggagataggccgcgccgacttttcttctgggtatgccgtgatgctgcaggc
ctcgatccttttgaggctgctgctttgcaggctttgcggttcttgcaaaatatttatcgt
ttcacagtaactgattacaactcggaccagttagcgctctgtgctcatttgacgcgtcag
gttattgttagagcaaacagtggagcacggttagcacggatggttcttgcagagtccgaa
gctacaacaccttactctgtatcgaccatatctgctgcacggcaattgctagcagaggtt
aattccatgccactttgccatacataa
>TRINITY_DN1245_c0_g1::TRINITY_DN1245_c0_g1_i1::g.907::m.907
atgtcaagggtgttggagcctctcattgtggggaaagtgattggtgaggtgctggaccat
ttcaaccccacggtgaagatggtggtcacctacaactccaacaagcaggtcttcaacgga
catgagttcttcccttccgcagtcaccgccaagccgcgtgttgaggtccaagggggtgac
ctcaggtccttcttcacattggtgatgactgaccctgatgttccaggacctagtgatccc
tacctgagggagcaccttcactggattgttactgatattcctgggactactgatgcttct
tttgggagagaggtggtgagctacgagaccccaaagccaaacattggcatccacaggttc
atctttgtgctgttcctgcagaagcgccggcaggcggtgaacccgccgtcgtccaaggac
cgcttcagcacccgccagttcgctgaggacaacgacctcggcctccccgtcgccgccgtc
tacttcaacgcacagcgcgagaccgccgcccgccggcgctaa
>TRINITY_DN12559_c0_g1::TRINITY_DN12559_c0_g1_i1::g.8452::m.8452
cactctcccctgcgttctccacgtcgacgccgtatcaatttggtatcggagacctctacg
agtgcatcgacagccatgtccggcactcccgatccggtggaggccaagctcgatcgcatc
ctaggtcagcttaccaccatcaccaatcgcctcaattcccatgactccaggctggcgcgc
atggaatccggcaagcccgacgccggcaagggcgaggctggaggcgaggcggacactcac
ggtggtgcggattccgcccgtgacgagggggacggccatcgtgacaaccgcgacacgtac
gaaggacccgggaccgagcgcgatcgcgcctgggctgatttccgtgcgcgtgcgcttcgt
gaccgcgagagttacgacttccgtcgcgggcctgggcgatacgaccgcgacttctacggg
cgcggacgcgactacgaggaccgcgggtccgctcgcgacttcgaccgcggctacggtgac
cgcgacttcgaccgcgggggtggccgcgactccaaccgcgccagcggccgcgactacgac
ttcggcagccgtttcttcggccgcagcggacgcgcccgcgatgcctttgagggacgccgg
gaacctcatcggccaccaaagattccgttccctaccttcagtgggcaggccgatccgttg
acatggttgaacaagtgcgataactacttccgtggtcaccgcgtgccagaggatgagaaa
gtgtggctggcatcgctgcatctggacgacatcgccgccgagtggtactaccagatggag
aatgatttcggcatggtttcttggccgcgttttgtggaattcgtcaatctccgatttgga
ccgcctattcgcacgaattctgttgcagagatcaaagccctgtttcgcactggcacggtg
gaagagtactcacggcgcttcctcgctctgctttcccgctgtgatgatctttccacaagg
acaaccatcgatctttacactggtggcttggggcaaccactagccgctgatgttgagatg
cagcatccctccaatctgcagcaggctatgagcctggcacgggcctatgaacagcgccaa
gaggtgtctaccgtcaacagtgctgcagcgcccaagccgtcatatcgccgtgtctcggct
tccgcctcctccagtgcctctggagttgctgcacctacccaggatggcaagccggaggga
ccgcgtcatcgttttcgccgtctctcgccggcggaacttcaggagaaacggcaaaacggc
cagtgctatttctgtcctgaaccatactccaaggatcacaagtgtgctgcgaagggcgtc
tttctcatggaattggctgagggcattgaggacccgttgggtgacattactgatttggag
atctccctatatgctctcactggtcttggacctgcggattctatgatgctgcaggtggtc
attggcggcgtcccattcaaggcattggtggacacggggtctactcacacttttattcac
tcggaggtggctcgccgtcttggactgtcaatgacagaacatgctggtctctcggttcta
gtcgcaaatggtgaccgcgtgcgcagtccaggtgtttgtgctgccgttgacatctccatc
catgatgagcgcttcaccatcgactgcttcgcactagatttgggcacgttcgaccttgtc
cttggcgtccagtggctgcggacactagggccc
>TRINITY_DN12570_c0_g1::TRINITY_DN12570_c0_g1_i1::g.8464::m.8464
atggccgccgcaaccgccgccgacttggtcgccgacaaactcccctccaacgtctcctcg
gattcggactccgacgacctactcctcccgaacctcctcccctccagcgccgcaccctcc
tccccatcgcgcgcggagctccaccacttccaaatcccctccctcccggcccccatcacc
gtccgcgcgctcccctcgcggggcctctcgttccagctctggccctcggcctccaccctc
ctgcgagtcctcccggccaccccgcgcttgctcccgcgctcgcctgcctcggggtgcccg
ctcagcgtcctcgag
>TRINITY_DN12599_c0_g1::TRINITY_DN12599_c0_g1_i1::g.8499::m.8499
aggctcactgcttgcttggctctgtcagccgtcctagtgcttgccaccgggatttcttcc
ggaaatgggctgctcctggacctgattccaacagataatgcaaccgggtgtttgcagttt
cctggtggtcagcttcttccatctcctgatctgctgcctcttgcatacaagtttcttgca
agcttgccgcccatgaggataatcagcaggggaaacactagcctgagcgtagccgctgat
gacaacggcaacgttgttcttgccaaaaccaactgctgggacgcccgacagctgtgggtt
cagcactatcccatccttcttgacaagactaggttctcgctggtgaacctcggcaacaag
ggtccgctgctggcaatgcagatccctgaagacagtagtctttacccggtgaagctagcg
ccatacagttacagcccctggttgttcttcatgcccgtgccaacgtcgatgctgtggacg
caggaaaccccgctcgccgatggcttttacaagatacggtcctacaaagttccacgtttg
ctcctggacggactatatgggaatgtacacgagggcacggttgtaggggcctatcctgct
ggtcatgatgatgataacatcctctggaagatcgaaggcttcttgtccaatccctga
>TRINITY_DN12609_c0_g1::TRINITY_DN12609_c0_g1_i1::g.8518::m.8518
atggagacctccttcctccccaccacgctgcccaccgcaaagcccctccccgcgtttcga
gcccacgccgcagccgcctcgatccgtccccaacagcgccttcgccgctccacaatacgc
gcggcaatcacccggggccgcaaggaggagacagtggccaccgtccgggagcagctggag
gggtgctacctcctggcgggtatcaagtacgagggcctgacggtgaagcagctgcaggga
atccgcgacgcgctccccgagacctgcagcctgctggtggcgaagaacacgctggtgggg
aaagccatcgagggcaccccctgggaggcgctcaagccgtgcatgaagggtatgaatgcc
tggctcttcgtccacaccgaggaggtacccaccgcgctcaagccttaccgcgccttccag
aaggaggagcgcgtcgaggagaccaacgacttcgtcggggccgtctttgagggcaagttt
tacggacccggcgacttcaagacgctcgagactatgcccagccgcgccgaggtttacgcc
acgctgctcggcgcgctgcagggacccgctacgtccctcgtcgccacgctgcaggcgccg
gccagggatgtcgttgctgtgctctccgcctacgtgcgcaagctcgaggaggaggctggc
gcagcctag
>TRINITY_DN12699_c0_g1::TRINITY_DN12699_c0_g1_i1::g.8583::m.8583
gtcgcggtcgggtgcttcgacggcgccgccaaggcgcgcaaggaccgggttctgctggtg
gagccggcggccatggtggcggaacctgacccggtggcgctcgaccggcggttcgggcac
cgcatcctggtgagcaccgcgggcggttgcgagggcgagacagcgcccgcggcgcagcag
cggtggagcgacctgcgtccgtcggacctcatgttcgtccgcgccgagttcctcgtcacg
gaggccggccgctactcctgctccgcggccgtcgtcaactccggcggtaacgccaggagc
gccatcggcgtgcggagcctgtcggagctggcggccggggtacgc
>TRINITY_DN12721_c0_g1::TRINITY_DN12721_c0_g1_i1::g.8597::m.8597
aaggcgacggtgaaggctcgctctctgacgtccacggtctgcgcggccttctctccggta
aaaggccacctccttcccctttcctccaccgcatccttccctctagggtttggttcttgg
gattgggggattgcatttctctccggcggcggcgcagagggcccggcacagcgacgaggc
agccatgcccatggcggggcgaagcagttcccatatactccggccattcatccagccacg
tgtccgttcgatttgcatgtggttcttgatcgagcccagtcccaaggccttccagctatg
cagcaaccctcggagttcaagctcgagcacgaagccatggaaggggccgtggccgtggcc
cagcacccgttcgtcttcgtcctcgaaccatctcggtgttga
>TRINITY_DN12757_c0_g1::TRINITY_DN12757_c0_g1_i1::g.8603::m.8603
atggtcttccaaatacttggtcacgtcataaatcttgccgtcgacgacgacccagcagtc
gtcgggcgtgttgtggagggcggcctcctccatgctgtacaacttcgtcagcgtcggcat
ctccgtcccgcccctcgcggcttccctctgtatcaatcgaatcgccgatggcaagggctt
cgagtagattatatgagggggcaacggccgccgcggcttgccggggaagaagagaacggt
agcaggcttcacggctcgggacttgggatcctcgcctgtgctgctgctatcttgcagcgg
aagaagaacaagttggaggcgcggggtggggggctacagcctaca
>TRINITY_DN12757_c0_g1::TRINITY_DN12757_c0_g1_i1::g.8602::m.8602
atgccgacgctgacgaagttgtacagcatggaggaggccgccctccacaacacgcccgac
gactgctgggtcgtcgtcgacggcaagatttatgacgtgaccaagtatttggaagaccat
cctgggggtgccgatgttctgctcgaagcaactggtaaggatgctacagaagaatttgac
gatgcagggcacagcaagagtgccaaggagctaatgcaggactacttcattggggagttg
gacccaactcctgagattcctgagatggaggttttcaggaaggagcaggacacgggattt
gccagcaagctcatggacaacgtggtgcagtactgggcaatcccagcagctgtaattggg
atctcagctgttgttgccatattgtatgcgcgaaggaagtga
>TRINITY_DN12781_c0_g1::TRINITY_DN12781_c0_g1_i1::g.8658::m.8658
gaccacgccagccagccagcgcgcccgactcgccgtcgccgcggccacgtctcccctccc
atggccaccagctccacagccaccgcctcgctgcacctcctcctcccggcctcccgccgc
cgccgccacttcgtgcctcgggccgcccactccgagtccaccccgcccggcgccgcctcc
gtcgaccgccgccgcttcattgcccacactgccgccgcggccgccgtctcgcctctcgtc
ttgccccgctggacccccgcggcgcgcgcggacggcgtgccggcgctctccgagtgggag
cgcgtcttcctgcccattgaccccggcgtcgtcctcctcgacatcgccttcgtccccgac
gacccctcccatggttttctccttgggacaaggcagacaatactggagacaaaagacggc
ggtaacacctggttccctcgctccatcccttccgcagaagacgaagatttcaactacagg
ttcaactcagtaagcttcaagggcaaagaaggatggattatcggcaagcctgcaattctg
ctgcacacttcagatgctggcgagagctgggaaagaatacccttgagtgcccaacttcct
gggaacatggtttacataaaagctaccggggagcagagcgcagagatggttactgatgag
ggagcaatctatgttacctctaaccgtggctacaactggaaggctgccgtgcaagagact
gtttcagctactctgaacagaacagtttcaagtggcattagcggtgcaagttactacact
gggactttcaacacggtgaaccgatcgcctgatggacgctatgtagctgtatccagccga
ggaaacttctatttgacctgggagcctgggcagccattttggcaaccccacaacagggcg
gtggcacggaggattcagaacatggggtggagagcagatggtggactttggctgctggtg
cgcggtggtgggctcttcctcagcaaaggaaccgggataagtgaagattttgaggaggtg
caggtgcagagccgagggtttggcatccttgatgtgggctaccgctcacaggaggaggcc
tgggctgctggtggcagtggcgtgctgctgaagaccacaaacggagggaagaactgggtg
cgcgacaaggctgccgacaacatcgccgccaacctgtactccgtcaaattccttgatgac
agcaaaggcttcgtgctgggcaatgacggcgtgttgcttcgatatcttggctga
>TRINITY_DN12826_c0_g1::TRINITY_DN12826_c0_g1_i1::g.8697::m.8697
atgtcacacaactcacaacagcacacgtacggccggcatgtcgtcgtcgtcacgcatata
tatggaggcgtgtggcggcgcggccggcgtgccacatgcttaattgccgccgtggatcag
ttagttgctgttgtcgtggtggtggaggggcttggtgatggccggcttgagcatggtgga
cacgggcggcctcgccgcgaaggagaaggccacctggaaggcgtcgcgggaggccgaccg
gagcacctccaggaccacccgcctcgccgccggcgccgccatttcctagttcgtggtggt
ggagcacgcgcgtag
>TRINITY_DN12840_c0_g1::TRINITY_DN12840_c0_g1_i1::g.8669::m.8669
atgggagacctggacccgaaacggccatcaataaggacactggaggaaagcaaatggact
agatacttcatgcagcctagccctttaccttgctctagccagcccaaccaaaggattatg
gataggcgggatgaacttgtgtggaaggttcgatgcatgatccaagggtttataaggaac
acagaagatttgcttctaggaatgaagactgttgatgccttgcaacgccttggccttggc
taccattttgaggaggacatttccaaattcatgcatattcttagtagaacttcaatgggg
ggagatgacttgtttgcactcgccctccagttccgtctgctaagacagcatcactacaat
gttgcttctgaaattttcaacaacttcatggatgagaatggcgacttcaaagatgctctg
cgatctaatgttgatggtttgctcagtctgtatgaggcagctcaccttggtaaaagtgat
gaggatttgctcaggaaggcaataatctttaccaaggactgcctatcatccctagtaaac
ggtggccaactgcccaagcccgtcctccaggaagtgttgcatgcactagatttaccaact
cagcgcagaataaagaggcttgaggccaagctctacatctccatctacgagaatggtgat
gaaagtaatcaagatatagttgagcttgctaagcttaactttcacatcttgcagcaaatg
caccgtgatgaagtcaggactatctcactgtggtggtacaacgacctaaatcctagtagc
ctcggtccgtatatgcgaaaacggccagttgagtgctactattgggctttgggtattttc
tacgaaccccagtatgctaaggcacggatagtgttaacaaaactgttgacattattgaca
atgtttgatgatataatcgattcatatggaaccatggaagaggttcatctgtttaaccaa
gcagtccaaagttggaatgaagaagctgctaaacagattggggacggctactggtattta
attttccatatttccaagactcttgaagaatttgtgtcaaaggatggtggttcacccatg
gcaattgactgtttcaaggaaactttgaaggcgggaagcaaggctatggtacaagagttg
gtatggcgagaagagggacaagtgccaacagtgcacgaatatctcaagcagggtgctgca
gtgagcatattgtactggccaatagccgtcatatcctttgctggaatgttcccaagcgat
gatgaaattttcacatgggctggctcctatcccaaaattatagaaagttcaacaaccttg
tgccgcttgatggacgatgttgctggacacgagaatgagaaagaagaaagaagcaagtgt
gttactgcagtcgagtgctatgtaagggagcatggtgtcactgttcaagaagcaaaacaa
gcattgacctgccttgtagatgagcaatggaggtgcatcaatcaggaattatacaaaagc
gatcaagaagtaccaattgcattgctagatccagtgttagaccttgtgcgtgtgatggag
gaggtgtacaaaggagttgacatgtacaccaagtgctctggagtggtagacccaatacat
aagctgctcaacgagtgtgtcgaacattga
>TRINITY_DN12860_c0_g1::TRINITY_DN12860_c0_g1_i1::g.8720::m.8720
atggccatgtttacaacggccttggtccacgccagcagctcccgcttcaaccttcttcct
ctcgtcgtcgctccacacagcaccggcacatggacggacaagcaggcggccgccgccgcc
gctgccgcggacgaagcgcagtcgtcgttggcgccgttctcggaccacgacgaccgcctc
gctgccgtgccgacgacgtcgaggtcagggacggacaccgccggcacggatctggcgtcc
aaagccatggggcgcgcgcgcgcggctgctcagccgcgcacactgtaccacgaagcaagc
tctggccttgttcccagtagtggatgttttgtatcggtggaatcagttccccaactctgt
atgcactgctttcttaaaagcagaggctttgcctccttttttttttaa
>TRINITY_DN12886_c0_g1::TRINITY_DN12886_c0_g1_i1::g.8753::m.8753
gcgaaaaaaaaaggagaggaaaagggactggagagcaaaaccctagcacagccgcatccc
atggcgatgtccatctccgtcggctgcgtccgcggcgactccggcacggtcctcgcgccg
tcagcgtcctcgctccgcccgccgctccgtcgtgccgctgggcccaagggtcatttttgt
acttttcctcatggagcatctagcaatcacaaccggctatgcattgaacatcaaaggtgt
tctcggagctccacccagacctatgctctttctaggaaggatttttctcctataactcaa
gatgtggaaggcttccttcacaatgttgttaacatgggatttcttgaccgtctgaaatta
gcgtggaagataatgttttctgcaccaaccataaaggatacctcgaatgcaaacatcgca
aaacagaggcttaagatgatcctgttctccgacaggtgtgaagtcagtgatgaagcaaag
aaaaagattgtggagcacgtcattgaggcattgtctgagtttgttgagatagaatcaagg
gataatgtccaagtggatatctcaactgatgctggccttggcaccgtgtactctgtgaca
gttcctgtgcgccgtgtgaagccagaataccaggaatctgaagagcagtacagagggaaa
attgtcggcgtcaacttcaaggacactggagaatcatcagggaacgttgatgtcaccttt
gacttttttgtacccaatgagaactaa
>TRINITY_DN12916_c0_g1::TRINITY_DN12916_c0_g1_i1::g.8768::m.8768
cgggccgcaccccgcaactcccgcgggccgcaccagaggggcctgggctcaagctcaacc
gaatcagccccgcgcccggcgcttctcgtcgacgccgccgaccaacaagacgcctcgcac
gccacggcaccagcgaagcgcctctcaccgccgcaaccgcaaacccacgcgatggcgccg
cccgactccatctccacgcgctcctccctccccctcgccgctgcgcccatgtccgacccg
accccctccccctacgctgcgtcgccgccgcctccaaacccgctcgcggccgccgcgtcc
ttcctccagcaccacctctcccgcttggcttcccacctgaacgccccg
>TRINITY_DN12919_c0_g1::TRINITY_DN12919_c0_g1_i1::g.8774::m.8774
cacgtggcgcagcgctgggcggcgtcgtcgcccgccgcgaacctccgcgtcgccggcgcc
gtcctgatccagccgttcttcggtggggaggagcggacggaggctgaggtggcgctggac
cgggtgtccgcgctgtcggtggcggcgacggaccactactggagggagttcctgccggag
ggcgccacgcgggaccacgaggcggcgcgcgtgtgcggcgagggcgtcgagctcgccgac
gcgttcccgcccgcgatggtggtggtcggcggcttcgacctgctcaaggactggcaggcc
aggtacgtggaggcgctgcgcgggaaggggaagccggtgcgggtggtcgagtaccccgac
gctgtccacggcttccacgcgttcccggagctcgccgactccggcaagttcgtggaggag
atgaagctgttcgtccaagagcatagctccaccaaacaccaagcgtgcctcggaatttga
>TRINITY_DN12927_c0_g1::TRINITY_DN12927_c0_g1_i1::g.8818::m.8818
ctagttcaaacatgccattactacttatcctttggccttcacgtcccaactaccaaactg
agaaacaatatggccatggcaatgggggtcttcaccttgctaccgccactcgttgccgtc
ctgctgatccccactgtgagcgccggtgatgaggcggcgctgctaactttcaaagcacaa
gtagtcatcgatggcagttctggtacgctggcctcatggaacagcagcaccagcttctgc
agctgggagggcgtgacatgcagccgtcggaggccaacacaggtgtcggcgttgagcttg
caaggcagcggtctcaaaggagcactacccccggcaataggtaatctgacatccctgcag
acgctcaacctgagcaccaatgagctatatggtgagatcccggcaagcctgggccatctc
cggcgcctgaaaacactcgacctgagcaacaacttattctccggggagttccctgccaat
ctcacctcctgcatcagcatgaccatcatggtgctagacggcaacaagcttggtggtcac
attccggccgagctcggagcaatgacttccctggaagcaatatctctgaggaacaacagc
tttgcaggacccatcccggcatcactggccaatctatctcatctgcagtatctcagtctc
tccaacaaccagctcgatggatcaataccaccaggactcggcagcattcagagcatgtgg
caactccatctctacaacaataacctctccggtttgcttccactctctctatacaacttg
tcttcactgatcagctttcaggtggggggcaacatgttgcatggaagcattcctactgat
gtcggaaacagattccccagcatgcagattcttagcttgtcaagtaaccaattcaccggg
ataatcccttcttcagtgtctaatctctcccatctcacgacactcaacctcgagcaaaat
agattgagtgggcatgtgcctgccactttggggagggtgcgaactctgcaaaatttgctc
ttgacagaaaacaaacttgaagcaaatgatacggagggatgggaattcatcaattctcta
tcaaactgcagccaactgcggtggttgata
>TRINITY_DN13007_c0_g1::TRINITY_DN13007_c0_g1_i1::g.8884::m.8884
gcgccacagcggctcacgttcgcgcgcgtcgtcccggcacgggcgcgggtgcctggctcc
gcggccgccgcctcctcgtatgtattgggctcccgcctcgccttcttcacaaggtgcgcc
gcagctaccggcagctccgctgtcgcgacgaccatggcggccgaccgtgaccaccaccac
aaccaggggaacgccccgccggagccagagctaaggccgacggccccggtggtgccgacg
ccggtgccgcctccgccatttgctggaggcggcaacagcccgcccttcggttttggagga
ctgcctctcatcgtcttcttcccgttcatcccgatcatcggcatcccttga
>TRINITY_DN13021_c0_g1::TRINITY_DN13021_c0_g1_i1::g.8895::m.8895
cccttttctcagtcccaccacccaccaccttcccttcccagtcccaccaccccctcgcct
ccagcagagaccgccgccatggcgtcctccaccgcggcctcgccgctcacctgccaccac
ctcggcagcgttggcgcccgccccagcctcccgtccctctccttcggacccctccgccgc
cgctcctcctcttcctcctcctctaagcccatctccctctcccactccctcccctccaag
ccctcctcgctggccccaccccccgccgcatcctcatccgcatccgcatcctcctcctcc
cgccgcggcctcacccccgtctccgcctccgcctccgccgcggcggccccagccccggac
ccggtcccagccccggccccggcc
>TRINITY_DN13021_c0_g1::TRINITY_DN13021_c0_g1_i2::g.8898::m.8898
cccttttctcagtcccaccacccaccaccttcccttcccagtcccaccaccccctcgcct
ccagcagagaccgccgccatggcgtcctccaccgcggcctcgccgctcacctgccaccac
ctcggcagcgttggcgcccgccccagcctcccgtccctctccttcggacccctccgccgc
cgctcctcctctaagcccatctccctctcccactccctcccctccaagccctcctcgctg
gccccaccccccgccgcatcctcatccgcatccgcatcctcctcctcccgccgcggcctc
acccccgtctccgcctccgcctccgccgcggcggccccagccccggacccggtcccagcc
ccggccccggcc
>TRINITY_DN13044_c0_g1::TRINITY_DN13044_c0_g1_i1::g.8901::m.8901
ggtgagtggtatagaaaaaaaaaaaattggttgccacatatgaaactcatgtctgcgtgc
agggtcacctcggtctcccgacgactggcagccgacgttcgccgtcgacggctcctccgc
tctcccgccgctgtggtgccaccgccacttgccggaccgtgcacgccggtctcccgtgcc
gacacaactctcgtccgtgggcagccccaaggtcgacgcacctcccgtccgcgcacatgg
ctggtgcttgcgcgagtcccggcagccggagctcgccgtccacggccccgtcccctttca
cgctgcggtggcgcagccataggacgtccgcaagcccatccgcctcggcctcccagcgaa
agtgactcgtattgtattcaaggtgtccctgcccggctgcccctggtgtgtccgatacaa
attcctccttttctctattaa
>TRINITY_DN13075_c0_g1::TRINITY_DN13075_c0_g1_i1::g.8911::m.8911
gccatggcaacgcttgtgctcggactactcgctgcgccgtctcgaacagccgtcgtggtg
aagacgaggggaaggaactgctcttacctatgtggtggctggttcatcccgtatccgttc
gggatagggccagagtgctcccttccgggattgaacgtcacatgtgtgcctggcgcagca
gacaactctagtaacatgctgctaggctcaggcatccaggtttgggacttcttcggtatg
gtgtgggttaataatttttcgtttcctgccgtcagcacaagcataggctacttcgcgaag
ctggctcctgctcagaactactctgtccactgggagactccaggcaaaccc
>TRINITY_DN1320_c0_g1::TRINITY_DN1320_c0_g1_i1::g.936::m.936
ggaaaccttaccagccttggttgcctttcagtgtttggttgcacaaagttggcagctttg
ccgacgagtctgatgaggctgaccacaataagcttcctcaaaataggaaacacaggactg
gcgcaggttccgaaaggtattgagaatttcaagcagatggataaccttagatcagttttc
caaaacggtactgatggtttcagattagatgaactgagggcactctctatgatacgacgc
ctctgggttatccggctggagacagcgataccgccaactgagcccatactgtgcgacaag
ggttacctgaaagagctaggcctgcgctgcaccatgggcaaggaagccaattgtcgaact
cactatccggacagcaaggtgaagaggattgaggagatctacgagagtttttgcccaccg
ccaagcctaagctacgtcttcattgatgggttccctggttgcatgtttccaacttggcta
tcttcagaaccgcagaataaactgccaaacctggctcatatgcacttcaacgactgcata
tcctgcccgaagcttcccccagcaggccagctaccgtttctgcaggttcttcacgtcaaa
ggagctgatgcagtggtgaacataggt
>TRINITY_DN13227_c0_g1::TRINITY_DN13227_c0_g1_i1::g.8999::m.8999
cacccccaccccgcaccaacccaaaccctcttctccggcaggcggcagcaccctttcaaa
cgtgcgtcgagcccgaaggccgagccagaccctaaacccccgtcgactcgtcgccgtcgt
cgtcgcggcgcgagccgcgagatgcctccgtccaagcccaagcggcgccgcggcgcctcc
tcccgcggccggaagaagcagaagcgcctggacgcgatccgcgacgtcgcgccgccgcca
cctcccccggcgcccctggccggcggcggcgactccgactccgaccccgactccgacgag
gagtccatccgccgcagcaagcgggtgcgccgggcgccggtcgtcctcgacacatcgccg
ctcccttccccacgccgcacgaggtctcgccgcggcggcggccgggtgggctcgagcggg
agctcgcggaaggggagctggggcagggcgcggcacgaggtgggtgcccgagggatggag
gtagaggaggaggacaatgacgggagtgtggtgtggcgttcgcgtctgagggatagggtt
aaggggaaagccaaactggaggggcgggcaaggatg
>TRINITY_DN13338_c0_g1::TRINITY_DN13338_c0_g1_i3::g.9103::m.9103
tcagccgctcctacttccctgtcctccagctgtgcgcagtggcagaggagacggcggtgg
tcgcatggcggaggtcggccgcggcactcgcagacgcgaccgaggaatgggtggccaaag
atcgccgcatcgacgacgtgctctagtggggcctccaacgtgcacgcgcggaggaggtcg
gtggcggcaagaggtgggcggccgagggcgtcgagtggggcaaggagcggctgcagtgca
ggaacagctcgggcaaccgcctcatcgccttcggatttgggtgctgctatgcccatcgca
gcccccgcgttgcagtcattcgcatcggcgccgtctgccccgccacattctcctgcagct
gcaggtggacgaggtccgccacatcaacctcctgagcagccgctccgtcacccacaggtc
gatttctttgtcaggtga
>TRINITY_DN13362_c0_g1::TRINITY_DN13362_c0_g1_i1::g.9127::m.9127
acatgccctcctgcggacacggatcgaatcccacgagcagcagagaaaggaaaaaaacaa
cgcaccagttcttcaagccaatggggaagacgaaccacaggggaagggatacagttttgg
tttgtagcgccgcgggccgccgagggggagggcagtgtgggcacgacagcgcacggggca
aagccgaggcggcggcgacaaagaagaagcgaaggcacgggccagtcatccttgtcggtc
acgtcttcggcaacgatgtcgagcagcgggtcaagcgaggcggggattcggcaggaagat
agcctcggggaagacgaggcggaggcgggcgagtctggcggcacgaagacgcggaggcag
tggaaaatctcatccactgtgatccagcccgtgttgttgtgcctggtggtggcatag
>TRINITY_DN13365_c0_g1::TRINITY_DN13365_c0_g1_i1::g.9135::m.9135
cgcgcagcgacatcggccacagccagtgccaagagatgcggaaaaagcaaagagtcgata
ttcaatataagggtggtatcatacgcaatgccatgtctatctgctccgtcgccgttcttg
tataagagcatcatccactacaacgctgatgtccagaccatttcctcccaaaggggtacc
aattgccggtacaagaagatacaaacaaatcggaatcaaacagggaaacaagaatggagg
gtcaaaacaagagaagaaagaagaagaagaaaatgggggaaaggcccagtctccatcaat
ccgtcgtga
>TRINITY_DN13415_c0_g1::TRINITY_DN13415_c0_g1_i1::g.9215::m.9215
tggatcaccgctgtccctccagcgcacaactcacagctggtaaccttcagtcaagtatca
aatgggaaaacatttgtcctctcaagcgcaaatgggaccctgacaatgcaagagcgacct
gaagttgatggcactgacactgccatccatgcaacattcagggcatatcctcaggactca
acagagctgcatgacatctaccgaacaattgcgaagggagcgtcgattctgatcgaacca
tttgacttgccaggaacagtgatcaccaataacctcactctatctgcacagaagagcaca
gattgcctcttcaacatagtgcccgggcttgatgggaatcctaactcagtttcccttgag
cttgggaccagaccaggatgcttcttggtgacaggcacgaattactctgcggggacgaag
attcaagtcagctgcaagagttcccttcagagcattggtgggatactcgagcaagcggcg
agcttttcgcaaactgatcca
>TRINITY_DN13420_c0_g1::TRINITY_DN13420_c0_g1_i1::g.9203::m.9203
cttcaccttcgccttcgcttttgcccccgtcctcccgcactgctcttcgtctttggcgag
atccagccttgccttgtcgcttccccgcttagccggacatcgtcatcatcatacgtcttt
tccccgcctcgccttggaccagcatactggggctggtggtactgcggcgatcccctgcaa
ccaagcctaccaagctttgagctttgcgtgcctgatcagctagttactagccgcaggcaa
gctctccaagacttgagaggtctcgtcgacattcttgttcttcagcctactgctgctgct
ctcgacctcgcccgtcgttgctgtacacacactcgcccgatccgacagtacatctgcctg
ccaccatgccgccgcatccgactttga
>TRINITY_DN13451_c0_g1::TRINITY_DN13451_c0_g1_i1::g.9209::m.9209
ccggtttcctcgcccaaatctcactcaatccccgtgctactcccgagtcccgactcgcgt
cctctccaaattcaccaccgcatggacgacgcagcgaatcccgcccctccaccgtccacc
tccactgctgcatccgcggcggccgcggccgcgcagcaccagcagctccagcgccaactc
ttcctaatgcagcaggcgcagtcccacccgcagcagctgtcgcagcaggccatgtcccgc
ttcccctccaacatcgacgctcacctccgccccctaggcccggttcgcttccaacagcct
cagcagccccagccccagccccagccccagccgtcccactcccagggtccatctcagtca
ccgttgcaggccgcgcagcaggcgtcgccccagcagcagcagcaggcggcggcggcgcag
gcacaggcacaggtggcgcgggtacgaagccccgagatggagatggcgctgcaggacgcc
atgcgggtctgcaacccagacgtcaagacgcccttccagtccatcgaggacgttgtcaac
aggttattgccttaccatgttgttgccgactatgaggctgaagaagatgacagaatcctt
gatagtgatacaacaggccagattccttctcgtctgcagcaatgggatcataacattctg
gtgaagattgctgagttcacgacgacatttgacaagcaagtattggcatataacataatg
acaaagaaaagggccattggtgagttcaggtcagaggagcggctcatgctagagcaagcc
ttgttacaggaggaaaagcaggctatgctgggactaagagcagagatggagtcgagagag
aaagctggtcgtgaggctgctgaagtgaagatgcgtatggcaatggagcatgctcgtgct
gaggcacaagctcactctgagatgttgaatcatggtcctataagggccagtgttgttgct
tctcaaggggacaatggtccgagtcatgaaatggtgcaagaacatggtgaagatgggtgg
agaaattctcagagggatgatgaagagccatctgaggatttcctcaatgatgagaacgaa
cctgagaatgggaactcagatgggcatgaggactggcgcagatctggggagcttgatctg
aactctaggtaa
>TRINITY_DN13453_c0_g1::TRINITY_DN13453_c0_g1_i1::g.9159::m.9159
atggccacctccccagccgcctcgtcctcttccgctccgaccgcctccgccgccgctgcg
gccacgatggctgccgaggccaccgacgggccggtgctcagcgtagtatcgaagcgtctc
cgcgcgctgcggaagaagtacaaccgcatcacgcagatggaggagtcgctcgccgccggc
aagacgctcaaccgagagcaggaggaggttctccgctccaagcccgtcgtcgccgccctg
atcgacgagcttgagcgcctccgccccccgctcgcatccgccgtcgcggaggagctctcc
tcccgccccgcccccgcccct
>TRINITY_DN13478_c0_g1::TRINITY_DN13478_c0_g1_i1::g.9230::m.9230
gcaccaaccaaggttctcgaatctcgactctcgagcaatccgccagccatggcatccccc
actcctccggcgtcccagtcagaccgcgccgcgctcctcaaggccttcgacgaggcgcgc
acgggtgtccgcggcctcgtggagtccggcgtctcctcagtccccgcgctcttcatccat
ccggacccctacgcctccgcgccccttgcgccgccgggcgtctccatccccgtcgtcgac
ctctccctccccgcgcccctcgccgcggccgccgccgccgaggccgcccgcagctggggc
ttcttccacctcgtcaaccaccac
>TRINITY_DN13534_c0_g1::TRINITY_DN13534_c0_g1_i1::g.9275::m.9275
atgggcaaggccggtcgcgttgagcaggcctccttccccaactctgcgccggcaaccagg
tcctgccgctgccggtgtggcgcagtcgttgaaaaggtagtcaacgggaagtgcgtctct
ttggtgttcctggcagtcagcggattcctctcggccttcttcctcctgcttcatctccgg
gcatcaggagacatccctgatgatcctggcatactcgccgaaatcgaggcaggcttcatt
ttgtcagtaccacactcacaggtagcttcacaagctggaatgctcgaaaatgagatatat
actcaaata
>TRINITY_DN13535_c0_g1::TRINITY_DN13535_c0_g1_i1::g.9280::m.9280
atgtcggagacggcggcgccgatcggcctgtcatgggcgcccaagcttccttcctttgca
acgaccagcggcagcagcaagagcgaccacgcgccgaatccgagcaccgcgcaggggtcg
ctctggaagccctcgagcgagctcgtggacgggctgttcgtgcccccgagggaccctagg
cagctgaataagctggccaagaagaacgtcaaggacaccaccggcaagggctggtttgac
atgccagcgccgaccatcactcctgagttgaagaaggatctcgagattttgcagctgagg
catgtaattgacccaaaaaggcacttcaagcgggcagggaagtccaaggcccttcccaag
tacttccaagtcggtacggttgttgagcctgcatctgagttctactcaagtaggctgaaa
aatagggaacgcaaggcaacattggttgacgagctgttatcagatcaatctcttaagagc
tacaggatgcgcaaggtacgtgaaattcaggagatccgtacaccaggaggcaaccaaaag
tggaagaacaagggcaagcaaacactgaagagggcgaaggataggagaaaatga
>TRINITY_DN13594_c0_g1::TRINITY_DN13594_c0_g1_i1::g.9308::m.9308
atgatgataattaacgtacaaacaccttaccaggtcttcggttcaaacaccttcatcggt
ctggggatcgtcttcttcgcgggggtgtgcttctcgctcttctcgccggcgttcaacctt
gccaccaacgaccaatggcacaccctcaaggacggcgtgccgcacctggtggtgtacacg
gccttcttctacttctccatctcgtgcttcgtcatcggcgtcggcctcaacatcctcttc
ctctaccgccccatggccggcgtgccccggtcctccttcggcgcctacctcagggactgg
aacggccggcagtgggcgctcctcgccggcctgctctgcggcttcggcaacggtttccag
ttcatgggcggccaagccgcaggctacgccgccgccgacgctgtccaggcgctgccgctc
gtcagcaccttctggggcgtcctgctcttcggggagtaccgcaagtcgtcccggaagaca
tacgtcctgctgggtttcatgctcttcatgttcgtcgccgccgtcgccgtgctcatggct
tcgtcaggtcacaggagcaccgagtga
>TRINITY_DN13594_c0_g1::TRINITY_DN13594_c0_g1_i1::g.9306::m.9306
caatttctcctgttcccctgctctctagtccctctccctcccctcggacacctccaaacc
ctagcggcgatggcgtccgcggcggcgggcgcgccgaagcgctgctactacgaggtcctg
gggctacctcgcgactgctccccgaccgacatcaagctcgccttccgccgcctcgcgctc
tcgctccaccccgacaagcaggcccccggctccgacctcgccgccgccaccgccgccttc
caggagctccagcacgctcactccgtcctctctgacccgcaggagcgcgcctactacgac
tcccaccgctcccagatcctcttctccgacccagcctccgccggcgccaaatccgcctcc
cccgtcccggacctcttcgccttcttctcctcctccgctttctccggcttctccgacacg
ggccgcggcttctacaaggtctacggggacgtcttcgatagggtcttcgcgcaggagctc
gcctatgcgcgccggatgggggttcctgagcccgccgcgccgccggtcattgggaacctc
gattccccctatgcgcaggtcactgctttctacagttactggcttgggttcggctcggtc
atggacttcgggtgggcggccgagtgggacgccgcgcgcggggagaaccgccgtgtgcgg
aggctcatggaggaggacaacaagaaggcgatgcgcaaggcgcggcgggagtacaatgac
gctgtcagaggcctcgctgccttctgcaagaagagggataagagggtggtggacatggct
cttaagaagaaggcggaggaggagaagagaaaggcagaggagaaggagaggaagaaggag
gaggagaagaggaagaaggagcgagccatggcatatcaggagcctgactgggcgagggcg
gaggaggaagaggagggactgtacgatgaagacgaagaagaggagatgagggccaagaag
aaggaggagctgtactgcgtggcgtgcaataagaagttcaaatcggacaaacagtggaag
aaccacgagcagtcgaagaagcatagggataagatcgctgagctgaggatggcgtttaag
gaggaggaggaatctttgaaagaggcagaggagggggaaggtgattggaatgaagttgat
gtggggtttgattttaagcctacacaggagtcagatgatgagagtgcattttcagatgct
gcagaagagttagctgaagaatttgaggaaggtttggaggtgcatgataaagaggatggt
gataaggattttgatagtgcagagcaggaggttgggtcatatgacgaggcaagtgtattg
gaggcaatgctatcaagccgcaagagcagaaagggtggttatgtggctcctccagaggag
gctttgtcaggtgttgctgaggatgatgacgatcatagaagttctgaagctaataatgca
aaaaggaaaggacgcaggcgacgggcagcaaagaaggaacaagatgaaggtagttatgct
gataatgagcatcatggtaaaagtgaggttcagcctgagggatctggccatggtaatgat
gttgatgatatgatggaagggccatcctcttctaaggaggacaatggttcagtaagcaaa
ggagataagcagaatggtgaaaacatgaatcctaaaaagaacaaaaagaacaagaaaggc
acagaaaagaaaacaactgtttctactgaccagaagggtacatcaaaggctgaacagaag
agcacatcaaaggggaagaaacaaaaggaggtctcaaaggcacccagtaatgattgtgaa
acttgtggtggaacttttgagtcaaggaacaagttgttttctcacttggaagaaacagga
cacgcaatgcttaagacgcggcagaaaagtcgtcgatga
>TRINITY_DN13606_c0_g1::TRINITY_DN13606_c0_g1_i1::g.9356::m.9356
aaggccggcgaggaccgcgtccacatcgtggtgtccgaggagcggggctgggtgttcgtc
ggcatctacgacggcttcaatggtcctgacgccacggacttcctcgtcacccatctctac
gccgctgtgcatcgcgagctccgcggcctgctctgggatcagtgcgagcgggaggagcag
cacgacacacatcccgaccagccgaccagcaccacggcctcagatcatccggaccagccc
cccaaccgccgccgcgcccgccgatcaagacccccgcgcggcgccgatgatgaccaacgg
cggtggaagtgcgagtgggagcgcgactgctccagcctgaagccgccaactcagcgccct
gctaggagcagcagc
>TRINITY_DN13641_c0_g1::TRINITY_DN13641_c0_g1_i1::g.9435::m.9435
ctctccatcaaggcaccatctgtgtggcaaacagttctgaagtttgcagcaatggcgccc
cagtttgcagcagcaggattcctcaccggccttcttgctcttgcaacatttgcaagctgc
aacactgaaggtgacatactgtacaagcaaaggttggcatgggaggacccaaacaacgtg
ctgcagagctggaattcgacgcttgccaatccctgcacctggttccatgtcacctgcaac
aacaataactctgtcatccgcgtggatttgggcaatgcaggcatctccggtcctctgctt
ccagatcttgcagaaattcagaacctccagtacatcgagctgtatggcaacggcctgaac
ggttcgattccagaaacactaggcaacctgactaatctcatcagcttggatctctgggac
aaccttcttaccggcgaaatcccaactacgcttggttctgtcagcacgctgcgatatctg
aggttgtaccaaaacaacctgacagggcctataccatcatcgtttggcaacctgactagc
cttctggaattgaagcttcaagagaattcgttgagcggcgctattccggcctcccttggc
aacatcaaagcattacaattcttgagattaaacgataatatgctgactggcacggttcca
tcggaagtcctctcccttgtcatttctggcaacctgactgagctaaatattgctagaaac
aacctggatggcactgagacatcgtctggactgagagtgactgcgattatccaggatgcg
ctgaagactgcatga
>TRINITY_DN13643_c0_g1::TRINITY_DN13643_c0_g1_i1::g.9393::m.9393
atgccgctccaccactcattgaagcttttacatccgtcaggtcacttcctgagtcgttgc
tcatggtcgaatccaaatcaaaaaggagaaacaagagaaccagacgccccgggagcacgg
gaaaccccatcccgaaccccaacagacccaggacttgttgtcctgtgctgtatgacccct
tccggtactgatacgccacctggaaccgaggaacaaaggaaaaagagagtaggtcgtgtg
tatactaggtacagatcgcgacagcgcgtacggagctacctctataggacgaggcagccg
tgtggtagattgacagcgaaggaaaattatgtgcgtcgtatgtcatcgacgagttgtgct
ggtaaagggagaatggtggtggtttga
>TRINITY_DN13644_c0_g1::TRINITY_DN13644_c0_g1_i1::g.9407::m.9407
acacaccctacctccagaaccatgtccaaccaagactactacggtgctggcaacagccag
aaccagaaccagtaccaaggaggctacaaccagggctacgcccagccctcgtataaccag
ggctactctcagccagggtaccctcaacagccgcaatatccccaacagcagaaccagcag
taccctccctaccaccaaggcccgcccagcccgcagcctccctaccccaaccaacagccc
taccagcagcaccccaactaccctccgcaacaccagcagccgccgccctaccaagactat
aaaggctataacaacggtcctcctcctccccagggccagtatgacaatcgcggctcctct
ccatatccgccgcaataccagggcgccccctacggcgcgcctccccaccaacagcaatat
cccggcggacctggcggccccggtgaccgcggcctcggcgcaacgctcctcggcggcggc
gcgggtgcatgggccgcgcaccaggctggcggagggctgatcggcagcatcggtgctgcc
gccgctggcgctgtcggcgccaacgttctggagcatgccatcaaaggaaagaaggataag
aagcataagaaggataagaaatacaagaagcacaaggaaggccacaggcgtaggggctct
cacagctccagcggtagcagtagcagcagtgactccgactga
>TRINITY_DN13656_c0_g1::TRINITY_DN13656_c0_g1_i1::g.9422::m.9422
gccgagttcgtggccttccactgcagcaacggggaggaggaggagggggcggaggagggg
gagggcagagaggacgccaccgaggccgacctgcgggaggcgttccgcatgtacgacgcc
gaccgcaacgggctgatctccgcgcgggagctccaccgcgtcctgcgccagctcggggac
aagtgctccgtcgcagactgctcccggatgatccgctccgtcgacgcagacggcgacggc
agtgtcaacttcgacgagttcaagaagatgatgggcgccggcgctggaggcaggcgctag
>TRINITY_DN13695_c0_g1::TRINITY_DN13695_c0_g1_i1::g.9351::m.9351
atggagggcgacaagaaggcggcggcggcggccatggcggaggaggctgtggtggagcag
aagacgaaggcggcggctgctgctgctgctggcgatgtgagcctgaaggagctgtccaag
aggctcaacgacttcgccaaggagagggactgggagcagtaccatagccccaggaacctg
ctgctcgccatgatcgctgaagtcggggagctgtcagagctgttcatgtggaaaggggag
gtgcggaagggcctcgcggactgggacgaggccgagaaggagcacctcggcgaggagctc
tccgacgtgctgctctacctgatccgcctctccgacatgtgcggcgtcgacctcggcgac
gccgccaccaggaagatcgtcaagaacgccgtcaagtacccggcgccatcaaaggaaggc
gcctga
>TRINITY_DN13924_c0_g1::TRINITY_DN13924_c0_g1_i1::g.9619::m.9619
cagacgccaacgcacgtgacgggacgcgacgatgatcctgactcggttcgcctccccttc
cctctgccgtcctcgctcccggccgttcgtgctcgtgcccaaagcatctgctggtggctt
ctcctcctccccctcgtctcggccggtcgtgtccgtgtctccgtccgcgcatatgtagcg
cgcccgccaccgacccccactgtccgcggggcgatcaccgaccgaccccatccaccttct
tccctcgctcgcatggcgatgctgctccgcaaggtgtggggctccgtgctcgcgcgcgcc
gcggcgccgggggccgacccgccgccggggtca
>TRINITY_DN13947_c0_g1::TRINITY_DN13947_c0_g1_i1::g.9622::m.9622
ggtgatggtgaaagaaatagccacgagagaacacacagtgatgagaaaggaagcaggcat
gggaaagatgataggaaccaagtgggtcggaaacatgatgactaccacaggtacagtaga
tccagtgatagaagctctggtagatatgatgatcgtgattatagcaagcactctaataga
agcagaagtggggaggtagaggaaggcagacgaagcgataaatctgatggcgagcggcgc
catagagatgatgcctacgagaagagcgaacgccaccggagagatgaagtcagccacagg
aaaaggagcccagatagtagacatagaagagaagaccgagcacaccatgtgaaaaaacag
cagtctgatgataggtcctacaaggag
>TRINITY_DN14163_c0_g1::TRINITY_DN14163_c0_g1_i1::g.9708::m.9708
atctgcaattctgcatccaatccttcctatcctccctgcgagtcgcgcgccgcgcgcgtg
tcactcacgtttgcttcgctgcgctgtgagcttcgccaagccaggaacggaacaatggcg
atcctgaagaggcgttcttccactgacaccgacactgacagcaccaagagctccgcggcg
gcggcagcggccggaggagaggctagtgctgtggcggcagccagcagcctgagcgacgac
atgctggcggagatcatcctccggctgcccgtcgagtccgtggcgcggtccaagtgcgtg
tccaagacgtggtgcgccaccgtcgccgacagctacctgcgccgcaggctcccgctgcag
ctgtccgtggtctatttccccgaaaacgatgacgccggctccgcccgcggcaaggcgcgg
ccacggttcgcgtgcgcggacgccgccgccgccggcgacgggatgctgaaagaccgagac
ctcggcttcttcccgttcctcgacgtctccgtcgtctgcgacgcctgcaacggcctgctc
ctgctccgcgccgccggcaccaaaaggttctacgtcgtggaccccgtcacgaggcgctgg
gccgcgctgccgccgccgtcgagggacccgcgcctgtccatgctcgcc
>TRINITY_DN14176_c0_g1::TRINITY_DN14176_c0_g1_i1::g.9718::m.9718
caaatcataatagcacaaaaccactttcgatgtgaagacacgctcccaccagtgaccagt
cgtccatcgaagccagagacaatggtggcagcttatcatcacgtggccacgcgctgcctt
gccctgcccctggccttcatggcggccggggtcctggcctggcagtgcgcggcgcagtcc
ggcccaggctgcatgccggagctcgtcagcctgaacccgtgcatggactacatgtccggc
aacgagacggcgcccgacgggccgtgctgctcggccgtgtcgggcatgctgcgctccagc
>TRINITY_DN14386_c0_g1::TRINITY_DN14386_c0_g1_i1::g.9829::m.9829
gcgcggctggcgggccccgccgcccacatgggctgcctccggatccgacggccccggctc
gccgtgaccccgtcgaccgaggaatccttgtcgccggccgacccggcaggccgctcgtgg
ctgcgcccccgccgtcaccctcgcagcacagcccacgcccacgcccaggacgtcgtcgtc
gctgcatgcatgtgtccatgtcgcctctcgctcccctcggttccctggcagcctgcctgc
ctgcctggctggctggccacctctcctcccctccctcctataaaacatgcgcaccgaggc
caagcacacaacaccagctcaacatcacatccatctcattcattcattctagagcgagat
caagcaggtagctgcaagcctgtgcgaccagagaaggag
>TRINITY_DN14387_c0_g1::TRINITY_DN14387_c0_g1_i1::g.9808::m.9808
gctggatatccaatggaaacgctgctcaatatgagcatatcagctaacataaacttgata
ccgaagcacacaaatgacaccacatccttggagcagttttgcagggacacagtaacaacc
atctggcactaccatggtggatgccatgtaggtaaggtggtcgatcaacactatcgggtg
attggcatctcaggcctccgtgtgatagatgggtcaaccttgtttagttcaccaggaacg
aacccacaagcgacagtcctaatgatgggcaggtacagaacaaaaactatagttcttgtc
tag
>TRINITY_DN14390_c0_g1::TRINITY_DN14390_c0_g1_i1::g.9813::m.9813
atgtttttgtcctttgcattgtactcctgtaagtttttgttgcatcacaagaatccgctt
gcagaagaacccgtttctctcttgctcattgttttccaactcatttattattggttgctg
cacaagataaggacaaaaattctacaactctatttggatattagtattctcctttataat
aatttatttagtataagaaacgaagtgtcactagcatatttcattagattccttgcagcc
tttggttctcagtctagaactctagattttcggaaccccagtgtaaggccttgttttcac
ccaaaaaaccaaaaacttttcgagattctccatcacatcgaatcttacggcacatgcatg
aagcattaa
>TRINITY_DN14390_c0_g1::TRINITY_DN14390_c0_g1_i2::g.9814::m.9814
atgtttttgtcctttgcattgtactcctgtaagtttttgttgcatcacaagaatccgctt
gcagaagaacccgtttctctcttgctcattgttttccaactcatttattattggttgctg
cacaagataaggacaaaaattctacaactctatttggatattagtattctcctttataat
aatttatttagtataagaaacgaagtgtcactagcatatttcattagattccttgcagcc
tttggttctcagtctagaactcgttcacccaaaaaaaaccaaaaacttttcaagattctc
catcacatcgaatcttgcggcacatgcatgaag
>TRINITY_DN14418_c0_g1::TRINITY_DN14418_c0_g1_i1::g.9839::m.9839
cagaaagcacttgctaccagggacaagtacaggagtgcatttgcccccagtggcaggagc
ccaggtggatatggtggtggttatgataatgaccgctatgaagggagctatggcagtaga
tatgacaacagaaatggaaatgggagggaaagagactatggatacagggacgatgacaga
tatggtggacctggagatacacccaatagggaaggagatcgttattccagagattctaat
gaacgctacggcagagattatagagaagatgaatacaaaggaagtcatagcaaccacgag
tattctgaaggagcaggtcgcaggagctatggccgggaaagggattcatgtggggat
>TRINITY_DN14440_c0_g1::TRINITY_DN14440_c0_g1_i1::g.9859::m.9859
attaagcatcacgaaattccaatagcttccaacacaaaaatgaaaccattgcacaagcat
gtacatgcatcagtagttcaacaaatcttacatacatcatcgaactcacaaatggatcta
gcagcacatagatctagacagcaggagcatcattatacatacaccattgcatttattaca
gatggatctagtagcacactcaacagaccatgtgttagcagcaagtaccgcaagggatta
aataaatggagtaaagaatcggaagaacatatggaagagtggagaccgtccctgttgctt
gctagtttttggccggatttgagctgccaaccgtcatag
>TRINITY_DN14560_c0_g1::TRINITY_DN14560_c0_g1_i1::g.9893::m.9893
agcttggccgacctctacacgttcgacctcgccgaggagtcgcccataggcccaatgaga
tttaccgataaagtctttgaaggagaagaaatcgagctcactgaggcagtaaacatctta
tcagtcaaggtagcccgctcagatgttggcttccctatccatgtctatggaactgtcatt
gcgcgagactccatcgacctcaagcgtgtttatctcttcaaccgcgaccgccaacatgcc
caactcatcaactctaaggatgatccgttgatcttgactggcccaaaacgaggtcttgca
ttgttagatgataattatgttgagaccgatctgaagatcaaggatcatcaa
>TRINITY_DN14606_c0_g1::TRINITY_DN14606_c0_g1_i1::g.9928::m.9928
gaaaggcatgatcgtgaacgggaacgtgaaagagtacggagggatagagagaaggatcat
aagcatagagaagctgataggctatacagggatcgccttaaggagtgggaatctagggag
agagagaaagaatatcagagatatagtgaaaaggagaaagaaagagaccgggaacataac
cgcagaagggagatcctgaagcaagaagatgatagtgatgaagaggataataggaaaagg
aagcgaaggagtagtagctcacttgaagataggaaaaggaggaggcaacgtgaaaaggag
>TRINITY_DN14614_c0_g1::TRINITY_DN14614_c0_g1_i2::g.9918::m.9918
gcgcggcttttatttacgggaactgctatttatggaggcctcacgcgcgaccctccaccc
accgatcacacacaacacaatcccgaggccgccccagagagcagggcagagcatagccat
agcagagcagagcacgcttctcccaaacccaccagtccaccactgcacgcactaatccgt
ccaggaattcactccacggcacggcgacgcggggacgccaaggcaataaggcttaaggcc
agcgaggcgtcggcggaggcgcggaggggacggcgacatgggggtgctgcggagcacgca
gagcctggaggccgaggtggaggagatgcgcgccgcgctgctgctccacggcgcgtg
>TRINITY_DN14618_c0_g1::TRINITY_DN14618_c0_g1_i1::g.9925::m.9925
tccacctcgcctcgcctcgccacgccccaccgatccgcctccctcccgcccgcctccact
ccctccgctgctacctccgcctccgtctccgcttccttctccgacccgcgcccccgcgcc
gctccagcatcccatcagcatcagccgcagctcctccaccccagccactcactccccgcc
ttccccgccgcggcctcccgctccccggccgccgcagtacaagtatggccaccgcccccg
gggccccaccactcgggctcaatcccggagttcgccgctgccccggcctccggcgcgcac
ctcccgcccgcgcgcgccgcggtgcgcgcggatcgcccgcccccgctcgacctgcgcccg
>TRINITY_DN14675_c0_g1::TRINITY_DN14675_c0_g1_i1::g.9927::m.9927
gtctacagccgcagactgggagaaggggttttatgcctcctccccccgctccgaatcagc
tcgaggcagcagctcccccgcaaaaaccctagctttacctccgccccgagtctcccacca
agcggctccaagatgaagctcgtcaggttcttgatgaagctgaacaacgaaacggtgacc
atcgagctcaagaatggcaccgtcgtacacggaaccattaccggcgttgacatcagcatg
aatactcatctgaagactgtaaagctgacgctaaaagggaaaaatcctgttacccttgat
caccttagtgtgaggggaaacaacatccgctattatattcttcctgacagcctaaatctg
gagactttgctggttgaggaaacaccaagggtcaagcctaagaagcctacttctgggaag
cccttgggacgtgggcgtggccgtggtcgtgggcgcggtcggggtcggggacgctga
>TRINITY_DN14687_c0_g1::TRINITY_DN14687_c0_g1_i1::g.9917::m.9917
atggcgaggcacgaggcgtcggcgtccgcggccgcggctgtgccgggcgtggacttccac
cttccggacgagatcctggccgtgatccccaccgacccgtacgagcagctggacgtggcg
cggaagatcacctccatggccatcgcgtcccgcgtctcccgcctcgaggctgacgccacg
cgcctccgccgtgacctcgccgaccgcgaccgcgccgaggccgagctccgcgcccgcctc
gccgactccgacgcgcgcctggctgccgctctcgacgagaacgcgaagctggccaaggaa
agggactcgctcgccgcgacgaccaaaaagctagccagaaatttggcaaagttggaggca
tttaagaaacaattgatgaaatcgttgagtgaagataatctattgcaactgtctgaaacc
agtcaagatcacaacggagaagataatttgacagctcgagtcccgtcttggaaagatgaa
gtttcaagcagtaacacttcttcagatacctccagcagatccacaatgactgaatccgtc
catggtggaggatacaagttctcaatcacatcatatatgcctccaaaattaactcctggt
tcaacacctatgatttcgtcctctagtggttctccccgagcttattcaactggcccaccc
tctcccaagttcttatctggtcctacttctcctacaaaaactcgatccgagagccaattg
acattttcatcatggcaaggatcatcaagtcatcagtattcagcacctacctctcctcct
caacgccattcgttcacagggcggccacgtatagatgggaaggaattcttccgacaagca
cggacaagactttcttacgaacaatttggagcatttttggccaatatcaaggagttcaat
gctcagaaacaatcacgagaggacaccctgtcaaaagcagaagagatttttggagcagaa
cacaaagacttgtacatttctttccagaatatgcttaatcgcaaccaatcatga
>TRINITY_DN14738_c0_g1::TRINITY_DN14738_c0_g1_i3::g.9940::m.9940
tgctctcctacgtactcagccaccaaattttttccttcaacctttcttcccaacctgaaa
ctgctcccgatgcgccccttccgctccacagccttcccttccctaggcctcctagtcggc
gtggcgaccttcctcgacggctcgacgcagcagccatggctcgcacgtgggtgcaggcgc
gatgtgtcagccgtgcccctgcgcgggcgcaagcgcacctcagagcaaagattacagtgg
gttgtaagctggctaaatattgagatgaagaaaaaaagagagaaaaaagaagagaaacag
gctataaggttataa
>TRINITY_DN14895_c0_g1::TRINITY_DN14895_c0_g1_i1::g.9977::m.9977
gaatcggtgacaatactcttgtgtgggacaagcggatgtggcaagtccactttatcatct
ttgctggtatgtttaacatcatctagaacatttgtccatttcaggattagcaattttcgt
accatatcaagatccagtaaatctgctatgagtccatattgtctgtttgcttggttcctg
gccaccgctggtccaggcagctcgctcagatgtccgattctagacacctggtgctggatc
tgctgcctggccggcatggcatggctcatgttccaatccaaacacacccttagtaacaag
tgtccattataa
>TRINITY_DN14903_c0_g1::TRINITY_DN14903_c0_g1_i2::g.10020::m.10020
ttttggatctcccagatgtcttcaatgttgttgttctccttgttcgaggacgcttgcttt
ggcactctacaaattgacagaaattacatcagaactagaataaaaggaaaaaaaacgggg
ggaagacctcccccaggtgttgcactaagacgaactaactcatatgcaggatcaaggaaa
cacccagaacccaactaccaggatgtgcctgcggccgcatacttctgtcagtggaccaca
tatttcacgtcttcagcgtcgctgttgaggtcgatgagctcctgccccttgccacgcccg
cggcgaggcatg
>TRINITY_DN14932_c0_g1::TRINITY_DN14932_c0_g1_i1::g.10010::m.10010
gggaggtggcagcggcgcacggaaggtcgcgtcggcgccctgatccgcgtctgcaggggg
cggcgcccccatctgcgtctgcagcggcggcgcgatgtcctgatccgcggcaacgcggca
cgggacgtggtggcgccggcgcgatcctgttgcgcggtcatgaagaggcgtccacccgtg
agcgccctgatggcaatgaggaacgccgcgccgcgggcgagcgctaacgccgcagcagtg
ctaatggaggtggcggcgaccgggctaggtaacatcgtcctgagcccttgcaccaaggta
gcagtaatttgggtaaggccttgtttagttcccaaaaaatttcaagattctccgtcacat
cgaattttgcgacacatgcatgaagtattaaatttagacgaaaacaaaaactaa
>TRINITY_DN14944_c0_g1::TRINITY_DN14944_c0_g1_i1::g.10023::m.10023
gtcgccggcaccacgtcgcccgcgcaggcccgcaccttcctcgccttcctggcgctgatc
gtgctgtcgtccatcggcatgtccgtgtactacagctcgggctacgctgctcggtggcca
gggtacgtggtgttcggcgcactgtgggcggccggcacggcggggctggcgctgttcgcc
aagcagcagcgcgcgcccaaggtgtacggggcgccgctcatgccgtggctgccggccatg
tcggtcgccacaaacctgttcctgatgggctccctcggctccctggcctacatgcgcttc
ggcatctgcacggcggcgatgcttgtctactacgtgctcttcggcgtgcacgccacctat
gacatggtgcacgctgaaggtcagacgacatcggcggcagacgctgccaccgacggcgtg
gagcagaggaagataatgccggtgtga
>TRINITY_DN14952_c0_g1::TRINITY_DN14952_c0_g1_i1::g.10028::m.10028
cggccactaaccagcactgccaccccacccgagaggcgagactgcgagagcggtcgagtc
gagccccgagcccgcacggcgcacgcggtcgcggtcacgcgccgcgcacgtgcgcccccg
ccgtccctccgcaaaagcgcagcgccaccggcccaccgccgccgccgccgccggtcccct
ccgtttgtcccgctccacgccgccgcgggggcgcgatcacgtgggagaagcgctaactcg
agctctggactccagctcagagcccgggcggcgcgagccgcgaggtcgcccatactagga
ggtcccgggcccggacgttccgatgcagaaccacgcgtacagccggctgggcatctcggg
ggccggggcggccgtgccgtcgcctccgtcgtcgccgcggcgcgcgtgggggaggagggc
ctcggcgaagggcgggtg
>TRINITY_DN14954_c0_g1::TRINITY_DN14954_c0_g1_i1::g.10036::m.10036
agaaccaaggaagcatatataggcaagttgaattcagagcagcacaagttgaattcagaa
caaggaagaactttaggaacagaacaggtacaaaatactttgtttcaattgagaatccaa
gttccacaaataaagtgctctgctaccttaaacatatcaggttacaagaacatggaagtt
tccaattgggcagctatgatgcttcaagaaaaacatcaactcaaactacacctagaacct
gcctcgccctctaaaaccaccacgacctccaccacgacctctgccaccaccccttggtgg
tcctctgccgccacggaaagaaccaccaccgcggcctctgccaccaccccttccaccacg
gccgccacctctaggtcctccttgggattgtccctttggttgcggcaggaagcgcgagag
agggagcaatttcattgggtcaatatagaacttgtcgccttccttgtaggatgttgcaat
gatcccatccatcatcttcacagagaaataggattcgttgatggggccgaagatctcctc
gaccttgccgatctgggtcttgttctgcagatagatgggcgcgttgaagtagggcacctt
ctcgttggtgagcttcgtcaccgcctccccctcgcacgcgtgcaggaacgtcgacacctc
gacgacctccgcgggcgggccctcgtcgcggaacccgccgccgaaccggcctccgccgcc
accgcggcctccaccgccgaaccggccgccgccgccaccccggcctccgccgccgccgaa
acggcccccgccgccgcgccctctcggtggccgcatggcgcgtgcggtgctcttgggctc
gaggagagctggggtgtgagagggatgcgggagaggagagtgtcttggcggcgcgggaag
ggagggagggtcttggcggcggaaggagaggatgggacg
>TRINITY_DN14954_c0_g1::TRINITY_DN14954_c0_g1_i1::g.10037::m.10037
cgtcccatcctctccttccgccgccaagaccctccctcccttcccgcgccgccaagacac
tctcctctcccgcatccctctcacaccccagctctcctcgagcccaagagcaccgcacgc
gccatgcggccaccgagagggcgcggcggcgggggccgtttcggcggcggcggaggccgg
ggtggcggcggcggccggttcggcggtggaggccgcggtggcggcggaggccggttcggc
ggcgggttccgcgacgagggcccgcccgcggaggtcgtcgaggtgtcgacgttcctgcac
gcgtgcgagggggaggcggtgacgaagctcaccaacgagaaggtgccctacttcaacgcg
cccatctatctgcagaacaagacccagatcggcaaggtcgaggagatcttcggccccatc
aacgaatcctatttctctgtgaagatgatggatgggatcattgcaacatcctacaaggaa
ggcgacaagttctatattgacccaatgaaattgctccctctctcgcgcttcctgccgcaa
ccaaagggacaatcccaaggaggacctagaggtggcggccgtggtggaaggggtggtggc
agaggccgcggtggtggttctttccgtggcggcagaggaccaccaaggggtggtggcaga
ggtcgtggtggaggtcgtggtggttttagagggcgaggcaggttctag
>TRINITY_DN15077_c0_g1::TRINITY_DN15077_c0_g1_i1::g.10046::m.10046
gttggccgccgccgccgcccgcgcacggggcccgccgcggccgcacgcgcaccgcgccac
gaggccgatgccgaggaccgtgatgagcgcgcacagcagcgaggcgagcacgatcacgac
gtcgtggtcgtcgggcctgtccgaccccgccgcccccaccgggctgctcccccacatcag
cagcttcctcgccgcgccgtgcatcctcgctcgctcgatcgatcggactgctcgcactgt
tcgctcacgggcagtcgcagactcgcaggggaggaagctgacaaagtgtcccagtatggg
tgtgtgtgtgtgtgggaaggggagcgaggggtggccctgccttttatagaaacagatccc
agtagtagttgcccactgtctttgtttgct
>TRINITY_DN15132_c0_g1::TRINITY_DN15132_c0_g1_i1::g.10078::m.10078
atggccgcgcaccctctcgtcgttgcagacatgctccacaagggtgctcttcccgatgag
cgcggggccgactatcggaagaactcccggcgccgggtttgcagcagtcaccgtcaccgg
cgccggcggctcagcttgcagcaagaattcaagaacctggtctctctccgcgtgtcggcc
aaacatgcacttgtccaggaacagatgggcgctgtaaggctggcggcacgacatgggcgg
gcaggccgtgagaaacacggccagctccatggcgccggcgaggatggcctccaggctgcg
aaccatccgctgcagctggagagaggtgtccctccggcgtgccgggctggccgtggttgt
ggacctgcggtctccgacgacgactcacatcgggcacgcttggctagggtgaatctggac
agggcgaacgctggaaccacctccttc
>TRINITY_DN15167_c0_g1::TRINITY_DN15167_c0_g1_i1::g.10108::m.10108
gagtccaagttcggcgtcacgttcgactgggaggtggcgaagctgggcgtgccgggggcg
gtcatcgtcaagaacaaccacacgtccgagttcttcctcaagaccatcacgctcgacgac
gtccccggccgcggcaccgtcaccttcgtcgccaactcgtgggtctaccccgtcggcaag
taccgctacagccgcgtcttcttctccaacgatacgtacctgccgagccagatgccgccg
gcgctgaagccgtaccgcgacgacgagctccgcaacctccgcggcgacgaccagcagggc
ccctaccaggagcacgaccgcgtgtaccgctacgacgtctacaacgacctcggcgagcct
gacggcggcaacccgcgccccatcctcggcggctccgccgaccacccctac
>TRINITY_DN15178_c0_g1::TRINITY_DN15178_c0_g1_i1::g.10087::m.10087
gtttcgggtacccgttgcctcgcagcgcttcgacccggaccccggagcggaggggaaatc
cacagccgcggtgggagcaacagggacggcggaggcggtgaagccatggagaagccgcta
ccggagcccgccccctcggcagccgcggaggaggtggcggagcggttcaggtcgctcgtc
gaccccggtgacgtcgcctccatcaggcagacgcagcacctcatactggggcgattgcaa
gatagcaatgcagttctcactcatttcaatgactactccgaacaatgctttgcagaagtg
tctagtgattttgctagtaaaactcgccttctcaggtccatgaaggctgatcttgaccat
attttcacaaagctaagagggatgaaagctaggttagcagccacttatcctgatgctttc
cctgatggtgcaatgtcaaagacgatggaccagagaccggaccttgaaagtcctctggat
tag
>TRINITY_DN15244_c0_g1::TRINITY_DN15244_c0_g1_i1::g.10187::m.10187
atgggcaacgccgggagtgcgccggaccaggccaagaactcggcggatgggggcagcgct
gccgacgcggaggcccgccgcgggccgccgtcgacggtgcgttttttccccgatgcggag
cgccacaaggcacggcagccgccgccgataaagctcgaggaggaggagggcgtcccgccg
ccgcctgccaccgaggaggagatggccccgcgcaacctctggcaggtgtatgcgcttggg
gcgttcattgtgttgagatgggcctgggctaagtggaaggagaaccaggacagcaaggac
tcaccggatggtgccgatggggatgcaccggacagatcgacttaa
>TRINITY_DN15269_c0_g1::TRINITY_DN15269_c0_g1_i1::g.10215::m.10215
atggcactatcacgaagtatgagaacatgtttgcagagtggaaggcttgcccttcttgcc
atattggtctctagtggaattgtcttgcaaatcttggcttgtgctctctataacaactgg
tggccaatgctaacagttctgatgtatcttatcctaccaatgcccctcatatttttcctg
ggttcggatacttcctcaatcatgtctaatgggggagacagttgggtgaacttcacaaaa
ttcttgacgggcgcatcaatagtggggagcattgccattccgtcgatcctgaagcacgct
ggcgtcattggatggggagccctgacgatggaactatcatcctttgtggtctttggcgtg
gcaatcctgtggttcatccagatgaacggtgaagaggacgagtacagcggtgtgttctag
>TRINITY_DN15269_c0_g1::TRINITY_DN15269_c0_g1_i2::g.10216::m.10216
atggcactatcacgaagtatgagaacatgtttgcagagtggaaggcttgcccttcttgcc
atattggtctctagtggaattgtcttgcaaatcttggcttgtgctctctataacaactgg
tggccaatgctaacagttctgatgtatcttatcctaccaatgcccctcatatttttcctg
ggttcggatacttcctcaatcatgtctaatgggggagacagttgggtgaacttcacaaaa
ttcttgacgggcgcatcaatagtggggagcattgccattccgtcgatcctgaagcacgct
ggcgtcattggatggggagccctgacgatggaactatcatcctttgtggtctttggcgtg
gcaatcctgtggttcatccagatgaacggtgaagaggacgagtacagcggtgtgttctag
>TRINITY_DN15284_c0_g1::TRINITY_DN15284_c0_g1_i1::g.10226::m.10226
cagggaaattcccctcgcagcagccgaaatcgtcctcaactcaaccctagcgtcctctcc
ccccttgaaggaaccccgatggctccgccgtccgcagcgccgcagtgggttgtattgcgc
cgctcgccgcgaacctccatggacctgcccgagggcgccgacatcgccctcgagctcgcc
gcgcccccccgcccctcggagctcctcgtgcccccttcgctcggcgcccgcggcagcggc
gtcctcgccgcggacccctccggcatccttctcctctccagctcagatccgcttgccgcc
gccgagcccgccagcgtgtcataccacctctgcgacacagtcttcaaggcctccagccac
gtccccgtgcccgagaggcctgtagatgacgacactggcgtcgctggcctcgtcatcagc
gacaataacatcatggtcgctgagctctccatttgtgacaatgctgccaccctgcgctgc
ttctcgatggagacttccatgtggacgacacacgagaatctgcgctcccctccgtcgatc
aagcgccgccagtggtgtagcacctatgctctctcttacagaggaagactctggtgggta
gacctgttgcagggccttgttgcttgcgacccttttgctgacaatccagagcttcacttc
gtgccgctcccaagctgctaccgccggaggattgtgcttgctgcccatcgtgagggtctg
aacaaacatcgctgtgtgagccttagctgtgagaagctgcgactggtggtgatgaatcgt
cgcatctctgactctgagacgaggatcaaattatggacgttggctgattacgaggctggc
aaatggacactggattttgacgtccgcattcaggacatctgggatcatcagagttataat
cagatcactgggcttcccatggagaggcctgtgcttgcgtttgtccaccccaataacgca
cacgtggtctactttttcctccaacagaaactttttgccgtggacctgcagacggcaaag
gtgacagagagtgaaaatagtgggagagatgatggccaacactttcttgcttgggagctc
ccatcatccctaagaacatcaggtccatctccaacacaagagtcacggtccacctttgat
tttgatagtattgctgattctttctgcggagcgtacggtcttgcacttgctgacatggaa
tttcaccaactgtctagaattgcacttgcatatcttaatagaaagaagaagccagaggat
aacatctacaagttttctgagcgtctttttctgcaaatctttgaggaggaaaaggaaaac
aatatcaggatgaagaaatatgcccatatgaatttctatgctgacactggctctaaaaag
gtactagtgtttgctgagtttcactcagatgctgtatgtgacggagaccgtgacgagtgg
acgttgtcatcttgcaaaacattgacagggagttttcatggtggcctatatggcgaagat
gctgataagcgccaaagcaaggggacaaagaagaggaagagatctacttattgcattgtt
tgtgcacctgaaatattgcatcccatctctggctttgagggtggtcatcctggttttagt
gcaatgtga
>TRINITY_DN15284_c0_g1::TRINITY_DN15284_c0_g1_i2::g.10230::m.10230
cagggaaattcccctcgcagcagccgaaatcgtcctcaactcaaccctagcgtcctctcc
ccccttgaaggaaccccgatggctccgccgtccgcagcgccgcagtgggttgtattgcgc
cgctcgccgcgaacctccatggacctgcccgagggcgccgacatcgccctcgagctcgcc
gcgcccccccgcccctcggagctcctcgtgcccccttcgctcggcgcccgcggcagcggc
gtcctcgccgcggacccctccggcatccttctcctctccagctcagatccgcttgccgcc
gccgagcccgccagcgtgtcataccacctctgcgacacagtcttcaaggcctccagccac
gtccccgtgcccgagaggcctgtagatgacgacactggcgtcgctggcctcgtcatcagc
gacaataacatcatggtcgctgagctctccatttgtgacaatgctgccaccctgcgctgc
ttctcgatggagacttccatgtggacgacacacgagaatctgcgctcccctccgtcgatc
aagcgccgccagtggtgtagcacctatgctctctcttacagaggaagactctggtgggta
gacctgttgcagggccttgttgcttgcgacccttttgctgacaatccagagcttcacttc
gtgccgctcccaagctgctaccgccggaggattgtgcttgctgcccatcgtgagggtctg
aacaaacatcgctgtgtgagccttagctgtgagaagctgcgactggtggtgatgaatcgt
cgcatctctgactctgagacgaggatcaaattatggacgttggctgattacgaggctggc
aaatggacactggattttgacgtccgcattcaggacatctgggatcatcagagttataat
cagatcactgggcttcccatggagaggcctgtgcttgcgtttgtccaccccaataacgca
cacgtggtctactttttcctccaacagaaactttttgccgtggacctgcagacggcaaag
gtgacagagagtgaaaatagtgggagagatgatggccaacactttcttgcttgggagctc
ccatcatccctaagaacatcaggtccatctccaacacaagagtcacggtccacctttgat
tttgatagtattgctgattctttctgcggagcgtacggtcttgcacttgctgacatggaa
tttcaccaactgtctagaattgcacttgcatatcttaatagaaagaagaagccagaggat
aacatctacaagttttctgagcgtctttttctgcaaatctttgaggaggaaaaggaaaac
aatatcaggatgaagaaatatgcccatatgaatttctatgctgacactggctctaaaaag
gtactagtgtttgctgagtttcactcagatgctgtatgtgacggagaccgtgacgagtgg
acgttgtcatcttgcaaaacattgacagggagttttcatggtggcctatatggcgaagat
gctgataagcgccaaagcaaggggacaaagaagaggaagagatctacttattgcattgtt
tgtgcacctgaaatattgcatcccatctctggctttgagggtggtcatcctggttttagt
gcaatgtga
>TRINITY_DN15368_c0_g1::TRINITY_DN15368_c0_g1_i1::g.10283::m.10283
actatcaccacaccaaagccatacattgccatggctcccgtctcaaatacctctcatctt
gttcggcgtacggattcaaccaccagatccatagccatcggcctcaccatcggcttggcg
ctcctcgcgctcaccgtcgtcatcacttgggtgatgcactgccagcgaaagaagattcgc
aggaaagtcgatgcagacttgaaggaaatccgtggcagaagagctcgtgaggcacaaaac
aacggctctgcaaccactctgccacagtattccgaaactgcccagaaggacgatatccct
cttccatcgttcaaagcatccatgcctcaacagccccagcaacagtctccgcaacggcag
taa
>TRINITY_DN15413_c0_g1::TRINITY_DN15413_c0_g1_i1::g.10296::m.10296
cttggctgcgtcttcccggagctgctcgcccgcaacgacggcgtcaagttcggcgaggcc
gtctggttcaaggccggcgcccagatcttcagcgatggcggcctcgactacctggggaac
cccagcctcgtgcacgcacagagcatccttgccatctgggcattccaggttgtcttgatg
ggggccgtggaggggtacagggtggccggtgggccgctgggtgaggtggtcgacccgttg
tattgtaccctggcggaagcttcgacgcgctggggctcgccgacgacccggagaagttcg
cggagctcaaggtga
>TRINITY_DN15448_c0_g1::TRINITY_DN15448_c0_g1_i1::g.10340::m.10340
aaaaaaaaaaaaatgcctgcggacgatccgctcgccggagccaccggcggcgccgccatg
gcatcggacgacggcgcgcctcgcagcccacccacaccacctccgccccgccctgtctcc
ttcagcttctttttctacctcgccgtttatgtcttcctcctcgcgctccttcttccccgc
cttcttccttcgtggccttggcgtgctttccaacgggaccaattcatcgtctgtggcgtg
ctgaacctcgatcccgcgccgggcgtcttcgtcatgacctcccgcctcgagagcgtctcg
cccacgcaccgcgtcctcatcctccccggcctcgccacgggagccttctccttccgccgc
ctctacaggtccctcgaatcccgtggcctccacgtggtggtcctcgacctcccaggccag
ggcttctcgccagcgccacctgctgcgcgcggcgccgcgcgcgttatccaggagatcatg
aaccccggtgccttccaacaagcctcgtccccgtacgcgcct
>TRINITY_DN15457_c0_g1::TRINITY_DN15457_c0_g1_i1::g.10311::m.10311
attgtcagtggaaaaagtaacacaaactacaggccaaacgaagattttgttcatcttcta
gattgggtgccttcttcagcaaatgttctggcaaaacaacttttaaggttggagcatctg
aggatatctcaagtgagtccccatgctgaattgaatgcactacatgtgaaccatcaacat
aaacagcaccctcttgattgtaccatacaacaagcatgtgttgctcttgttttagaaaac
catggagcattggtttgtcagcatccgttggagaaattggctcccttatcatatactgaa
gttcacggcttgataatggcatca
>TRINITY_DN15482_c0_g1::TRINITY_DN15482_c0_g1_i1::g.10318::m.10318
atggcggcctctgttgatcgtcacctggctccccacccatggccaggcaatgcgcctccc
aagagcttcgacatgttccgctccggcggcccaggcggcggaggcaagcgccgcgccggc
tccgactccgactccgaggacgaagacaccatccccccggactggcggtcgctgtacctc
ccgcgcctcgaggtggagccgcccgtccacgacccgcgcgacgaggccacctcggacgcg
tgggtgcgtcgccacccggcgctggtccggctcacgggcaagcaccctttcaactcggag
cctccggtgccccggctgatggcgcacggcttcatcaccccggcgccgctccactacgtg
cgcaaccacgggcccgttcccagggcggactggtcgacctggaccgtggaggtgacgggg
ctcgtgaggcgccccgctaggctcaccatggagcagctggtgacggagttcgaggccgtg
gagctccccgtgacgctggtgtgcgcg
>TRINITY_DN1554_c0_g1::TRINITY_DN1554_c0_g1_i1::g.1071::m.1071
atggcccagaaatccacgaatttgagcaagagtgcagacagtaagcatcccaaacccaca
agaaaaccaagcaaaccatcacgaaagctgcaggctttccaacaaatcaccaagccccgc
ccaacgaaacgaaggggaaacgggaaaaaaaaactctcaaaaccaggtcatgtttccttt
cctagcgtgaggagcctagaatggctagaaaccaaatcaaacacaaggaagcaagtaagc
aaccagacacctcgaccagaaccccacccggacgaaatcccaagctcagaccacctccag
aaactaaatcaagctgagacgcggcccacgaaatcgcacctcgcgaagtccacggtt
>TRINITY_DN15553_c0_g1::TRINITY_DN15553_c0_g1_i1::g.10374::m.10374
attggcgctccccgcacgccgcactccctcccctcaattgtgagatgcgtgcggattgcc
catcgcctcctcgcgaaggtcgccaccacgctcgcatgcttgcgaccccagctctcctcc
gccgctgtcgtcggtctcgtgcccgaccgccgtcttcgtcgtactcgcccccacatctcc
gtcccccgcgctgaggagcccgcacggcggctagggtttccgccgccgccagcaacctgc
gcgcgtggaaccccgtcccgatccctacctctacaccgtcggcggcggcccagggaaacc
cttcgtcatcctccttgccggcggcggcctccagatcttcaacccggtgacaaataccac
caccattgcttcgccattaccagttcaccaccacccaccgagcgccagcggctgcagctc
ggctcgaggctcctgccccgccgcccgccgccgatcccgtcccgtctcttccccaccgcg
gagccgtctccagccctgcccgcgcagatgagaagcaatgtc
>TRINITY_DN15563_c0_g1::TRINITY_DN15563_c0_g1_i1::g.10417::m.10417
ttccagtcgtcacaactttcttccccacacagagattcgcacgttctcgcgatgggagcg
gaagccgagggtactcccccgccgcagcccgctgccggcgagcccgcgaccacggcaagg
gcgcagcccatctccgcagcgcagttcctctcctggaagcagcgcaaggatgaagaggaa
gctgcaaggaaagctgaagcagctcagaagcgagctgctgatatcgcttcgggagcggtg
cagatgaacggccgcgagctgttccaacatgagccctgggtgttcgacaacaacatttac
tga
>TRINITY_DN15567_c0_g1::TRINITY_DN15567_c0_g1_i1::g.10364::m.10364
ggtctgcttccacgccgccacgccagagaggaagagcgcgcggagagccagagcccggga
gaagcggcggccggcggcaagatggtgcagcggctcacctaccggaagcggcatagctac
gccaccaaatccaaccagacccgcgtcgtcaagacccctggcgggaggcttgtgtaccag
tacaccaagaagcgcgcgagcggaccgaagtgccccgtcaccgggaagaagatccaagga
attccacacctgagacctgctgagtacaagaggtccaggttgtcaaggaaccgcaggact
gtgaaccgtccatatggtggtgttctgtctggtactgcagttagagagaggatcatccgt
gcctttttggtcgaggagcaaaagatcgtgaagaaggtgttgaagatccaaaagaccaag
gacaaggcctccaagagctag
>TRINITY_DN15571_c0_g1::TRINITY_DN15571_c0_g1_i1::g.10359::m.10359
gggcaggtctctctcccacaactcataaataaacgccgccccgtttccccctccctctct
ccctcccctctgctgacctccctcctcctctctctctcccctgttcttctctcgcttttg
ccaacgagaagcatcgaggcgacgcatccaatccaagcatctcccccctctcatcctcct
cctcctcctccaaacacaacccgcgattccgcggcgaacatacccagcggtgccgacgac
tgccgagcaaggcaaataggccaccaagccagcgcctcgcaagcgagcgagcctgccccg
ggccccggcgcggcgcggcgcctattcgttcgctga
>TRINITY_DN15576_c0_g1::TRINITY_DN15576_c0_g1_i1::g.10363::m.10363
atgacgctgttgtgcgtgccgctggtggggcggacggtggaggagatgattgccgacgcg
gcggccgccgcagccaccggcggcgacatggtcgagatccggctcgacttcatccagggg
ttccgcccgcgcgagcacctaccgcccctgttccgcagctgcccgctcccggccctcgtc
acctaccgacctgtctgggaaggaggccaatatgaaggtgatgacaccacaagatttgag
acactacgtttagcaatggaattaggtgtagactatgttgatattgaattgaaggttgca
gacaaatttatgagctttatttctggccataagccagagaaatgtaaacttattgtttct
tcacataattatgaatatactccatcctgtgaggaaattacaaatcttgttgctagaata
caagcagttggagctgacatagtgaaagttgcaacaaccgctaaggacattgtcgatgta
tcacggatgttccaagtgatggtacactgccaagtgcctatgattggactcgtaatgagt
gaaagaggtttaatgtcaagagtgttagcacccaagtttggtggatatcttacatttggg
atactgaatgctacaaagacatcagcttctggacaaccaacagttgaggacttactgaac
atttacaacataaaatgtattgggcctgatacaaaggttcttggtcttatagccaaccca
gtaaagcagagcaagagcccaattttgcacaataaatgtcttcaatccattggatataat
gcggtttaccttccacttcttggagacaatcttgctagttttcttgagacatattcatct
cctgacttctcaggatttagttgctcacttcctttcaaagtagatgctgtacagtgttgt
gatgaacatgacccggttgctaagtcaataggagcaataaacaccataattagaagacca
gatggcaaattagtggggtacaatacggactacattggagcgatatctgctattgaggat
ggcattggaggtccaggatcaaaggatgctgccagctcaccgttggctggtagacttgtt
gttgttgtaggtgctgggggtgctggtaaggcaattgcttatggggcaaaggaaaagggt
gcgagggtagttatagcaaatcgcacctatgagaaggctgtaagtcttgccaacgcaatt
ggtggtcaggcgctgagattagaagacctggaaactttcagacctgaagaagggatgatc
cttgctaatgcaacatcattgggaatgtacccaaatgttgatggtactcctattccgaag
aaagctctgggtttctatgatgtagtatttgatgccgtatatgcccctaaagttacaagg
cttcttcgagaagcagaagaatgtggagttaaagttgttagtggtgtggaaatgtttatt
agacaagccatgggtcaatttgagcgtttcaccggtggtatagaagctccggaatgcctt
atgcgtgagatagcagcaaaatacacctag
>TRINITY_DN15577_c0_g1::TRINITY_DN15577_c0_g1_i1::g.10365::m.10365
cccccaccccacctactactacttgacccacctaaagcaatccatcctcctctgctgctc
tcgtctcgctcgtcttcgtcttgctccagccgtcggatcggatccgatccaaagcaagct
gcagccgggaggagggagagccctcgcctccgtctcccgcagacgccgcaccccgtccgt
caccaaagcaagaggaggaagacgaggatgtcggagtccaaggtgtacaccctcgaggag
gtggccaagcacaacaccaaggacgactgctggctcgtcatcggcggaaaggtgtacaat
gtgaccaagttcctggatgaccaccctggaggtgatgatgttctgctgtcttccactgcc
aaggatgctactgatgattttgaagatgtggggcacagcaccactgctcgtgcaatgatg
gacgagtacttagtcggcgaaattgatgcagccacaatacccaccaaggtgaagtacacg
ccccccaagcagccacactacaaccaggataagaccccagagttcgtcatcaagatcctc
cagtttttggtccccctggcaatattgggcttggctgtcgctgtaaggatctacaccaag
tcggaatctgcctag
>TRINITY_DN15577_c0_g1::TRINITY_DN15577_c0_g1_i2::g.10367::m.10367
ccacctccacctaaagcaacccatcctcctctgctgctctcgtctcgctcgtcttcgtct
tgctccagccgtcggatcggatccgatccaaagcaagcagcagccgggaggagggagagc
cctcgcctccgtctcccgcagacgccgcaccccgtccgtcaccaaagcaagaggaggaag
acgaggatgtcggagtccaaggtgtacaccctcgaggaggtggccaagcacaacaccaag
gacgactgctggctcgtcatcggcggaaaggtgtacaatgtgaccaagttcctggatgac
caccctggaggtgatgatgttctgctgtcttccactgccaaggatgctactgatgatttt
gaagatgtggggcacagcaccactgctcgtgcaatgatggacgagtacttagtcggcgaa
attgatgcagccacaatacccaccaaggtgaagtacacgccccccaagcagccacactac
aaccaggataagaccccagagttcgtcatcaagatcctccagtttttggtccccctggca
atattgggcttggctgtcgctgtaaggatctacaccaagtcggaatctgcctag
>TRINITY_DN15590_c0_g1::TRINITY_DN15590_c0_g1_i1::g.10404::m.10404
caccaccacacccgccgccgccgccgccatctcgtcgcaatcgccgccgatccatctcct
ccttccaatcctcctttcgatccaccggagtggaggactgtcatggagaatatggaggtt
caataccgtgccctgtttagagagatttctccaagtgtagtgatagtggagcaagttggg
aaaattgattacttttgtattgggtctgttattttgagtgaaggtgaaaacacattcata
ctcacccaattcaaaatcactgcttcatcggaggacctttctgtgcgattctctaatggc
tgtagacaatccgcaacgctcttggttaggctcggagataagttatgtgtcttggtgacc
aagttctatgccaaatgcaaggcggtacaattctttgaaggtgatatcgatcacacatat
gttgctgcaatagcaccagcctccaggtgttctgtgtacaatattcctggattcgtcgtg
cagaagtcgcgtgaaacaggtcgcgatggtgatgaggaaagcgcggattacttcaacttc
acgtgccagtatggggactctagtgccaacagagtgagcagattgatctctggtccagtg
tttaacttaaaagctcaagctctaggagtcgtgactggtgatatggggttttactatcgg
cctgttggagatgatggcacaatcattcatgaggaacagtattaccagttgggattcaat
gtgaaggctgcagtgcgtggcagtaacctgcaagcatcgctgagggacttgactgggtgc
aacgactggcataatggccttaagcaaatggcactgaaagcaaaagaagcagcataa
>TRINITY_DN15604_c0_g1::TRINITY_DN15604_c0_g1_i1::g.10456::m.10456
atggaattcaatagtacagatgaggcttggttattttgggtcaactatggtggtcaaaag
ggtttcgatgttaggaaaaggtactcaaacaaaagaaatgatggaaaggttaggtcatgc
agatttgtttgtgcgaatgagggtcaccgatcgaaagataaaagggatcgtttaattaag
tgtccaagagctgaaacaagaactgattgtgaagttcggatgggtctcgtgctagaccgg
gagaagggaaattataaagtcactgaactaattttggaacacaatcacactcttcagttg
ccacaaacctcacatttgttggtctctcaaagaaaaatttcagaactacaaggttttgaa
attgagacagccgacgatgcaggaattgggcccaaagctgcacatgagtgggcttctatc
caagttggtggctcaacacatctcagttacactcttcgtgatcataagaactatttaagg
gccaagcgccaacgtgagatggcatacggacaagctggaagcatgcttaggtatttccat
gaaaaaattacagagaatccgtcattccaatatgcattgcaaatggaccaggaagaacaa
atagctaacattttttgggttgatgctaaaatgctcactgactattcagttactgcaatg
atacaattcactgaatacattgcaagcccaatttgcaaacacaatatatcttccagcaca
gcagcaggtgggcgaggtcgaaacacctag
>TRINITY_DN15624_c0_g1::TRINITY_DN15624_c0_g1_i1::g.10437::m.10437
ctctctctcatctcatcttccccctccttccatttgtcctcttcctctccctcccactcc
acgccaccgtgcccgaactccaaagccccgcgccgcgccgcgccgcccgccagctaccac
cccctcctcacccagatgccgcagccgtcgggatcaccggagcggcgcctcgccgtgctc
ctgtcccacttccacccgtggtgccaaccttcgcgcaccatccccggcgtcgtcgccagc
gccgagtgcctcgggaccgcagccgcggcggaggccgagacggaggggagcctctccacg
tcgccctgcgcaggaggagagaagggggagtcctcgggtggcggggactgcgtgttctgc
aacatcgtcgcgggcaccgcgcaggccttcaagctctacgaggatgatatgtgtttgtgc
atcctggatactaaacctctaacaagcgggcattcccttatcattccaaaaagccattat
ccatcactgcaaacaacaccaccaactgtactagccgctatctgctctaaattgccactc
ctgggtactgcaatcatgaaggctactcaatgtgatgcattcaatgtgctaattaacaat
ggagaaaaggcaggacaggttatttttcatactcatgtacacatcattccacgtagcaaa
gatgataacctgtggtcttcagagacctactctaggaaccctatttcgcatggccaggaa
actaagcttcttgttagcagcatcaaggaaataatctcttcttcccccaaagactag
>TRINITY_DN15633_c0_g1::TRINITY_DN15633_c0_g1_i1::g.10464::m.10464
ctgcttctttctccccacgccaacccgacaccgcgcggtcggctcggctcggccatcgcc
atccccgccagcagctcccgtgccgctcgagatccccgcgccatgacggtcggcgtcgct
ctcttgctcgacctcacctcccgcctgccccgcgccggggcgtccgccgccgcgcaatcc
caccccggcctctccgccgccgccttcgccgcgactgccgcggccgcgttctcgtcctcc
ggggtgcccctctccgcgcgccacctcttcggttttcatgggtttactgttgctcattgt
gatgctggcacaactgctgtatggaatgatggttctgatgaacttgttaatgagcttaat
accaagattcttgactccatgcaatatgcaagaaaagactacttccaaaacacaacaaag
gaatacccttcagagctgaagccactcttttctgcctttgggttgaaaaattttactatc
acaaccctaaggtcttttctgttatattatttgccactcatacaacctaaacctcacact
gattctgaggatgaggatgacgatctgcttcatgatgctcaagagaaacctgtggatctg
gttactcccttctacaattcagtgaagcaaatcatgcgtgagacttctattgtaacgacc
agacgagtattggaaaggattgtagttcgtcatgtttcacaaagaacagcatggaaactt
ctcaaagatgcttcaaaatcatcaaaaaggaaagccgcaaggggaatgtcaactccacag
tacacatattgtgttgccagaactactttccgagcacatgcactgggagtatctgctgct
tgggtagtgcaatccataattgaagtatacagatgtttcatccgcaagcctagcgatgac
tatgaagcactaccaagcgacagcgatgaccagtattttgatatgaataaattcagattg
tttgggaggaagatttatgggattaccatcaaaagttgtttctctttggttttggcctca
gttggagcaggcattggtgccctcgtgcatccagtgcatggacaatggtttggttgtgcc
ttgggagatgttgcagggccaattattgctataattgtttttgagaagatgcagctgcca
ctataa
>TRINITY_DN15660_c0_g1::TRINITY_DN15660_c0_g1_i2::g.10494::m.10494
atgcttcggtctgattccgagcctccttcgtcgtcgtccgcagcgctaattgatgattca
gtgtcaggatggtggattcttctatctcagcttattgcggctggtagcacagaaacagtc
agcagcagaggcagtggcaacggagagcataccaccacgaccgtgagcacccacgtaacc
tgcttcctacgctgcacacttggaaacagaaggaagcagagtgagtttggcggactgcag
aaagttcacgaaaacgttggcagaggtagagtttgcttgcgcacaaccacagtcagacac
cggacgccaggaacaaatcaccttccaacgtcttctattgcgaacctttga
>TRINITY_DN15665_c0_g1::TRINITY_DN15665_c0_g1_i1::g.10486::m.10486
atgcgcggttgcgcgggctggggaagccggaacctgggggaaaggcaccagattcgcagg
gtctcaatgagaccaaaggccgtgttcgtctcagggtcctcgagtcagagacgcaatcgt
ggtcggcgtgacgtcaaaggaccagtcatgaagcgctgtgaaagggcaattggaggcgtt
gcgggcgtagaagatgggttttgcgggcgttgcgggcgcaaatgctgcgagatggcaggg
tttggatcaatcaggagtcagaatgggtcgtcggacctgtcagaacccgtcaggaaccgc
gtctgtggcgcctatcagtggctccttgctgggcacaggctcagatggcaaacgtaa
>TRINITY_DN15674_c0_g1::TRINITY_DN15674_c0_g1_i1::g.10502::m.10502
gtctctcgaagcaagcgcatagtcgttcaagttatccatcttcaacactacatcatgaag
tcaatcatcctatctgtgttcctcaccctcgctctcgccttccacgcccaagcgtacctc
gatgtcgaagagggtgcattcaatgtcagacactttcacctcatcaagagaggcgagaat
ggtgaaattgttggtcgagccttcggggcctcatatgatatcggagatcttgaaacccga
ggcaaatgtacgaccgtcagtgcatgtggtacaccgggtggctgtgccttgatggctcct
caacgctactgcaaaggcgaagactggcagaagggattccaacgagccgtcaaacaaacc
ggagctaacggaatggctaccctcaaaaccatggctgaaggtgttggtcggggtcctgtc
ggcatggtcgctggcttggccaagtctgccgcgaagggagtcatcaagagtaaacaagag
aagaagaagggtaacaagaagcggtctctggaggccgaggacgacatcgtcagcaggaac
gtctgggaatttgtcgagcgggacgaggatatgaacttc
>TRINITY_DN15684_c0_g1::TRINITY_DN15684_c0_g1_i1::g.10451::m.10451
gcttctcagtcactaatggaagttgctgaggggaatattggtgatggaagttcttttacc
agcaatagtgtaatccaggaggaaggacttggagatagtaaatcacaaaataccagtggg
catattagtccaattgcttcctcagagttgtacagtttaaaggaaaaagattccctagaa
gaatcctcattgctagaagctacgtgtttcagtggtgccgataagagcctacacttgggg
catgcaaatgaagcacaatctgttgaagaattgccagaccaaggtggtcaactaaatggg
tcagaaaatattgaaagtttgaacgaatgcagccaagttggattgcctaaagaggatgat
tgtatttcattaggtcatgttgat
>TRINITY_DN15685_c0_g1::TRINITY_DN15685_c0_g1_i1::g.10508::m.10508
atgtatttgcttacttgtgtatctcatatctctctactctttgctctttgctctttgctc
tgcggaatatgctcgcctgtatccatctctgctcacagtataagttcattcagttctttg
actcttgaatctcgtatcttgtgttccgccgtcgtgacaaaactccatgcgtccgtaacc
ctatattccatcttcctctccttcttcgtcgccacccgggtcgtcgtcgtcatcttctta
cctagtactgtaccggcagcaaccttcgcccagcgacgcagacatccaatcggccatcat
gaattccatcctggc
>TRINITY_DN15747_c0_g1::TRINITY_DN15747_c0_g1_i2::g.10577::m.10577
cacgagtacctccttgccctctacgcgactccccgcgtccacgccgcaccgccgcccggc
gcccgccaaccccttccctatccaagcgacgccgcgaacccctccgtagctctgccctct
ggcgaccggccctcatcaatcttcgatcttcgcagcccgccaggatccgatcgacaggcg
ccggaggcggtcggcggactgccggataggccactcatgacgcacaccgtggatgccctt
tctccctcggtccctacatgctccagtgtatcggtcctggtgagtgcaagagagactaga
agaagtagaatgccagatattcagagagcatataattttgcagctgagatttacagtcat
atgattctgctgccaagaggaagtggcattttgaagttgtctataaattatttgtag
>TRINITY_DN15750_c0_g1::TRINITY_DN15750_c0_g1_i1::g.10532::m.10532
atgaatacatttggctccatgaagtcgggtgtcaaaaattgtgatagcaatggaaatagt
ggtccaattccaagccaaaagaccaaacaacgtattgatgattactatactactcttgag
gctgaacatccagatgattttgagcagctcaggagtgatggacagcttgatccagttgtg
gtattcaaaagtagtggttgtggcttagctcatggccgtttgccaatagcaaatggtgct
ataaggaaatctgacataaaaggatcgggtagaaaggcaaacacagcaagccaaacaaat
tcaaggtcttatcaatatcttctaaggaggaatgcacagttggagcagaatgctcagaac
tctgcccatattggacttgtactaaccaaacatatgaaggatgtttttgagaagctgaac
atggagttaccagcagaaattgcagacattctgcagtcagtcaatgcaaatgcttctatg
ccaccagttgatcaggttactgagtcatcacatgctggagacgctggttctagtggtcta
cagaacaatggcatcgaagaggatgaaggcaatgctaacacagactaa
>TRINITY_DN15760_c0_g1::TRINITY_DN15760_c0_g1_i1::g.10592::m.10592
atgtcgtcgtcttcgccttccctcctctcatcgcggctcccctcccccgccgccaccctc
ttcacaaagaagccggcttccctgcgctccgtttcctctgcgacggcgaggcacggggtt
cggttagtggtagccgcggcgtcggcggccgcagcggcaccggtgtccgccgcgcaggta
agaccgtcggcagcggaggtagcgcggacggtcgtggagcttgccgcgtctgggacgctc
tccgtggtgggccccgacggctggcctctcggcgtcggcgcgcgcttcgtcacggatgct
gccggtgcccccgcgctctgtctggctgccgcgggggtcgccgcgcccgatgcgccgtcc
agcttccacgtcgagtttcgacagagtggggctaggacgccacaatgtactatgcttggt
gccttaactaagcctagtgacatgtctgtattgaagaagctttctactaggtggcaaaag
aaatttggggaagagattgatcaagatcttttgtatttaatatctgttgatcggatcttg
cacatggaagattttaatgaggatggcatgtgggtagttccatcagagtacacaagtgca
gaacctgatcctctacgcaattttgctgaaaacatcgtggaggaatttaacagcaaaaat
gctgaagacgtccataggatatacaacatatatgtcgaatcagatttacaggtggcagat
gtgaagatcatatgggttgacaggttaggtttcgactttcatgttcattctggggaaggt
gtctttgctgttcggatccctttttcacgggaggtcactgatgagaagggggtaaaatca
tcattcaacatgatgtctcatcatgcctgggaggtggaaaagagctatgccagtccagag
tttgagaaagtacagttcttgaagaaggtcagatag
>TRINITY_DN15782_c0_g1::TRINITY_DN15782_c0_g1_i1::g.10540::m.10540
atgtgcccatcctgtcacatactcacatgtcacattccagccaggggttttcttcttgaa
aagatttctaggcagcaagttgcacctgttaagaactggaacaaaatcctgggcaacaac
ggtgagttctatatacataatctttcagattttttgcttcagtcacctgagatgattgag
ctccaaagtccaagcacctcacgtcacgacacgtcgacacatcagaagcatcaggtggat
ctgccaaacacgctcggtacaaaagaaattgattcaggccttgtttatttcctaaaaaat
ttcggatttcggcaccgtagcatttttgtttttatttga
>TRINITY_DN15873_c0_g1::TRINITY_DN15873_c0_g1_i1::g.10648::m.10648
gaccggttctgggacatcaagttcgacaacggcgtgctccacatcccgcggatcctcgtc
cacgacggctccaagctgctgttcctgaacctgatcgcgttcgagcagtgccacatggac
atcgccacaccgggcggcaacaacatcacctcctacgccatcttcatggacaacctcatc
aactcggcggaggacgtcaagtacctgcacgaccgcggcatcatagagcactggctcggc
agcgacgccgaggtggccgacctcttcaaccgcctctgcgaggaggtggtgttcgacatc
aacgacagctacctctccgggctgtcggaccaggtg
>TRINITY_DN15900_c0_g1::TRINITY_DN15900_c0_g1_i1::g.10669::m.10669
atggagttccaatctgctcaagaagcgcacaactacttcaacaagtatgcttgtatggca
gggtttgcagtggtcaaagctcaccaggctcgaactcaaagcaaaaaaagaaacaacgaa
gttgtaagaattacatacaaatgcaatagacaaggcaagcaagatacatcaaaagaaggc
aacacacaggaggaagaaataaacacagaaagggagacaaatgtaatggtcaaaacagac
tgcaagtgctgtatggttgtctctgaaaggaagggattatgggtagttacgaggctggac
ctagaacacaaccatccaatgcatccaggggcaaaatatttgagagcacacaaagacatg
acggagcaagaaaagaagttgataaggacactaaatgagtgcaatataccaacaaaaaag
atgatgtacttgttatcacatcttcggggtggcctgggagcaacaccttacagggaccgg
gacatcagcaactga
>TRINITY_DN15910_c0_g1::TRINITY_DN15910_c0_g1_i1::g.10678::m.10678
gattggtattatcttttatctctctttgactttattctaaatattattatgtttctattt
attatgttcctagtttattctagttctacatttgatatggttatgattgatgatgagttt
atgtatatgtttgcaaagtgtttagctctctttgcgggaaggttaggttatagatgtcat
gtaagcatggtgcttagatgttgttcatctgcaattacaccctattggcagagttacatg
gtagatcatggctttttaagtgacagttctgttgagtcctttgtattccatccccggttg
tag
>TRINITY_DN15993_c0_g1::TRINITY_DN15993_c0_g1_i1::g.10693::m.10693
cctacctggtgcagtggtgctggtcgactcgctcgctccttccctgcccacaaccgcagg
cgtgccctatccgcacggaaagcacacggcggcagccaccagcgtcccacgcgccccacg
accaattcccagaccttttctcaccctgacgtcctccaaccgtggcagggacgttggtac
tgggctactgccgccgctgttgtacgtacgaagaacgtagccacgtcgaacggccagcgc
agcgcaaaaaggcaaactgctgctgccccaacacccccactaccccgcaataactccccg
cgcactgttgccgcttccactgctcgtcctcgtcctcgtcctcggcacggtgccatcgct
ctcacattccatccagtgtctcactccctc
>TRINITY_DN16018_c0_g1::TRINITY_DN16018_c0_g1_i1::g.10704::m.10704
gcgggccccgtctgcgcgggcgcgtccgcccacgccagcagcgcgcgcgccgagtcgtgc
agcgccgccgccagagggtggaggcgcacggggaggctggtggaccgcacccgcgcgtac
gacagcttcttggggcgggcgcagtcgagaaggaacgacggcgccaccgacttggaagac
gccagcgaggtgagcgtccgacggaaccctactgccatttgcactgcttccgagcttctt
ctggcttcttccgcctgtgccttgggcttgctctgctttggccgggaagaggagaggagg
ctt
>TRINITY_DN16038_c0_g1::TRINITY_DN16038_c0_g1_i1::g.10743::m.10743
ccctatctcctgatctctctagctaggttaattagcaaaccttgcggtgtgcgtccatct
gcagcaatggcttctgctgccgctgccgcttacgctgccgccgttgcggttttcgccatc
atggtcctgtcttccctggggcaccaagagacagggccgttatgcagcgactgtgggttg
ctgtgcactatgaactgcacaacagagatcgccaccaaatgcagaagttactgtgagaac
ccctcggctggtaggcagtattgccagaggcaggtctttcaggcgtgcacgctgtccttc
tgctgcaacggcaactgcagccgtgattgcgacttggaagcccaaaatggctgccatgtc
cacgacaccactatcgattgccagtcttgcaggggcggtgtactccagtactgcattcca
aactgc
>TRINITY_DN1603_c0_g1::TRINITY_DN1603_c0_g1_i1::g.1090::m.1090
aatgaggcaaacaaaatgcaggagaatagtgtggtgtctaattcagacgtagccgagcaa
gggttgaatggtgaggataatagcaataatggttcttctgatggtgttcaaggggcagag
acaaaacatttgccagtatcctcaggtgaaaaggtctcagatgggaggcctgaagatatt
ggtgttctgaatgacaaggttgaagatgacagtactttgcatgagaaggctgaagatgac
acaacgtctgaagaggtctctgttgtggagaacaatttgcctaatgatgctagaaatttg
ctaaactattgtagttttgcaagagttccaacaagaccacgatca
>TRINITY_DN16176_c0_g1::TRINITY_DN16176_c0_g1_i1::g.10806::m.10806
aaggacaggccaacgagagagagagggaaaaaaaaaagagcgaaagaaaacgaaattcgc
aggctgaaatccttgcccacacaaattgcagcgcgccggaaccccacactatataagcgc
cctcggcacactcccccgtttcttgcactcctctcctttcgcaattcattcactcatcct
ccacacctctccctgtcccactctgttcctcccactcgtcggctctgctccaactccaat
tcaaagaagacgctcggacatggagtggctgcgcgggaaatgcatcggcaggggcgcctt
cggcacggtgcacctcgccgtggacacggccacgggcaccgccttcgccgtgaagtcggt
ggacgcgaagagcgcgccggcggcagccatggcgtgcctggagagcgagataaggatcct
gaagcgcctgagctcaccccacgtggtggcgtacctcggcgatga
>TRINITY_DN16176_c0_g1::TRINITY_DN16176_c0_g1_i1::g.10808::m.10808
ccgaggcccccgtgcgccgtcgccgccgcctccgcggcgctgccgccggacaccagctcc
atgtgcaggttcctcgtcgcccccgtggcgccgtcatcgccgaggtacgccaccacgtgg
ggtgagctcaggcgcttcaggatccttatctcgctctccaggcacgccatggctgccgcc
ggcgcgctcttcgcgtccaccgacttcacggcgaaggcggtgcccgtggccgtgtccacg
gcgaggtgcaccgtgccgaaggcgcccctgccgatgcatttcccgcgcagccactccatg
tccgagcgtcttctttga
>TRINITY_DN1642_c0_g1::TRINITY_DN1642_c0_g1_i1::g.1086::m.1086
atggaaccctcctgcgattttttggaccgctttgactgggacagtgttgactggggcgac
gatgacttggatatcaatgccctgttcgggcaaccgagtggcatgtttcctgtcggcctc
accaatgttaaccctagagagcttacacagccgctcccgaacaaccctgcccgggccttc
tccgggtcatgtccacccttttcggatgcaacatctcagcccataagcagcccgatccca
tatctcgacgacttcagccccactgatcagtcccaggccttgtctgctgcggccttctcg
gatagcagcacaagtccgagcacagactctcagctctcgcctgtcactgacggatcgtcg
tgggcggatccccatagacaaccttggtggcaaactcgagccagcaacatggaacccttg
gccactaacgagatcaggatggatcagttgtttcttcccagcaatagcggtaccccatcc
ttctcgataccatgtcaaacagatccgaaagacacgcagcatcatgctgtgtcccactcg
cctacctacgttggtacctcaagagagccacctcagtcccagtaccggacgctacagcca
gcgaacacacagcagccactgcagacactgcacagcacgccccatgaacgcactgtgaaa
gcgaagaagaaacaaaagaaggaaaagaatgtgaagtgtgaattttgcgacaagatgttt
tatgataaacgggacagattgaagcactacaatgtgcatccaaaagaggcagagcgtgca
ggcatagatttgcctgtttatgattgtaagcggtgccgtgagcgtttaaagagtgattgg
agtcgtacaagacatatgaagagg
>TRINITY_DN16458_c0_g1::TRINITY_DN16458_c0_g1_i1::g.10963::m.10963
aatcatcccgggccttcagcttcagcgatggaatcccgacccagcaggatagagtgttca
gaactcccgaagcagaccgagccgaagaaccccggccgggtgttccacaccgagcgcgtc
gccccgagggacgccgcggagtcggtaaccgagcagctcgcgcacggcggtagcggcgac
gacgacggcgtgatcgacgagacgtacgacagcagggtcaagatcggtgaggcgctggaa
gggtcggccagggccatcggggacaagcccgtggagcggtccgacgccgcggcgatacgc
gtcgcggaggcgagcgccctcggc
>TRINITY_DN16483_c0_g1::TRINITY_DN16483_c0_g1_i1::g.10999::m.10999
gtcttgaaggctattgcccaagagtacaatattgaatgggattcgtctaatactgaagca
gaattcaacaagaaatatgaagatctactggtgccgtggcggtctttgcaagtcagagta
tgtacgagccctgaagcgctcgattgcagccaccaccggatgcggcggtgcagacgaatg
agggcaggtgctcggtcgccggaagagggcgatgaggccgacgacgacgcagcaggcggc
ggcgagagcgactccgcccaagagcttcaaacggcttccatggacagggaggccggagat
ccatactaa
>TRINITY_DN16485_c0_g1::TRINITY_DN16485_c0_g1_i1::g.11003::m.11003
caacttgcccttgacaaagcagcaaaagaatgctttggtaaagtctatgagggccatggg
acattttcggtacatgaaacacgtagactatcaattaacagcgccaatattgtaccactg
aatcaatccggtgtgacgtatctccgtgcaatctatgtttttacacgtcctgttgatctt
gatttgctgaggcctatccttttgtcttcaatgttgttgtcaacgttggacctgcaagga
actagaatcaaaatccttccaagtgaggttttcagcttgtttaatctacgcttcttaggt
cttcgggatactagaatcgagatcctaccagaggctgttggaagattgcaaaacttagaa
gtacttgatacatggtctacttgcctggcatgtttaccaaagggtgtagcaaaactgaag
aagcttagatacctatatgcaactgtaaaggttactgaaggaacttactcatatcatcgt
ggagtaaatgtgccaaggggtatgaagaacttgacaggactgcatgctctgcaaaccgtt
aaagctagcttagagaccctatgtgatgttgcagctatgacagagttacgaacatttgca
gttgaggatgtgacaagtgaacactcattaatcctgcgcagtgctctcctgaacatgagc
aatcttgtgcatttgacaatttttacatcgaatgaaaatgaagtattgccactggaagaa
cttcatttacctgaa
>TRINITY_DN16487_c0_g1::TRINITY_DN16487_c0_g1_i1::g.11004::m.11004
ggggagatcgccgtcgacccggccgcggcgcgcgccgcgctcgtcacctgcggggggctc
tgccccgggctcaacaccgtgctcagggagctcgtcgtggggctccacgagctctacggc
gtccgccacgtcttcggtgtcgccgcgggataccgagggttctacggcgccgacgaggat
cacgtcaggctcgaccccgccgccgtcgacgactggcacaagaagggcggcaccgtgctc
aagaccacgaggggtggcttcgatctcggcaagatcgtcgacggcatcgtcgcgcgcggg
tatacgcagatatatgcgatcggtggggatggaaccatgagaggagctgtggcaatcttt
caagagttcaaacgccgcggtttgaacatatccatcactgggatcccaaaaactgtggac
aatgacattggcatcatagacagatcattcggtttccaaactgcggtggagattgctcag
caggcaattgacgctgctcatgtggaggctgttagcgctgtcaatggtgtaggccttgtc
aaacttatggggaggagtacaggccatatcgcccttcatgccactctgagcagtcgggat
gttgactgctgcttgatcccagaggttgatttccacctggaaggtaagggtggcctgttt
gagtttctgtatgaacggattaagaagaaggggcatgctgtcatcgtggttgctgaagga
gctggtcaggaactgattccccggactgatgatcagaagcgagagcaggatgagtctggc
aacattgtgtttcttgatgtgggaccctggctgaaatccgagctgggcagatggtggaag
agagaacatcctgatgagctgttcactgtgaagtacattgaccctacatacatgattcga
gcggttcctgcaaatgccaccgacaatttgtattgcactttgctggcacattctgccatc
catggggtcatggctgggtttactggctttgtacctggtccagtaaatgggacctacagt
tacataccactggaagatgtcgctgtggcaaagaaccctgtcgatgtgaatgatcacaaa
tgggcatgggttagatcagttacaaatcagccagatttcctcaaatcccaagcataa
>TRINITY_DN16494_c0_g1::TRINITY_DN16494_c0_g1_i1::g.10968::m.10968
cgaggcgctcctgcgccgcatcatgggcggcgccggctacgagatggccgcggcggcggc
ggcagcgagggtcaggaaggaagcactgagcaggaggatcgtgcggaggtcgcgccgggt
ttgcagcgccgccgccgccgccgggaggaagaggaggagcttgcttctgctggcggcggg
cagcggcggtggaggagcaggaagcagatgcagtgcaatggcggcggccaggaggatggt
gaaggcgaggctgcaggtgctgaggagccttgtgcccggaggggaggcgatgcgtggcct
ctccctgctcaccgagacgctggactacgttgtgtgcctcaagacgcaggtggagctctt
gcaatgcctctgcaaaggatcccgttcccagctgggctgaggtctcatgatctcatctca
catctcaggggacggaagcagcaactgcgagactgcaggtgcagagctgcatga
>TRINITY_DN16557_c0_g1::TRINITY_DN16557_c0_g1_i1::g.11060::m.11060
gttgcgagaaacgcgcccgcagcggtaacgcctcccgcgcgcgattcggcggccatggcg
gcgcggtcgactatgctgcgcgatctgctcggagtaaaccttcggaagatgttcgtgcag
gaagtcggttcaggtggcaccctcttcgcgacaacacctcgtgcgcgcgattcggcggcc
atggtggcccggcctgctatgctgcgcgatcccctcggggcgcaccttcggaagaaggga
ttccacagccatccgccttaccttcgtttgtcaaggtccatgaaagcaagtgaccagttc
aaggctggctccaggaacttttcctcattcaacaagcaaaggtctgtgttccgatcctct
gtgacagttgaggagattaaaatcaagctcaaggcatttgcaaagaattgctgggatggt
cttgacccaaggagctctgcccaggtgtggggttcacaagaaatttgtcttcatcatcac
agccccctctgtcagtggtag
>TRINITY_DN16557_c0_g1::TRINITY_DN16557_c0_g1_i2::g.11061::m.11061
gttgcgagaaacgcgcccgcagcggtaacgcctcccgcgcgcgattcggcggccatggcg
gcgcggtcgactatgctgcgcgatctgctcggagtaaaccttcggaagatgttcgtgcag
gaagtcggttcaggtggcaccctcttcgcgacaacacctcgtgcgcgcgattcggcggcc
atggtggcccggcctgctatgctgcgcgatcccctcggggcgcaccttcggaagaaggga
ttccacagccatccgccttaccttcgtttgtcaaggtccatgaaagcaagtgaccagttc
aaggctggctccaggaacttttcctcattcaacaagcaaaggtctgtgttccgatcctct
gtgacagttgaggagattaaaatcaagctcaaggcatttgcaaagaattgctgggatggt
cttgacccaagagtacaaaatgttataattgatggagcaggaaaaggcgtgatagtcatg
gtatcaagccatgggtatcttctctacctgaagtccatgtcagagaggcaaaccaagctt
gaagcatgcctagctgaaattaaagaggacagtgagaaggctattgctgagctcgaggct
gaggtgaaatctctctcgatgtaccacgaggagttcatggcaaaacatcaaaagctggag
actgatctgaaagagctgaagttcctcaaggacttatggatgtcaatagtatatgaggaa
agctccaaggcgtatcttgaagtcaagaaggaatga
>TRINITY_DN16562_c0_g1::TRINITY_DN16562_c0_g1_i2::g.11063::m.11063
atgagtgagatcagaaagctaaagcgtgggatcagcaccaaaccagttgaccacctcgtc
cacaatggccaacatccattttacgaatgggaggagcaacaacgacattggccttcacca
cgggcgccaccagcgagcccgacagagtcgcctatgaccccaggcgggagccagaagaag
gcggtgctgggcagagtgaagagcaaggccaagaaatggatgcacatgctgcatcacaag
aagaaacccgcacaagaggagatgatgtggacgcccagggctggacctggacccagtgca
gaagacaacagggccaaggaggagcgacggcacgccgagtaccgtggaacccccaggaaa
ctgcagcaacatgcgtctttctgt
>TRINITY_DN16564_c0_g1::TRINITY_DN16564_c0_g1_i1::g.11065::m.11065
gttgcactggacaatgggtggccagactatgtctcaagcccggatgctcctacagcgagc
attacagtattcgggggccaagatagggctatggcgacgcttccgtccgacaactttata
cgggccccgttattgttatttctccccttgaatagcgagctcactggacgagcgggcgaa
gtttccggctggtctaacgaaccggcttcctcgagtgagggcaggtcctttgagcgtttg
agcaagttcattgtggaatgtcgtataaaatcaaataccccaggccatcctcgactttgc
ggcgtgtgctctccccctctcaattcctgggcagagttggcatcgcagagttgtcacact
gatagtagatgttta
>TRINITY_DN16585_c0_g1::TRINITY_DN16585_c0_g1_i1::g.11069::m.11069
ggcccaggcacgaagcagagcatactgaccatgtcgcaccggggctccaccctcgcctcc
aagggcaaagcctcgacgggcggcggcggcggcattcgaaacgatgtcgcggcggccgtt
ggagtaccatcttccggcccaagacccggaccaacacccactggtcagacgacggcggcg
gaggaggaggcgcgcgccaggcgcgaggcggagaaagccaagctcgcggaggagatcgcc
acgctgaaggcggaaatcatcgctctggaggaagagctggccaagatggatggcgccgcc
gctgctacgcgcgcgagtgcttcccattctcgtgtttcagctaggccattgtga
>TRINITY_DN16674_c0_g1::TRINITY_DN16674_c0_g1_i1::g.11136::m.11136
atgtcccgccgtgcgccgttctccaacctggaccccgcgatggcggccgacacgcggcgc
cggcgctacgaccagcacgagcaggacggggacatggagcatctcctgccgtacatccac
agctgcatccccgacccgcccgtctccaccaccgcccgcctcgtcgcccgccgcactggc
ccttccgacggcgtcgaccgcatcagcagcctctccgacacgctcctccgcgacatcgtc
tcccgcctccccttcaaggacgccgcgcgcaccgccgtgctcgccacgcgctggcgcggg
ctctggctcgccgcgccgctcgtcgtcgccgacgcgcacctcctgaaccac
>TRINITY_DN16694_c0_g1::TRINITY_DN16694_c0_g1_i1::g.11072::m.11072
ctcgcggccgtcaagttcatggatgacgtatgctacaacaacgcctacttcgccagggtc
ggcggcatcagcctggcggagatgaactacctggaggtggacttcctcttcgccgtcggg
ttcgacctcaacgtgtcgccggagacgttcgggcattactgcgcggtcctccgggccgag
atgctatacctggagctggagggtcctcctcctgctgctgccggtccaaggctgcacagc
tgctgcctgtcagaagacgacggcagcagcagtagctctcagcagcagctagctgcatag
>TRINITY_DN16701_c0_g1::TRINITY_DN16701_c0_g1_i1::g.11166::m.11166
atgaatggtgatgctgttgtgatgaatggagatgccattgatgtgacaattgttccatgt
gatgatgacatggttgatgttgttgtaaatctacctgtggagattgaaactggagactac
agactcagtatggctttcagaagcactgtagctgttttctggtttcaaagtgatggagga
atggacagaggaaggacgagcaagatcaacattctactaaaacaaactacctcagtcatt
aggctagcgttgctgaaacaaactacttctgtcatcgggctactaactgttatattcttc
acattcagtttagcaaaatttacttga
>TRINITY_DN16706_c0_g1::TRINITY_DN16706_c0_g1_i1::g.11168::m.11168
ctcatcttccgcccctcgccgcgccagtccgactgcatgatcgtcgccggcacgctcacc
aacaagatggcgcccgcgctccgcagggtctacgaccagatgccggagcctcgctgggtg
atctcgatgggcagctgcgccaatggcggcggatactaccactactcgtactccgtcgtg
cggggctgcgaccggatcgtcccggttgacatctacgtccctggatgcccgccaaccgct
gaggctctgctgtacggtgttcttcagctgcagaagaagatcaacaggcgcaaggatttc
cttcactggtggaccaagtaa
>TRINITY_DN16717_c0_g1::TRINITY_DN16717_c0_g1_i1::g.11145::m.11145
atgggatatggaaatcggttctcttttttttccccctttgctttttctatattttttttt
ctattctttttctttggacggacttgggaatcggtcaatccgatgtgggcaatatgttat
ttcattggaagggatcgcaagggaaattgctacacgcgggaatggaatttgacctcgcac
atgccaattatgcatgtgcagaggttagaggcatggaaaagtctcaacacttggtttgct
ttcagcaaagggacaggcaaggaccttgggaatggaccctatgggccgtggtcagatttc
agcaatggaacctgtccaatggatggtttatctacatataaaaggcgg
>TRINITY_DN16756_c0_g1::TRINITY_DN16756_c0_g1_i1::g.11202::m.11202
cgctcctcctcccccctatccaccatcaccatggccacagccaccaccaccgcctatcac
cattgcaacgccatcctccacctccccagacctccgcacttccgccagcctctccccgct
ctcgtcactcgcagagccgcgggcgtcgggctgggtgccgcccgtctcggcccgaggacg
agggcaagctcagtacctccaccgccaccgttttttgaaaccgtggaggaggaggaggag
gaggaggagcgtgggtggtcggatgcggaggcgggcttcagtgacgaggcggaggatgag
caggagtgggcgggcggcaacggcgcggcgcgcggggaggacctgggcgcggacgccggc
ggggacctcagcgggtgggcgcggcagtggccgcgcccgcgggagctgttcgtgtgcaac
ctcccgcgccgctgcgacgtccaggacctgctccagctcttcacgccccacggcaccgtc
ctctccgtcgagatttcacgcgatgccgagactggaattagtcgaggaactgcctttgtt
acgatgcgttctttagcagaagctcggacagccatcaatgctctggatggatttgactta
gatgggcgcgaagtttttgttaaactagcatctgatgttatttccaataggaaaaatgtg
aacctggcccatataacacccatgaaggaccacatctttgagagcccgcacaaggtttac
gtcggcaaccttgcgtggtctgttcagccccaagacttgagagaactctttactcagtgc
ggtaccgttgttagcacaaggctgttgacagatcgcaaaggaggcagaaaccgagtctat
gggttcctttcattttcttctgctgaagagcttgaggcagcgttaaagcttgacagaacg
gtctttttcggacgggatatcgtagtaaagggagctattgtagagcgccagacacgctga
>TRINITY_DN16859_c0_g1::TRINITY_DN16859_c0_g1_i1::g.11235::m.11235
atgttcaacagcggcgcggcggtggaaggcctaacgtaccacctcctcgacggcgcaaag
ctgctcggcgtcggcgacaacgacgggcccgcttctgctactagctcggatgccaccgga
ttggtgtgcgtggaagtgagggggtgtggcaggttcggtgcctactcctcggtcaggcca
aggagatgtttgctgggctctgcctctgcgcagctggagttcacctatgattcttcctcc
ggccttgttgttttgcaactggaggcgatgcccaccaaggagagggttcacaggattgtc
gttgagttgtag
>TRINITY_DN16867_c0_g1::TRINITY_DN16867_c0_g1_i1::g.11222::m.11222
gtggtgagaagcaatcatttcaagaatacacagaatctggagctgcttcaaggtttgcca
atcatgctattttggggtgtcaagttttatgttcttgattcttcatttcttcttgtcact
aatatgttgtcctggtgttgtaagttccactcatttgctccttcagtctgcttattttca
ctttattccctaatatccatttatctaggaagtgtgagtgataatctgttgtcccccttt
cttttctgccctgcggtttgcaggaacaagtggtcagcttcagctgccactgtagaagta
tggcaatag
>TRINITY_DN16870_c0_g1::TRINITY_DN16870_c0_g1_i1::g.11268::m.11268
atgctcggcggcctgtacggcgacctcccgccgccgtcgtcgaccggcgacgaagacaag
gcctccacggcctccgtttggtccagcgccaccaagatggcgcctcccaccctccgcaag
ccgtccactaccttcgccccacccccatctattctccggaaccagcacctgcgcccgccc
aaagccacctccacctccgcccccgctccccccgtcgttgccgccgaacccgccccggcc
acctccttccagcccgcgttcgtcgccgtccagtccaccgtgctggaggagtacgaccct
gccaggcccaacgactacgaggactaccgtaaggacaagctccgacgcgccaaggaggct
gagctgaacaaggagcttgagaggcggcgccgcgaggagcaagagcgggagagggaacgc
gagcagcgggagagggaggcccgcgagcgcgaggagaaggactaccagtccagggcctcc
tccctcaacatatccggcgaggaggcatggaagaggagggcagcgatgagcggtggcggt
gctgctgctagaaccccctcgtctccacctcacggggatggcttcgccattgggagctca
tcttctgctgggttgggtgtgggtgccggcggacagatgactgctgcccagcggatgatg
gccaagatggggtggaaggaaggtcagggacttggcaagcaagagcaggggatcactgcg
cctctagtggcaaagaagaccgataggaggggaggagttattgttgatgagagcagttcc
aggcctccagaaaagaagccgagatctgtcaactttgatgggcaaccgacacgagttttg
ctgctccgcaatatggttggtcctggtgaggttgacgatgagctggaagatgaggtagca
tcggagtgtgccaagtatgggacggtgtctcgggtgctgatatttgagatcacacaggca
gacttcccagctgatgaggctgtaaggatattcatacagtttgagcgggcagaagaagca
acaaaagcaatggttgatctgcaagggcggttctttggcgggcgtgtggtgcaggcaacc
ttctttgatgaggaaaagtttgggagaaacgaacttgctccgatgccaggggaagtacca
gggtttttcgactaa
>TRINITY_DN16881_c0_g1::TRINITY_DN16881_c0_g1_i1::g.11308::m.11308
atggcggacgtgcatgaacctttggtgcgccgcaagaggaagaaggttttggtggactac
ttggtgcagttccgatggatccttgtgatcttcgtggtccttcctatttcatctctgatc
tacttcaatatctttctgggcgacatgtggtctgccatgaagtcagagaagaagcgccag
aagcaacacgatgagaatgtgcagaaggttgtgaagcggctcaagcagaggaatccaaag
aaggatggtcttgtttgcacagccaggaagccctggattgctgttggcatgcgcaatgtg
gactacaagcgtgcgaggcatttcgaggttgacctttcttccttcaggaacatccttgag
attgacaaagagaggatggttgccaaggttgagccccttgtaaacatgggtcagataacc
agagctacctgcccaatgaaccttgcccttgcagttgtcgctgagcttgacgacctcact
gttggtgggctgatcaatggttatggaattgaggggagctctcacctatatggccttttc
tctgacacagttgtcgcaatggaagttgttcttgcagatggccgggtcgttagagccacc
aaggataacgagtactctgacctattctatggcattccctggtcccagggaacacttggg
ttccttgtctctgctgagatcaagctgattcccatcaaggagtacatgaagctcacctac
attccagtgaaggggagtctgaaggaaatcgcgcaggcatatgctgattctttcgcgcca
agagatggtgacccagcaaaggtccctgactttgttgaaggaatggtgtacacagaaagc
gagggtgtcatgatgactggtgtgtatgcttcgaaagaagaggcgaagaagaagggcaac
aagatcaactgtgtggggtggtggtttaagccctggttctaccagcatgctcagacggca
cttaagaggggcgagtttgtggagtacatcccaacaagagaatactaccatcgccacacc
cggtgcctgtactgggaggggaagctgatcctgccattcggtgaccagttctggttcagg
ttcctgctgggttggctcatgccaccaaaggtgtctctgctgaaggcgactcagggtgag
gctatcaggaactactaccatgacaaccatgtgatccaggacatgctggtgccactgtac
aaggttggagatgctcttgagtttgtgcatcgcgagatggaggtgtatcctctgtggctg
tgccctcaccgcctgtacaagctgcccgtgaagacgatggtgtaccctgagcctgggttc
gagcaccagcacaggcagggcgacacaagctacgcacagatgttcacagatgtgggcgtg
tactacgcccctggtgcagtcctaaggggagaggagttcaacggcgcggaggcggtgcac
aggctggagcagtggctgatcgagaaccacagctaccagccacagtacgcggtgtctgag
ctgaacgagaaggacttctggcgcatgtttgacgcgtcccactacgagcactgccgccac
aaatacggggcggtgggcacgttcatgagcgtgtactacaagtcgaagaaggggcgcaag
acggagaaggaggtgcaggaggcggaggcggccatcctggagccggcctacgcggacgag
gcctaa
>TRINITY_DN16882_c0_g1::TRINITY_DN16882_c0_g1_i1::g.11265::m.11265
cccacttcctctcaaatctctcaattcccaaaccccctccgccgccgccgccaaggcgcg
ccaacaatggcaatggcatccaccccctccaaccccaccagccgcctccgccgcgaggcc
gtggtccgtgcggtagccgcgctcctccgctggctccagaagcaccctaccccggcgccg
gagcccatatacctcatcgtcaccctcaagcgcgctcccgtccggcgcttcgagcaccaa
ctccgcctcccgcactccccgttcccgtccatctcccttgtctccgaccgcctccccgcc
gacctccccgacgacatcgacccgctcccttcctccgcgctccggtccctccccgccgcc
acgcggcgcggcctggtactcgtcgaccgccgcctcagggtccctgccggcggcaaggcg
gcgggcgccaagcgcggcgtgaccgtgcccgtggacctgtcggacccagcgtgggcggag
tccgcgagggaggcggcgcgccgcgtggagctgcgggtggagggcgggagttgccgcgcc
gtgcgcgtgggccacggcgccatggcgcgcgaggaggccgtggagaacgtggtggccgcg
gtggaggcggccgccgcgtgcgtgccgaggaagtggcggaacgtgcgggcgctgcacgtg
aagtcccccgaatcgaccgcgttgccgctctactccgcgcccggcaccggcggcgaggac
aacgacggtgacggcggcatgggagctgcgaagccggagggcacgccgacgatggaggag
cagggaagaacgaagaggaggaagaagagtagcatgggctgtaattag
>TRINITY_DN16932_c0_g1::TRINITY_DN16932_c0_g1_i1::g.11336::m.11336
atgaagacctccttcttagtcgtcgttgctctagcagcggtagtgctgttcgcagcgcat
gatgcctccctcgcgggcgcctccagctccagccccagggtcatcatcgtcggcgccggc
atgtccgggatctcggcggggaagcagctgtgggagtcgggggtgcaggatctgctgatc
ctggaggcgacggagcgcgtgggcgggcggatgcacaatcacaacttcggcggcatcaac
gtggagatcggggccaactgggtggaaggcctcggcggcgacaacctaaaccccatctgg
cccatcgtcaacgacacgctcaagctcaggaccttctactccgacttcgacagcgtcgtc
ggctgcgtctacaaggagaacggcggtggcctgtacgacgaggagtacgtgcagaagaga
atggaccgtgcctacgaggtgcaagaactgggtgccaaccttaccaaaaagatgcgcccc
aatggccaggacgacatctccctcttagccatgcaacggctgttcaaccaccagccgaac
gggccggcaacgccggtggacatggcgttggactacttcatctacgactacgagttcgcg
gagccgccgcgcgtgacgagcctgcagaacacgcagccgacgcccaccaacgccgacttc
ggcgaggacaactacttcgtcgccgaccagcgtgggttcgagtccatcatacacgccatc
ggcagctcctacctctccaccgacgccaacggcaagctctcagaccgcaggatcctgctc
aacaaggtggtgcggcagatcgcgtacaacaaagaaggtgtggtcgtgaagacggaggac
gggtcgtcgtacagcgcggactacgtggtggtctccaccagcctgggcgtcctgcagacc
gacctcatcaagttcacgccccagctgcccttctggaagatcgctgcgatctaccgtttc
gacatgggcgcgtacaccaagatcttcctcaagttccccaccaagttctggcccgtgggc
gaggggaagcagttcttcgtgtacgccagcagccggcgcggctactacgggatgtggcag
tcgttcgagcgggagtacccgggcgccaacgtgctcctggtcaccgtcaccgacgacgag
tcgcggcggatcgagcagcagagcgacaaccacaccaaggcggaggtggcggcggtgctg
cgcgacatgttccccgacgccgacgtgccggcgcccgaggagatcgacatctacgtgccg
cgctggtggtccaaccgattcttcaagggctcctactccaactggcccatcggcgtcagc
cgctacgagtacgaccagctcagggctccggttgggagggtctacttcactggtgagcac
accagcgagcgctacaacggttatgtccatggagcataccttgcaggtatcgactctgca
aacatcctcatcaaccacatcttcaagaacgaggagtacaaggtccgtggcaagtacgag
cccgacgaccaaattgcaaaggctaaatga
>TRINITY_DN16952_c0_g1::TRINITY_DN16952_c0_g1_i1::g.11317::m.11317
cctcgctgcgaggcgctgcgctaccaggagttgaggacagcatcatctgtttctgttggt
agggggtggggtgggagcagggtctggattctggaggttggatgtagaaacccagctaca
gggatcagcaggaaggggaggccggcgggtggtgacgacggtgggaaagatggacctggt
caccatctcgcaggtagggttacggcaggagaaagaggattcgcgggacgagtggcgcgg
agggttgaggagagggcgagcaaagcaccggagacgattggatcgccggcgaggtggatg
aagagggtggtg
>TRINITY_DN16974_c0_g1::TRINITY_DN16974_c0_g1_i1::g.11353::m.11353
atggagatgaaggagcaggggcgcaccggcgacggtgaggaggacgtcaacgtcaacgtc
aacgacttggctgtggccgtggaggagcaagagcagacgatcgttgcggcggcggctact
gttccaactgatgaagaagaagaagaagaggagcagcaaggagacgacgacgacgacagg
caggccgcggcggcatggcgtgaagccaccaaagcggccttgaaagccacggcggtggcc
ttgagagccgcggcggcggcttgggagaggagcagcaacgcggccgaggctcgcgctcgc
agcaaccatgcggcggcggcggaggatctggaggagttggccaaggtggttgagcatgtg
gcggatatcttctgctactgcagctacggctgcttactgttcgccttcgtcgtcctctgc
tgtttcgtcgtctttctcctcgtccagtactcatctctccaccactga
>TRINITY_DN17009_c0_g1::TRINITY_DN17009_c0_g1_i1::g.11403::m.11403
tcatcatcttcggtggtttcttcgacatcagcttcccaaggaccaagagcgagtcttctg
acagaggtaacttcttcctcttcttcttcttcctcttcttcctcttcttcttcttcatca
tcttcggtggtttcttcttcttcttcttcatcatcttcagtggtttcttcttcttcttca
tcatcatcatcatcaccatcgacggttccaacaagttcacctcctctagcaaggacagcc
cagttgatctttccgttcacgatgaagttggagaagatccattcacaatcgtcaccatca
cagttagcaggggtttgg
>TRINITY_DN17045_c0_g1::TRINITY_DN17045_c0_g1_i1::g.11372::m.11372
gtcgatgcagcgcgtgtggaacgcgtgggtgcagttgcccagccgccgcacctcgtccgt
cgcctccagcctctccaggcacacccggcacgtcggctccgccgcccccgacgacgacgg
cgaagccaccgccagctccaggaactcgacgagcgggaggcgctgcttcaccgcctccgg
cctcggggcgtccccgcgcgggcggcggggctggccgttgatgaccggcgcgtggtcctc
ggggtcgtaggggaactcgtagaggccgaggaagcagagcaccagcacgaacaccagcgc
cacggcgtggaggagcttgaacagcgcggccacggggcgcggcaccgcgttgcagtagca
gaccagcgggaaggtcatgatctgaccggcccccgcgtgcatgcgcgtctgtgtagtttt
ggctttggctcgggtttcggtttcggagggcacagagaggcgcggggt
>TRINITY_DN17045_c0_g1::TRINITY_DN17045_c0_g1_i1::g.11371::m.11371
accccgcgcctctctgtgccctccgaaaccgaaacccgagccaaagccaaaactacacag
acgcgcatgcacgcgggggccggtcagatcatgaccttcccgctggtctgctactgcaac
gcggtgccgcgccccgtggccgcgctgttcaagctcctccacgccgtggcgctggtgttc
gtgctggtgctctgcttcctcggcctctacgagttcccctacgaccccgaggaccacgcg
ccggtcatcaacggccagccccgccgcccgcgcggggacgccccgaggccggaggcggtg
aagcagcgcctcccgctcgtcgagttcctggagctggcggtggcttcgccgtcgtcgtcg
ggggcggcggagccgacgtgccgggtgtgcctggagaggctggaggcgacggacgaggtg
cggcggctgggcaactgcacccacgcgttccacacgcgctgcatcgac
>TRINITY_DN17046_c0_g1::TRINITY_DN17046_c0_g1_i1::g.11418::m.11418
cgcgtctcgtgtctgtcgcctcccctgcccgcacgcacgcgtcgccggcgaccagccgcc
cgccgatctccggcggctatccatccatccatctcgccgccgccgccgcttcccgtgatg
gagaagcggctagcgtacgcggccttgctcccactgctcctcctcgcgctccgcatcctg
cccctgcccgtgccctccggctcccccaaccgcagcggcggccgcgtcggcggtgagggg
gaagaaacaccgcccgcgtcgtccaggcacgtggtgcggttcctggagtaccgccgcgcg
gaggagcaccgggagtacctggacgcg
>TRINITY_DN17046_c0_g1::TRINITY_DN17046_c0_g1_i2::g.11420::m.11420
cgcgtctcgtgtctgtcgcctcccctgcccgcacgcacgcgtcgccggcgaccagccgcc
cgccgatctccggcggctatccatccatccatctcgccgccgccgccgcttcccgtgatg
gagaagcggctagcgtacgcggccttgctcccactgctcctcctcgcgctccgcatcctg
cccctgcccgtgccctccggctcccccaaccgcagcggcggtgagggggaagaaaccccg
cccgcgtcgtccaggcacgtggtgcggttcctggagtaccgccgcgcggaggagcaccgg
gagtacctggacgcg
>TRINITY_DN17082_c0_g1::TRINITY_DN17082_c0_g1_i1::g.11431::m.11431
ccagcgcgcgcctcagaagcccaatccatggctctgcaggaggaagcgacgaacgcgtgg
gggtggccttggccgccaccgccaacgcggcgaaagcgaaggagggggggcaagggcaga
cgagccgttctctaccccgcgccgcggaagcgagcagccgccacagcaccagcagcccca
gccgccgccacggagatggaggaggaggccgaggccgaggcgtccgtcccccccgccacg
aactacgtctacgacgccctcccggcgctgcacttcgccttctcgccagaggaggaatcg
ctcgatgacaccgccgtgccccgcccgactgccgcggggcaggacgaggatgacgcgacc
gcgacctacgccgtcttccgtaacgagataacggcggctggggatgcgctcgcggacatc
cctgccgcggacttcttctcgctcgacgtctccgccgtcgaggccgaggccgaggccgag
gccgagccggcgtccccgcggaccccggcgcccgccgctgcggcggca
>TRINITY_DN17083_c0_g1::TRINITY_DN17083_c0_g1_i1::g.11447::m.11447
atgctgtggtgcatcaaagatgcacaggacctcatcaggaagaccccgcctcccccactc
cctggatctgatctcacgaagctccttgcggagtatgagaccctttccaagtgcgcagag
accgagtctatcgagatctttgctggaactggcaacttccttaagcttcaggtgaagacc
tggcaaaattatggtgaaactgtcaagggaggtgggatcgaagctgcacaggatgtcacc
cgcaccgttcgttcagcatgtgtggatcatgtgatccgccatcgcctactctccaggttt
ggattgaagatggacaatatgccagaggaccccattgagcatgacatggctgcagctatg
atgtatagcgcagacttcaccagggacgtcgtcggcagatacagaaggaagctgaaatgg
attgaggatcgccgcctccagagggagaacgacaggaaggctatgatagaagaagaagac
gatggcaatcttggacgcggtgggatctag
>TRINITY_DN17083_c0_g1::TRINITY_DN17083_c0_g1_i2::g.11448::m.11448
atgctgtggtgcatcaaagatgcacaggacctcatcaggaagaccccgcctcccccactc
cctggatctgatctcacgaagctccttgcggagtatgagaccctttccaagtgcgcagag
accgagtctatcgagatctttgctggaactggcaacttccttaagcttcaggtgaagacc
tggcaaaattatggtgaaactgtcaagggaggtgggatcgaagctgcacaggatgtcacc
cgcaccgttcgttcagcatgtgtggatcatgtgatccgccatcgcctactctccaggttt
ggattgaagatggacaatatgccagaggaccccattgagcatgacatggctgcagctatg
atgtatagcgcagacttcaccagggacgtcgtcggcagatacagaaggaagctgaaatgg
attgaggatcgccgcctccagagggagaacgacaggaaggctatgatagaagaagaagac
gatggcaatcttggacgcggtgggatctag
>TRINITY_DN17098_c0_g1::TRINITY_DN17098_c0_g1_i1::g.11449::m.11449
atgccgcccccgtccctcctgcacctccactcccgcgccccgcttcagccccgccccttc
aggatgaactcccgggcagctccgagcagggtcgtcgtctgctccgttgcgtccgacgag
gggttcatctccgcagcgccgatcctccttcccgagggtccttggaagcaggtagaaggc
ggcgttactgctgcgaaggggttcaaggcagcgggcatctatggtgggttgcgtgccaag
ggcgagaagcctgacttggcactggtcacctgcgacgtcgacgcaactgtagcaggaaca
tttacaacaaacgtcgttgccgctgcacctgttttgtattgcaagcatgcccttagtaca
tcgaaaacaggtcgtgctgtgttaattaatgctgggcaagcaaatgctgcaactggtgat
cttggctatcaggatgcagtggatagtgcagatgctgttgccaagcttctcaatgtgagc
acagataacatattgattcagtctactggtgtcattggtcaaaggataaaaaaggaggca
cttttaaattcgctacctagacttgtgggctcgctgtcttcttcagttcagggcgcgaat
tctgctgctgtggccattacaactacagaccttgttagcaagagcattgctgtccagact
gagattggtggagtggctatcagaataggtggaatggctaaaggttctggaatgattcac
ccaaatatggcaacaatgctcggtgttttaaccacagatgctcaagtcagcaatgatgtc
tggagagaaatggtccggacgtcagtgagtagaagtttcaaccaaattacagtggatggt
gatactagtaccaatgactgtgttattgctatggcaagtgggttgtctggtttatctaga
attcaaagtcttgatagcattgaggctcaacagttccaagcttgcctagatgcagtaatg
caaggtcttgcgaaatctatagcatgggatggtgagggtgcaacatgcctaattgaggtt
actgtaagtggcgccaacaatgaggcagaagctgctaaaattgctcgttcagtagcatct
tcttctctggttaaagccgctgtgtttggaagagacccaaattggggacgaattgcttgc
tcagttggctattcaggcattcaatttgacgcaaatcgacttgatatttctctgggagtt
attccactaatgaaaaatggccaaccactcccctttgacagatccgcagctagcaggtat
ctcaaagatgctggagatgcccatggtacagtgaacattgatatatcagttgggagtgga
ggaggaaatggaaaggcatggggctgtgatctgagctacaaatatgttgaaataaatgct
gaatatacgacgtga
>TRINITY_DN1709_c0_g1::TRINITY_DN1709_c0_g1_i1::g.1144::m.1144
atggctgatgcagcaaaggatgctgcggtagcggcggaggcacagcctctgggacggtgg
ccggtcctgtcctacggcgtcggccacatgctgaacgacatcacgtcggcctgctggttc
acgtacctgctcctcttcttgcagcagatcggccttgctcccagggatgccgctgttgtg
atgctctcgggtcaggtcgcagatgggctgatgacgatcctcgcaggcgagatgattgac
agatttggccggttcaagctatggcacattggaggatcggtcctcgtcggcttctccttc
tcttcggtctttggtggctgtctgctgtgcaccattctggggacagattcgtacctcgtg
aggaccgtgggctacagcttcttcgcagcggtgttcaacattggttgggcggccacacag
gtctcccacatgtcgatg
>TRINITY_DN17112_c0_g1::TRINITY_DN17112_c0_g1_i1::g.11471::m.11471
gtgcatccggtgagagaaatggaggaggatcactcggcggtactagtctctgaaggtgct
attaaaagcatcaaacttagcctctctactggagaggagatatgcacctactcggtaaat
gagtgcccagtgacccatcctagccagcttggaaatccattccttgggttgccccttgaa
gctggtaaatgtgaatcatgtggtgcgtctgaaaatgacaaatgcgaaggacattttggg
tacattgagctacctgtacccatataccatccatgtcatgtcagtgaactgaggcaacta
ttgagcttg
>TRINITY_DN17172_c0_g1::TRINITY_DN17172_c0_g1_i1::g.11474::m.11474
ggtaggaagaaggatgaaccaagatcttcagtattgagcaaagacactcaagagcgtacc
aggcaaaatgaaccttcgaggagaggtcagggtgtggaagaaaacaatgtgcagaataaa
gggcgttctgatgtacatccacgtgatgacaattcaaacattgagaggaactccaggcaa
gaaaaacaaaacaataatcgtctatctggcagttctgacgctcgccatgctggtagagat
aggcatagggatagcacaagaaagggcagaggttctgagcttggtgagcatgatcacaga
tcgagc
>TRINITY_DN17201_c0_g1::TRINITY_DN17201_c0_g1_i1::g.11532::m.11532
atggccgcagcctcctccgtcgtggagctctgcacgttggcgaacgcgaaactcgacgcc
gccacctcggcgaagttcttccacgacgacgacggagccggagccatcaccaccttctct
tggcccgaggcggagaggacgccgtcgaggctcaccagccataccgcgctccaagcactc
tgcgaaaagcaccaggtcccggctgactacattcctatcagtctcgacaaccgctgggtg
gcctgccgtccgccgccggagggctctaacgccatctgcgtctacgccgacgcgctcgag
gccggcatgaggattccgctccat
>TRINITY_DN17206_c0_g1::TRINITY_DN17206_c0_g1_i1::g.11536::m.11536
aagaaagaaagagtgttcagcccgactcccctgattagagagagagagagagagagagag
agagagagagagagagagttcgatcccaggcctgtgtggactggttcgtgcgagtccgat
gatggccggcggcgacgacctggccgcactccacgagcaggtcgccctcgcatcctccgc
cgccatctccgcctccgatctcgacctcgcattccaactccaggtcgccgaggccatcca
agcctcgctccgctcgcacaatgccgccgccccatcatcttcgtcgcaggccgcccccgt
cctccccgtccccgagccctcctccgacgccgcctacgccttcgcggtccaggccgccga
cctcacgcgcgccgagcaggaccgccgcgacgccgaggcctg
>TRINITY_DN17218_c0_g1::TRINITY_DN17218_c0_g1_i1::g.11506::m.11506
gcccagagcacgccaccactaagccgagcgcgccaactcaccgccgccaccgagcgcgcg
cgcccgcaggaaatggcggtggcgcccttgctcaccctcttactcctgctgttcctctcc
ggttccggtccccgccgatgctccgccgccgccacagcgaactcgacgtcctcaccttct
ccgcccccgcggccggcgccgctagtcccggcgctcttcgtaatcggcgactccacggcc
gacgtaggcaccaacaactacctgggcacgctcgcccgcgccgaccgcgagccctacggc
cgggacttcgacacgcaccgccccacggggcgcttctccaacggccgcatccccgtcgac
tacatcgcggagcggctgggcctccccttcgtgcctccataccttgaacagaacatgcgc
acgggcgccgccgatgttggcctcacaagcattgatgggatgatacaaggcgtcaactac
gcgtccgcggctgccggcatcatctccagcagtggctctgagcttggaatgcatgtatcc
ctgacccaacaggtgcagcaggtcgaggacacatatgagcagctatcactggctcttggg
gaggccgcggtggccaacctgttcaggaggtccgtgttctttgtgtccatcgggagcaat
gacttcatccactactacctgcgcaatgtgtctggtgtccagatgcgatacctcccttgg
gagttcaaccagctccttgtcagtacaatgagacaggaaatcaagaatttgtacgacatc
aatgttcgcaaagtcatactgatgggcctacctcctgttggttgtgcacctcatttcctc
gaggagtatggcagtcaaactggggaatgcatcgattatatcaacaatgtcgtgatcgag
ttcaactatgccctgagacacatgtctagcgagttcatcagccagcatccagattccatg
atcagttattgcgacactttcgaggggtctgtggacatactaaacaatcgtgagcattat
ggttttgtcaccaccactgacgcttgctgtgggctgggcaagtatggaggcttgatcatg
tgcgttcttccacagatggcgtgcagtgatgcatcaagccatgtctggtgggatgaattc
cacccaacagaggctgtcaaccgcatcctggcagataatgtgtggtccagtcagcacacc
aagatgtgctatcctttggacctgcaacagatggtaaaactgaagctgtag
>TRINITY_DN17218_c0_g1::TRINITY_DN17218_c0_g1_i2::g.11510::m.11510
atgcatgtatccctgacccaacaggtgcagcaggtcgaggacacatatgagcagctatca
ctggctcttggggaggccgcggtggccaacctgttcaggaggtccgtgttctttgtgtcc
atcgggagcaatgacttcatccactactacctgcgcaatgtgtctggtgtccagatgcga
tacctcccttgggagttcaaccagctccttgtcagtacaatgagacaggaaatcaagaat
ttgtacgacatcaatgttcgcaaagtcatactgatgggcctacctcctgttggttgtgca
cctcatttcctcgaggagtatggcagtcaaactggggaatgcatcgattatatcaacaat
gtcgtgatcgagttcaactatgccctgagacacatgtctagcgagttcatcagccagcat
ccagattccatgatcagttattgcgacactttcgaggggtctgtggacatactaaacaat
cgtgagcattatggttttgtcaccaccactgacgcttgctgtgggctgggcaagtatgga
ggcttgatcatgtgcgttcttccacagatggcgtgcagtgatgcatcaagccatgtctgg
tgggatgaattccacccaacagaggctgtcaaccgcatcctggcagataatgtgtggtcc
agtcagcacaccaagatgtgctatcctttggacctgcaacagatggtaaaactgaagctg
tag
>TRINITY_DN17264_c0_g1::TRINITY_DN17264_c0_g1_i1::g.11527::m.11527
gcagttctgctgcctgccgtatgcccccggatccgctccgcccccccgttggcgctgggt
ttccttctcttctccccaatccgattcactctcgccgccgccgccgccgccgccgccatg
tccccgtcgctcctcctgcttccctcctctacaactacttgtaggaggcttctgcctccg
ccatcccgctgcttcgcctcttcctcgcgcgcctccttcctcctgcggccgcgacgccgc
atccgcctcgtgtgcgccgccgagcagcccaacggtgccgcctcccctggctctggctct
ggctctggaggcgacgccacggcaaacccaaccaacaacggactgcccaagaacaggagg
gatattctcctggaatacgtcaaaagtgtccagccagagtttatggagctcttcataaaa
agagctccagcacaggttgttgaggccatgcgccaaacagtgactaatatgatgggcact
ttaccaccacaatttttcgctgtaactgtctcaacggtcgctgaaaatctggctcagctt
atgtacagtgtcctaatgactggatacatgtttaggaatgcacagtaccgcctggaattg
caacagagtttggagcagattgctcttccggaaccaaaagaagaaaaggattcgccggat
tacgctcctggaacccagaaaaaggtaaccggggaagttatccgttggaaccaggctact
ggacctgagaaaattgatgctgtaaaatatatagaattgcttgaagcagaaatcgatgag
ctgagccgtcaagttgctaggaaatcgtcgcaaggaagtaatgagctgttggaatatctg
aagagtttggagcctcagaatttaaaggaactcacgagtactgctggggaagatgttgtg
tttgccatgaatgcgttcataaagcgtctcttggcggtctctgacccagagcagatgaag
acaacagtctcggaaacaagtgcaaatcagctggcgaacctgctgttctggttgatgatc
gttgggtacagcatgcgcaacattgaggtgcggtttgacatggagcgagtgctgggtgct
cccccaaagttggcagagctaccacctggtcctggagagagcatatag
>TRINITY_DN17265_c0_g1::TRINITY_DN17265_c0_g1_i1::g.11579::m.11579
gtcatcagcggcggccggtggacgcgcgtccgcacgctcggccgcggcgcgtcgggcgcc
gtggtgtcgctcgccgccgacgacgcctcgggcgcgctcttcgcggtcaagtcggccccc
gcggggaccgcggcggccgagcacctgcgtcgcgaggggagcatcctgtccgcgctccgg
tccccgcacgtcgtcccctgcctcggcctccgcgccggggccgacgggggctgccagctg
ctcctcgagttcgcgccgggcggctcgctcgcggacgtggcggctcggggcagcggcggc
>TRINITY_DN17325_c0_g1::TRINITY_DN17325_c0_g1_i1::g.11609::m.11609
agttttagttttcatatatatttaatgctccatgcatgtgccataagattcgatgtgatg
gggaatcttgaattttttttgaaaactaaacaatgctttcattcattgactctgaacaat
tatcgatcacttatgttcatatcatgctgcttatttgtcagcaacactttttattcggaa
gatggacctaatgacatttgttcacttacatgtgaaatctcatgctgcttgacattatca
tttgaggtgctgtcaatcttctatgttcatacatgcagtctgctgcttatgtccagtgaa
tcccgcttccttgaacttatttctggagaaatgtccccatga
>TRINITY_DN17333_c0_g2::TRINITY_DN17333_c0_g2_i1::g.11597::m.11597
atgtcgaaaagtatatccattcctaaagtgatattttctgatctggaaaaagggacagag
aaccttgactttgaggtcttatgcacacctggatcttatcagcacacagaacaaccacac
tcggtcatagtggacaccttcagtcagaaaacatcggggagactttctgtctgtcttcac
tggccccttctgatcatggtctcacttgtcagtgaacgtgtgcgaaacccaaatacttgg
atgacaaaaagatgcgcacatatcccgcgtgttcttggaaagcatatggatgatgatcca
tccattgatgctttgctgccatgtatgctatccactggcatctga
>TRINITY_DN17352_c0_g1::TRINITY_DN17352_c0_g1_i1::g.11635::m.11635
atgcaagactacaaaatatctgttagacgcacacaatcagaggttcttccccatatgaag
atcgtctctccatcccctattaaacaaacttccttaataagctctcgcatcgcaagtgag
atcttcgacctctcactacctactatcagccttcaatccgagagcagtctaagtaagcta
agtccaatgaagcctctacgcgtgcgtttctgtagtgctcgaatggagtacgagagtgga
actgaatggagttctgagtctagctgtacaagtagttctcagggagactgcgacagtcct
aatatgatgatgacaaagaacccctatcatcaggaaaatatatttgaggacatatctcaa
gatctcccttgtagaagctcaaaccctctcattaacgactcaaactttgtaaaattaaac
aaggaacccttcgagtccacctcccaggccaagttgttttcaaggctcaacgctttggac
tattaa
>TRINITY_DN17429_c0_g1::TRINITY_DN17429_c0_g1_i1::g.11694::m.11694
ctgtggcggcggccgaccttgactgcggcgccgcccaggggctcagccccggcggcgcgg
ccgcgtcgtccgaaaccatcgtcgccatccccagccctgctgcggcggaccacctgcccg
acgccgcggccgaggccgcgccgtacggcggggactactacgacgagggggaggacgagg
atggcttcgggtcgcagctgctggagaacaactacacggtgttctcgccgccgacgctgc
tctacgaccaccacccgtacagcaagttcccatttggttaagcgcagatgtggggcttgg
agtgttactcctacacaatactcgtaa
>TRINITY_DN17451_c0_g1::TRINITY_DN17451_c0_g1_i1::g.11699::m.11699
atgaagttcaccgcctctttcgctgttcttgctgtcttcgtctcccaggccgttgtttct
gccgcccccgcccccgtgcagttcgatggtgcccttgaggctcgtgccgacttggttgac
ggtgctctcgatgacgtttggtctcgcttctacgatgaactccttgaagaagctgaggcc
agaggtttcgatgacgaagatctctttgagcgcgctcccatgaagaagtttgctcaggac
cttgccgtcggtttggcccaaaaggcacccacctacgcaaaccagtacagccaatctcag
caagccaaggtccgcaactctatgcctcgcatggccactgttgcccacaaagcaacgcag
gcggctaagcagtctgtcccaaagcccctccccgcctctagcaaatggaacactgtcaag
aagccttccgtcatggctgagatcaagaagctcggcaaaccctcgtccattgccaatcag
gccaagggtgccttccgcactcgtgaccttgagtttgacgaggatgtctttgagcgtgac
tttgaactcgaggaggatgctttcgaacgcgacctcgagttcgaggaggatgtctttgag
cgcgcccccatgaagaagttcgctcaggaccttgcgactggtttggcccagaaggcaccc
acctacgccaagcagtatactcaatctcaagaggccaaggtcaggaaccagaaccggacc
cctgccttcgcgaatgttgctcagcaagctcacaaacagtcgaagccctcatctggaggt
gctaagcccctgcccgcctctagcaagtggaacaccgtgaagaagccctctgtcatggct
gagatcaagaagcttggcaggccctcttccattgccaaccaggcaaagggtggcttccgc
actcgcgaccttgaatttgacgaggaggtctttgagcgctcccccatgaagaagttcgct
caggatcttgccactggtctcgcacagaaggctcccacttacgccaagcagtacacacaa
tcccaggaatccaagaccaggaaccagaaccggactcctgcattcgctcatgttgctcac
caagcgacgcaacagaagaagactggtggatcttccctccctaagattcccgcttccagc
aagtggaacacggtcaagaagccctccgtcatggctgagattaagaagctgaggaactaa
>TRINITY_DN17464_c0_g1::TRINITY_DN17464_c0_g1_i1::g.11715::m.11715
gcagccaccaccgcagcgccgcccgccgcgccgccgcgcccgcgggcctcaccttccggc
gcgccggcatctcatccgcccgccctaggagaaacactcctcccccgctcttgcctctgg
tggcgatcgatggcggcggctaattggacgcgcccggcgcggcagtgcgcggggattatt
cgactctgccagcctcgaccggcgacggaggggaggagggggggagcccttgccgcgatg
ccctttctctctcgccgcgtgattgcgtgcagagccctcgacgacgcggtaagggtggga
gagggagggcggaggggtttatttgacggggagggaggggagcggaggggcaatggcgtt
caccacctgccggtccggggatgcggcgcgggcgcgggcgcgggccgcctcgtgtcgtgc
ttctctctgcttcctggggccagggggtggggtgga
>TRINITY_DN17464_c0_g1::TRINITY_DN17464_c0_g1_i2::g.11716::m.11716
agcagccaccaccgcagcgccgcccgccgcgccgccgcgcccgcgggcctcaccttccgg
cgcgccggcatctcatccgcccgccctaggagaaacactcctcccccgctcttgcctctg
gtggcgatcgatggcggcgacgcggcggcggctaattggacgcgcccggcgcggcagtgc
gcggggattattcgactctgccagcctcgaccgggcgacggaggggaggaggggggagct
tttgccgcgatgccctttttctctcgccgcgtgattgcgtgcagagccctcgacgacgcg
gtaagggtgggagagggagggcggaggggtttatttgacggggagggaggggagcggagg
ggcaatggcgttcaccacctgccggtccggggatgcggcgcgggcgcgggcgcgggccgc
ctcgtgtcgtgcttctctctgcttcctggggccagggggtggggtgga
>TRINITY_DN17467_c0_g1::TRINITY_DN17467_c0_g1_i1::g.11718::m.11718
cctgacgcgcgacgggtgcagcgtctcggcgacgaggttgcggcgcaggaggcgccacac
gggcccgtagtcggcgcgggtgatgatgttgtcgctgacgcccaggagcgagctcgtggc
ggcctgcggacggttcgccatcgtgacggcgccggcgcccacgagcgcggcgtgcgcgag
gcggcggtccgccacgaagatggcgagccgggagcccatccggagcgtcacgacggggcc
gtaccgcttgaagagcttccgcagcaggggctccacgtccgccgcggagttcctcagcca
cagcaggttgccgaacagcggcacggccgggggacccggcggcaggcggcggttcttggc
gtggcggcgcaggacgaggagcgaggagagcaggaggccgcccgcgaggacgagccagct
gatctccatggggaagtgtcgtgtgttttgcgacgaaactatgttcgcgttgatgtttat
cgtatgatgatgatgaggagattagacgaacgggattccagattaattttatag
>TRINITY_DN17484_c0_g1::TRINITY_DN17484_c0_g1_i1::g.11729::m.11729
ccgccgccaccgccgccgccgccgccgtcgccgccacagttagctccaccaccacctgta
ccgaagatgcacaatcaagttcctaactgggcaattgtagtcatagtcgtggtgagcgtt
ttggtgatagcgcccatcctcattgaagttgcaaggctggtatggaaggtcaaatcaaca
aaagccgaagaaaatcatgatcaagaagaaaatgaatccgaagaaaatcatgatcaagaa
gaaaatgaatccgaagaaaatcatgatcaagaagaaaatgaatctgaagaagaggagtct
tctgaagcactacaagcgcgtcaacaggcacatcagctagcatgggaatgggaagtaaat
caatacatagaaatgatgcctaagagagtatcacctcattcacaaccagaaaagcagaag
gttcgtgaccgtgaagctcactttaactataactag
>TRINITY_DN17490_c0_g1::TRINITY_DN17490_c0_g1_i1::g.11684::m.11684
ttgattaccaaagtttttggtgctagtgctgctgaagatttctttgagaagcttccacct
ggagccaaatcgctagaagcctacacagctcttctccattcttatggccgatcaaagatg
acagataaagctgaaaggctgtttgggagaatgaaggatgcaaacctgtctatggatgcc
ctggtttataatgagatgatgaccttgtatatttctgtcggggagcttgataaggtggag
atcattgcagaagaactaaaaaggcaaaacgtctctccagatctcttcacttacaatctc
cgggtcagcgcagcggctgcgtccatggatctcgagggcttcaaaggaattctcgacgag
>TRINITY_DN17500_c0_g1::TRINITY_DN17500_c0_g1_i1::g.11744::m.11744
atgaaaatgggtcgtccttctaagagcaccaccgcgatcggtcttcttctctggctagct
ttggtgttggagttggttcagggacagcagggtggcccgtccccggcgctgtacatgttc
ggcgactcgcagctggacgtcgggaacaacaactacgtgttgacgtcgcagctgttgttc
aaggcgaaccacccgcgctacggcgtcgactacccagggggagtggccaccggcaggttc
agcaacggccgcaacctagccgacttcatcgctgccagtctgggtgtcgccaccagccct
ccggcgtatcgttccatctccaacgacacaggaaactcctccatatttctcaaaggtgtc
aactttgcttacgggggtgcaggagtctcagaccttcgagacgagaatcaccgttcatac
gacttcattctattcgggcgcaacggcttgagggaacagatcgagcgcgactactccagc
gtccacgcacaactggtgcggcagctcgggcagaccgaggcctccgcccacctcgccaat
tccatcttcgtcatcgccgtcggcggcaccgacatagtggaacgcttcttgttagaccct
gcctacagggagcggatccgctccgatcaagaataccagcagtacgtcgccagatcgctg
gccgccgccttcaacgcccatctggttagtctgtaccagatggggatgcgcaaggtgttc
gtcgtgggtacggggccactcgggtgctacccggcggtgcggctgccgcagagcagcgac
accacgccgtgccgcgacgaggtgaactctctgtcggctcagtacaacgccgcggtggtc
gaccgtctgcggcgcgccgcggccgggagctcggagctgcgctactccttcttcgaccag
tacgccgtgctgcagcggtacctgcaggagccagaagcaaatggctatggtgatgtgaaa
gaggcgtgctgtgaggtgacggatgcggcgccagtatgcaactccatgagctcactgtgt
cccaacaggacggaccacatgttctgggacggcgtccatctcacggagatcaccacgcag
aagctcatggcaatcgccttcaacggctccgcgccggttgtttcgccagtgaatttgaag
gagctcagcgccccatag
>TRINITY_DN17517_c0_g1::TRINITY_DN17517_c0_g1_i1::g.11732::m.11732
gccaagaggctccgcggctccttcttcggcgccaaggccgtgggcgcgctgctgaggtcc
cgcccggaccacaagctgtggcgccgggtgctggccgccagccacgccgagtcttcgtgg
tttgaccatggcggctatgtagccgccacggccggcagcctcctccctccgcacgtgacg
gtgcgcggcgtcgctgtctctggctcgccagtgagagggctcctcggcctccaagacgcc
actttgacagctcccgctgatcctgacggtggcggcggccggctagaattgccagtgcta
ctctgcaagtcggtcttcccctcctactgcctgtactacaccgcttattgcacaatcgat
acagagagcaaacagtaa
>TRINITY_DN17547_c0_g1::TRINITY_DN17547_c0_g1_i1::g.11740::m.11740
caccgacccggcgacgccgcaaggaggacaccctcccgtccacgcgacgaccgagggaca
cccaccccatcaccaccgccaaggcccaaagccggccaacccaattccgacgccatggcc
gacgacgacgacgccgccgtcctctccgacgtcgacgaggaccccctcccacccacctcc
acctcttccgcctcctcccacaaaaccctaccgcaagcccaacaaccccagccacagtcc
gatgcccaggcgcagcagcagcagcagcggctggtcgacctggccgcggagctcgaggag
gagcgccgcctccgccgcgtggccgaggcctccctcgcggaggccgagtcccgcgtcgcc
cgcttcaaggccttcgcgcaggacgtgctccgcaagcgggatgaactcaccgccgaggcc
gcggcctccgcgcggtccgtcgccgcgctccaggccgaggccgccgcctccgcg
>TRINITY_DN17556_c0_g1::TRINITY_DN17556_c0_g1_i1::g.11768::m.11768
atgtcccgttatcgagggcctcgtttaaaaaaaatacgccgtctgggagctttaccagga
ctcactagaaaaacgcctaaatccggaagtaatcagaaaaagaaattccattctgggaaa
aaagagcaatatcgtattcgtcttcaagaaaaacagaaattgcgttttcattatggtctg
acagaacgacaattacttagatatgtacatatcgctggaaaagcgaaaagatccacaggt
caggttttactacaattacttgaaatgcgtttggataatatcctttttcgattgggtatg
gcttcaaccattcctggggcccgacaattagttaaccatagacatattttagttaatggt
cgtatagttgatataccaagctttcgttgcaaaccccgagatattattactacgaaggat
aaccaacgatcaaaacgtttggttcaaaattatattgcttcatccgatccgggcaaatta
ccaaagcatttgacggttgacacattgcaatataaaggactagtcaaaaaaattctagat
aggaagtgggtcggtctcaaaataaatgagttgttagttgtagaatattattctcgccag
acttga
>TRINITY_DN175_c0_g1::TRINITY_DN175_c0_g1_i1::g.119::m.119
ggtggtcgtggtggctgcggccgcgggcgcacgctgggcgccggcgaccacgccgccgcc
gccgcgcaggtacttgaggaagctgaaggactccatgacgcacgcgcggaacggaacagc
ggcacggagctttgctggaagctagagctcccctcactggctcactcactcactcacttc
tcggcagtcaaatcttgctccctcgcttgctcggttccgaggccaactactcctcgcctt
ctcgactcgcagcggtcgaaaaaagagtcttttttgagggagccttttgaggaggacaga
ggagtgaggaggaccggctgcggatggaggaggtggcgttgcagttgcagcatcaatgcc
aaatag
>TRINITY_DN17722_c0_g1::TRINITY_DN17722_c0_g1_i2::g.11886::m.11886
gggtggcggtcctgctggaagggtgaagcggaagaaccaaaagaaggcctcaggcggtgg
cgatcaggccagatgggcaaccagatgatgatgaacttcgccggaccgccgcacgcgttc
ggcggtgggaaccagcaggtcttccaccaccccagccaagcaatgccgccgttcctggcg
atgcagcacccgaaccagccgttgcaccctctgcagacccagcagcagctgcagcaggcg
gcgctcagcctgaacatgaaagggccggcggcggtggctcctcccggccagtggcagtgg
ggtggtggtgatgcgtggtcggagagcagcagcagctga
>TRINITY_DN17736_c0_g1::TRINITY_DN17736_c0_g1_i1::g.11953::m.11953
gccgttccagcgcaccaacacacagacacaggtagagtcaagcacacacaaaaaccagtg
agcccgccctccatctccggccccgtcgccatggaccttctcttcgtggagaagctcctg
gtcggcctcttcgcgtccgtcgtggtcgccatcgctgtgtccaagatgcgtggccgcaag
ctccgcctgcctcccggccccgtccctgtgcccatcttcggcaactggctgcaggtcggc
gacgacctcaaccaccgcaacctggccgcgctggcccgcaagttcggcgacatcttcctc
ctccgg
>TRINITY_DN17744_c0_g1::TRINITY_DN17744_c0_g1_i1::g.11962::m.11962
atgagtggccatgatgagtacaaaagcggtggcaaactcgattctgaatttgaccactac
caaatgattcaggtgagcttcccagcagacatggatagagaaatcgccgtagcagggaac
catcatcacctgatcgacatcgcaccggatgcgagcatgggcgcgcccgctggcacgacg
gacggcggcgaggagcaggtaggcacgggctgcggcggtggcggaaacgagaagaagtgg
ctgcgcaagctcacgtcggctacggtgaacacggcggtgctccgagacctcatctcgcgg
acgcccatgctgtggtacctcggcgagaggacg
>TRINITY_DN17764_c0_g1::TRINITY_DN17764_c0_g1_i1::g.11932::m.11932
atgagacctgaaatccctcgaagcgccacacaggctatgagatgtgtggtagttgtgttt
gataggaaaattactggggattactgtactggattcgtggctgtggcaaacacttcagcg
acactggttgttgctccttcaagctttgtgagcggacggaaacatttgggcgtatgtttc
tttgatggaattcagtctagggcacgagcagcggtgtctgcaaaggggggcttttgtttg
cttacaacaaaagttcatacaagttgtgaggaagttaactggatggagtccaactcgtcc
cttctcaccccgtcttctacattcatactccctcctcagtctcctaccaacagctattat
cagcctagttttatagttgtggagtctctccggtcatatcttctagagaattatagaaaa
ttggcagttcattcagagaattattttcttgtatcatgcgaagctgggaagacagacttg
ataggagcacccgtgtttactactgacaatggcagtacaaagagtattgctctgggagtt
gtcttgacagactgccgcacagagagtgagataagggtggcgataactgcaacgcatttc
aaagaaatactgaagtcacttgttggtccagcaccaccgtcaccaccaaggaggaagcgt
agcaaaaacatagaggaggaagtggagaaagacccaccaacaccaccgtcaccaccaagg
aggaagcgtagcaaaaacatagaggaggaagtggagaaagacccaccaacaccatcgtca
ctgccaaggaggaagcggaggaagagaccctccaaaaagcggactgagtaa
>TRINITY_DN17787_c0_g1::TRINITY_DN17787_c0_g1_i1::g.11891::m.11891
catctcggtaaccttggcattctagagagtaagagtacccatgttctcgtgcttaagtct
gtcttcgagaggaatgtggttgtctgcagtgccatacttagtgcctacactaaggatgtg
aatatacttcacagagcactagagtactttggtagattcctggagctattgcgggatgga
ggaccccgaccccctcccggagcctctccctctccctccctcctcggcggagacaccaaa
tccccccagatccgcgccacctttgatccccaacatcagttgttcatcagatccagcacc
gcaagtgacagagcttcccgatggtgggtatcagtttgcctcgcagcctag
>TRINITY_DN17787_c0_g1::TRINITY_DN17787_c0_g1_i2::g.11893::m.11893
gacagcatcatgcttattaagggtaccaccccaatacccctcctgtctaatgtagtagag
tcagtcaccactgataactcactcccctttcatctatctacagaggctgccagagcacac
ctcaaggagaagccggagcacctgggctttgacatcctcaccaactctactacaattgat
ggtgcgatagctgcaaaggagatggggcaggatatcaccaacaccacaatcaacctctgc
aacaacacggagctgcagctgggaacgcttattgacaatatcctgcatttcgcaaggccg
gtcgagaagatcacaatggaggccatccaagatctcatcgagcacggcgccatggtcaag
aagatggagggtgctcagaagggggttgccgagactccgggtctggtggcctag
>TRINITY_DN17787_c0_g1::TRINITY_DN17787_c0_g1_i3::g.11896::m.11896
atggaggaccccgaccccctcccggagcctctccctctccctccctcctcggcggagaca
ccaaatccccccagatccgcgccacctttgatccccaacatcagttgttcatcagatcca
gcaccgcaagtgacagagcttcccgatggtgggtatcagtttgcctcgcagcctagagtc
tccatggcggagtctcttctcctcggcagatctggagaggcctcggttgccctgttggga
cctaggtcgccggagcacagtcggaccagcagggcatccactgccattctaaagccgtcg
gacgaggccaccaatgccccccgaaagccggtggagctcctccctcaaggacgcaacgga
ccagagccttcaccacccgacgctgcttccgatgagcaagacccacagccggagagccct
acggtgatggatccagacctccaggccaaagcatgggcgattctgcccgacctggcaacc
gagctgcacaacttcaatcaacaacccataggggggagcaggggggcattcacttctcag
cacagcaagcaagcggaggacggagcgttgaatcgccctggcaagaaaccagtggacggg
gcgtcgaaccgccgggaagatacggaacttcaagccaagatctctcgctccaggattccg
gcgagccaaaaggggaaattagtgcagagcctgcagagtgagcagagcattcatggcggc
cagccttctaccattgagtcgtcgctttcaccatcgaaggcctcgccaggcttgattgca
aaggggagcacggggatgggtgagccagaggaagatggatgggaaacagctaaggagttc
cgaagaaagagcaaattcactgcatcaaagacaattgacaaccctcatcggcccctggac
aaaactacgggcgctgcgttcttcaggagcaagatggaaggcaggtgctataattgtttt
tccccaaaccatcttgctcatgcctgccatagacctccgagatgctggaaatgctactct
tctgggcaccgggccttcaattgcccccatgccgcctccgctcctaggatggatctactt
aagaagggacacccccaggctcatcggcgctccacaccaaacatcaagcatagcacctcc
ggtactgaccatcgctcctttgcggaggtggtccgcggggtggaaaaaggcaaggagggg
gacaaggcggagagaagcaacggcaaggcgatggcggctgcccggtaccctggagatcct
cgggccaggcccgcccggagcttctgcgcggtgtctgctacgggggacattcgccggcgc
cgagatgacctcatcaactgcactgctgtatgctggctcaatggcagcagccacgacacc
gagccccgccacctcgtcgacgcactacgcaaccagctcggcatccaccacgacgacgtc
agggtcctcaagcacttccccgagcagttcctggtcatcttcaatgacccgagggaccgc
cagcgggtggtggaggtgggcgtcctccccgacaacgaccgtcgcttccagttcgcggtt
tggagcgagcgccgctacgccaggcaggccagctgggagtttcgcgtgaaggtgcgtatc
gagggcgttcctgtgcactgctgggcggaggacgttgcggccttggtcctgggcaagagc
tgcacggtgcactatctggaggagacgacccgccgccgggagcgtactaggtctttcgac
ctgtgggcctggtgcgcggacccttgtgacatcccccaggaggtggtgctcacggtcacg
gagccggacaggggccacccccaccgcgacgagccggctgacatcaagcgtggccaagtt
tttgtgctgcgcaaccatcttgaggtcgtggaggacctctccttcctgcgggagccaggg
aggatcgacgggaaccgcaaggcacgtcgcgtcttcgactgggactatggagtccccgac
acaaagggagaacgtcatcaggggagacgcggccgcgaccgtgaccgcggccatgacttc
aggccacgccgcgacgacgatgactatgaaggaagacgtgatcagggcagccgtcgccac
cgcagcatctccgcctgggtaaggaacaatcgctgcagggggggcactgaggactgcctg
agttccaacaggtggagaggacgtggcggttccccgccgcgcagaagcaggccttcatct
cggatcacccaggtgtggaaggtcaaggaacagaagaaagtgaagacaaaaagggtctcc
ttcgccgacccaatagcaactgaactgaaggcccccaagacccccattcaggatgacagc
atcatgcttattaaggaggctgccagagcacacctcaaggagaagccggagcacctgggc
tttgacatcctcaccaactctactacaattgatggtgcgatagctgcaaaggagatgggg
caggatatcaccaacaccacaatcaacctctgcaacaacacggagctgcagctgggaacg
cttattgacaatatcctgcatttcgcaaggccggtcgagaagatcacaatggaggccatc
caagatctcatcgagcacggcgccatggtcaagaagatggagggtgctcagaagggggtt
gccgagactccgggtctggtggcctag
>TRINITY_DN17787_c0_g1::TRINITY_DN17787_c0_g1_i3::g.11901::m.11901
catctcggtaaccttggcattctagagagtaagagtacccatgttctcgtgcttaagtct
gtcttcgagaggaatgtggttgtctgcagtgccatacttagtgcctacactaaggatgtg
aatatacttcacagagcactagagtactttggtagattcctggagctattgcgggatgga
ggaccccgaccccctcccggagcctctccctctccctccctcctcggcggagacaccaaa
tccccccagatccgcgccacctttgatccccaacatcagttgttcatcagatccagcacc
gcaagtgacagagcttcccgatggtgggtatcagtttgcctcgcagcctag
>TRINITY_DN17792_c0_g1::TRINITY_DN17792_c0_g1_i1::g.11936::m.11936
cactggcgggtgtacctggtggagggcgacggggagctgctggtggtgaggaagctgtac
atggtgcggcggaacagcgaggcggtggacctggaggtggaggtgcacgtgctgtcgtcg
gcgacggagcgcaagtgggagctggtggaggagatgcccgggcgggcggtgttcgcgggg
tcggtggtgtcggcggcggtgcccctggagctgtacccggcggcggggctgcgggagagc
tgcgtctacttcgcgcggcgggaagtggagatgctggcgccgcacgccatctgcgagtac
tcgatgatggatgatgagatgaggaccgtgcccatcgccggcggccactccgccgacgtg
gagcccgtgtggatcaccccattcgtctga
>TRINITY_DN1783_c0_g1::TRINITY_DN1783_c0_g1_i1::g.1162::m.1162
gcctgcgccaccagcagcagcgccgccgtcgccgcgcacagcgccagcagcgccgacacc
ttcatcgtctccgtcgtcgtcggtcctttttacgactttgagccctggagccggcccgcc
gccgccggcggccggtgtgctgctgcgcactactgctacctagctagctaccagaaggac
gccggcgatcgagaccacgcggcgcagaaaagcaacggcacctcgatcgctgggctagct
agcgagagagtggcggcatgcacctaccgacgctcgctcgaggctgtgcgtgtgacacta
>TRINITY_DN17915_c0_g1::TRINITY_DN17915_c0_g1_i1::g.12053::m.12053
agtcactcccaacaaagactcatggataaatcatggatcaatagtgatgctaggcacaca
aagacatacctgcaaggggtcaatagtttcctagcttttgcatttagaaattcagcggta
ggggacaagatactatgcccttgcagaaagtgtgttaactcattttggagggactccagt
gatatacgagagcacttgatatgtaatgggtttctaaaagggtacacaacttggaactta
catggggaagctagttcctcttatgtgaatatcgacaatggtgatggtattgaacttgtg
gaagagtctaatgaagaggatgacatatctgcattgcttagagacctagcttgtggttta
gatgatagaggggattttgaagacaacagttctattgttcttcctaaagaactagttgac
ctccaaaagttggtagatgccaacagtcaagaattatttcctaattgcaagaagtacaca
aaactgcgtttcctgattaggcttcttcatatcaagctccttggaggatggactgacaaa
agttttgaccttatactagatttatttaatgaggtcttacctaagggttcaacactaccc
agaaactactatgaaactaagaaactgattaagtccataggacttgggtatattagtatt
>TRINITY_DN17930_c0_g1::TRINITY_DN17930_c0_g1_i2::g.12080::m.12080
atgatgaatatttgggttcatttccacttatgtatgacccaggaattatcagtttctctt
cggcaactgctcatcattgactcgttggatcctgcgaatctagctagctcttcacggaag
cagcttaagtggcctgatcatgacattgtcttcgtggtccaggatgtggcagtggtagac
gtatccaggctccgccgtggcgtcgaaggggtagggctggttggtgtccaccagcttgaa
cgccaccaccaccgtggtcacgaaccccggcggcaccttcaccacgttcttccacgtctt
ctcgtggtccggcaccggcaccaccggcccgaccgcgtgctcgtcgacgccgcacctgac
ggcgtcgttgagctgcgt
>TRINITY_DN17939_c0_g1::TRINITY_DN17939_c0_g1_i1::g.12054::m.12054
acgacgcccactgaaccaacaacccccacgtcctataaaacttgtcctcacttcactcgt
aacggccacagcacaaatcacaaccagctccctgacaagaacccaaccatggcttctccc
aagatgctccccctcctcctgctggccacctcgctcctcctgagctgcggcctcctggtg
tccgccgactacgcccccatgaccctgaccgtggtgaacaactgcccctacccggtgtgg
ccgggcatccaggccaactccggccacgacgtcctggagggcggcggcttcttcctcccg
gcgctctcccacaagtcgttcccggcgccggcgcacccctggtcgggccgcatctgggcg
cgcacgggctgcaccggcgccggcgcgcagctccactgcgccacgggcgactgcggcggg
cggctgcag
>TRINITY_DN17939_c0_g1::TRINITY_DN17939_c0_g1_i1::g.12055::m.12055
ctgcagccgcccgccgcagtcgcccgtggcgcagtggagctgcgcgccggcgccggtgca
gcccgtgcgcgcccagatgcggcccgaccaggggtgcgccggcgccgggaacgacttgtg
ggagagcgccgggaggaagaagccgccgccctccaggacgtcgtggccggagttggcctg
gatgcccggccacaccgggtaggggcagttgttcaccacggtcagggtcatgggggcgta
gtcggcggacaccaggaggccgcagctcaggaggagcgaggtggccagcaggaggagggg
gagcatcttgggagaagccatggttgggttcttgtcagggagctggttgtgatttgtgct
gtggccgttacgagtgaagtgaggacaagttttataggacgtgggggttgttggttcagt
gggcgtcgt
>TRINITY_DN17983_c0_g1::TRINITY_DN17983_c0_g1_i1::g.12114::m.12114
atgcctagccttaccctcgtttcctacttcttctcttccgcttccatcaacatcagttcg
ttcctttccaacaaaaacaaaaacaaaaagtccaagtcactccttgaacgcctgcatata
catacactctctttgcctgtcgggcactttaacccatactttggataccttgctgtgcct
tcttttctacagcaatatcacaacaacagacactcttgtcgaaataacgacacaatgaag
tctctcactgttgcgtcagcccttcttgtggccatcgctgctgcgcagcctcatggccac
ggccgccatgcccgcttccacgccgccaagcgcgacgttgtcaccgaggtcgagtgggtg
acggagatcgagtacgttacccaggtcatcgactctaccacaaccgtctgggtcggtccc
aatggagaggacgctgctcccactggcaaccgtggcggcgagttctacgagcctcccgtc
tctgctcctcctcctagcgagcctaccacctcttctgctgctcctcctcctcctccaccc
cctccccctcctcccccggctcctactaccaccgcccaacccgtcgtctcagagcctgag
cctgtcccaactacatct
>TRINITY_DN18084_c0_g1::TRINITY_DN18084_c0_g1_i1::g.12170::m.12170
ctcttcctcctcttcttccttctcctttcctcgccctacctacctcgatacccatcaatt
acaccccaattgccagaccgtttgctcgctctccctcgcatcctcttacacacacactca
caagccatgtctgcccgcaagagaaagcaggaggaggaggagctcgtctccctccctgac
gaagaagatggagaggaggaagaagagtatgtctccactggtgacgaggaagaggaagac
gacgaagacgacgaggatgaagagtacgacgaggaggccgatggcgacgacgccgaggag
aatggcgtcaatgacgaccagccccccgtaaagaagcaaaagacggccgatggatccaat
gaagaagttgccaacggcgacgacgccgatgatgatgaagaggatgctccagaggaagag
gaggaggaggaggagcccgaagaggaggaagaggaggacgctgaagccgacgccgaggct
gatgccgatacccaagaggatactgccgacgtctcagctcccgtcaaggctgtcaaggcg
cccgacgccgagcccaaggccgtcacggctggcggcgagtag
>TRINITY_DN18107_c0_g1::TRINITY_DN18107_c0_g1_i1::g.12217::m.12217
gctcctctttcaatccatcaaggcgtgttgggtcagcggattagaacatgtcgaacctta
gggtcgagtggttcgatcggcctctgcctctcatctgtgcggcggcgagccggcacccat
gctggcggcggcggctcaaccatgtccagcgccatccgcacaagcacccaagaagaaggc
cgccgtggacacgggcacaggacgaccggcgccatccgctgctctcctttctcctcctcc
caaggtgtggatctgatttgcaatgggaaatctaaaagtttgcatcaagtcatgggagga
tgtggaaaaaagtttatgaaagatgaattggttttcaaacctaaggaagacatgagaagc
catggtgtgcttgatgttggtttttgtaagatggaagttactgtcgcttggtcactcatt
tcctatcatcctgttcctttgaatgtttattag
>TRINITY_DN18142_c0_g1::TRINITY_DN18142_c0_g1_i1::g.12227::m.12227
agcgagatcatttttccgatgaaaggccacggcggcggcagcggcggcggcggcggcggc
ggcggtggaggcaaggtcctgaagctggatcttgtcgccgaggtttccacccgcctggac
gccgtattccatctctgcatgaaaacggccattatccttgggagctgctatgttggtttc
gttgtctacatcgccatgacatacacacaaagctggttagagaagctgcatatgttaccc
ctgctaatcgttgctgttacagttccgctgttaggagccgttctcatccaaaagtataac
agcgcctcatgcatggagctacgctaa
>TRINITY_DN18152_c0_g1::TRINITY_DN18152_c0_g1_i1::g.12203::m.12203
atggtttacagcttacaaaaacatcactttaacagcctgattgattttccagcttgctta
ttacatggctgccgaaaaaataccacaccatacttctacagccgtcctctgtcgaactgg
aagtctcagcttctacaaagcggcatcagaaatacaggttcagtttactttgtcagtaga
gagaacagaagccatgtgaaggacctttccaaggggaggacaggcgtggaggaggcggcg
gcgcccggcgtggaggcggaggcgccgcccgtcggtgcaggcgatgtggcccagcgttga
>TRINITY_DN18173_c0_g1::TRINITY_DN18173_c0_g1_i1::g.12198::m.12198
atgcaaacacacaaacagcttttcgtcattacaatcaacccagtattacatggatataac
aattgcaatttgacaactgctacacttcatacaataaatctggatgtgacacaattaagc
tcttcatggccagaacgcatgaacaactatgtattcagtttttccatgcgacaaatcgac
tattatggcatctgggatgcagagagcacacaatttctatgccacgtttcttgtcttgtc
taccaaagaaatacagtggacacgaaaattcaacattgcacaagcaagactctactgact
acaaaagacatgaaaaacattttatttgatgagtaa
>TRINITY_DN18180_c0_g1::TRINITY_DN18180_c0_g1_i1::g.12232::m.12232
caaaaaaaaaaaagaagggtaggcctcgacgaaaatttcgcagccataggccccgctccc
cccccggcgcagatcttttctcgctcccctctccccgccgatcacgccggcggcgcgatg
gcggcgacctccggcgcgccggttcccgacgacaacgggcacggccgcctcgcgtcgtcc
ctgacggcgcgctactcggactgggtgctggaggcgctggacgagctcccggggagcttc
ctgctcacggaccccgccctgccgggccaccccatcgtgtacgcctcggggggcctcgcc
gcgctcaccggctacgcgccgcgcgacgtgctgggccgcaacgcgcgcctcttccagggc
gccgcc
>TRINITY_DN1820_c0_g1::TRINITY_DN1820_c0_g1_i1::g.1176::m.1176
atggttattattgtattgcaggttggggagagctaccctttcttccggagcagctactac
atgtcgatcctggaggaggagagcgactgcatccgcgccttcgcggcgtacaaggaggcc
aaggtcatcgcggcgccggagtcgtggctggacctgcgcatcaagggctcccagctcagc
cagtacttccggcgcaagtccaagcacgctcccaagggcctcttcgcctacccggccgtc
tccccttcgtcgtccggtgacggcggcgcgcagccgccgccggcgcggtactcgctgcac
tgggtctccgaggcg
>TRINITY_DN18218_c0_g1::TRINITY_DN18218_c0_g1_i1::g.12260::m.12260
atggggagggcgccgaggggtgtgtggaacatggcgtttctggggctggccgtcgcggtg
gttcttgcggtggccgccgaggcgcggtccttggagaagcagaacctgtgcggtggtggt
tgcgggcttggtggtgggggagggtacggcggcggcggcggcggtggtgttgggcttggt
ggtggccttgggcacggtgggggtcttggcgttgggtttggaggagggaagggtggtggt
ttcggtgggggtgcaggtggtggaggcggcctcggtggtggagctggaggtggcttaggc
ggaggcggagggcttggtggcggtgagggaggtggttatggtggtggtgccggcggaggt
gctggtggaggcggcggccttgggggtggttccggtggaggtctcggcggcggtgaaggg
ggagccggcggtcttggtggtggttctggtggaggcggtggtcttggtggtggttctggt
ggaggcggtggtcttggtggtggttctggt
>TRINITY_DN18233_c0_g1::TRINITY_DN18233_c0_g1_i1::g.12281::m.12281
atggtgaagctcactatgatagcacgtgtcactgatggccttccattgtcagagggatta
gatgatggtcgggatctgaaggatgctgacttctacaagcagcaagcaaaactgttgttc
aagaacttgtcaaaagggcagcatgaggcatcaaggatgtcaattgagactggaccatac
cttttccactacatcattgaaggccgtgtgtgctatttgactctgtgtgatcgttcttat
cccaagaaacttgcattccaatatcttgaagatctcaaaaacgaatttgagaaagtcaat
ggcagtcaaattgaaactgctgcaaggccatatgcatttattaaatttgatgcattcata
cagaagaccaagaaactttatttggattccagaacacagaggaaccttgccaagctgaat
gatgagctctacgaggtgcaccagatcatgactcgcaatgttcaagaagttctcggtgtc
ggtgaaaaactagaccaggtgagtgagatgtcaagtaggttgacctctgatactagaatc
tatgcagacaaggcgaaagatctcaatcgccaggccttaatacgtaagtatgcccccgtt
gctattgtgattgggatagtactgatgctcttttggctgaagaacaagatatggtga
>TRINITY_DN18253_c0_g1::TRINITY_DN18253_c0_g1_i1::g.12298::m.12298
acaactcgtcccaccacaccgccgtcgtcctcgctcagctcgtccgtcctcgtgagctcc
gcctgccctccctactggacagccacagccatcttcctcccccacctgcacacagttaca
aagcttggcactcgcatgctcttcgccccctcgcgcctaccgcctcgcagcctccgcctc
gctccgggctccccaatggcctccacgctcgccatcctcaggccctccgcgccggccccg
ctcgcgggccgccgggcgcgggctgccgcgccggcgaccgcgagggtggcgctgtcgtcc
agatctaggtattcgtcggccagggtgtcgctcggctccgaggttgcagtgggcgccgac
gcgctcttcgccgactataagcccaccaccgctttcctcttccccggccagggtgcccaa
accgttggaatgggggcagaagctcagagtgttccagcagctaccaaattgttcaaccag
gcaaatgaaatccttggatatgacttgctggatctttgcaccaatgggccaaaagaaaag
ctggattcaacagtgatcagtcagccggctatatatgttaccagccttgcagcagtagag
gtactacgtgcacgcgatggaggccaagatgtgattaactctgtagatgttacatgtggt
ctcagtttgggagaatataccgctcttgcatttgctggtgcttttagctttgaggacgga
ctgaagcttgtgaagctaagaggagaagctatgcaggatgcttcagatgctgccaatagt
gcaatggttagtgtgattggtctggattcagaaaaggtgcaagaactatgtgatgctgct
aatgaggaagtagatgacagtgaaagagttcagatagcaaactttctgtgccctgggaat
tatgcagtttctggtggtgtaaaaggtattgaagtagttgaagccaaagcaaagtccttc
aaggccagaatgacggttcgcctagctgttgctggtgctttccatactagcttcatgcaa
ccagctgtttcaagattggaatctgcgttggctgccactgagataagaacacctagaatc
ccggtcatctccaatgttgatgcgcagccccactcagatcctgacaccatcaagcagatt
ttagcgcggcaggtaacctctccggtgcagtgggaaaccactgttaagactcttatgggc
aaggggcttgagaaaagttatgaactcggaccaggaaaggttatagcaggtattctcaag
agaatcaacaaaggcgctagcattgagaacatcggggcttga
>TRINITY_DN18262_c0_g1::TRINITY_DN18262_c0_g1_i1::g.12313::m.12313
atggcagaaggggacgcggagcagggcgaggtccttctccgtggtgacgatcgcgggatg
gtcgccgatctccaggccagctggggtgcggacggagaagtaggacgcgcgtggagggtg
ggccacccagaatgtcacctcgatgcgcctgccgcccttaatcaaggcgccggcggtggt
gtggttggtgcggtcgctgatgtagccgatcggatcgaagaggatggagtccggaagggg
atcaatatcctcggggtacataggcgggggaatcaggatattggcagggaacatgtcgtg
cttggacgccggatcatcgggaggacagtgatcgtctcccatggatgttggaggagggga
tcgatgttagaggtagggggatttcgctcctcggacggatgcgggcggtggcggctgaag
cacaaaaccctcccccgatccccgccgcccgcaggccaa
>TRINITY_DN18262_c0_g1::TRINITY_DN18262_c0_g1_i1::g.12312::m.12312
atgggagacgatcactgtcctcccgatgatccggcgtccaagcacgacatgttccctgcc
aatatcctgattcccccgcctatgtaccccgaggatattgatccccttccggactccatc
ctcttcgatccgatcggctacatcagcgaccgcaccaaccacaccaccgccggcgccttg
attaagggcggcaggcgcatcgaggtgacattctgggtggcccaccctccacgcgcgtcc
tacttctccgtccgcaccccagctggcctggagatcggcgaccatcccgcgatcgtcacc
acggagaaggacctcgccctgctccgcgtccccttctgccatccaaactacaacttcaac
tctacggacagtgactacttcgtctatgaggccggcaccaagcgcaagcagccaaggctc
aagctcatcgccatgcccccctatctctccatcccggacagcaacgtcggcctcctgcgc
ttccgccgacgcggtatgttcttaatcgccatactgtgttggaccttcaccattgggcag
tacgatctccacctgtacagctccaagactaagtcatggagcaaaagattgatgtatatt
gattcaccggaagcagcaaagaactacacctatgccagcaaagttatctccatcggaggg
gaacaaggttcaatggcgggtttggtggcttgggttgatctgtggaatggcatcctcatc
tgtgacttactccaggacagccaaattcttcaatacatcccattgccgtcgccgcgtgtg
cccacactgcgcagaggttcacctctgcatgttcgagacatcaatgtcgtcggaggctac
atcatgtacttcgagatgtgcctctacgttggactagacctagaggaaggttgggaggga
gctacatcgaggatgaaggtttctcgtacggagacagagtgggaggagggctgcaggatc
aaagtttgcagtgacccaacatcttctcgagtgccccctaatctgcaggaaggcactgta
ctcaaagaaccagtgctgaagggacggcacgcaggctttcctgctatcagcttgcacgat
gacgatgttgtttacatcatggacaaacacaaattcctggacaaaaaggcatcagtggta
gctgttgatatgaaaaaccagactgtaaaaggtgcagcagattttgtctctggtgtattc
ttcggtctcactcaagcctacattccaagtggaatttccagatatatgggtctttggtcc
tctaccagaagcgaagagaatgatgctgaaacaagcaagaacggaattgcaaaagggaag
caagcggttcctgaagagggtgaggcttggagaagagggcgccgatggcgttga
>TRINITY_DN18393_c0_g1::TRINITY_DN18393_c0_g1_i1::g.12345::m.12345
gaggcgtccacctcgggtctgctggcgccgccgccgcagccgcagcagcaggaagggcag
gggcaggaggcggagtcgtcgtccgggggcaggaggcgagggagcaaggtggcgccggag
cccaaggagctggaggagaggaccgccgcgctcccgccgatgaccgggcccggctcgccg
agcttccggcactactgccagaagaagacggctgccgtcgacaggatcgtggccgacgcc
gacaacagcgacggctccgtcacgatcaaagcgacggcgcgtcagctgagcaataggagc
gaaatctcggcgaccaagccacacaactccaacgaggtctcccaacctaaagagggaaac
agatggcttagatacagtggcttctcggtcgtcgcttctgcttgtcacaacttgttctgc
cggcaaagaagcaaaccttcgccgcctgctgctgccgcttcagctgcaagctctcaaccc
tga
>TRINITY_DN18401_c0_g1::TRINITY_DN18401_c0_g1_i1::g.12405::m.12405
tctgcccgtctctctccctctcggtctcggcctctccaagccttcttccacctccgttct
cctctctctctctctctctctctctccttctctccgcctctctctctctctccctctccg
cctgtcactgtctctctctctgcctctccgtctctctctgtctccatccctgtaaccgta
tctccctctctctcccctgtacgagtcgtcttctacctccgtcttctccatccaactccg
tctctccgtgactctccatctctctatggaccctctctctctctcccttcctctgtctct
ccccgtctggaaccgattgaaagtttgatttgtttttcgttatggatccagttgtag
>TRINITY_DN18414_c0_g1::TRINITY_DN18414_c0_g1_i1::g.12418::m.12418
atggcgaagatgctgtgtagacgaaagcagcaggcggcggcaacgacgagcaagcagcag
ggctcgacggcgtcgtcgccggtccgcgcccgcgccggcgccggcgacggggcagcgatg
ccgagagggtacgtgcccatgcggctcgttggcgacggcggcggcgaggacgaggagcat
gatgagactgtcctggtgccggtggcgctgctcaaggagccgcgcatggtggagctgctg
gagatggcggagcggcagtacgggtacggccagcccggcgtgctgcggatcccctgcgac
gcccggcgcttcgagcagctcatgggtctggcgtgcatggccaggtag
>TRINITY_DN18431_c0_g1::TRINITY_DN18431_c0_g1_i1::g.12426::m.12426
atggcccctgcttgcatcctgctcgaccgcaccgttgctttccgcagccatccccaagaa
acagaacccttcgatttaggagaaagagcagagcgcgtggtcggcgcggaaagagcgaag
gacctggtcggcgccaccaccgcggaattgccaaagctttcaagccgtgaggacatcgaa
gcatcaattgccgagtacctgctggccatgacgccagatctggagatcgtcaaacccccg
gagataagctacctcaccatgcagcgaccactctcatcagagccgatcccaaatcacgga
tggtccttgcgcgacggcgctgccgccgccgccgccgacaagaacttggtcgtcctcttc
cccggctcctaccgcccagcctactcgtacaaccgatggtacttgatcttggacctcgac
gccgacgcaccttcatcttcctccctctccgcgatccccggtatccgcttcgagtactct
gattgctacatgaccgccggctacggggtcgtcatcatgacacgcgaaggtggcgccttc
gtcttggctgagctgctcttcgacttctaccaccgccgcagaggtccttggctgggcatg
ctctgcctctggcagtcgtcgttatgctcgtgggtctacaagcacggcgagctccccgcc
gaggtgtcccgcacgtggaagactcacatgtccttccctgtccaaagcaggaacatgaac
ctcttctgctgggtcgatcttcgctgcggattgctactctgggatctgggacgacattgt
gaggtcgactcgtcggatgacttgttggacttgtcttttgttccgctgccccatggcagc
tccatcagtgatcaacacccccggtggtcgtcgaacccacaagaataccgcaacatgtct
tgcgttgacggcaccatcaagtttctcaacatggatggcttcgtggagcgtggcccaatc
tcgctcgttacctatgccctggacctggataagccaccccctagctggatggttgacacc
aagctgcttctagaagatctctggaaagataagacatttatgtccaaggatgtgccacgg
atcccgccattgtaccctatcctaagcacgctagaacatgatgtcgtctaccttgccatt
ccgggtgatgtggaagaagtggaaggttactggtttaggggagcgaagctcctgctttct
gttaacacgcgcaaaaacagggtcatctctgccacccagcaaaaacacccaagagcattg
gtgagatggcgctacatcctcgccgccagtgtttcccactcccagttgggctcaaagtat
caccaaggagcggtggaagcaattgggatgggggcaagcggaaaaaggatgaagtttgaa
tga
>TRINITY_DN18454_c0_g1::TRINITY_DN18454_c0_g1_i1::g.12404::m.12404
gacggcggcggcgcggccatcacggggctcctgctgctggacccttacttctgggggaag
aagccggtggccggggagacgacggacccggcgcggcggcgccagtacgaggcgacgtgg
tccttcatctgcggcgggcggtacggtatcgacgacccgctggtggacccgctgtcgatg
ccggcgtcgcagtggcggaagctggcgtgctcgcgcgtggccgtcacgtcgtcgggcctg
gacgacttccggccgcgcgggctggcgtacgtggcggcgctcaacggcagcgggtgggac
ggggagatcgagcagtacgagacgcccggcgagcggcacgtctacttcctggatcggccc
aaggacccggattccatcaaggagctggccttcgtcaccggattcctcacccgggagtag
>TRINITY_DN18481_c0_g1::TRINITY_DN18481_c0_g1_i1::g.12455::m.12455
aaagattggtattattcatatctttctctaattctttgttctaattgcattatgtctcta
attattatgttcttagtttgctctagttctatatttgatatagttctaattgataatgag
tttatgtataagtttgcaaagtgcttagctcttaacacgtgggagttaggtggtagatca
catatgggtgtggtgcttagatgttatttacctgcaaatgtatcctattggccgggtcat
gtggtagttcacgatggtgacagctttgttgattcttatatagtccaccctacattagta
ggacaggcagaatttgtattgcagagtaagtcttgctatgttttgatttactttagc
>TRINITY_DN18533_c0_g1::TRINITY_DN18533_c0_g1_i1::g.12498::m.12498
acggggtcagaccaagttgggccgagccgggtcaggcccgcccattccttccacgaacca
tctcgtgccgtgcgcgtgcggctgtttcttcccactttcccacccaccaccgccgcttct
ctccaacagacggaaccccaacccatcgccatggcgtcgcggatcctggcccgatccaag
gccctcaacctcgccgccgccctcacccgcgccgccgccgacgcagcgccgccgatcgcc
ggcgcccgcgcgctctcgtccctgccccgctacccgtccgccccgtcgccccatgcgctc
ggcaagtttctgggatatgaaccaacatctcacctcagtggagcacaagttttacctcgt
tggttttcctctctagcatccaatggatcccagatgcagaagtcacagatctctgagaca
tacaagtcaagtgaggaagccacaccaaaggttatggccttcagcccgctagaagcagct
atcgctaaacctagaagtagtcccctgacaagtgagagttctaaagtaaggcgatcagag
atggcaagcaaaatcaccttttacatgatcccagctatgcttcttgtctccaagaacagc
ataagtacctctcttatggtcggcgcggtgttccatcaagtatacatgttccacaaggag
attcttctggactacgtgcaccatgatatcaccagaaagtgggctttgatatacttgaag
ctgcttttgctggtgatggcgaaggacaccatcatgtactttaatctgttttaa
>TRINITY_DN18559_c0_g1::TRINITY_DN18559_c0_g1_i1::g.12506::m.12506
atgcccaagccccactacgccgcttcctcacctccgcatccgccgcctcagcagccgccg
ctcctcccgcttgcgctcgtcccgccgcggcagtgcccgcttgccgcggccctgctggcg
ctgctctcgctgctgctcgccaccgcgctctggctcctcctcgtgctctccccgtcccag
ggggcgccccccaccgccgcatccgagcactcggcgctgtcggatgcgcgcgccgcggct
gccgcggccgcgggccccggcgctgcctcgcctctctcgctcggccacatcgtcttcggc
atcgccgggtcggcgcatctctggccgcgccgccgcgagtacgtc
>TRINITY_DN18565_c0_g1::TRINITY_DN18565_c0_g1_i1::g.12510::m.12510
atgaagcctgtgagtctctgtgcattgaactctagattgggcacgtatagattagacctg
gaatatgaagagggccaaaatgttgttttctctgtgattggggatagttcagttcatctg
gcaggatactacaagatctctgatgaagcatcccttggttctggtcatcgtccagggtac
aaagaagatgtgctgggaataaaggaactaaaattgggagactgcaatgctgaaatggca
tctgacgggaagaaggttaaagtgaaatatattggaatgctgaagactggggaagttgtt
gattcttctgaaggtcgccctgccatttgcaagttcacactcggtgttgaccaattaatt
gctggatggcaccaagggattcagggcatgcgtgttggtgggaaaaggaggctgaccatt
cctcctgctctggcgtataaggacaaagcacaaaatgagatgataccagctaactcatgg
cttgtttatgacattgagttacttagagtgtcggaacctcgtgaagagaaacctaaaaag
aagtctcgttcagtgaatcatcactag
>TRINITY_DN18565_c0_g1::TRINITY_DN18565_c0_g1_i2::g.12511::m.12511
atggccttctgggctgtggaggtgaagcctggcaagccgtacgtccacgagtccttccac
ggaggtcgcctccgcatcacccaggctacattaggtaaccttgagagtgttggatggagc
accataacatgcagtgttggtggcatgaagcctgtgagtctctgtgcattgaactctaga
ttgggcacgtatagattagacctggaatatgaagagggccaaaatgttgttttctctgtg
attggggatagttcagttcatctggcaggatactacaagatctctgatgaagcatccctt
ggttctggtcatcgtccagggtacaaagaagatgtgctgggaataaaggaactaaaattg
ggagactgcaatgctgaaatggcatctgacgggaagaaggttaaagtgaaatatattgga
atgctgaagactggggaagttgttgattcttctgaaggtcgccctgccatttgcaagttc
acactcggtgttgaccaattaattgctggatggcaccaagggattcagggttataagcat
ctttactaa
>TRINITY_DN18565_c0_g1::TRINITY_DN18565_c0_g1_i3::g.12512::m.12512
atggccttctgggctgtggaggtgaagcctggcaagccgtacgtccacgagtccttccac
ggaggtcgcctccgcatcacccaggctacattaggtaaccttgagagtgttggatggagc
accataacatgcagtgttggtggcatgaagcctgtgagtctctgtgcattgaactctaga
ttgggcacgtatagattagacctggaatatgaagagggccaaaatgttgttttctctgtg
attggggatagttcagttcatctggcaggatactacaagatctctgatgaagcatccctt
ggttctggtcatcgtccagggtacaaagaagatgtgctgggaataaaggaactaaaattg
ggagactgcaatgctgaaatggcatctgacgggaagaaggttaaagtgaaatatattgga
atgctgaagactggggaagttgttgattcttctgaaggtcgccctgccatttgcaagttc
acactcggtgttgaccaattaattgctggatggcaccaagggattcagggcatgcgtgtt
ggtgggaaaaggaggctgaccattcctcctgctctggcgtataaggacaaagcacaaaat
gagatgataccagctaactcatggcttgtttatgacattgagttacttagagtgtcggaa
cctcgtgaagagaaacctaaaaagaagtctcgttcagtgaatcatcactag
>TRINITY_DN18585_c0_g1::TRINITY_DN18585_c0_g1_i1::g.12513::m.12513
cccgacggcgagcgcgtcgggtaccaccggtgccggggcagcgggaacggggactcaccg
ctgctgctggagagcatcaagagcccggcgccggacacgttctcgctcttcaggatcgac
gggtcgttcccctcgttctcgcacgacggcaagaggatcgccttcgtcgggctgccgggg
ctgttcgtggtcaactccgacggctccggcggccgccggcgggtcttctcgggcaacgcg
ttccccacgacatgggattggaagaggaaaggtgtcatctacaccagcgtcgggccagac
ttcgcgagcgagagcaccgaggtggacgttgtcgccgtgtcccttggcgacgacgacgac
cccaaagtctcgatcaagaagctcaccgtgggcggcgagaacaacgcgttcccgtccccc
tcgccggacggcaagtgggtggtgttccggtccggaaggtccgggcacaagaacctctac
atcatggacgcggaggacggcgaggccagtggcatccgccgcctcaccgagggtccctgg
tccgacaccatgtgcaactggtcccccgat
>TRINITY_DN18600_c0_g1::TRINITY_DN18600_c0_g1_i1::g.12534::m.12534
atggcgaacgagacgccctccatccaagcggtcgtcgccgccgccaacggtgggtctact
ccttcgccggaagaggataggatggcgcgtcgtttggggccggaagccaaggatgagatg
gagatggtggcgcttgacgcagcagcgggaaaggcatcgtgggcagaagaagaggaagat
gactactacctcggcgaggctaatgacaacgaagccgacgctagagagtttagggatacc
tggaacaggatattttctgacgtcaatggttgcttcgaagacaccacaaagatccctaac
aagcgttacacgttcaagaagcctaaatggccgcaatgggctagcgaaccgactacgctg
cagatcttttcagtcaaagtcgcaaggataaggggcagcttacggtggcccctccatgtg
tttgggatggttgccatacgagactgtgctgatcaaaatcgcaatatgatctttgatcgc
tcgagagataactgccaaattcttacacaagaggttccatatttgaaactgacgggtcct
tcgcgtgctgttatgttgtccgaccctgcaacctttgaggttaatctgaaagttaagggc
actactgaatcggatgatgaatgcttgagttttctagccgtaagttacatcaactatgag
ggtgttcactcgtaccaccttacaagggagtaccatagcaggcttagcacactggagttt
gcacttggctctatgtctttttcggtcgaggcaacaattgctttgcgaatcaccagtggg
gactggccaagtggtttccgtgcaaagtttactgctagtaccaccagcataagttgtgca
aaagtcatcttgcttgattctggcgacgataaagtgtctgttgttggtcatggaagaaat
atcacgctttcacgttctgttgtatcagttgaatattttgcggagcagctcgaggtttgt
gcaaaggcattgcaaggtgatcacgttgttgctggtagacacatgtttttcaaggctcgg
aaagatggtgtgagcgatggcactctgcgtcttggcttctgcacattgggtgttactatc
tattggtcgcttattggatactaa
>TRINITY_DN18602_c0_g1::TRINITY_DN18602_c0_g1_i1::g.12532::m.12532
ttcttcttcttctccatcatggcgctgcttgttactaagaagggcaccgccggtgctgtg
ttcctagcggcggctgtcatggccatcctcctcctcttcctcctctatggtgcatcctac
atggtgagcccgccaccacatgcagcaagccgacggcaatactacggccatgctgaatac
taccgaacttacctcgtcatcctccggaagccaccaaacgccgacgccatggacgaagat
gcgcaccgccgttggcacgagtctttcctgccgaccaccgtgattggctactccggcgag
ccacgcctcctggactcctactacaggtacgtcaggtacgggatctacgccttctccgcg
aggctgaccttcgccgagatcgaggatgtggccaagaagccaggcgtcctgggctcgcgg
cattgccctcaaaaaggggttactacgcagtgcacaatgtgccaggctgacgactgggat
tgtggtgcccttgttgtttccaagccagctgctactgctagtcagaaatag
>TRINITY_DN18684_c0_g1::TRINITY_DN18684_c0_g1_i1::g.12567::m.12567
tttttctatcgctccgccgtcgccgtaagtctgtctatggccgcagccactgccaccgtc
accttctcgccgtctcccccatccttcttgaactcccagctccgtcgtagccaccggcct
gcctctaccacgacgatagcttttttcgcacgccgtttctgcggtgtaaaacctagcccc
aaccgctcccgaggcaagtccgccccggttgccccccccgaccatggattcggcgcactc
gaagcggagctctggcgcctccgccgcctcgtggagctgcagatccaccgcttcggcacc
gaggccgacgccgcgtaccgcgacctacgctcggcggtgcgcgaggtcagcggggaccgc
gtggtcctaaccttccgccgctcgtcgctgcgctactttgccggagcgctcctcttcttg
ctcgcctgcgccgtcgcggcgcgagtgctactggggatcgtcttacgg
>TRINITY_DN18746_c0_g1::TRINITY_DN18746_c0_g1_i1::g.12609::m.12609
ctgaccgcaaaaaagaaaaaaaaagcgaaaaaaagaaaagaaaagaaagagcgcgccacc
taccaacaaggaagaggaaagggcgaggaggaagaagcggaggagagagaaaccctaatc
gaaatgggcaagcttctctgcgacccttccgccgccgccgtcgccgaggccctgccgccg
tccccagccccggctccgccgccgccgctcctcgcctggtccgccccgtcccccgagcct
tccacctcgcccacgggctgggacgcggtgtgggcgctcgaggaccagcagcgccgccgc
ctccaccggatctgggagcgcggcgtcgcgtggaagccctcgtcgccgggcgccggcgag
gctctggctgcgccggcgccggcgccggccgtggtcttccgcctcgaccacggcggggag
gtcgacgccgat
>TRINITY_DN18770_c0_g1::TRINITY_DN18770_c0_g1_i1::g.12625::m.12625
atgacttatctgctcaagagcaggagtgaaccaacgcagctgttaccggcgtcttcagaa
gaacagcagagaaagataaatgaggtccgggaactccttggcgatctgccgacagagatg
ccgaacttcctttcggatgccactatccgccggttcctccgagcaagaaactggagtacg
acgaaagctactaagagtctcaaagaaactaccagttggagacgtcactacaagccagag
aaaattcgttgggaaagcattgccgacagtgagaatgaggctaagagagcgtacataccg
gactaccttgacaagaacggaagaatggtcttcgtaacacttccagcaataaagataata
aaacgcttcctagagccacgaatgaacgaaaaagtgaaatttatttacagcaacaattca
gagagccagaagataatgggtgacatgtttgacctcgacaaactagagtatatatttgga
ggaagaaacacagctgagtttgacatcaacatgtatgcagagagaatgaaacgacgagat
cgcgtacgaggatcttggacacaggacaatggcgaggcctcctcgaataatactaagctg
gatgaagattga
>TRINITY_DN18770_c0_g1::TRINITY_DN18770_c0_g1_i2::g.12626::m.12626
atgacttatctgctcaagagcaggagtgaaccaacgcagctgttaccggcgtcttcagaa
gaacagcagagaaagataaatgaggtccgggaactccttggcgatctgccgacagagatg
ccgaacttcctttcggatgccactatccgccggttcctccgagcaagaaactggagtacg
acgaaagctactaagagtctcaaagaaactaccagttggagacgtcactacaagccagag
aaaattcgttgggaaagcattgccgacagtgagaatgaggctaagagagcgtacataccg
gactaccttgacaagaacggaagaatggtcttcgtaacacttccagcaataaagataata
aaacgcttcctagagccacgaatgaacgaaaaagtgaaatttatttacagcaacaattca
gagagccagaagataatggagagaatgaaacgacgagatcgcgtacgaggatcttggaca
caggacaatggcgaggcctcctcgaataatactaagctggatgaagattga
>TRINITY_DN18770_c0_g1::TRINITY_DN18770_c0_g1_i3::g.12627::m.12627
atgacttatctgctcaagagcaggagtgaaccaacgcagctgttaccggcgtcttcagaa
gaacagcagagaaagataaatgaggtccgggaactccttggcgatctgccgacagagatg
ccgaacttcctttcggatgccactatccgccggttcctccgagcaagaaactggagtacg
acgaaagctactaagagtctcaaagaaactaccagttggagacgtcactacaagccagag
aaaattcgttgggaaagcattgccgacagtgagaatgaggctaagagagcgtacataccg
gactaccttgacaagaacggaagaatggtcttcgtaacacttccagcaataaagaccaaa
acttcagagaaggatcatctaaagtatctagtgtataacctggaaaacctgctcatgtat
tctgaagatgcagaagaagagtgtattgtttggatctctgacttccaaggctgggcaata
tcaagtacaccattttcgttgacccgacaatcattacacataattcaacaatactatcca
ggattgatagcagtcgctattctaaccaacccaccaaaattttttgaatccttttggaag
ataataaaacgcttcctagagccacgaatgaacgaaaaagtgaaatttatttacagcaac
aattcagagagccagaagataatgggtgacatgtttgacctcgacaaactagagtatata
tttggaggaagaaacacagctgagtttgacatcaacatgtatgcagagagaatgaaacga
cgagatcgcgtacgaggatcttggacacaggacaatggcgaggcctcctcgaataatact
aagctggatgaagattga
>TRINITY_DN18808_c0_g1::TRINITY_DN18808_c0_g1_i1::g.12664::m.12664
gtctctctccaccagcggactggaccaagaccagaccccactcaggcactcacgcaggcc
gcagctttccccatccctagccccccagcaacctctccgccttccgccatcaccgccgac
gccatggcctcctctccccgccacctcttcctcctccttcccctgcgcctcctcttgctc
atcccgctgctcgccgcggccaaacccgtcctcgaggatggttacacggtgaccactttc
gccaacttcaacccgctcccggcctctgggccgcacccctacgcgatcctcccgcggccc
cgcgccggggacctcctcctcctcgactccgccggatccgcgctctacaccctctccctc
tcctcctcccccggcgagccgcgcaggctagcggggggcaagcggcgctccgggttcgac
gacggcgacgccgccttcgaccgcccgcgcagcgtcgccgtcgatgccgccgacaacgtc
tacgtcgccgaccaacgccacggcgccgttcgcaaggtcgcgccctccggttatactact
acaattgccggaggtctctcatcaggacctggtcacagggatggactggcacagaatgct
actttctcggcagattttgagcttgtttatgtccccaaaatttgtgccctgttagtagct
gacagaggaaatcgaatggttagacaaatcaatctaaagccagaagattgtgcacatgaa
aaacagtcaggcttgggaactacatcagtgtcggtcattgcaatattgtgtgcattgctc
ggtttaattatcgggttcttagttcgtcatttttatcctgtcaatgcaggaagtctccat
caaccactttttcatcaggatacagaagcaattcctgaggacacagaggaaggcaactct
gatcagcttctgcgacataaaaagcgcagttgctag
>TRINITY_DN18808_c0_g1::TRINITY_DN18808_c0_g1_i1::g.12665::m.12665
atgcaggaagtctccatcaaccactttttcatcaggatacagaagcaattcctgaggaca
cagaggaaggcaactctgatcagcttctgcgacataaaaagcgcagttgctagctccgcg
gcctacactctcctgcttagactgatcagatttggttgtggctatataactgtggtgttc
cctagtgttaggttacagcaagaagttccccttaggccttgtcgtcgtcgtcctgtgtta
cgcaagactagcactgctcctaacattggtcttaacaacaaagctccccttcctcctact
gggctactggaggatctaataagctttgctggagatgctggtgataacgagggtagtggt
aatgccaatagtcaggagggtaaggtgtcatcctatgagggtgacttgatggggcttctc
tacaccccacctgacagcgttaagaaaattgatcacatgatcgagaccaacctatctggc
ttttcgagccatgtgaatcgttgtagattaactgttagtggttgtagtgtaagcaggagg
gtgcatggagactag
>TRINITY_DN18814_c0_g1::TRINITY_DN18814_c0_g1_i1::g.12637::m.12637
atggccacggctatgatggctgcatccaccacctcgtgctctccgcgccgtgctgcgccg
gtcctgaagccggtggcctcctcctcctcctcctccagcagcagctcggcgcggccgcgg
cggcccttggcgcagcagctcccgcggctgctggcgacggcggcggcggcggtggctgca
gcgccgctcccggtgctggcggagcagatggagaaggcccagctgttcgacttcaacctg
acgctcccggcgatcgcgaccgagttcctgctgctcatggtggcgctggacaagctctac
ttcacgcccctgggcaagttcatggacgagcgggacgccaagatccgcggcgagctcggc
gacgtcaaggacgcctccgaggaggtgaagcagctggaggaccaggcggccgccatcatg
aaggcggcgcgcgccgagatcgcggcggcgctcaacaagatgaagaaggagaccaccgcg
gagctggagggcaagctggaggagggccgcagccgcgtggaggccgagctcgtcgaggcg
ctcgccaacctcgaggcgcagaaggaggaggccgtcaaggcgctcgacgcgcagatcgcc
tcgctcagcgacgagatcgtcaagaaggtgctcccatccgcgtga
>TRINITY_DN18861_c0_g1::TRINITY_DN18861_c0_g1_i1::g.12653::m.12653
tcgcgtctcgcgcacgcagccgccgagcatatcactcgcctcctcgcccgtctcctctcg
ctctcgcccacgcgcacccgattcccccgcttgcctttccccacctatcgcggcgctcgc
cagcctagggtttcgcccccttcgctcgccgatccgccaccgccggccatgtcgaagcaa
ggagggaaggccaagccgctgaaggcgcccaaggtcgacaagaaggagtacgacgagagt
gatcttgcttatttgcagaagaagaaagatgaggaaaaggcactgaaggagctgaaggcc
aaggcacagaagggcgcaattggaggctcgggtctcaagaaaagtggaaagaaatga
>TRINITY_DN18865_c0_g1::TRINITY_DN18865_c0_g1_i1::g.12693::m.12693
gtgacgatctccgggccgttcgacgccgacatggtcggcaacaagctctgctgcaaggcc
ggccgggtcatcaaggagatggacgtcaagggcaaggggaaggacgccggcaaggccaaa
gacggcggcggggataaggccaaggacgccgccaaaccggcgggcgagaaggacgccggc
aaggccaaggaaggcggcgccaaggcggagaagaaggaggagaaggccgagaagaaggaa
ggaggcaagggcgacaagcaggaggcgaagccagacaaggccgagaagaaggaggggggc
aaggacgggaaggcggaggcgaagaaggtgaagttcgacctcgacggcggtgcccccgcg
ccggcgtcggacgcgaagcccggcaaggcgatggtgatgccgcccggcatgaccaaggcc
gacctcggcccgctgctggagaagatgatggcggccaaggccgggtccgacccgccgcgc
ggcgagccg
>TRINITY_DN18871_c0_g1::TRINITY_DN18871_c0_g1_i1::g.12698::m.12698
atgggcaagtccggcgcaaaaaagaagaagccggccgccgccgccgccgcggcggcgaaa
ccgccgcccgcctcggctgagcagaaggcgacgccgccgccttcgtcctctttacccgcg
gcgaacggcggcgcgtcgcctcaccaggcggtggacgccggcgtcctcttgcgccgcgcg
cacgagctcaaggaggaaggcaaccgcctgttccagtcgcgcgactacgccggggcgctg
cgccagtacgagctggcgctccgcctcgccccgcgcggccacccggaccgcgccgtcttc
cacagcaaccgcgccgcctgcctcctccagctccgccccgtggaccacgaggccgtcgcc
caggagtgctccctcgcgctc
>TRINITY_DN18963_c0_g1::TRINITY_DN18963_c0_g1_i1::g.12810::m.12810
tttatgcatgagatggctgaagatggaactggtaatgaatctacaatggaaatcagattt
gaaattccgcgcaacagagaggatgatatggctgatgatgacgaggacactgatgatgat
atgtctgcagaggatggtgaggaggttgatgaagatgatgaagatgaagatgaggagaat
aacaatttggaggaagatgatgcccatcagatgtctcatcctgacacagatcaggaagac
cgtgaaatggatgaagaagaatttgatgaggatttgctagaagatgatgatgaagatgag
gacgaggaaggagtcatccttcgcctg
>TRINITY_DN18966_c0_g1::TRINITY_DN18966_c0_g1_i1::g.12811::m.12811
atggtggtacggatccgtctggcgcggttcgggtgccggaaccggcccttctaccgggtg
atggccgccgacagccgctccccgcgcgacggcaagcacctcgaagtcctcggctactac
aacccgctcccagggaaggatggaggcaagaggatgggcctgaaattcgaccgggtgaag
tattggctgtcagttggggcacagccatcagatcctgtgcagagtattctctttcgtgcc
ggacttctgccaccacctccaatgctagctatggcacggaagggtgggccacgcgatagg
cgccccattcatccaatgactgggcgccccttggatctcgagggcgtcacaattgtcgat
gactccaatgctcctgaaggcgacgctgaagagcctacagatgaggtggcttcataa
>TRINITY_DN18974_c0_g1::TRINITY_DN18974_c0_g1_i1::g.12820::m.12820
cttgtaccgttggttgctcgtgcacttgctggcctgctcgcctctcacgttgttctaatg
cgccggcggctaaaaaaaatgagcaggaacgcgcgtcaagtcggaaaaattgaaagcagc
aggtccagaacagtgccgtgcaaaaataagcgagcaacatgcaaaaacactcagcagcag
gcaatactcaagcctcccggcaccaaccatctgagccatgaaagtttctcgtatgaattg
caccagtcactctgtttaataggggtagacagggaaaactccaccttaattaattgctct
ttggtttgctaa
>TRINITY_DN19007_c0_g1::TRINITY_DN19007_c0_g1_i1::g.12834::m.12834
atggcggcggcagcaccttggtcaggaagcaacacagctacgacgacgacgaccagccgg
ttcgcggctgcgtgcggcgcgctgagccagtacgtcaaggcggcggaggccgagaggacg
acgcgcacgcggccgccggcggcggtgcggcccctgcccctcatgccgggcgccgacgtt
gaccaggaccatgatgaacagccggaaacggcggcggcgcagctaaccatcgtgtacggc
gggcgggcgctggtgctcgacgatgtcacggcggacaaggcggcggacctgctgcggctc
gccgcggcggcgcggggaggcacggaacagctgcctctctcctcggtcgccgacctacta
ctacccgtggccaggaaggcgtcgttgcagcggttcatagagaagcgcaaggacagggtc
gccgccgtaccgccggcccggtga
>TRINITY_DN19047_c0_g1::TRINITY_DN19047_c0_g1_i1::g.12902::m.12902
atggagagattctactacgtcgccgtggtcacctccgtgctcctcgtcttgctccaccac
ttcttgacgaggcgcggcaagaagcagcaacggctgccacctggcccgcggttcgcgttc
cccatcctcggccacctccccttgctcaagaagccgctccagacctcgctcgccgacctc
gtgtcgcgccacgggccggttgtccacctgcgattcggcggccgccacgccgtcgtcatc
ggctcggctgcgctggccaaggagtgcttctccggagagctcgacgtcgcgatcgccaac
cgcccgcacttcccgtccgcgcgtgaggctagcttcgactactcggtgctcaccgtcgtc
aactacggcgcgctctggcgcaccatgcgccgcgtcgccactgtgcacctcctctcggcg
caccgcgtcaacatcatgtccgacaccgtaatcgctcgcgagctgcgcgccatggtgcgc
cgtcttgcccgcgcatccgcctccgcgccgggcgccgccgccagggtcgagctgaagcgc
aggctgttcgacctctcccacagcgtcctcatggagatcatggcgcagaccaggaacacc
tactccgacgacgcggacgaggatatgtccaaggaggcgcgggagatgaaggacatcatc
gaggagatcatcccgctcgttggtgtggccaacctgtgggactacatgcccctgctgcgg
tggctcgatgtgtatggcgccaagaggaagctcgcggacgtggttaagcgaaggaaccag
ttcttcgacaagatgatcgatgcagagaggcagaagctgaagcagctggaacgcaagaaa
ggcgaagccgatgccggcgattctgacgagaagatgggcatgatcggtgtcatgctgtca
ctgcagaaaacagagcctgatgtctacacggaccactttatcaacgctctcgtgccaaat
ctgctcggcgccggcacggagacgacctcaacgaccatggaatgggcaatgtcgctcctg
cttaaccacccagatgtgctgaaaaaggcgcaagaagaaatcgactccaatgtcggagag
ggtcgtcttctcgacaagaacgaccttccccgtctgccgtacctccactgcatcatcagc
gagacgcttcgcctctacccggccgcaccgatgctactgccgcacgaggcgtccaccgac
tgcaagatccacgggtacgacgtcccggcagggtcgatggtccttgtcaacgcgtacgcc
attcacagggatccggcgacatgggaggacccggaggagttcaggccggagaggttcgag
cacggcagagcagaggggaagtttatgatgccatttgggatggggaggcgcaggtgcccc
ggtgagaatctcgcgatgcgaaccatggggctggtcctgggggcgctgctccaatgcttc
gactggaccaggattggggatgcagaagttgacatggcaacagccactggcaccatcatg
tctaaggctgtcccactggaagctctgtgcaagccacgagcgaacatgtctgctgttctt
cagaaaatctag
>TRINITY_DN19063_c0_g1::TRINITY_DN19063_c0_g1_i1::g.12904::m.12904
tatagtaaccactctcaccgccggagtatgtcgccgccgggagaggagggcaggaggcag
gggagcgtcaagacggagccggaggacgatcccttgatcacgctcaaggtgcttgaccag
gaaggtcgcagggccttccacaccatgaggatgagcgacaaagtgcagggcgtcatggat
gcctactacaagaaggcggccggcgaggtgacctacggcaccgggaccttcatgttcgat
ggctccgtccggctgcggggctgcaacacgccggcggagctcgatctcaatgatggtgat
gagatcgagttcttcccggtcatgattggcggcggatgggtcgccatcggtgcgtga
>TRINITY_DN19065_c0_g1::TRINITY_DN19065_c0_g1_i1::g.12910::m.12910
aacctaaaaaaaaaaaaaaaaggggcatcatgcgttcacactcacaccacggttgatgag
catggattttgttgtacgtacgcagggatcatgtttggcgccatggtgatgggcctgacc
tgcctggcgtaccaatttctgaagcgccgatccgcgtacatccgtacgaagcgcagcacg
aagcggttcctgtccgaggcctcctgcgcggtgcccctgtactcgtaccgcgagatcgag
cgcgccaccggcggcttctccgaggagaagcggctgggcacgggcgcctacggcaccgtg
tacgcggggcggctg
>TRINITY_DN19079_c0_g1::TRINITY_DN19079_c0_g1_i1::g.12911::m.12911
atgcgaggccctaacgccgccgctagcacggcaagcaaaggcggcgccatggccgccatc
aagcaaggcctgctcaggaacctgctcctgggcctccgggcgtgctccttcgacgccgcc
atgagcctccaggagcggaagcgcgccgtcaagtgctccgccgacgtcgccatggcagcg
gccgccgccaccggcagcgggcgcgcgaggtggcccaaggccatcttggccgccgccgcc
gcggcgtccagctccagccaccacagccccggcggcggcacgtgcaaggtgtggaagacc
gcgtgctgcaggaggcgcgtaatgaggaggcgcgtcgacgcgaagaggaggatcctcagg
ggcgccgcctacgcagctgcttctggtgccgctgccgcggcgagctgcgacgacgacgtc
gcgaggaggctggtgcggaggaggacaatggcgctccggaaggtgatacccggagggaac
gccgccgccatgatggacgacgccgcgctgctccgcgaaaccatggactacgtcgtccat
cttcgcgcccaggtcgacgtgctccgccgcgtctcggcagccgtgcagagatccgccttc
ccccgggatccttctcaagacatgggagaatcataa
>TRINITY_DN19112_c0_g1::TRINITY_DN19112_c0_g1_i1::g.12967::m.12967
ccttcgttcttgtgtcttcttcctcgactcgaaaacacacagacacaggcactccgaaca
gtacgcagtcagaggcaggtggcggcggaggcaggatcaggttcctcgcggccggcgtta
agtagggcggccgccttacctcgtactactggtaggtcctccacggagccgctggaagga
ggctttgcggcgatggaccgggtcggcggcggcgagaagcagctggaggattgcacagtg
gccaatgctctaggaacttggttcttctcagttgcgggtgctcttgttgctattcctgtg
ggcataaagaggaaatccttagctccactggtcttctttggaaccacaggaaccatgctg
gacattatcacgggcattagccagtgtgagcgagagcatgctgagcggcaaatgaagctt
ttggaagcccagaaactttcgaccgatgcttcagctgggggtgaaagctctgattccttt
ggcagtgctgataagtga
>TRINITY_DN19145_c0_g1::TRINITY_DN19145_c0_g1_i1::g.12977::m.12977
ccggcggtggtgggatcgggggtccgcgacggcgacggtggcggccggggccgggcccgg
cgacggcgcgggcggcgagagctgccgcgagggcatcggggtgggggtttaggggccagg
gggccggagaggcgcagcaggcggggcgaggaaaagacaagccgacggggggacggggag
caccgcaaagcgcagcagcggagcgaggcgaaaagtgcgttggctttccaccatttcctt
ctcagatgcgtgcgtgcttccactccgtcgccgctcggcctctgctgcggcttcgagagc
ggatga
>TRINITY_DN19178_c0_g1::TRINITY_DN19178_c0_g1_i1::g.13005::m.13005
tttatatgctccgccggccgcgtctcttccctcccaatcccgcgtttcaaaaaaaggaaa
gcaaatttcttcttccctcgaaaaatcaatctactcgcaatggagagcgtagagacgaag
gcggcggcggcggcggcggctggagctaagggcggcggaggagggtacggctgctgcggg
tgggagacgccgaagcgggaggagtgccgcatcccggcgacgctgccctgtcccgcggcg
ccgaggaaggccgtgccggacttcgggaagcggcgcagcccgcccaagaacggctacttc
cagccgccggacctggaggcgctcttcgcgctcgcgccgcgccgccaggcctcctcctgc
gcgtga
>TRINITY_DN19183_c0_g1::TRINITY_DN19183_c0_g1_i1::g.13007::m.13007
acaagagcaggcggccaacccaacgccaacgcggtccagccaagtccaacccaccccacc
tcaccccaccaaccgagtcggtcgccgacgcgtcgccaacggaaacttctcaaagcgccg
acgggttccaccgcgcccgtaatttcaagggaaaccgtccccaccgccgcagcggccgcc
tcctcacggaccccgaaggccgcggtgcctcccgccccgcccctcgccggcgaccatcgg
ccgccggcgacgcccggcatgccgccctcccgcctcgtccacctcatcctcctcgccacg
ctctcgctcctcctcgcgcaaaccctagccacctcttcccccacgcccgccgccgcgtcg
gcggcggagtccggcgacccctgcgcggccgccgtcgcggacggggacggagacgtcccg
ctgtgcccggtgcggtgcttccgcccggacccggtctgcggcgccgacggggtcacgtac
tggtgcggctgccccgaggcgacctgcgcgggggcccgcgtggcgcgccgcggctactgc
gaggtcggcgccggctccgcgcccgtctcgggccaggcgctgctgctcgtccacatcgtc
tggctcttcgtgctcggcgccgccgtcctcctcggcttcctctga
>TRINITY_DN19183_c0_g1::TRINITY_DN19183_c0_g1_i1::g.13008::m.13008
atggttacggggagggggaatacacctgcgggaaagggagggaagatggcgcgcgcatca
gaggaagccgaggaggacggcggcgccgagcacgaagagccagacgatgtggacgagcag
cagcgcctggcccgagacgggcgcggagccggcgccgacctcgcagtagccgcggcgcgc
cacgcgggcccccgcgcaggtcgcctcggggcagccgcaccagtacgtgaccccgtcggc
gccgcagaccgggtccgggcggaagcaccgcaccgggcacagcgggacgtctccgtcccc
gtccgcgacggcggccgcgcaggggtcgccggactccgccgccgacgcggcggcgggcgt
gggggaagaggtggctag
>TRINITY_DN19252_c0_g1::TRINITY_DN19252_c0_g1_i1::g.13064::m.13064
atggctctctcctccctcttcatcaccctccccgtccccaaggtcccttcctccaactcc
cgccgcttgctcaccgcccgggcgtcctccgccgccgctcccgccgcctctgcttccttt
gacctgcgccgctactggacctctctgatcgccgatgtggagtccgaactcgacgccgcg
atgcccatgcagcctccggagagcatccactccgccatgcgctacgcggtgctcccgggc
gccggcaaggagggcgccgccaagcgggcgccccccgtcctgtgcgtcgccgcgtgcgag
ctcctcggg
>TRINITY_DN19259_c0_g1::TRINITY_DN19259_c0_g1_i1::g.13034::m.13034
atgtcggcgacgatccgttccggggagctcctcgcgtgccccgtcgcgctgaggcgggcg
ccgcccgtggcggtgtcggtggtgtcggtgcggacgagggcgagggcggtggcggtggcg
gtgcgggcggaggcgacggccgagggggtagggaaaggggggaagaaggcggcggcggcg
gggaagaagaggccggcgagtgggatcaccaagccgaagcccatctctccggagctgcgg
gagttcgtcggcggcgcgccggagctgccccggaccgaggccatcaagctggtctgggcg
cacatcaagggcaacaacctccaggatccaaatgacaagaagataataatctgtgacgac
aaactgaagaagatatttggaggacgtgaccgtgttgggtttcttgaaatctctgggctg
ctcaacccccacttccagaaatga
>TRINITY_DN19271_c0_g1::TRINITY_DN19271_c0_g1_i1::g.13070::m.13070
ctctctctgcgtgtgtgtccattggctgacgccgcgaccgcccccaatccacctgcccct
cttcggagatctcaccgccgccgtcgacctccgtcgtctccccctcctactcagcgtccg
gcttacccgatggcgcggctgcactggctcgaggccgtcctgccgctgggaatcatcggc
ggcatgctctgcatcatgggcaacgcccagtatttcatccacaaggccgcgcacggcagg
ccgaagcacatcgggaacgatatgtgggacgtcgccatggagcgccgcgacaagaagctc
atggagcagtcctccggcaactag
>TRINITY_DN19277_c0_g1::TRINITY_DN19277_c0_g1_i1::g.13022::m.13022
ctgcggcggcgcctccgccggaagctggccgtggcggccggcgcgcagcccgcggccgac
ctgcggaggctgtcgtaccaccagctgcgccgcgccacgggtggcttcgcggcggggagc
aagctggggcagggcggcttcggcccggtcttccgcggcgcgcttccccggtcgggccag
cccgtcgccgtcaaggtcatggacgccgcgggctccctccagggcgagcgcgagttccac
aacgagctctccctggcctcccacctcctcggctgcgccgccacggcggcccacggggga
ggcggagggggagggggacccgggcccgacccaccccacatcctgctcccgttcgcctat
tccctctccacgcagccacgccgctgccggatgatgctcgtttacgacctcatgcccaac
gggtcgctgcaggacgcgctgctcgggaagaggtgccccgagctggtgtccggctggcca
cgccgcctcgccgtcgcccgcgacgtcgccgccgcgctccactaccttcattccgtcgtg
cagccgcccgtgatccacggggacgtcaagcccagcaatgtgttgctggacaaagacctc
cgtgcccgcctctcagatttcggactcgcacggatcaggtctgaagaggagggtgagttg
gagagtggtgccattggggccgatgcagacgggaacgccaatcccggtggtggatgtgat
gaggatatgtcggtggccggtgagagcaccactgctgtcgtggttaatggggaagacaat
gctgccaagtccccagaggatgatgatgcgctcactgcagcatctcctgcagaggccgtg
tccacttccggatgtgacaagactagtgttgctagtggatgtaatgcccgaagctgcaat
gggggaggtgcaggaggatcagcaactgggagtgactggtggtggcgtcaggataatagt
ggtggtggtggtggtggtggtggcggcggcggcggtggtgttaaggactatgtgatggaa
tgg
>TRINITY_DN19280_c0_g1::TRINITY_DN19280_c0_g1_i3::g.13073::m.13073
atgaatacaggaggcaaccacatttacttagatgcaacaacagcaagttctacaaaaatc
tataagatgaaatttgtgacctcgagagattcgccaaacatcaatgctcgcagggaagga
ttgaactttgaaggaaataagaaattaacaaacataattaccgtaaggattaaaatagct
atacctgtcacaatccatagcttggctgcaactgcaagcgatgctcgtgatgaacagcta
ccagaaaaaataataataagagcagcgcacagagtgccggtcgccttggcagcttggccg
gctggttgctgctgcgccatggccggcgcccacgtgcgggtattcctcttcttgctgcag
caaatgatgccggctaacggccacccaggtcttcatagcctgtag
>TRINITY_DN19292_c0_g1::TRINITY_DN19292_c0_g1_i1::g.13067::m.13067
atgtataatgggagaatccagcgagcagatgtggcacaagggctgcaacagcaggagatt
gacgatgggggtagaggagcaggatgtatacgaaaggaacaagtacccgggcgagagaga
gagagagatagagacttgctaaagagccaagaaagtgtctctgtaggggagttcgggact
gcctcggccaaggttttgtgctgccactgctgctgcggaggaagaagagaggaggaggag
gaggaagggcaggatagaaatagggcaggcgaagctttcaataaagaagtttctcagcca
ggccaaggagaaagagagagagatagagaggttgtgcgtgtaagagagagggagggcccg
aagatggatcccgtcccgcgatccccccca
>TRINITY_DN19296_c0_g1::TRINITY_DN19296_c0_g1_i1::g.13057::m.13057
gagttctctacctactacagagtcagagaccaacaggcctctccgcctccggctccccct
tctcgagcgctttcggcaccgcggcacggtaggatggcggcggcggcggcggcggccccg
gcgagggcagaggtgctggcgctcttccggtccttactccgcacggcgaagcagttctcc
gactacaacatccgcgagtacacgcgccgacgcgccgcggacgccttccgcgagaaccgc
gccctcgccgacgcgccggctgccgcggcggcgttctcggaagggaagaagcagctagag
gttgcgaagcggcaggcgttggtttactcgctctacgcccccaaggccaagagcgtgatg
gagttgaaggtgcagtga
>TRINITY_DN19298_c0_g1::TRINITY_DN19298_c0_g1_i1::g.13055::m.13055
atggttcgcttcgttaacacctttgccgcttccattgccctggctactttgctgccgtcg
cttgcggtcgctattcctgttcaccaagagcgggacctcgtcaatcgagatgctcacgag
ccagtgttcgaaggctacttacgcgagctctacgctgacgaggatgaggtggcttctcga
cacaactcggaggaactagctgatgttgaagcgcgaaaccctgagccattcttcgctctc
ttcaagcttgcggcaaaagggattggcgcggcggttaatgcaatcaaaaacagaaaaagg
aagcgtgacttgggtgatgacgcatctgaagaattggaactgattagcagggctgacgtc
gacgacctcgctgatctcatgtcccgcaaccctgaacctttcctccccctcttgggtctt
ggtctaggacttttgggtagcaggaagcgggatttcgctttgggtgactcggaggaaatc
ttcgagcgctactttgacgagatagactaccaagtcagagacatggatggcttggaagat
cttgacatacgggagatctttgacgcagtcgacattgccgatcgtcatctcgaagagcta
gactaa
>TRINITY_DN19305_c0_g1::TRINITY_DN19305_c0_g1_i1::g.13110::m.13110
gcccattcgctcacacgagcgggccggccgggagcccagccagagcccagagttacttcg
cggcctgagtcctcgggaccggaggtctcgctaccggcaaccggcgagactggcggccgc
gtcctccgttcctctccggcgactggctcgagtcctcttcccggcggaatcatgatcgtc
tgcgtcgccgtcgtcggccaccagaacaatccgctgtacctgcagagcttcacggaggcg
gacgacgccctcaagctccaccacatcgtccactgctccctcgacgtcatcgacgagcga
gtgaacaatcctaaaaggagtgcgcctacgttgaatgagacatttttgggtcttctgtac
ccaactgagaactacaaagtgtacggctatttgacaaacacaaaggtcaaatttatcatg
gtcacgactgatcttgatgtcaaagatgcagatgcccgaaattttttcaggaagttccat
gctgcatatgtagatgccgtctcaaacccgttccatgtcccagggaaaaagattgcttca
agaagcttcggtgcaagagtaagcaccatcgtgaaatccttcggttcagggataaccagt
tga
>TRINITY_DN19307_c0_g1::TRINITY_DN19307_c0_g1_i1::g.13108::m.13108
atggcggcgacggctggcggcgcgcggcgagccctcgcggcgctgcgctccggctcccag
tctactatctctgcaacgctatcccgccaggcggcggctcgctctccggagctggcggcg
gcgtccctgccgcgcgcctctcgccggcgcctcgcgatctcgagggtgccggttgcggct
ctcggcggcgtgcagggttcgctgatgccgatgcacaacgccaccgcgtcggcgctgctc
acctccatgctcgggcttaagcctggctcttggggctggctctccgaaggatttgctaca
cccctataa
>TRINITY_DN19325_c0_g1::TRINITY_DN19325_c0_g1_i1::g.13127::m.13127
atggcgtcgtccaacttctatcttctcagtgttcttctcattatgatcgcttccggcgct
cgagctatggatccgagtcccctacaggacttctgcgttgcagacaaagactcgcctgta
cgtgtgaatgggttgccctgcaaggatgttaaggatgtgaaggttgacgacttcttcctg
gcagccaaccttgacaagccaagggatacgacgatgagcaaggtcaagtcaaatgtcacg
ttgatcaatgtgatgaagctggccggtctaaacaccttgggcatctccatggctaggatt
gactatgctcctcaaggacagaacccaccacatactcatccccgtgccactgagatctta
acagttcttgaaggttcactctatgttggttttgtcacatctaacccggacaacaaattt
tttagcaagctgctcaacaagggtgacgtttttgtgttcccacaaggcctaatccacttt
cagttcaatccaagtcatgacaagccagcggttgccatcgccgctctcagcagccagaac
cctggtgccattaccatttctaatgcagtatttggatcaaaaccatcgatcgcggatgac
gttcttgccaaggcgtttcaggtggacaagaaggttgtggattggctacaagctcagttt
tgggaggacaaccacaactaa
>TRINITY_DN19325_c0_g1::TRINITY_DN19325_c0_g1_i2::g.13128::m.13128
atgaagacacatgaaacgagtttggttagctttctaacacatgtatgtcacttcattgat
gctgcagtacgtgtgaatgggttgccctgcaaggatgttaaggatgtgaaggttgacgac
ttcttcctggcagccaaccttgacaagccaagggatacgacgatgagcaaggtcaagtca
aatgtcacgttgatcaatgtgatgaagctggccggtctaaacaccttgggcatctccatg
gctaggattgactatgctcctcaaggacagaacccaccacatactcatccccgtgccact
gagatcttaacagttcttgaaggttcactctatgttggttttgtcacatctaacccggac
aacaaattttttagcaagctgctcaacaagggtgacgtttttgtgttcccacaaggccta
atccactttcagttcaatccaagtcatgacaagccagcggttgccatcgccgctctcagc
agccagaaccctggtgccattaccatttctaatgcagtatttggatcaaaaccatcgatc
gcggatgacgttcttgccaaggcgtttcaggtggacaagaaggttgtggattggctacaa
gctcagttttgggaggacaaccacaactaa
>TRINITY_DN19335_c0_g1::TRINITY_DN19335_c0_g1_i1::g.13142::m.13142
atggcagccgccgacgcgacgcgtacgctgctcgttgcgctatctctcgccgtagccgcc
tgctgcttcgcgcagctggcggcggcggacacgaacggcgtctacgagccgtgcagcgac
gcacggatccagcgcggggatggcttcaccttcggggtggtcttcgcgggatacaacacc
ttcttctccggcaacacacagctctccccctgcgaccgccgcctcaacctcgctgcctcc
gggcagctcgccctcttccgccccaaggtcgacgagatctccctgctgaccatcaacacc
accaccggattcaacccagcttcagctggtggattcatggtagcatttgctggtaggaag
tatgcagctagatctgttccgatatttgtatccaacacctcagttacagtgtccagcttc
accctggtacttgagttcaataaaggcaggcttcaaaacttgcactggaagaaggatggc
tgtggagcttgctccggcaagtcaaactttgtctgccttggcaaacaaacatgcgccatc
aggacgcagagctgcaagagccaagggcctgtcgactgcagcatcggcatccagctggct
ttctctggtacggacaagcacgagtcagttctgaactcatggtacgaagtctccaacctc
aggcaatactccctgtatgggctctactcaaacctcaaggacaccctgagtggccagttc
aacaagatcttctag
>TRINITY_DN19361_c0_g1::TRINITY_DN19361_c0_g1_i1::g.13158::m.13158
atgtcacatccctctacctcaccgacggcatcaggggctgatcccgcctcccactccctc
aacgatggtgtcgagggtggatcccacctcgctctccctcaccgatggtgtcgagagcgg
acctcgcctccatctcctgcacagaccatggtcaagcaacgagctcggcaacaacatgca
gagagctcagcagtaggcaacggagggctgctccagactgtttatctgagcttttcgtgg
gtttactgtttgtgtttcctttttgttttgcagatggttgcagtgaagcacctcgctcaa
gatgagagcctactaatgtaa
>TRINITY_DN19361_c0_g1::TRINITY_DN19361_c0_g1_i1::g.13159::m.13159
atgcagcagcagcagcgacaaaatgcaatcaacagcagtggtcaaatacaattgaagtct
cacatcccaagtccattactattgaaacactcaacaaattcaaacaaaaagatagacttt
acaaaatctgacaatctttatggtgttattacattagtaggctctcatcttgagcgaggt
gcttcactgcaaccatctgcaaaacaaaaaggaaacacaaacagtaaacccacgaaaagc
tcagataaacagtctggagcagccctccgttgcctactgctgagctctctgcatgttgtt
gccgagctcgttgcttga
>TRINITY_DN19361_c0_g1::TRINITY_DN19361_c0_g1_i4::g.13160::m.13160
atgcagcagcagcagcgacaaaatgcaatcaacagcagtggtcaaatacaattgaagtct
cacatcccaagtccattactattgaaacactcaacaaattcaaacaaaaagatagacttt
acaaaatctgacaatctttatggtgttattacattagtaggctctcatcttgagcgaggt
gcttcactgcaaccatctgcaaaacaaaaaggaaacacaaacagtaaacccacgaaaagc
tcagataaacagtctggagcagccctccgttgcctactgctgagctctctgcatgttgtt
gccgagctcgttgctaccgaacagacggttaaaatcatcagtatcgctcgacaccatcag
tga
>TRINITY_DN19387_c0_g1::TRINITY_DN19387_c0_g1_i1::g.13091::m.13091
atgaagaagaaggcgacggcgaggcggcagcgcatcccggcgtttggggagtggaactac
gactacgtcggcgccggcgactggccggtcacccagtacttcgactccgccatgcaggcc
ggacgactcgtcatggcgataccaccgccgtcgccgcccaagcctgcagccaacaaggtg
gtgaagtggagggaaagtagtggcacacttgagctggaggacgaggacgaggacgagaag
cagcggcagcagcatgtggtgggagtggggctgggcgagcacggtggcgcggtgaagaag
caggggaagcagcagcagcagcagcagcagagcccggtggcccacggctacagcaaggca
tgccggcgggtaggggcggccgcggcggtggtgaaggccatggaccaggacctctaccac
atcccgcccgacatgctctgccatgagcccaggaaacgggcgacgaggaggagcctgtgg
atgggctgcctgggtctcgactgcgtcgcctag
>TRINITY_DN19412_c0_g1::TRINITY_DN19412_c0_g1_i1::g.13199::m.13199
ctcggtgacgtcgacggcgcacacccggccgttgtagaagatggtcatgttcctcctcgc
ctccaacgtcgccggcggcggagcactagtagcggcggcacccccacggtcgtcgtcgtc
gtccgcccccgtcctgaggcgcaggctgagctcgacgccgccgctgctctcgtgactact
ctcctcatcatcaccgcatcctccggcggcaccaccgcgccaccgccgtcgctcctgccc
cgccgccgctccggcgacgccaccgtcgacgtcgaccctcccgctctccatactagctgt
agctag
>TRINITY_DN19428_c0_g1::TRINITY_DN19428_c0_g1_i1::g.13210::m.13210
atggcgccacagacgaggagagagaaggcggcggcgaagctgagctcgtcggcgccgacg
ctggcggggccgggggcggtcgaggtgcagcgccggcgggtgggcggcggttggacgagc
cgtcggatctccatctacgcctcccgagtcttcttcctcctcatcatgctccagatcccg
ctgttcagggtcccttgtagagcaggcacatgcacaactcctattcaagtcacatcgtct
cagttggtctcaaatgagatattcccaccagctgttgtgaaggccatgctctaccctgga
gctatcgtgagcagcctaactaaaagcaagacatttccgagttggagtgacctgtttgac
atgtacaacctgacagaagccaaaaatgcttctgcagtagttgatcttcagcgtctagag
atacttgcaggaagctacttctgtgttgccggagcgctcattggcatcataaatcctggg
aggatgactttgtttggtacccttttggttatctggggtctggtgaaagatgcactattt
gggaagccagtgaacagcgatccaactcaatcaacttatgtctacccaactattttgatt
gcacttatatgtgctttcatgtcaataacttacaatgtaaagaagacagcaagaagtagt
cctcctgtttctatcgcgaagccactgaaaagttctgccaagtcaaaactgaagtag
>TRINITY_DN19429_c0_g1::TRINITY_DN19429_c0_g1_i1::g.13203::m.13203
gcgtcgtcgtcgcgcgcgcgcacgcgcacgcgcccgccgccgcctccgcctcctcctccg
gtggccgcggcggcagggtcgacgatggcgcgcacgatgtggcggaagaagcgggagctg
gagcgcagcgccccacccgcggtggaggtctgcgtggcgtggtgctgccactccagctcg
tggctgcggctgaagacgcgcgcgccctcgccgacgaggatcacggtgacgcaccagaag
tcggtgatgctgagggtgctggcgaacccgccgaggagcacgacggtggcccacacgaag
tcgagcttcccgagcccgctcgccgccttctcgagcacggcgagctggagcgcgaacagc
gtcagccgcttctcgggcggctcccgcccgccgcccggccttccggagctgccgtgtacg
ctcccgctgccaggcgtcggctcgcaccacggctcgaagaaggacgccgagccaggacct
ccggtgccgagcccgccgccgccgccggcggcggcggcggcacggtgctccatgatgtcc
agctggatgctcggcggcacatcaccaccaccgcctttgtgcgagccgccgccgtcgccg
ttggactcgaggcgcgtggcctcgcggctcttcttgtacttcatggtggcgccagctcag
actcagagagaggtcactgatcccgattcccgaggaaagcaagaaatgagaaatgatgaa
ggggaaggggaattaatccctcgactcctccaacaaggagggaaacggcgctgcctcgag
agctcgaagagaacggggaatggagtcgatcgagtcgtacgacgttcctctctagaactc
gaattggacatgaggacgacatgggagacttgggcaaggagccggagattgttgatgcat
gatgcggaatggatcaaaggaggatttagcgccaacagtcaactcgcgtatggagagcag
acaagaaacggatcatga
>TRINITY_DN19471_c0_g1::TRINITY_DN19471_c0_g1_i1::g.13245::m.13245
atggcgccgtcgcggccgctcatgcgggggatccgcccgccgcgcgtcttcccgacccgc
ggcggccgcgcctcgccgtacgccgtcgcgctcaccgccctgctcctcgtctccgccgcc
ctcctcgcgctcatcgccttcggcgtcttctcgctccccgtgtccgcgcccaacgccgcc
actaccggcgccggaggggagacccagtccgccgacgctcgacccgcgcgcccccgcgcc
cgccgcgacctgggggaggggctgggagagcgcggtgcgcagtggaccgaggtcatctcg
tgggagcccagggctttcgtctaccacaacttcctgtctaaggaagagtgtgaataccta
attggattggccaagcctcacatggtcaaatcaacagttgtcgacagcactactggtaaa
agcaaggacagcagggtccggacaagttcaggcatgtttcttcaaagaggaagagacaag
gttattcgagcaattgaaaagaggatagcagactataccttcatacctgcagatcatggt
gagggactccaagtgctgcattatgaagttgggcagaagtatgagcctcactttgattat
tttcttgatgagttcaacaccaagaatggtggtcagaggatggctactcttctgatgtat
ctatcagatgttgaagaaggaggtgagactattttccctgatgcaaatgtgaacgccagt
tctttaccatggtacaatgagctttcagagtgtgccaaaagaggcctttctgtcaaacca
aagatgggagatgcacttcttttctggagcatgaaaccagatgccactctggacccacta
agtttgcatggggggtgtcctgtgattagaggaaataaatggtcctcaaccaagtggatg
catatccatgagtacaaagcttga
>TRINITY_DN19471_c0_g1::TRINITY_DN19471_c0_g1_i2::g.13248::m.13248
atggcgccgtcgcggccgctcatgcgggggatccgcccgccgcgcgtcttcccgacccgc
ggcggccgcgcctcgccgtacgccgtcgcgctcaccgccctgctcctcgtctccgccgcc
ctcctcgcgctcatcgccttcggcgtcttctcgctccccgtgtccgcgcccaacgccgcc
actaccggcgccggaggggagacccagtccgccgacgctcgacccgcgcgcccccgcgcc
cgccgcgacctgggggaggggctgggagagcgcggtgcgcagtggaccgaggtcatctcg
tgggagcccagggctttcgtctaccacaacttcctgtctaaggaagagtgtgaataccta
attggattggccaagcctcacatggtcaaatcaacagttgtcgacagcactactggtaaa
agcaaggacagcagggtccggacaagttcaggcatgtttcttcaaagaggaagagacaag
gttattcgagcaattgaaaagaggatagcagactataccttcatacctgcagatcatggt
gagggactccaagtgctgcattatgaagttgggcagaagtatgagcctcactttgattat
tttcttgatgagttcaacaccaagaatggtggtcagaggatggctactcttctgatgtat
ctatcagatgttgaagaaggaggtgagactattttccctgatgcaaatgtgaacgccagt
tctttaccatggtacaatgagctttcagagtgtgccaaaagaggcctttctgtcaaacca
aagatgggagatgcacttcttttctggagcatgaaaccagatgccactctggacccacta
agtttgcatggggggtgtcctgtgattagaggaaataaatggtcctcaaccaagtggatg
catatccatgagtacaaagcttga
>TRINITY_DN19471_c0_g1::TRINITY_DN19471_c0_g1_i2::g.13251::m.13251
atgccccagcccccagacactacaccattcctctatagttggggtaatgagtgtcaatcc
cgtagagagccccaagtcacatgcatagaggtccatcttttgtatgttcgactctccaag
cctcaagctttgtactcatggatatgcatccacttggttgaggaccatttatttcctcta
atcacaggacaccccccatgcaaacttagtgggtccagagtggcatctggtttcatgctc
cagaaaagaagtgcatctcccatctttggtttgacagaaaggcctcttttggcacactct
gaaagctcattgtaccatggtaaagaactggcgttcacatttgcatcagggaaaatagtc
tcacctccttcttcaacatctgatagatacatcagaagagtagccatcctctga
>TRINITY_DN19472_c0_g1::TRINITY_DN19472_c0_g1_i1::g.13192::m.13192
atggcggacgacgactacaacgagatggacatggggtatgaggatgagcccccagaggca
gagattgaggagggggctgaggaggagcttgagaataacaacgaggacaccccagatgat
gtggtaggggcagaagctgaagacaaggaacaggaaaagatagcacgtgcacgcaaaaca
acaaagtatatgacaaagtatgagcgtgcacgcattcttggtacgcgtgctttgcagatt
agcatgaacgctccagttatggttgagcttgaaggggagactgatccgcttgagattgcc
atgaaagaattgagagcacgcaagatcccattcacaatcaggcgatatttaccagatgga
agctacgaggactggagtgttgacgagcttatcgtggaggactcctggaaacgtcaagtt
ggtggcgaatag
>TRINITY_DN19476_c0_g1::TRINITY_DN19476_c0_g1_i2::g.13238::m.13238
atggaggtagaggcttgctacaactacggcttccctcctgcagacagaggcagaggcagc
aggcaccaaccaccacctccaccatcatatgggcatgggcatgggcatggcccccttact
cacactgcagctgcagaagaaggtgagttgtgggagtacttcccttgccctttttgctac
atcgaggttgaggtgcccttcatctgcaaccaccttcaggaggaacattgcttcgacacc
agaaatgctgtctgtccgatctgcgccaacaatctagggagagacatggctgcacatttc
agagtgcaacactcgcatcttctcaagaggaggaagccttacaggccaagctcatgctct
gcggctgccaccagctcagcatctgggaagggaacagcaacatatgaaatgaactcctct
tactatgaagagccagaaccacaacactacaggatgagcagcagaccatacaaagatcct
gcacctgacccactgctctcccagttcatctgcagagtcgcacaggccgacgacacggtc
ccgagtgatggcaacgccgaaaagggtatctcatcagatgatcagaggttgaagttgaac
aagggagcaacagctagcgatgatgcatcatccaagctgggactggaggagaggctgcag
aggatcgactttctgacggagatcctcatgtccaccattctttaa
>TRINITY_DN19476_c0_g1::TRINITY_DN19476_c0_g1_i3::g.13240::m.13240
atgtataatatatgcaaacttttgagtcaccaaaaaacacaaaccctgtgtttatgtgtt
tgtttatttcttattatgtggccaggaaaggcagggtccttgacatggagccatatatat
atgtataaacacacaaggaggggagggactaaggaaggagctctgatccaactccaagct
agcagctcagctctccaccccctttgtgctgtgagctgtgtagtcgttgcatgcatgccc
ttgctgttcttcagtttgttgcaacactacttcgctcgctccccttctccttgttgttgg
gacaggcagttagctaggtga
>TRINITY_DN19476_c0_g1::TRINITY_DN19476_c0_g1_i3::g.13239::m.13239
atggaggtagaggcttgctacaactacggcttccctcctgcagacagaggcagaggcagc
aggcaccaaccaccacctccaccatcatatgggcatgggcatgggcatggcccccttact
cacactgcagctgcagaagaaggtgagttgtgggagtacttcccttgccctttttgctac
atcgaggttgaggtgcccttcatctgcaaccaccttcaggaggaacattgcttcgacacc
agaaatgctgtctgtccgatctgcgccaacaatctagggagagacatggctgcacatttc
agagtgcaacactcgcatcttctcaagaggaggaagccttacaggccaagctcatgctct
gcggctgccaccagctcagcatctgggaagggaacagcaacatatgaaatgaactcctct
tactatgaagagccagaaccacaacactacaggatgagcagcagaccatacaaagatcct
gcacctgacccactgctctcccagttcatctgcagagtcgcacaggccgacgacacggtc
ccgagtgatggcaacgccgaaaagggtatctcatcagatgatcagaggttgaagttgaac
aagggagcaacagctagcgatgatgcatcatccaagctgggactggaggagaggctgcag
aggatcgactttctgacggagatcctcatgtccaccattctttaa
>TRINITY_DN19506_c0_g1::TRINITY_DN19506_c0_g1_i1::g.13310::m.13310
atggaggagtttggcatgccacactactacgccctgtgcattttccttgttttcctcgtc
catgccgtggtccgcgctaagttcggcgcgtgcaagaagctcgggccgaagctgcctccc
ggaccgtggcagcttcccctaatcggcagctcccactgcctgctgagccgcaggcggctc
ccgcaccaccgcatgcgcgacctttccctgcgccacggcccgctcatgctgctcaagatc
tgcgagcgcgtcgtcgtcgtgctctcctccgccgaagccgcgggggaggtgttccgcgac
accgccttcgagcagcggccgaccagcccggcgctcgacgagctctactccaggcacggc
atggggatcgtcttcgcgccctacggcgaccactggcggctgctccggcgggtcctcgtc
accgagctcctcagcgcgcagcgcgtcgagtccttcaggcgcatcagggagcaggaggcg
gcccgcctcgtgtcgtctctgcagcaggcgccggcggcagcagccgcgtcgtctccgccg
caaggccagctcgccaacatcgacgagcgcctcgccgtgttcgtcacggactcggcggtg
cgcgccatcttcggcgacatggcgatgcccgaccgagccgcgctcctcgacacggtggag
gaggctctggacttctcgtcgctcttcgacctcagggacctcttcccgtcgtcgtggctc
gtgcggatgctgccgcgcaacggcaaggcggagcggaacaggctggaggtggtccgcctc
atggaaggtatccttcgcctccacgaggagaggaggtccgctggacaagctgctgacgag
gagcaggacatggtcgacgtgctgctgaggatgcagaatgacaaaggcgccatgggatcc
gtttctctcacccacggtatcatcgtggatatgttaatggatgtgttcgttgcagcaatc
aaggcgataacatgtactcttcgatggaccatggccgaacttatggcaaatccaagggtc
atggagaaggtgcaaagcgagatccgccgcatcctcgctggacaggatagagtgcgtgag
gaagctctaagagacctaggctacctcaaagcagtcatcaaggagactttgcgattacac
ccaacaattccactagttcctagattttgcacacaagaccgcaagattcaaggatatgat
gtgccaaaagggacaataattgttgcaaatatatgggcaatctctagggatccaaactac
tggcaagaccaagatcctgacaagtttgtgccagaaaggtttgaggccgagcaaaccttc
aacttcatggggtcagacttcgagttcataccattcggggctgggcgacgaatttgccct
gggatagccttctcgcaagcaaatattgagattgctttggctagcctcctataccatttt
gattgggcgctgccagagggaatcaagccggaggaactagacatgacggattcttgtgga
cttgaagtgaggaggaaagctgaactgattttacgtcccatacctcgtattcctctagta
gatgaataa
>TRINITY_DN19526_c0_g1::TRINITY_DN19526_c0_g1_i1::g.13285::m.13285
atgaagcgaagcagccgatctgcacccgcaggctccggtttgggcatggggaaggttgta
gccatgggcacggctttggggagatgcccacccttcctgttatgctcctctactgctcga
agcttgtgtcggagggatccagcatgccaagggaatgcacatgtgtttccttttaaattg
tgcgtgtgcattaaattcctttcggaaccgaaaggcaaccaaatctacatggcagcaatc
tacatggcagcaagtgctcaactaactaggggcacctgcatcttacccaccaccactaat
tggtctgaaaaaatcctaaaacttcaattattttgggacgtatggagtagtagatag
>TRINITY_DN19532_c0_g1::TRINITY_DN19532_c0_g1_i1::g.13329::m.13329
ctcctatcccaatttcgtcgaggaggtaccgcccggtaccgtaccatggacggaacgtgg
tggacaagcggtcttcctgccggccgacgcgtcggggtcgggttccaaccagcccaaacc
acccccgccgccggccgtttcccccccgcactccaccacctgacctgcgccggcccatcc
tcccggcctggcccaagccaacgcgccccgcgctgcccctgccgtgccgagtcccagccg
gatccccctcaaagcacgacaaccccacgccgccggcaccgccgcaccaccgaaaccaac
cctacccaaaccaaatcggatccgatccccttcccctcccctcgcccaattcgctccgat
ccgccgcgaccgcgcgatggacgacgacgacgacgtgtcgcactccctctccccgtcgcc
gccctcctcctccgcgctccccgtggacggccccgtcaccgtcgccgctgcgccgccagg
ctccgccatggcggtcgcgctccctatccatag
>TRINITY_DN19540_c0_g1::TRINITY_DN19540_c0_g1_i1::g.13305::m.13305
atgccatccatggcgtcttcggccgccgccgcctcctcctccctcgcagcaatcagccac
ccccattttctccctgccaagcccatctcccctcccaaaccactcacccatccactcccc
acgtggcgtccaccccgcccgcagctcgtcgtcggcgccgcctccacgccccggacgtcc
caggcggagctccgtccggactccaagaacgcccccgcgctgtcggccgagctctgccgc
ctcgcgcgcgcggggcggttcccgtccgcgctctccctcctggaccacctctcccaccgt
ggcgtcccggccaccgcctccgccttcgccgcgctcctctcggcgtgccgctcccttccg
catgcgcgccagatccacgcgcacctccgcgtccatggcctggacaccaacgagttcctc
ctcgccaggctcgttgagctctacctcgcgctcggcgccaccgacgacgcgcgcggggtg
ctcgacgggatgcagcagcacgcggcgggggcgagcgcgactgcttactcgtggaacgcg
ctcctgcacgggcacgttcgccggggacgcggcgaggcggcgggccccgtcgccgacgcg
ttcgcggagatgcgcgccgcgggggccgacgctaacgagtacacgtacgggtgcgtgctc
aagtccatctccgggagcgccaggccgtcgatgaccatggccaccgccacgcacgcgacg
ctcgtcaagaacgccttcgcgggcgcgcccgggatgctcatgactgggctcatggacgtc
tacttcaagtgcgggaaggtgaagctcgcggtgagggtgtttgaggagatgcctgagagg
gacgtggtcgcgtggggggcagccattgctgggttcgcgcacaaggggatgaagagggag
gccctggagcatttccggtggatggtggaggatggggtcaaggtgaattgtgtggtgctc
acgtcaatcgtaccggtcattggagagttgagggcacgcaacttgggtagagaggttcat
ggatttgtgttgaagaaatttggagatcgtaaagatgttgcaaaggtccaggcagggttg
gttgacatgtactgcaaatgtggtgatatgatctcgggtagacgagtgttctatagcagc
aagaagaggaatgctgtgtcgtggacagctttgatgtctgggtatgcatccaatggtagg
ccagaccaggcgctgaggtgcatagcttggatgcagcaagaaggaatcaggccagacctc
attgctgtggggactgttctcccagtctgcacaaagttgaaagcgctgagggaggggaag
cagctacatgcatatgctttaaggaggtggttcttgcccaatgtctccttatgcacatcg
ctgatcaccatgtatggcacatgtaaccacttggaatactctcaccgagtattccatgat
atggacaagaagactgtacaagcttggactgcgttggttgatgcctacctcaagaatgga
gacccattaactgctattaatttgttcagatctatgctgctgacaaaccgcaggcctgat
gccgttgctgtcaccaggatgttgagtgcctgttgtgatattggagcattacgacttggc
aaggaagtgcatggtcaggtgctaaagttgcggatggaacaactccctttagttgcagca
gaagttgtaagcatgtatggtagatgtggagatctcaaagcagcacagagggtttttaat
cgaacagagtccaaaggatccatgacctgcactgcgataatagaagcttatgcagtgaac
caacgccataaggaggcgctgcaactctttacttggatgctgtcaaacaaatttgttcct
accaaggccacattcaatgtggttctgaaaatctgcgatgccgcagggttgcacgatgaa
gcccttggaatttttaactccatggtgcaagaatacaacctagaaacatcccaagagaat
tttgactgcatcatccgcctccttgctggtgctggcaggaattctgaagcacagcgcttt
gctgacctgaaatctactctgtttaatttaccaactccagttttgaactctgaacaggat
tga
>TRINITY_DN19540_c0_g1::TRINITY_DN19540_c0_g1_i1::g.13309::m.13309
atgttgctttgcaacaggtttacaaccacaaaaaaggactatcagtatctatttgaaaaa
tcatacaacatatatcagtacaatgtagaaagaaaagaatctgtacaaaatcaatcctgt
tcagagttcaaaactggagttggtaaattaaacagagtagatttcaggtcagcaaagcgc
tgtgcttcagaattcctgccagcaccagcaaggaggcggatgatgcagtcaaaattctct
tgggatgtttctaggttgtattcttgcaccatggagttaaaaattccaagggcttcatcg
tgcaaccctgcggcatcgcagattttcagaaccacattgaatgtggccttggtaggaaca
aatttgtttgacagcatccaagtaaagagttgcagcgcctccttatggcgttggttcact
gcataa
>TRINITY_DN19568_c0_g1::TRINITY_DN19568_c0_g1_i1::g.13323::m.13323
atggccgccgcggcggtcttggcgctgctcacggtgtcggttctggcgggggcagcggcc
ggcggtgatatcgtccaccacgacgacgaggcacccaagatccctggatgcaacaacgat
ttcatcctggtaaaagtgcaaagctgggtcaatggcaaagaggatggcgagtttgttggt
gtcggtgctcgctttggtccaaaaatcgtctccaaggagaagcacgcaaaccgaactaaa
ctcacgctggctgaccctatggactgctgctcgcctccaaaacacaaggtttctggagat
gttcttttagttcaaaggggcaagtgcaaattcacaaagaaagcaaagtttgctgaagct
gctggtgcttctgctatagtaatcataaaccatgtccacgaattgtacaagatggtctgt
gaaaagaatgaaaccgatcttgacataaatatacctgcagttctcctgccaaaagatgcg
ggttctgctttacatacacttcttacagatggtaacgcagtttctgtgcagctgtactct
ccagatcgtcctgtagttgacactgcagaggtgtttctatggcttatggctgttggcaca
gtgcttggtgcttcctactggtcagcatggagtgctagagaagcagttattgaacaagag
aagctcctcaaggatggccatgaaagcctactgaatgttgaggccggaggttctagtggc
atggtagatatcaacgtggcatcagcgataatgtttgtggtggttgcgtcatgcttctta
ataatgctttacaaactgatgtcttactggtttgtggagctactggtggtaatcttctgc
attggaggtgtagagggtctgcaaacatgtttggtggctctgttatcaagatggtttaaa
cctgctgcagaatcttttgtgaaagtaccgttccttggagctgtttcacatcttactctt
gcagtttgcccattttgtgtcgcatttgctgttctgtgggctgtttttcgccagcttccc
tttgcttggattgggcaagacattctgggtattgcactgatagttacagtcatccaaatt
gtcagagtacctaacctcaaggtgggttcagttcttctcagctgtgccttcctgtatgac
atcttctgggtgtttatctccaagaggtggtttcatgagagtgtgatgattgtggttgca
cgtggcgacaagactgacgaggatggtgtgcccatgctgctaaaaatcccgcgaatgttt
gatccatggggtggatacagcatcattggctttggtgatatccttcttcctggtctttta
gttgctttcgcgctaagatacgatttttctgcaaagaagggcttccggtctggttacttt
ttgtgggcaatggtggcctatggctctggacttttaatcacatatgttgcgctgaacctg
atggatgggcatggccaacctgcccttctgtacatcgtgcctttcacgcttggcaccttg
atcgcgcttggatggaagagaggggagctgccaaacctgtggacgaggggagagccagag
agagtgtgcacacatatgcatatgccgctgttgccgacgaccccaaactaa
>TRINITY_DN19568_c0_g1::TRINITY_DN19568_c0_g1_i2::g.13325::m.13325
atggccgccgcggcggtcttggcgctgctcacggtgtcggttctggcgggggcagcggcc
ggcggtgatatcgtccaccacgacgacgaggcacccaagatccctggatgcaacaacgat
ttcatcctggtaaaagtgcaaagctgggtcaatggcaaagaggatggcgagtttgttggt
gtcggtgctcgctttggtccaaaaatcgtctccaaggagaagcacgcaaaccgaactaaa
ctcacgctggctgaccctatggactgctgctcgcctccaaaacacaaggtttctggagat
gttcttttagttcaaaggggcaagtgcaaattcacaaagaaagcaaagtttgctgaagct
gctggtgcttctgctatagtaatcataaaccatgtccacgaattgtacaagatggtctgt
gaaaagaatgaaaccgatcttgacataaatatacctgcagttctcctgccaaaagatgcg
ggttctgctttacatacacttcttacagatggtaacgcagtttctgtgcagctgtactct
ccagatcgtcctgtagttgacactgcagaggtgtttctatggcttatggctgttggcaca
gtgcttggtgcttcctactggtcagcatggagtgctagagaagcagttattgaacaagag
aagctcctcaaggatggccatgaaagcctactgaatgttgaggccggaggttctagtggc
atggtagatatcaacgtggcatcagcgataatgtttgtggtggttgcgtcatgcttctta
ataatgctttacaaactgatgtcttactggtttgtggagctactggtggtaatcttctgc
attggaggtgtagagggtctgcaaacatgtttggtggctctgttatcaagatggtttaaa
cctgctgcagaatcttttgtgaaagtaccgttccttggagctgtttcacatcttactctt
gcagtttgcccattttgtgtcgcatttgctgttctgtgggctgtttttcgccagcttccc
tttgcttggattgggcaagacattctgggtattgcactgatagttacagtcatccaaatt
gtcagagtacctaacctcaaggtgggttcagttcttctcagctgtgccttcctgtatgac
atcttctgggtgtttatctccaagaggtggtttcatgagagtgtgatgattgtggttgca
cgtggcgacaagactgacgaggatggtgtgcccatgctgctaaaaatcccgcgaatgttt
gatccatggggtggatacagcatcattggctttggtgatatccttcttcctggtctttta
gttgctttcgcgctaagatacgatttttctgcaaagaagggcttccggtctggttacttt
ttgtgggcaatggtggcctatggctctggacttttaatcacatatgttgcgctgaacctg
atggatgggcatggccaacctgcccttctgtacatcgtgcctttcacgcttggcaccttg
atcgcgcttggatggaagagaggggagctgccaaacctgtggacgaggggagagccagag
agagtgtgcacacatatgcatatgccgctgttgccgacgaccccaaactaa
>TRINITY_DN19572_c0_g1::TRINITY_DN19572_c0_g1_i1::g.13355::m.13355
atgcccgacacggacgtcgacaccaagatgcgcgaagccgccgcggccgcggccggggcc
ccagccggcgacgacgacggcgagggcgacaccgaggaggaagaggaggaggacgaggac
gacgaggatgaggtcgatgaggacgatgaggaggagttgcccgccccggcgccggcgccg
accgaagagcaacccgccccagcgcccatctcggccttgccggggaacccgaaccagctg
acgctggtcttccagggcgaggtttacgttttcgaatccgtcacccccgagaaggttcaa
gctgtgctgctactgttgggacgcggtgaactaccacctggtttagctggcacggttcta
cctaatcaaaatgagaacaagggctatgatgatatacttcggaggactgacattcccgca
aaaagggttgcttcactaatcaggttccgtgagaaaaggaaggaaagaaattttgataag
aaaatacgttatgctgttcgcaaagaagtggcactcaggatgcagcgtcggaaggggcaa
tttgctggaagggccagtctggagggagaatctccatctcctggatttgatcctggttca
cagggttcaggcctagattttgcatctcgagaatcaaagtctctcttgtatttcattagt
tga
>TRINITY_DN19572_c0_g1::TRINITY_DN19572_c0_g1_i2::g.13359::m.13359
atgtctatacactgtcacggcgccttgggcactcctatctctgctgcaattgtggcttcg
ccattgcttgcagcaacattgtcattgctcggtgtcaccagcgctttgttgtcactgatt
ccctgttcaattgcaaccacaggagattcgacttttgccttggggcaacttctcagggta
cccttgtttgcccacatcaatccacaagcattgcacaaagtccttggaccagctggacca
cgacgcattgctggggtcattttttcactagtaccacagttatggcactttgattctcga
gatgcaaaatctaggcctgaaccctgtgaaccaggatcaaatccaggagatggagattct
ccctccagactggcccttccagcaaattgccccttccgacgctgcatcctgagtgccact
tctttgcgaacagcataa
>TRINITY_DN19572_c0_g1::TRINITY_DN19572_c0_g1_i3::g.13361::m.13361
atgcccgacacggacgtcgacaccaagatgcgcgaagccgccgcggccgcggccggggcc
ccagccggcgacgacgacggcgagggcgacaccgaggaggaagaggaggaggacgaggac
gacgaggatgaggtcgatgaggacgatgaggaggagttgcccgccccggcgccggcgccg
accgaagagcaacccgccccagcgcccatctcggccttgccggggaacccgaaccagctg
acgctggtcttccagggcgaggtttacgttttcgaatccgtcacccccgagaaggttcaa
gctgtgctgctactgttgggacgcggtgaactaccacctggtttagctggcacggttcta
cctaatcaaaatgagaacaagggctatgatgatatacttcggaggactgacattcccgca
aaaagggttgcttcactaatcaggttccgtgagaaaaggaaggaaagaaattttgataag
aaaatacgttatgctgttcgcaaagaagtggcactcaggatgcagcgtcggaaggggcaa
tttgctggaagggccagtctggagggagaatctccatctcctggatttgatcctggttca
cagggttcaggcctagattttgcatctcgagaatcaaagtgccataactgtggtactagt
gaaaaaatgaccccagcaatgcgtcgtggtccagctggtccaaggactttgtgcaatgct
tgtggattgatgtgggcaaacaagggtaccctgagaagttgccccaaggcaaaagtcgaa
tctcctgtggttgcaattgaacagcaatgctgccgtctctcagggaatcagtga
>TRINITY_DN19572_c0_g1::TRINITY_DN19572_c0_g1_i4::g.13363::m.13363
atgcccgacacggacgtcgacaccaagatgcgcgaagccgccgcggccgcggccggggcc
ccagccggcgacgacgacggcgagggcgacaccgaggaggaagaggaggaggacgaggac
gacgaggatgaggtcgatgaggacgatgaggaggagttgcccgccccggcgccggcgccg
accgaagagcaacccgccccagcgcccatctcggccttgccggggaacccgaaccagctg
acgctggtcttccagggcgaggtttacgttttcgaatccgtcacccccgagaaggttcaa
gctgtgctgctactgttgggacgcggtgaactaccacctggtttagctggcacggttcta
cctaatcaaaatgagaacaagggctatgatgatatacttcggaggactgacattcccgca
aaaagggttgcttcactaatcaggttccgtgagaaaaggaaggaaagaaattttgataag
aaaatacgttatgctgttcgcaaagaagtggcactcaggatgcagcgtcggaaggggcaa
tttgctggaagggccagtctggagggagaatctccatctcctggatttgatcctggttca
cagggttcaggcctagattttgcatctcgagaatcaaagtgccataactgtggtactagt
gaaaaaatgaccccagcaatgcgtcgtggtccagctggtccaaggactttgtgcaatgct
tgtggattgatgtgggcaaacaagggtaccctgagaagttgccccaaggcaaaagtcgaa
tctcctgtggttgcaattgaacagcaatgctgccgtctctcagggaatcagtga
>TRINITY_DN19574_c0_g1::TRINITY_DN19574_c0_g1_i1::g.13345::m.13345
ggggacgaggacgaggacatggatatggatgcaaagcagcagccgcgcgagtgcccccac
tgctaccgcgtgttcccctcggggcaggctctcgggggccacaagcggtcccatgtgtgt
ggcgccgcggccgcggcgtcgtcccttgccggcacgggcaccgcaaccgccaccgcctcc
accacctcacccgctgccactcctccgtccccgatcaacaactgtccctgcatgatcgat
ctgaacgtggcgccgccgtccgaggatgcggagctgtctgccgtgtcagatccccacttc
aatccaggcgcttga
>TRINITY_DN19575_c0_g1::TRINITY_DN19575_c0_g1_i1::g.13350::m.13350
atgaactattttcgaggatgttatatgtgttggaactcgaatggtcaacgcccaatgatc
ttaggagcatggcacaacgtacctgttacctggtgtgagattctggtgatatccggtgat
gaccttattgacgaaagacttcacagattccgctcgccatcagttgcagcgaggttttgc
ctcggcactcctgccgccctgacatcgcgtttcctcacagcagggagcagggagcagtgg
tcttcatgtacagcgtggttgcggcgaggtgagcacactggccctttcgtcgtggtaatg
agcaagcgatga
>TRINITY_DN19644_c0_g1::TRINITY_DN19644_c0_g1_i2::g.13419::m.13419
gccgcggccctagtcgccacccgcgccgccgaggaggacgcgctgcgccgccgcgccgtg
gcgctcgacgccgacgtccgccgcctccagggctcgctccacgccctcgactcctccacg
atcgacaaggtcgaggaggaactggagcgtgccagggtggcaatcacggatagtgatgtg
gcttcgtttctacctagcaagcgaaatgggaagtttcttaagacgtttctaggccctgtg
aatgtgcgggtggcgaggaaagaagataagctcaaaatcaaggatgagtacaacaattat
agggataggactgcctataagtttctgttgtttccatctatcctcctcctactgagatgg
tggatatgggatggatgccttccagcattggctgttcaaatttaccaggcttggttacta
tacctgtacacaagctttgctttgcgtgagaatgtattaattgcgaatggaagtgacatt
cgtccatggtggatatatcaccactatctagcaatgctgatggctcttattagccttaca
tgggagataaaaggacaacctgattgttctagcaagcagaggggggtgcaacttttcttg
cgttgggcaatcatgcaaggcattgcaatgcatctacagaacagataccagcgccaaaga
ttgcgtactcgaatagctctaggaaaggctaaaagaatggatgtcgtcgctggagaaaca
gctggtgtggaggggcagttgttgctgctatatcctgtccttttcatattacagggtttt
gaagcatatgttggagttttgcttcttcagacagctttgcatgggcttgcctcccagtgg
caggttgtagtctgcgggatcttgctggtggttatggcagtcggcaactttgtcaacact
atggagacactgctcctgaaactgaggttcaaagcaaagatgaagagagcaaagaacaga
caggatcgcccacatcaaaattga
>TRINITY_DN19670_c0_g1::TRINITY_DN19670_c0_g1_i1::g.13433::m.13433
atgcggggcggggcgatgaaggccctgcggcgatcccgcacctcctcggcgccgtcgccg
agggtgccgtcttccccgcggtcgtattcgtggatccaccgcaggtcgctccccgttacc
tcgtcggccttgccggcgacgtcctctttgtctacatcggcgaattcggccgcggaggct
tcggattcagcgccagcgtcagtggtggcagcttcctcgtcgccctcgctggctccttcg
tcgccgaacatggaccggggtggaattaaatccccatggtctcgaagaaaaaggaaacga
gcgcttacttgtcaacactggaatcgtctattttcagcaaacgggaagcttcgtgatggg
ggaaggaagtttctaaagaaggttcgcagtggggggattgaaccgggcataagggctgaa
gtatggccatttctgcttggagtctatcatttgaacagctctgaagaagacaggaatact
atcaagataaagaaaaggaaagaatatgaaaaactgaggcgacagtgccactgtgttctg
cattgtaatagaggaaatggcctgaatgttataaatgagttcgtgaatgaggacttttct
gatggggctgaaggttcagagtcaccatattcaaatggtgttagtaggagggcttgtgtg
atgcccaaagaattgaaatctttaggcagtaaggcagaagaatcagagagttctaactgg
gatgctgtggaatgcatagatgaagatacaagtgagttaacttctgtcgatccatgtatg
gtagaatcagaatcttctgaatctgagtcttcctatgaagaggaccctgatagaacaccc
gtctctatcaatatggaagagaactgtgaccctaaaccaaaatttgtccggactgcttca
tctaagtcagacatttttatttcagacagaactcccgaggattttgccacatggaagcgc
attatacgtgtcgatgctattcgggcaaatgcagaatgggttctatttgctcgtaaccag
gctgaagtctctaaagagaaagcactgcagtctgcaatatctgttgggttgaaagatttt
gaccatttggagccttacatgatttatcatgctgcacgattagttgcactgcttgaggca
tatgcactctatgatccagagatcgggtactgccaaggaatgagtgatctcttgtcacca
ataattgcagtcatggaggaagatcatgaagcattttggtgttttgtgggtttcatgagg
aaagccagacacaactttaggcttgacgaggttggaataagaaggcagctgaaaaccgtc
tcacagataatcaagcgcaaggattcacacctctataggcacctgcagaaacttcaggcc
gaagactgtttctttctgtacagaatggtggtggttctcttcaggagggagctcactttt
gagcagactatgtgtctgtgggaggttatgtgggctgaccaggccgcaattcgagctggg
attggaaggtccacttgggcaaggataaggcttcatgctccgccaacagacgacttgctg
ctctatgctattgcagcctgtgtcttgcagaggaggaagctgataatcgaaaaatacagc
agcatggatgaaatactgcgggagtgtaatagcatggccgggcagctggatgtctggaag
ctcctagatgatgcacaccacttggttgttgaccttcatgacaaaatctga
>TRINITY_DN19687_c0_g1::TRINITY_DN19687_c0_g1_i1::g.13451::m.13451
atggggcgtggcaaagcaatccaccatggtcaacaggacaggctaagcaagttgcctgat
gacattctgcttactatccttgagcgacttgatatctgtgacgctgcacgaaccagtata
ctctctagacaatggaggcacatacctgctatgctcaataaacttgtcataaaggttagt
tcctttgagcctaataaggacagcagggccaatatcactctcgatgatttgtcccgggca
aatgccaccatgcgtgaagcaacaaagagcatcctatcaggcaggacacatttcaaacag
tatgctcttcacctactgtgtctacaattctacataggagatgagaccaactccattgtt
caaactgttggttacgcaatggaaaatctgatggttggtgcagcagagttcacaatcttg
acaaagaagaaacatgcccactgcaccgaagatgatgtgctcttccatggtaagcagctg
atggcactccttggagtttgcccaaatgcatttggtggtctcacacgtctcaacctagag
aatattagtttaaacagaccagacatgcccctcatttttagcgtttgcaagagactggag
ttccttcgcttgcacagttgcgacatggggattctgtctcccctagaagtagaaaacccg
cagcttagagagctagagatggacgactgccgttttgacacagttcatctcaagtggttg
ccaaagctcaccacggtgacctttagaatgtggatcactcaacaagatcccttgtctttc
agttatgttccgcaactcaggagtttgagcctcatcaacattggtctctcttggcacaag
atgctcaagctaagtgatttccttggcaatgtcacaatcactactctacaattgaacttc
aggagtgaaaagatttggattcaaccagaatatccgaaagaactgttgcctgtgttttac
aaactaagacttttgaatctggtcaacatctctgaagaatgtgatctgaactggacactg
tgcattctccaaggtgcaccctcccttgaggagctgcacatcacggttcaggatcatttc
tgtgaaatgatgatggacgaggagcttaggacgcaatacgcatatagcaaggacaaaaag
gatgtagactgggaaggagccacatttgatttcgagcaccacaagctggctatgctcaaa
atctttgggtttcgaccagaagacaagttcatcaggtatgccagaagtgtcatcaaagta
gcagtgaatctggaggatgtttttctatttaacaagttggtgtgtgagaagtgcaagcgt
gatgttcctagggcatccagatatccatggaaacaaaggttttcgttaaggaaccgaatc
accaacgggaccaactcatttgttgcgattcacttccctagttaa
>TRINITY_DN19687_c0_g1::TRINITY_DN19687_c0_g1_i2::g.13452::m.13452
atggggcgtggcaaagcaatccaccatggtcaacaggacaggctaagcaagttgcctgat
gacattctgcttactatccttgagcgacttgatatctgtgacgctgcacgaaccagtata
ctctctagacaatggaggcacatacctgctatgctcaataaacttgtcataaaggttagt
tcctttgagcctaataaggacagcagggccaatatcactctcgatgatttgtcccgggca
aatgccaccatgcgtgaagcaacaaagagcatcctatcaggcaggacacatttcaaacag
tatgctcttcacctactgtgtctacaattctacataggagatgagaccaactccattgtt
caaactgttggttacgcaatggaaaatctgatggttggtgcagcagagttcacaatcttg
acaaagaagaaacatgcccactgcaccgaagatgatgtgctcttccatggtaagcagctg
atggcactccttggagtttgcccaaatgcatttggtggtctcacacgtctcaacctagag
aatattagtttaaacagaccagacatgcccctcatttttagcgtttgcaagagactggag
ttccttcgcttgcacagttgcgacatggggattctgtctcccctagaagtagaaaacccg
cagcttagagagctagagatggacgactgccgttttgacacagttcatctcaagtggttg
ccaaagctcaccacggtgacctttagaatgtggatcactcaacaagatcccttgtctttc
agttatgttccgcaactcaggagtttgagcctcatcaacattggtctctcttggcacaag
atgctcaagctaagtgatttccttggcaatgtcacaatcactactctacaattgaacttc
aggagtgaaaagatttggattcaaccagaatatccgaaagaactgttgcctgtgttttac
aaactaagacttttgaatctggtcaacatctctgaagaatgtgatctgaactggacactg
tgcattctccaaggtgcaccctcccttgaggagctgcacatcacggttcaggatcatttc
tgtgaaatgatgatggacgaggagcttaggacgcaatacgcatatagcaaggacaaaaag
gatgtagactgggaaggagccacatttgatttcgagcaccacaagctggctatgctcaaa
atctttgggtttcgaccagaagacaagttcatcaggtatgccagaagtgtcatcaaagta
gcagtgaatctggaggatgtttttctatttaacaagttggtgtgtgagaagtgcaagcgt
gatgttcctagggcatccagatatccatggaaacaaaggttttcgttaaggaaccgaatc
accaacgggaccaactcatttgttgcgattcacttccctagttaa
>TRINITY_DN19688_c0_g1::TRINITY_DN19688_c0_g1_i1::g.13423::m.13423
tgtccaaaaaaaaaaacgcctcccccataccacagcgaacctcccaaaacccggctcccc
cgatttccaatcccaccatcctccgaagagatcagatgccggcgtgctgctgctgatcga
gcgatgcgggctagccggccggcggtgcaccccgtggaagcgccgccgccggcgccggcc
gcggcggcgcaggccctgggggagggggagggcgccgcgcacccgcgcggggtgcggatg
aaggatccgcctggggcgcctgggacacctgcggggcttggcctacgccttgcgcaggct
ttcttcgcagccgccgcgctcgccgtcatggcgtccaccaacgactttccgtccgtctcc
gccttcagctaccttgtcgcagcagccattttgcagtgcttgtggagccttttgctagcc
tttgtcgacatttatgcacttcttgtcaagcgatctttgagaaatgcccgagctgtatgt
atatttactatcggagatgggatcacaggtacactaaccttgggtgcagcatgtgcatcg
gcaggaatcactgttctcattggtaatgatctcaacatatgcgcagagaatcactgtgca
agtttcgagacagccacagcaatggctttcataagctggtttgcgctggcgccatcctgt
atcttgaatttctggtcgatggcctccagatga
>TRINITY_DN19710_c0_g1::TRINITY_DN19710_c0_g1_i1::g.13487::m.13487
atggggtgtggtccatcaatccccgagaagtacagcatacgagggaagagtggcaagcgc
cggagcatcatacaggaggttgctgtgttcgtgcccaccatccgcataccgttggcttct
gacatagctcatccgctcaggggaatagtttccaaggatctcgtcgatcgcctctccaca
ctccgtgctcatgtcgtcgcgctggctgaagaaatctattctgcggacgtatcagctgtt
caagaactgcaacatgcgttagaggagtacttgccagttgttcttggtttaacaatgaaa
gagagccgtcttgaatcgtcagtacaattcacctggaagaccttagacgatgaccaggag
tgttgtttggcgagtgcatggtacgaggtgctctcagtggtccacatgatggccatgctt
gcattgtttgaggccaatctattactcattccaaagaacagtcaagttggtggtgaaagg
aaggtatcagaagatgcaaagaaggatgttgtcgattcattgctcagggcatcgggatgc
ttagactatttggtgcatcgcatacttgttcaaatacctgcacaagtcaagaagagtttt
ccttgttacttgcaggagggtatgcttgaggccatctcaattcaggcattggctcagtgt
gtggaaatacagcttggcctggcttctgaatgtgaaaaggcaacattgtcagtaaagagg
aggctagcctgtgagcaagtcagttatttttctcaggctcactattgtctgtcgggatgc
gatacaagtgactcatatggaaagaagcttctgctgttcctgaagtggaaatgcatggag
gctaaggctgtagcatattactaccatggtctcgtactcgacaagggcggtgaaccggcc
aaccatatcagtgcagtctgctgcctctctgcagctgacgacctactttcagacagcaaa
agggcttgcttgagtttctgcttggcaaatcctgtcacaagggtacctcctccttggggt
gtcatgaaaaacatgcacaaaaaaatcccagatgttgcttacaagaagtttcaagtgtat
gggcatctgtttgagcaaaataagaatagcacacttcaatcagttcctgatctaccagag
tttgcgctgtcactgagaccggaaggatacgaattgccaaccactgattcaatctgggag
aatgttaatggccaacctcagattcagagcctcaaggagcatctggacgatggcgaagat
gaagtagatacaaaatga
>TRINITY_DN19725_c0_g1::TRINITY_DN19725_c0_g1_i1::g.13493::m.13493
tcggaggcgatgatggcgcagctgctcggtgccttcccgtcccatgccgaggaaggtcaa
catgagctgctgcattggcccgatcaagcttccaatggatacagtgacagtatcccacct
gcatgtgggggctactattttttgagcaactcagatgaggcccttgggagcagctcctgc
actgcaccaggtgctctgggctcgtcggtgcaggaggagcatggtgcaggtgcagctgag
tacctggatgtgactgcaaaccattccttcaactgttatgggaatggtgatccgagctat
gaggatctggatgatccgatgagcgtcagcatgcttggctcagtaagcgctgctccaaac
aagagcaagaggaagcacatggtagaagaacacgatggccaaacccaaaagagaggccgg
aaatgcacgcggaatgtt
>TRINITY_DN19726_c0_g1::TRINITY_DN19726_c0_g1_i1::g.13492::m.13492
ccgagctcgaacccctccagtggctccttcccgaagaaggcatactgcccagcgtcaaaa
ttctctgcaccaagaaacgtcagatcatctcagcatcgtcaagaggcgactttgttcaac
cctgactacgagcaacaaccacgaactaaacgcaagaacatcacaggaaacaattccagc
agaaaaaaacgattttttttgttaaaggttcttgaacccaaaggcctcactggaacaatt
ctccatcgtagccccgaaaattcgcatcagaaacaccgcaacagaggcgccgaccagagc
acccaccaaatcgacccgaacagcaccaacaaccagccaaccaacaccaacaaccgaacg
aaccggcgaccagaccaacgcggcaagaaacccaccagcgcagcggattcagcggccagg
agcctcacctgcggcggcggaggaggacgcgccgcctctgccctcgggctcgacgcccag
catctccgc
>TRINITY_DN19773_c0_g1::TRINITY_DN19773_c0_g1_i1::g.13522::m.13522
atgaacaatgagagagaagaacaagaaccggcagccgccacgacctcggattggcttgat
gagtccatcgccttcctagctgccaacctcgacctcggctttaacgactatggcttgctg
tcgacagcatcggaagcacaggagcagcacgacgtcggcggcatgatcgtggagacgcta
ccacctactgctacaaccctgcaccagccaagcctgaaccttgatactagcgttgcgtcg
tcgtcaccgatgacctcgcagcaggagcttgggcagcccaagaaacgcaagtctcctgga
cacagcagcagccaacgaccccatgccggcggcggcgggagaggcggcggtcagcaagaa
atgggggaagcgagctgcgtcaggtcgaagccgagcaagaaggtgaatggcaagggaacc
gcagcaaattcggacagggaggcgaggtgggcggagcagctgttgaacccgtgcgcggcc
gccatcgaagcgggcaacctgccgcgcacgcagcacctgctgtacgtgctcggcgagctg
gcctccttctccggcgaacccaaccaccgcctggccgcgcacgggctgcgcgccctcacg
>TRINITY_DN19778_c0_g1::TRINITY_DN19778_c0_g1_i1::g.13526::m.13526
ccatcgccgtcatcccagtccacgcccacgccgacgcacccgcatccctctctcgcctcc
gccgcaacgatgtcgggctgggacgagggcgccgtgttctacagcgaccaggcgcagttc
ccccgcggcggccccggcggcgacccagccgccgacctcacccgccactccgccctccgc
aagttcaaggagttcctcagaggcttcaccggccccaccggcgacttcccctaccgtgag
accctagtacacaaccgcgaccatgtcaccgtcgccatcgaggacctcgacgccttcgat
gccgagctctctgacaggatccgcaagtcgccggccgattatcttccgctgtttgagacg
gctgcggccgaggttctcgcaagtctccgttcgaaggtcgccggcgagaccggggagatg
gaggagcccgtcacgggagatgtccagatcttcctctcctccaaggagaactgcctgtcc
atgagatctgttggggctgattacatgtcgaagctggttaagattgcgggaatcacaatt
gctgcatcgagagtaaaagccaaggccactcatgtaactcttatctgcaagaattgccgg
agtgtgaggacagtgccttgcaggccaggcctcggcggggctattgttccacgttcttgt
gaccatgttcctcagcctggagaagagccctgccccctggacccttggattgccgtcccg
gataagagcaagtatgtggatctccagaccctcaaactgcaggagaatcctgaggatgtt
ccaactggtgagcttccaaggaatgtgcttctttctgtagataggcacctagttcagact
attgttccagggactagattaactgttgttggcatctacagtgtctaccaagcatccgca
acccagaagggcgctgttggtgttaaacagccttacattagagttgtgggtttggagcaa
tctcgagacaataactcaaatggcccctcaaacttcactctcgatgaggaaatggaattc
aaagaatttgcacagagaccagatgcatatgccaagctttgctcaatgattggtccttca
atttatggtcattctgatgtcaagaaagctattgcatgcttgttatttgggggatctaag
aagaggctacctgacggtgtacgtttgagaggggatattcatgtcttgcttctgggtgat
ccatccacagcaaaatcacagttcctcaaatttgtagagaagactgcacctattgcagtc
tatacatctggcaaaggatcatctgcagctggtcttacagcatctgtaactcgggatggt
agctcgcgtgagttttatttggaaggaggagccatggtactggctgatggtggagtagtc
tgtatcgatgaatttgacaagatgagacctgaagacagagttgcaattcatgaggccatg
gagcagcagacaatatctattgccaaagctggcattacaacagttctcaattcaaggact
tcagttcttgcagctgccaatccaattgcaggacgctatgatgatcttaagactgcacaa
gataatattgatctgcagacgaccattctttctagatttgatctaatctttatcgtcaaa
gatatcagaatgtatgatcaagataagcgaatagcaaaccacattatcaaggtgcatgcc
agtggtgctgcagcttcttccacaggcacagaggcaagtgatggagagaattggctgaaa
aggtacattgagtactgccgtgccacatgcagaccacggctttcagaaaaagcagctgag
atgctgcagaacaaatatatcgagattagacagaaaatgaggcagcaagctcatgagaca
gggagggcagcagcgatacccatcactgtgaggcagcttgaagccatcatacgtttgagt
gaatctcttgcaaagatgagattgacaagtgtggctacaccagaacatgttgaagaggca
ttcagactgtttaatgtctccaccgttgatgctgcaagatctggaatcaacgagcatttg
aacctgtcaccggagattgcaaatgaaatcaagcaagcggaagcacaaataaagagaaga
atgggcattggaagccacatatctgagcgacggctgattgatgaactaaataggatggga
atgaatgaatccattgtcagaagagcccttctgatcatgcatcaaagagatgaggtggag
tacaagcgagagcgccacgtgattgtccgaaaggcttga
>TRINITY_DN19798_c0_g1::TRINITY_DN19798_c0_g1_i1::g.13533::m.13533
atgagttctctgttgaagaccaggaatgaagggaagcaacaaaaacaggcgtctcctcag
gaacaacagcgaaagatagacgaggtccgtgagctgctgggcgacctgccgacggagatg
ccgagcttcttgtcggacggcaccatccgcaggtttctccgagcaaagaactggagcatg
gaacaagcgaccaaggctctcaaggaagctgtcaagtggaggcgtcagttcaagccagac
aagatttgctgggaagacctcgctagcatggagaatgaggttcgaagagcgtatatacca
gactatcttgacaacaatgggagaactgtcttcgcaataatgacgtcaaaaaagagctta
acttcaacaaaggaacatataaaacaacttgtgtataaccttgagatcttggcattgagc
tcggaagacgcacaacaagagaacgttgtttggatttgtgatttccatggttggacacta
tcaactacaccattgtgggaaacccgagaatcgttgcacataattcaaaactattatcca
gggttgattggagcagcaattctctgtaatccgccaaagatatttgaatctttttggaag
atagtaaaacacttcatcgagccaatgttgtacgacaaagtgaaatttgtttatagcaac
aactcagatagccagaggatattggctgacatatttgacctggacaagttggagtttgct
tttggaggaagaaacactgctagccttgatattacaaagtactctgaaagaatgagaaga
cgagatcagataaggggtgcttgcaaggacgcaagtggtaccatctcaccttccggacaa
agaatacaatcgactacatga
>TRINITY_DN19798_c0_g1::TRINITY_DN19798_c0_g1_i2::g.13534::m.13534
atgaagatagacgaggtccgtgagctgctgggcgacctgccgacggagatgccgagcttc
ttgtcggacggcaccatccgcaggtttctccgagcaaagaactggagcatggaacaagcg
accaaggctctcaaggaagctgtcaagtggaggcgtcagttcaagccagacaagatttgc
tgggaagacctcgctagcatggagaatgaggttcgaagagcgtatataccagactatctt
gacaacaatgggagaactgtcttcgcaataatgacgtcaaaaaagagcttaacttcaaca
aaggaacatataaaacaacttgtgtataaccttgagatcttggcattgagctcggaagac
gcacaacaagagaacgttgtttggatttgtgatttccatggttggacactatcaactaca
ccattgtgggaaacccgagaatcgttgcacataattcaaaactattatccagggttgatt
ggagcagcaattctctgtaatccgccaaagatatttgaatctttttggaagatagtaaaa
cacttcatcgagccaatgttgtacgacaaagtgaaatttgtttatagcaacaactcagat
agccagaggatattggctgacatatttgacctggacaagttggagtttgcttttggagga
agaaacactgctagccttgatattacaaagtactctgaaagaatgagaagacgagatcag
ataaggggtgcttgcaaggacgcaagtggtaccatctcaccttccggacaaagaatacaa
tcgactacatga
>TRINITY_DN19808_c0_g1::TRINITY_DN19808_c0_g1_i1::g.13541::m.13541
gaggcgcaacgcgcaacaaaacagcacacgccatgccgtaaaccaccccgccgggctccg
gcctcaccggcatggtttctgatgatcacgccgaccccggcatctcctgtctgctgtcgg
aagagccatctgaccgtccatcctagagacccttcgcccccgcagccccggcccgctcgg
ccattggccaagtcaccgccagcccgcacccaccacatgaaatcagtggaagtttctata
cttcctgcaagttctaatatatcttcccttctaccatgttctgaagctttgtctgctttg
ctctaa
>TRINITY_DN19809_c0_g1::TRINITY_DN19809_c0_g1_i1::g.13542::m.13542
atggacacgccgccgccctctctcccgccgtccaccctcctctggccagacctcctcgcg
ggtgcggcgtcctccacgcgccgcctcgtcgccgcacattcccgccacttcctcgcccta
tcctctctccttcttctcccgctcgccctcctcctactcgccctcccctgtcccttcctc
cctgcctccgcctcctcccccgccgccccctccgtgtctctctggtacccgccggatccg
ccgaggaacccgctacacatcccgctgccgcttctcgctctcgccgccgcgctcctctac
ctcgctgccttcgccgccgcggcggccagcgcacacgcagggttcttcggtcgccccgtc
cggctcctcgcctcgctccgctccgtgccagcctccctcctccgcctcgtcatcaccgcc
atcccggcctccccgctcgcactccttccgctcctcccgctccccgctgcgctcggcgcc
gcactgcccgtcctgggcttcgtccttttatccccgttctggtccatcgctggcgccgct
gccgtggtcgaatcggccacaggcctcacgccgctccgccggagctgccggctcctctct
ggcgcccgcctcgcagccctctcctcgttcctggtcttcgctgccgggattggggtcacg
ctctgtggcttcggcggtgtggctgccaagacgtacgacgctggggctgggtggactggg
atggcgcccgtggtggtcaaggcggtggctggcacagcgctgctggccgtgatgatgctg
tacgggatggtgaccaacgttgtgctctacatgcactgccgcgcgatgcacggtgagctc
gcaggggagatctacaatgagttcgccaacatgtatgtcttcctgccctttgacgatgga
aaagatagccatgttgtctctgtggtcacgatgtggccgtga
>TRINITY_DN19809_c0_g1::TRINITY_DN19809_c0_g1_i2::g.13547::m.13547
atggacacgccgccgccctctctcccgccgtccaccctcctctggccagacctcctcgcg
ggtgcggcgtcctccacgcgccgcctcgtcgccgcacattcccgccacttcctcgcccta
tcctctctccttcttctcccgctcgccctcctcctactcgccctcccctgtcccttcctc
cctgcctccgcctcctcccccgccgccccctccgtgtctctctggtacccgccggatccg
ccgaggaacccgctacacatcccgctgccgcttctcgctctcgccgccgcgctcctctac
ctcgctgccttcgccgccgcggcggccagcgcacacgcagggttcttcggtcgccccgtc
cggctcctcgcctcgctccgctccgtgccagcctccctcctccgcctcgtcatcaccgcc
atcccggcctccccgctcgcactccttccgctcctcccgctccccgctgcgctcggcgcc
gcactgcccgtcctgggcttcgtccttttatccccgttctggtccatcgctggcgccgct
gccgtggtcgaatcggccacaggcctcacgccgctccgccggagctgccggctcctctct
ggcgcccgcctcgcagccctctcctcgttcctggtcttcgctgccgggattggggtcacg
ctctgtggcttcggcggtgtggctgccaagacgtacgacgctggggctgggtggactggg
atggcgcccgtggtggtcaaggcggtggctggcacagcgctgctggccgtgatgatgctg
tacgggatggtgaccaacgttgtgctctacatgcactgccgcgcgatgcacggtgagctc
gcaggggagatctacaatgagttcgccaacatgtatgtcttcctgccctttgacgatgga
aaagatagccatgttgtctctgtggtcacgatgtggccgtga
>TRINITY_DN19814_c0_g1::TRINITY_DN19814_c0_g1_i1::g.13535::m.13535
gacgtccttccggcggggttccaggagcgcaccagcggccgtgggatggtgaccacgggg
tgggttcctcagaccagcgtactggcgcacggcgccgtcggcgggttcttgacgcactgc
gggtggaactcggtcatcgaagggctcttgtatggccgtcctctcgtcatgctacccatc
tccggggaccaagggccgaacgcgaggctcatggaggggaagaaggtggggttgcaggtg
cccagggaggagcacgacgggtcgttcgaccgccatggcgtcgccagcgcagtccgggcc
gtcatgctagaggaggaaaccaggagtggctttgtggcaaatgcccacaagatgcaaggg
attgtagctgataaggaacttcaggagaggtacatcgacgaattcatacaggaactaagg
tcgtacgccactgctctgcccccgtctccagctgagatttag
>TRINITY_DN19817_c0_g1::TRINITY_DN19817_c0_g1_i1::g.13577::m.13577
atgccaggtcgcctgctctccgtccgcatcccgtccctcgcgaagctcggcgctcccagg
tgtgcaaaattcatggcttcagacactggcaagaagctcattcagatcgatgtgagctcg
gatacagtgtgcccttggtgcttcgtcggtaaaaagaaccttgagaaagcaatggagcaa
agcaaggacaagtttgatttcgaggtccgttggcatccattctttctgaaccctgatgcg
cctaaggagggcgtcaggaaaactgacttcttcagggcgaagtttggtcctgttcaatat
gagcgtgcaatttctcgcatgactgagatatttcgaggactcgggcttgaatatgacatg
tcggggctgacagggaatacaatggatagtcataggctcataacacttgctggacaccaa
ggctatgacaagcaaaatgctcttgttgaagaattattcctcaattacttttgccaagga
aagtatattggtgacaagcaggttttgctggatgctgcaagaaaggtgggcatagaaggg
gccgaagaacttcttgaagatcccagcaaaggagtcgacgaggttcaggaagaacttaag
aagtactcatctggcatctccggggtcccgcattttgtgatcaataataaatatcaactc
agtggtggccagcctccaaatgtattcatgagggcgtttgagatggctgcaaaagatgga
gcttaa
>TRINITY_DN19829_c0_g1::TRINITY_DN19829_c0_g1_i1::g.13579::m.13579
ccctcgcctccgtactccgcgcaccggccggcaaccctgtgtacgcacctccctctcccc
tcccgcctctgctgtaccgtgggagctcggccagctgctcagggtggccgggccttggct
ccgccggtgtcgggtaggatcagcacagccggagctcaaaggcgcctgcgaagtttatta
aagaattttaggttcaacggaatccccatgtcccccaataaacccagccatgcttcaggc
cgggacgcggttttctggtcacaaggaatgaacgcatatcttattgataggctgctttac
catcaagacaatgggaacaggggtgagtctaaattctcatcggtggcatatgatagcatc
atcaatggtgtcggtgataagttcggggtgacaattgaccggaacaatataaaaaatcgc
ctcaagtatatcaaggaatcgttccatgagtgtaggaacctccttggtgaagatagtcgg
tttaagtggtgctcagagacccgaaaattcaaggctgatccaaatgtttggagggagttg
atccagagaaaaccggaagcaaaaaaatggatgatgaagacaattgaccattatgatagg
ttaatgctgttatttggtaaggatagggagaaacgtccagatgtcgagaattcaaaaggt
actgcgaagaaaaaggcgcgaacagaaccaccaaaggggagacttcatcgtagtccatta
aatggcaatgagtcagctgttgatgaaagtttagataagaaggtggacaaaattgagatc
cctgatgcgagtataacaaatttggaacttgatttgtcagaattgtgcagaactgataat
ggcattgttgccatacctgttcgtgccaattcatatggtaaaggtttgccctatgctcct
gaaaattggccacactctggagacatatggcactggaaagttggaagcaggtcttctgga
gcaggccattgggctgacaggtatcttatgccaccgtcccgttttcgtgacgctactcct
aagaagttacgatttgcaagtagagtacaagttgaagaatttgttaagagagaatttccg
gatgtcgatcctagcacattcttttctatgtttatctggaggatccctgctgaaggatac
aggatccaaaaaggcacccagcaagtgtggcacaatgaacctgaacctgaacctgtggtg
gctgatccaggtggtctctgcaaggctaggaatagcttgtgcaatcttgaaagagaaggt
tttgttgaatcatcaccagcacgggcttgtaatatctgctgcaaagagcctggtttctgt
cgtgagtgctgctgccttctctgtaacaaaaccattgactattcttttggaggttacagt
ttcataaaatgtgaggcagttgtggaagagaacttaatatgtgggcattctgcacacctt
aattgtgctcttcgaagttacatggctggaactgttgggggagtttttgccttggatgtc
caatatttatgcaggctctgtgataacaaaatcaacttaatgacgcatgtggagaaactc
atggaaacgtgccaatctcttgaatcaagggatgaaatcgaacctatgctgaatttgggc
ttatgcctcttgcgtggctcaaaacaaatgagagcaagaagcttggagaaccaaatgaga
tcagcaatggaaaagctggaatgtggatttgaccttgttgaagtctggaaatttgaaggt
gacgagggcagggcaacactcagtgcaggagagaattccccacctaccagtggtgtgact
gtgcttggggctcagcaagttcctgaaatgggtgcacttacagggcatcctgatctgata
gatccactgggtgataatgactttgaaacagatatagaaaatcttccagtgttcattact
ggagatcagaatgttgcgtctgccaaatttgaggatgagatagatcttgctcttgaagaa
ctgaagaaatctcaggaaatggaatataacttggcagagcagaagctttacgctcagaaa
gaccgcatcctctgtctgtacagggagcttgatactgaaagggctcagcttgcagatccc
atgcccttgtctgatgcttcaaattatggcgcaatgctcgctaatgttctacgccttgtg
gaccaaatcaagcgtgatgaggagaaatttaagtccatgctgaaagttgctggtggattt
gcgaaagcaccaccaaacgtcatcaaggagctgttcgggttacctgctgataagtag
>TRINITY_DN19857_c0_g1::TRINITY_DN19857_c0_g1_i1::g.13539::m.13539
atgtctgatctcgacgttcagatcccaactgccttcgatccctttgctgaggccaatgct
ggggactctggtgcggcagcaggatcaaaggactacgttcatgtacgcatccagcagcgt
aatggtcgcaagagtctgactactgtccagggattgaagaaggagttcagctacagcaag
atcctcaaagatctcaagaaagagttttgctgcaatggtacagtggtccaggacccagaa
cttggacaggtcattcaactccagggtgatcagaggaagaacgtctctaatttccttgtc
caggccggcattgtgaagaaggaacacatcaagattcatggtttctga
>TRINITY_DN19898_c0_g1::TRINITY_DN19898_c0_g1_i1::g.13610::m.13610
cttacccaaacttttctcagagtcctatcatacacagtgactttcataccatggaaccca
tactatggtgctatcatagttcctcgccacacacaaaccaacctgaacaccacccataat
cttaggcataaaaactcaagcacatccttccgcagagagtacctcagtatagagatttct
ggaatcccaccacatctatgttgtgaccttacagtccaccggcttcttggtgggatttgt
accatccacagcatctcactcgaaccatccacattagtatacacagttaacgttcatgga
tcagacacgctcgtgcctaatgcagcacatatagcacttgccacaagaactagccatggt
gatctcctcaacatttggccagtgtggtatgatacatatacacgagaaatgcttggcagt
ccatctccaccagctgacaaccacatgtcgtctctacatggaggagacacggatctagac
accaaactccgccgtgaggcatacacctacgaaggagaggatgatgaggttacttcccgc
ccacaaagccgacgaccacaccatcctgacactgagtcatcattcggcgcctcaagtgat
gatgaacacggatgggaatctgatcgcagcatgcatcttggctga
>TRINITY_DN19922_c0_g1::TRINITY_DN19922_c0_g1_i1::g.13653::m.13653
aggccgaggcagccagcccaacgcgtgcgccgcgcacggccaaaaccccggcgcgcgggc
ggagccaccaaaaaaccgccgcctgtccgcctccaccttcccgtgctctccccgccgcct
cggcatcgtagtagccaaaaacggcagcgagacgcgcgctgtctcttggcaacaccagta
caccaccccgccaccccttcgctcgttcgattgctctgcgagcttatccgacgccgcggt
cacttgagagccccgatggagttcgccgccggcgctggggtggccccgcgcctgcgcctg
cgctcgctgccc
>TRINITY_DN19924_c0_g1::TRINITY_DN19924_c0_g1_i1::g.13658::m.13658
atggcgtctcggtttcgggcaccttctcgccttccccgccggtgtggtgtccgtgtcccc
cccgattcccaaaccccaacgcgccctcgcggttcgccaaaccatccaaaaaaaaaaaaa
tttctcgccgtcatgccgtcgcgctacgtgatcgaggaggatctctacgacatcgacgcg
tacaacgaccgggtgtacgaagagatggccatgcaggcaagattccagtcggccagaccg
gtgcttgccatgcggggaggaccggtggcggaggacgacggaggggatgacggcgccgaa
ggatccagcgccgacgaggaagaggaagacgaagaggaagaggatgaagaagacgaa
>TRINITY_DN20007_c0_g1::TRINITY_DN20007_c0_g1_i1::g.13725::m.13725
atgtcttttacctgcactgtgtacagcaaacagccttaccttagctttttttttatgaac
atacctgtattacttgttaaggaaaagcatacaagtacagatacgaatacagatacgctc
gaggatacagggacagctgtctcagccatcttgcacaaaggcccttcaaaaataaagaaa
ttacaatcagatccaagaaccccgtgcttcctgaaatcgccagacgcctccaccaaccgc
cgccgtcgtcgaggaagacaccatggccaccccagaaccgaaggagcccatcacatcaaa
gctttgaaggaagccacagtagacacctag
>TRINITY_DN20079_c0_g2::TRINITY_DN20079_c0_g2_i1::g.13693::m.13693
gtcgccgccgccgtggccgggtccggcggcccccgctcccccacacctggaccgcgctcc
acccacaccaggcgccgcaccaggcgcagccgcaagtctgtcccctcccgcaccccctcc
ccgagttctcctccgcacaccccttccccgagttctgccccgcgcaccacccaccgcacc
acccaccgggagcaggggcagtggaggtcggggaccgggacaccccagtcccggtcaggg
acgggaagccctccatcacctgtgatgggttctggacgtcttgacactcctggaaagaaa
ttacgcaaggcagcgcactttaagaaggttcagtttgtcgctggtcttactgaagctctt
gattga
>TRINITY_DN20141_c0_g1::TRINITY_DN20141_c0_g1_i1::g.13796::m.13796
tttctaattttctccacgagagctagagctacacgacgcgtacgaatccgtgggagcccc
gcaccgcatcgcctcgtatgcttcgcgcgtgcacacgcgtcggtggcgcgggcgccggcg
gccgacgagagcgcctcatggcctccctcatccccttcctctcttcctccccctcctact
ccactcacctcccgcgccagcaccagccccagccgccgccagccgcagccgcagcggcgc
gcccatcacggttccgcctcctgttcgcgcgcgccgcggcgcggcgcgaccccgagccga
cgccggtgccggcggtcgaggagaggaggtcgctggccgtcaggacgggggagctgttcc
tag
>TRINITY_DN20208_c0_g1::TRINITY_DN20208_c0_g1_i1::g.13842::m.13842
atggcggacggcaagctggagccggcggccaaggcggagggcaagcgtgaggcggcggcg
gccaaggccgaggagggcaagcgtgggccggtggcaaatggcgagggcaagcgcttgccc
gcagcaaaggaggagtgcaagcccgaggaggaggtggtggccatggtgatggagagggtg
ccagattctttcatcgagagggtgcagactgatcccacgccgaggccccgtcctatcacc
gaaccctttttcttgagcaagcccaagctcttgaagaagatggagactctcaattacaat
ctcaataagcttgttgacctggaggagaacgtcctgaggcaggtcgctgcaaaggggcat
gctcatgtggtggtcaagttcacggacggtatcaagaagatttttcctcttccaggctat
tag
>TRINITY_DN20208_c0_g1::TRINITY_DN20208_c0_g1_i2::g.13844::m.13844
atggcggacggcaagctggagccggcggccaaggcggagggcaagcgtgaggcggcggcg
gccaaggccgaggagggcaagcgtgggccggtggcaaatggcgagggcaagcgcttgccc
gcagcaaaggaggagtgcaagcccgaggaggaggtggtggccatggtgatggagagggtg
ccagattctttcatcgagagggtgcagactgatcccacgccgaggccccgtcctatcacc
gaaccctttttcttgagcaagcccaagctcttgaagaagatggagactctcaattacaat
ctcaataagcttgttgacctggaggagaacgtcctgaggcaggtcgctgcaaaggggcat
gctcatgtggtggtcaagttcacggacggtatcaagaagatttttcctcttccaggctat
tag
>TRINITY_DN20208_c0_g1::TRINITY_DN20208_c0_g1_i3::g.13846::m.13846
atggcggacggcaagctggagccggcggccaaggcggagggcaagcgtgaggcggcggcg
gccaaggccgaggagggcaagcgtgggccggtggcaaatggcgagggcaagcgcttgccc
gcagcaaaggaggagtgcaagcccgaggaggaggtggtggccatggtgatggagagggtg
ccagattctttcatcgagagggtgcagactgatcccacgccgaggccccgtcctatcacc
gaaccctttttcttgagcaagcccaagctcttgaagaagatggagactctcaattacaat
ctcaataagcttgttgacctggaggagaacgtcctgaggcaggtcgctgcaaaggggcat
gctcatgtggtggtcaagttcacggacggtatcaagaagatttttcctcttccaggctat
tag
>TRINITY_DN2021_c0_g1::TRINITY_DN2021_c0_g1_i1::g.1324::m.1324
gcttccatattctaccatctcatcttacgatttttccatgtatccttaatgaggcgtgct
tcagcacctaatcgagcgccgctctccgctctacctcacccgagagccaacacacaagca
ctccacatttcacccttcaccaagtgcacccgagagcccgctccacactctcctatgcct
ccctctccctctccatcaccaacagaggatttggaggagcttgcgggcgcggcgaactgg
cagcctggccgaggcggtggcgctggctccatcccctacaacggcgtgctcgtcccttga
>TRINITY_DN20236_c0_g1::TRINITY_DN20236_c0_g1_i1::g.13884::m.13884
atggccactgccggaaatcgctggggtgtagtcatgtcaaggaactcaggattttctact
caggttgtagagttggatttcctgtaccctagcgaaggcatccatcggcgatgggagagt
ggttacaggataacttccacagcggccaccaatgaccaagctgctttcatcttgagcatg
ccaaagcggaagccgatggatgagacacaagaaactctccgcacctctgccttccctagc
gcacatgtcaaggagaaatgggccaagaatctctatatagcttcgatctgctatggacga
accgtgtgctga
>TRINITY_DN20236_c0_g1::TRINITY_DN20236_c0_g1_i1::g.13882::m.13882
atgccagagctgcgaagcagtactcgtcaagcacgcctgaggtctaagaagctcgacgat
ctgcagacagcagagccgcctgcgaaaccggcgccacctgctccgcagagggcagcaaag
cgtgctcctacacgtgctgctaggggcagaaagggtgctgctgggagaggagtgcctccc
gcaacaaagcctagaagaaagggggttcagattgccgacttagaagctgatccagcttgt
gaagaaccccctaaagctgtcaagaaactggaagttgcccctaaagctgtcaagggactg
caagctgctgctgctgctgctgcacccaagaaccttcctttgaagaaggtacccgaggtt
ggtgttctgaaaatggatggtgaaagtgtggagaagattgttggggctgaagatgaatcg
acaactacacctgtgccagagagggttcaagtaggtaattctccagagtacataactgac
aggaagttaggtaaaggtggttttggtcaggtctatgttggccgaagggtttctggtggg
aatgctcgcactggtcctgatgcatatgaggttgcattgaaattcgagcatcggaacagt
aaaggatgcaattatggccccccatacgagtggcaggtttataacactctcaatggttgc
tatggcataccatcggtccactacaagggtcgtcagggcgactactatatacttgtaatg
gatatgcttggtcccagcctttgggacgtgtggaattcaatggggcagacgatgtctgca
aatatggctgcttgcattgctgtagaggccatatcgattcttgagaagctccattctaaa
gggtttgtgcatggtgatgtgaaaccagagaattttctgcttggtcagcctggatctcct
gatgataagaaactttaccttatagatcttggtttagcatccaagtggagagagagtcat
ggtcatcatgttgattatgatcaacgtcccgatatctttaggggaacaattagatatgcg
agtgtccatgctcatttggggcgcaccggaagtaggagggatgatttagagtcactggcg
tacacccttattttcctgataagaggaagattgccttggcaaggctatcagggggatacc
aagagtttccttgtttgcaagaagaaaatggctgtttctccagagttgctttgttgtttc
tgtccagctccattcaaacagtttcttgagattgttacaaatatgaaatttgatgaagag
ccaaactatgcaaagcttatctctctttttgatggtttgatcgaagcacctgcctcgaga
cccatcagaattgatggggctctcaaggttgggcagaaacgtggaagattgcttgcaaat
ctagaagaagatgagcagcctaaaaagaaggttagattagggagcccggcagctcaatgg
atttcagtttataatgctaggcggcccatgaagcagaggtaccattacaatgtggctgac
tcaaggctaagtcaacatgtagaaaaaggcaatgatgatgggctttacattagttgtgtg
gcttcctcggcaaacctttgggcactcatcatggacgcaggaactggtttctgttctcaa
gtttatgagctctcaccagtttttctccacaaggactggataatggagcagtgggagaaa
agttactacataacagcaattgctggatcaaccaatgggagttcattggttgtcatgtcc
aaaggtcggaattttactttttcttgttattgcacatgcttgcatattgacattctgttt
tctcaccattttcccattagcagtacatgcaaaatcctaatgtttctcttgtatgttcct
atgccatttccattataa
>TRINITY_DN20236_c0_g1::TRINITY_DN20236_c0_g1_i2::g.13885::m.13885
atggatatgcttggtcccagcctttgggacgtgtggaattcaatggggcagacgatgtct
gcaaatatggctgcttgcattgctgtagaggccatatcgattcttgagaagctccattct
aaagggtttgtgcatggtgatgtgaaaccagagaattttctgcttggtcagcctggatct
cctgatgataagaaactttaccttatagatcttggtttagcatccaagtggagagagagt
catggtcatcatgttgattatgatcaacgtcccgatatctttaggggaacaattagatat
gcgagtgtccatgctcatttggggcgcaccggaagtaggagggatgatttagagtcactg
gcgtacacccttattttcctgataagaggaagattgccttggcaaggctatcagggggat
accaagagtttccttgtttgcaagaagaaaatggctgtttctccagagttgctttgttgt
ttctgtccagctccattcaaacagtttcttgagattgttacaaatatgaaatttgatgaa
gagccaaactatgcaaagcttatctctctttttgatggtttgatcgaagcacctgcctcg
agacccatcagaattgatggggctctcaaggttgggcagaaacgtggaagattgcttgca
aatctagaagaagatgagcagcctaaaaagaaggttagattagggagcccggcagctcaa
tggatttcagtttataatgctaggcggcccatgaagcagaggtaccattacaatgtggct
gactcaaggctaagtcaacatgtagaaaaaggcaatgatgatgggctttacattagttgt
gtggcttcctcggcaaacctttgggcactcatcatggacgcaggaactggtttctgttct
caagtttatgagctctcaccagtttttctccacaaggactggataatggagcagtgggag
aaaagttactacataacagcaattgctggatcaaccaatgggagttcattggttgtcatg
tccaaaggaactccttacactcagcaatcgtacaaggttagcgaatcattcccttacaag
tggatcaataaaaagtggaaagaaggatttcatgtaacatctatggccactgccggaaat
cgctggggtgtagtcatgtcaaggaactcaggattttctactcaggttgtagagttggat
ttcctgtaccctagcgaaggcatccatcggcgatgggagagtggttacaggataacttcc
acagcggccaccaatgaccaagctgctttcatcttgagcatgccaaagcggaagccgatg
gatgagacacaagaaactctccgcacctctgccttccctagcgcacatgtcaaggagaaa
tgggccaagaatctctatatagcttcgatctgctatggacgaaccgtgtgctga
>TRINITY_DN20236_c0_g1::TRINITY_DN20236_c0_g1_i3::g.13887::m.13887
atgccagagctgcgaagcagtactcgtcaagcacgcctgaggtctaagaagctcgacgat
ctgcagacagcagagccgcctgcgaaaccggcgccacctgctccgcagagggcagcaaag
cgtgctcctacacgtgctgctaggggcagaaagggtgctgctgggagaggagtgcctccc
gcaacaaagcctagaagaaagggggttcagattgccgacttagaagctgatccagcttgt
gaagaaccccctaaagctgtcaagaaactggaagttgcccctaaagctgtcaagggactg
caagctgctgctgctgctgctgcacccaagaaccttcctttgaagaaggtacccgaggtt
ggtgttctgaaaatggatggtgaaagtgtggagaagattgttggggctgaagatgaatcg
acaactacacctgtgccagagagggttcaagtaggtaattctccagagtacataactgac
aggaagttaggtaaaggtggttttggtcaggtctatgttggccgaagggtttctggtggg
aatgctcgcactggtcctgatgcatatgaggttgcattgaaattcgagcatcggaacagt
aaaggatgcaattatggccccccatacgagtggcaggtttataacactctcaatggttgc
tatggcataccatcggtccactacaagggtcgtcagggcgactactatatacttgtaatg
gatatgcttggtcccagcctttgggacgtgtggaattcaatggggcagacgatgtctgca
aatatggctgcttgcattgctgtagaggccatatcgattcttgagaagctccattctaaa
gggtttgtgcatggtgatgtgaaaccagagaattttctgcttggtcagcctggatctcct
gatgataagaaactttaccttatagatcttggtttagcatccaagtggagagagagtcat
ggtcatcatgttgattatgatcaacgtcccgatatctttaggggaacaattagatatgcg
agtgtccatgctcatttggggcgcaccggaagtaggagggatgatttagagtcactggcg
tacacccttattttcctgataagaggaagattgccttggcaaggctatcagggggatacc
aagagtttccttgtttgcaagaagaaaatggctgtttctccagagttgctttgttgtttc
tgtccagctccattcaaacagtttcttgagattgttacaaatatgaaatttgatgaagag
ccaaactatgcaaagcttatctctctttttgatggtttgatcgaagcacctgcctcgaga
cccatcagaattgatggggctctcaaggttgggcagaaacgtggaagattgcttgcaaat
ctagaagaagatgagcagcctaaaaagaaggttagattagggagcccggcagctcaatgg
atttcagtttataatgctaggcggcccatgaagcagaggtaccattacaatgtggctgac
tcaaggctaagtcaacatgtagaaaaaggcaatgatgatgggctttacattagttgtgtg
gcttcctcggcaaacctttgggcactcatcatggacgcaggaactggtttctgttctcaa
gtttatgagctctcaccagtttttctccacaaggactggataatggagcagtgggagaaa
agttactacataacagcaattgctggatcaaccaatgggagttcattggttgtcatgtcc
aaaggaactccttacactcagcaatcgtacaaggttagcgaatcattcccttacaagtgg
atcaataaaaagtggaaagaaggatttcatgtaacatctatggccactgccggaaatcgc
tggggtgtagtcatgtcaaggaactcaggattttctactcaggttgtagagttggatttc
ctgtaccctagcgaaggcatccatcggcgatgggagagtggttacaggataacttccaca
gcggccaccaatgaccaagctgctttcatcttgagcatgccaaagcggaagccgatggat
gagacacaagaaactctccgcacctctgccttccctagcgcacatgtcaaggagaaatgg
gccaagaatctctatatagcttcgatctgctatggacgaaccgtgtgctga
>TRINITY_DN20236_c0_g1::TRINITY_DN20236_c0_g1_i4::g.13889::m.13889
atgccagagctgcgaagcagtactcgtcaagcacgcctgaggtctaagaagctcgacgat
ctgcagacagcagagccgcctgcgaaaccggcgccacctgctccgcagagggcagcaaag
cgtgctcctacacgtgctgctaggggcagaaagggtgctgctgggagaggagtgcctccc
gcaacaaagcctagaagaaagggggttcagattgccgacttagaagctgatccagcttgt
gaagaaccccctaaagctgtcaagaaactggaagttgcccctaaagctgtcaagggactg
caagctgctgctgctgctgctgcacccaagaaccttcctttgaagaaggtacccgaggtt
ggtgttctgaaaatggatggtgaaagtgtggagaagattgttggggctgaagatgaatcg
acaactacacctgtgccagagaggtttattgttggggctgaagatgaatcgacaactaca
cctgtgccagagagggttcaagtaggtaattctccagagtacataactgacaggaagtta
ggtaaaggtggttttggtcaggtctatgttggccgaagggtttctggtgggaatgctcgc
actggtcctgatgcatatgaggttgcattgaaattcgagcatcggaacagtaaaggatgc
aattatggccccccatacgagtggcaggtttataacactctcaatggttgctatggcata
ccatcggtccactacaagggtcgtcagggcgactactatatacttgtaatggatatgctt
ggtcccagcctttgggacgtgtggaattcaatggggcagacgatgtctgcaaatatggct
gcttgcattgctgtagaggccatatcgattcttgagaagctccattctaaagggtttgtg
catggtgatgtgaaaccagagaattttctgcttggtcagcctggatctcctgatgataag
aaactttaccttatagatcttggtttagcatccaagtggagagagagtcatggtcatcat
gttgattatgatcaacgtcccgatatctttaggggaacaattagatatgcgagtgtccat
gctcatttggggcgcaccggaagtaggagggatgatttagagtcactggcgtacaccctt
attttcctgataagaggaagattgccttggcaaggctatcagggggataccaagagtttc
cttgtttgcaagaagaaaatggctgtttctccagagttgctttgttgtttctgtccagct
ccattcaaacagtttcttgagattgttacaaatatgaaatttgatgaagagccaaactat
gcaaagcttatctctctttttgatggtttgatcgaagcacctgcctcgagacccatcaga
attgatggggctctcaaggttgggcagaaacgtggaagattgcttgcaaatctagaagaa
gatgagcagcctaaaaagaaggttagattagggagcccggcagctcaatggatttcagtt
tataatgctaggcggcccatgaagcagaggtaccattacaatgtggctgactcaaggcta
agtcaacatgtagaaaaaggcaatgatgatgggctttacattagttgtgtggcttcctcg
gcaaacctttgggcactcatcatggacgcaggaactggtttctgttctcaagtttatgag
ctctcaccagtttttctccacaaggactggataatggagcagtgggagaaaagttactac
ataacagcaattgctggatcaaccaatgggagttcattggttgtcatgtccaaaggaact
ccttacactcagcaatcgtacaaggttagcgaatcattcccttacaagtggatcaataaa
aagtggaaagaaggatttcatgtaacatctatggccactgccggaaatcgctggggtgta
gtcatgtcaaggaactcaggattttctactcaggttgtagagttggatttcctgtaccct
agcgaaggcatccatcggcgatgggagagtggttacaggataacttccacagcggccacc
aatgaccaagctgctttcatcttgagcatgccaaagcggaagccgatggatgagacacaa
gaaactctccgcacctctgccttccctagcgcacatgtcaaggagaaatgggccaagaat
ctctatatagcttcgatctgctatggacgaaccgtgtgctga
>TRINITY_DN20236_c0_g1::TRINITY_DN20236_c0_g1_i5::g.13891::m.13891
atgccagagctgcgaagcagtactcgtcaagcacgcctgaggtctaagaagctcgacgat
ctgcagacagcagagccgcctgcgaaaccggcgccacctgctccgcagagggcagcaaag
cgtgctcctacacgtgctgctaggggcagaaagggtgctgctgggagaggagtgcctccc
gcaacaaagcctagaagaaagggggttcagattgccgacttagaagctgatccagcttgt
gaagaaccccctaaagctgtcaagaaactggaagttgcccctaaagctgtcaagggactg
caagctgctgctgctgctgctgcacccaagaaccttcctttgaagaaggtacccgaggtt
ggtgttctgaaaatggatggtgaaagtgtggagaagattgttggggctgaagatgaatcg
acaactacacctgtgccagagagggttcaagtaggtaattctccagagtacataactgac
aggaagttaggtaaaggtggttttggtcaggtctatgttggccgaagggtttctggtggg
aatgctcgcactggtcctgatgcatatgaggttgcattgaaattcgagcatcggaacagt
aaaggatgcaattatggccccccatacgagtggcaggtttataacactctcaatggttgc
tatggcataccatcggtccactacaagggtcgtcagggcgactactatatacttgtaatg
gatatgcttggtcccagcctttgggacgtgtggaattcaatggggcagacgatgtctgca
aatatggctgcttgcattgctgtagaggccatatcgattcttgagaagctccattctaaa
gggtttgtgcatggtgatgtgaaaccagagaattttctgcttggtcagcctggatctcct
gatgataagaaactttaccttatagatcttggtttagcatccaagtggagagagagtcat
ggtcatcatgttgattatgatcaacgtcccgatatctttaggggaacaattagatatgcg
agtgtccatgctcatttggggcgcaccggaagtaggagggatgatttagagtcactggcg
tacacccttattttcctgataagaggaagattgccttggcaaggctatcagggggatacc
aagagtttccttgtttgcaagaagaaaatggctgtttctccagagttgctttgttgtttc
tgtccagctccattcaaacagtttcttgagattgttacaaatatgaaatttgatgaagag
ccaaactatgcaaagcttatctctctttttgatggtttgatcgaagcacctgcctcgaga
cccatcagaattgatggggctctcaaggttgggcagaaacgtggaagattgcttgcaaat
ctagaagaagatgagcagcctaaaaagaaggttagattagggagcccggcagctcaatgg
atttcagtttataatgctaggcggcccatgaagcagaggtaccattacaatgtggctgac
tcaaggctaagtcaacatgtagaaaaaggcaatgatgatgggctttacattagttgtgtg
gcttcctcggcaaacctttgggcactcatcatggacgcaggaactggtttctgttctcaa
gtttatgagctctcaccagtttttctccacaaggactggataatggagcagtgggagaaa
agttactacataacagcaattgctggatcaaccaatgggagttcattggttgtcatgtcc
aaaggaactccttacactcagcaatcgtacaaggttagcgaatcattcccttacaagtgg
atcaataaaaagtggaaagaaggatttcatgtaacatctatggccactgccggaaatcgc
tggggtgtagtcatgtcaaggaactcaggattttctactcaggttgtagagttggatttc
ctgtaccctagcgaaggcatccatcggcgatgggagagtggttacaggataacttccaca
gcggccaccaatgaccaagctgctttcatcttgagcatgccaaagcggaagccgatggat
gagacacaagaaactctccgcacctctgccttccctagcgcacatgtcaaggagaaatgg
gccaagaatctctatatagcttcgatctgctatggacgaaccgtgtgctga
>TRINITY_DN20241_c0_g1::TRINITY_DN20241_c0_g1_i1::g.13864::m.13864
ccgccaccgccaccgcccgagccccgaagcctaggccctcctgatctccaccaagcaatg
gaagccgccggagccacctcatcccgcctggcccgctccgcctcactctccgccgctcgc
ccccaccaccgctcccgcgtcgccaggttcccgccgtccccacagctgacctcgctctcg
gccgccgcggcgttgccgcgcgccctcccgctccgccggaccaggtccgacgccgagctc
gcctacgtcgtgagatccgccgccgccgtcgtcctccgccacgccccgatccccgccatc
ctcgaggcggacgaggaagagcacgccagc
>TRINITY_DN20244_c0_g1::TRINITY_DN20244_c0_g1_i1::g.13862::m.13862
atgaaccagtgcgtgccgagctgggatctggacgacccggcgctggtggtagcagctggc
ggcggaggcggcggcggcctaaaccaccatcaggtctcgacgacgatcgccggcggggcg
ccacaccggggcctgcaggtgtcagctggggccggcggcggcgggggggcgttcgctccc
gtcgtcgtgcccatgtcggaccagtactacgaggtggcggagctgacgtgggagaagggc
aacatctcctctcacgggctggggctgcttaaccgcccggtcccggtgcagcagcacaag
tacccgcccgccgcgccgccgccgtcgtcgtcacagctgcaggccataggaggaggagga
ggcggcggcggatcgtctggggaccgcgagacgctggaggcggtggtcggcgaggcggcc
acgcggtcgtcacacttcctctcgcagcggcacccggcgccttgg
>TRINITY_DN20245_c0_g1::TRINITY_DN20245_c0_g1_i1::g.13833::m.13833
gcgtcgcgtcccacggtccgcgatggcaggtcaccaccgcgcccgccgagcaaactgaac
gcgcgcgcccacgcgccggcggtcgtcgggaaaagaaaatcacgcggcggagcaagagcc
accccaaaagccacgcacgccaaataccatggcacgcgtcctgctcctgcccctgcccct
gctgtgcgcctgcgtcttcgtcgcctcgttggcgttgtgcctcacgcgccacgccgcggc
gcagcaggacgccgaggcgcggctgctgctccagatcaagagcgcatggggcgacccggc
gccgctcgc
>TRINITY_DN20296_c0_g2::TRINITY_DN20296_c0_g2_i1::g.13876::m.13876
atgtgtatgcgtctaaaaccgacgaagaaagatgaaaaagatgaaaagacgatgaaaata
gagaagactcgaaagccccctcttcatgagaccatgctgtcgtcaaatcgattggcgatt
gacgttcatggcttgcagtccgagtcgaatggtgtcgtaaaaatcagaacaggcgtttct
cggacagtggtgaatcgtgcagcctttaccaccaagaggactgtcctcctgggccaccgg
ggttgccgtagccgccgccaccaccgccgccgccgtagcctcctccgtagccgccgccgc
cgccgtacgagccagcttgagggccgttga
>TRINITY_DN20296_c0_g2::TRINITY_DN20296_c0_g2_i1::g.13875::m.13875
ctccaacatcaaacagcaaacagctcaaccatcacgcagcgatttgttactggtaaaact
agctttgtttggttttgggtttccccttttgttttctttctgcttggaccgctcagtcca
gtatgggtatctgtatctgtctaccatggccgagcaccttggccctcaacagcctttggt
cctcagtcgtctgagtcctcgcaacccagcctcccattatcatggccgagtcaagactcc
attgtgtccatgtaccgatgtcgtaaaagagcaagagcttttgttccatgccgtcccaac
cttgaccataatccatgtatatctcgggcggctgtcagcccgtgctctttcatctctgac
agataa
>TRINITY_DN20331_c0_g1::TRINITY_DN20331_c0_g1_i1::g.13928::m.13928
tgcgaacccggcgggcgggtcggcggcgggtgtgggcgcgagcgcggcgaggtcggtggc
ggagggctggaggtaggtgccgttggccatggggacgtcgacccagagcttctggccctt
gcggcagtgacccggcgcgccgctggcgtagtaggcgcggcccggcgtggtgaggttgaa
gaaggagttgccgtcggcgagcctggccacggggcgcgacaggtcgcaggacgcgaaggc
ctccggcgtcacctgcagcaccgagtcctggctcggcgggtacaggaaccagatggagtc
gccgagcgcgaagtggatggacttggcccagcgcttgtagacgtcgggcttggacggcgg
cggcacgccccaggcgtccaggtcgcccaccttgtacacggcgccggcggagccgcccac
caggagcaggaggagcagcagcaccgacgccgacgccgatggcaatgccgcccgcgcacg
catcctcatcctgtgctcgtgggtggggtaagcagctgctttgctttgctttgcttcgcg
agcgccgctgtcctctggctgccgctgctgctttgcaacgtgcaaccggaaaacctctct
gcttgcttgtggttgcggtgcgggcttgtgggttgtttatttatgagagcagagcagagt
gcgtgcaacggggatttggatttggcaccatgccatggcatggcatggtccgtgcccggt
tgtcgcggctcgggccatgtgtccggccggaatctccggtgcctaccgccgccgtctcat
taa
>TRINITY_DN20331_c0_g1::TRINITY_DN20331_c0_g1_i1::g.13929::m.13929
atgaggatgcgtgcgcgggcggcattgccatcggcgtcggcgtcggtgctgctgctcctc
ctgctcctggtgggcggctccgccggcgccgtgtacaaggtgggcgacctggacgcctgg
ggcgtgccgccgccgtccaagcccgacgtctacaagcgctgggccaagtccatccacttc
gcgctcggcgactccatctggttcctgtacccgccgagccaggactcggtgctgcaggtg
acgccggaggccttcgcgtcctgcgacctgtcgcgccccgtggccaggctcgccgacggc
aactccttcttcaacctcaccacgccgggccgcgcctactacgccagcggcgcgccgggt
cactgccgcaagggccagaagctctgggtcgacgtccccatggccaacggcacctacctc
cagccctccgccaccgacctcgccgcgctcgcgcccacacccgccgccgacccgcccgcc
gggttcgca
>TRINITY_DN20335_c0_g1::TRINITY_DN20335_c0_g1_i1::g.13917::m.13917
gccaatatcaaggtctcatcaacagagactggagtcatatttggtaacatagtttatgaa
acttcaaatgtgatggaacgatctgtggtggtcctaaatgacattcacattgatatcatg
gattacatctcacctgctacatgtgctgatgttgcattccagaacatgtgggcagaattt
gagtgggaaaataaggtggcggtgaatactgtgattcaggatgagaaggaattcttgaat
catattattaagtcaacgaacatgaagtgtctaacaccaccatctgcactcaatggagaa
tgtgggtttccttgctgcagatctctatgccaagagtgtgtttggtga
>TRINITY_DN20335_c0_g1::TRINITY_DN20335_c0_g1_i1::g.13918::m.13918
aaggcatcgagttcagtacaaggattcataaagtatctgctaaaagtataccaaaactct
tcattctgtaggctagaacaagaaggctacacaatcctgtacacacaggatggaaatctc
tacaaccacctgccaatctctacaaccacctgccaaacgactccaataattggctatcct
gaaaattggtgggcaactagcaaatttttaagttcaagtgagaccattatggcaacaggg
gtaacatgtgcctgccacagtgatcaacgactcatggatgagctagctggtgccttcctt
ctgttttag
>TRINITY_DN20377_c0_g1::TRINITY_DN20377_c0_g1_i1::g.13948::m.13948
atggcggtgtcgatcgagctcaccaaggagtacggctacgtcgtgctggtgctggtggcc
tatgccttcctcaacttctggatgagcttccaggtcggcaaggcccgcaagaagtacaag
gtgttctaccccaccatgtacgccatcgagtcggagaacaaggacgccaagctcttcaac
tgcgtgcagagggggcaccagaactctctggagatgatgcccctgttcttcatcatgctg
ctgctgggcggcctgcagcacccgaccatcgccgccgggctgggcgtcctctacgtcgtc
gcgaggttcttctacttcaagggatacgctaccggcgttccggacaaccgtctcaagatt
ggggggctcaacttcttggcggtgattgggctgatcatctgcacggcatctttcggcata
aacttggtcatcagggagacactctaa
>TRINITY_DN20398_c0_g1::TRINITY_DN20398_c0_g1_i1::g.13947::m.13947
gagaaggaacagttattagaagagggttttgcatcatggacaaggagagacttcaacaca
ttcattcgtgcatgtgagaaatatggtcgcaatgatattaaaagtatatcctctgaaatg
gagggtaagacagaagaggaagttcaacgttatgctaaagttttcaaggagagatacaaa
gaactgagtgattatgatagaattataaaaaatattgaaaggggggaagcaaggatatcc
cggaaggatgagattatgaaagccattgggaagaagttagaccgctacaagaacccatgg
ttagagttgaaaattcagtatggccaaaataaaggaaagttctataatgaggaatgtgac
cgctttatgctttgcatggtgcacaaacttggatatggtaac
>TRINITY_DN20407_c0_g1::TRINITY_DN20407_c0_g1_i1::g.13970::m.13970
gccaccggtgaatcaggcagagccaatcttccccacgccaacactgccactgaaagcgct
tcgacctcgtccgtccgtccgtccgccgcgaccccgctcagcttcccgtgccgttttttg
tggctggcagcctggcgccaccccacctgtccacttcctcctcgactcggcgaggagtcc
ccggatccgtttttgctgtgggtgcttctcgaatcaaacaaaccaaaaacccctcctcgc
ctcccatcacttgctacgccacccgggaagcgcgccgaggcggcaccgcaccgcaccgtg
gtagtagtagaaggcacgggacgcgcgccccgggggggcctcctcactttctccgcgcca
tccacggcacccgcgccgcgccccctcctgctgctccctctccgcaatggcgacgccctc
ggccgtgggcgccgcgtgcctcgtcctagcgcg
>TRINITY_DN20543_c0_g1::TRINITY_DN20543_c0_g1_i1::g.14010::m.14010
gccggcaccgccgacgccgcccgggacctcctcaagcacgaggccagcatcgcggagcgt
ccgctcacggccgtcacgcgccacctcgcctacgacgacgccggcttcgcgttcgcgccc
tacggcccgcactggcgcttcatgaagcgcctctgcatgtccgagctgctgggaccgcgg
accgtcgaccagctccggcccgtgcgtgaggccgagctcgccgccgtgctggcggcggcg
cgccgcgcggccgacaacggggagcccatcgacgtcagccgccacctcatcagcatgtcc
aacaacgccatcatgcgcatggtggccagcgcgctgccgggccacatgacggaggccgcc
agggactgcgccaagcacgtcgccgagctcgtcggcgccttcaacgtcgaggactacgtc
gcgctctgccgcggctgggacctgcaggggctcacgcggaggacgcgcgaggtccgcgac
aagttcgacgccctgctggagatcatgatcacgggcaaggaggagaaccgtcgtcggcag
catgggcagggacacagcaccaccaccgccgacaaaaacatcagcaaggaccttctggac
atcctcatggacgcggcggaggacgtgaacgccgaggtgaagctgagcagggagaacatc
aaggcgttcgtgctggacatcttcacggcgggctccgacacgacggcgacgagcgtggag
tgggcgctggcgctgctcatcaaccaccgttcctgc
>TRINITY_DN20582_c0_g1::TRINITY_DN20582_c0_g1_i1::g.14027::m.14027
atggtgctcgcgcagctgggcgggagcatctcccgcgccctggcgcagatgagcaacgcc
acggtgatcgatgagaaggtgctcaacgactgcctcaacgagatctcgcgcgcgctccta
caggccgatgtccagttcaagatggtccgcgacatgcaggccaacatcaagcgcatcgtc
aacctcgaggcgcttgccgcaggcaccaacaagcgccgcatcatgcagcaggctgtcttc
acggaactctgcaacatgttggatcccgggaagccttccttcactcccaaaaagggcaag
ccaagcgtagtcatgttcgttggtctgcaaggttctggtaaaactaccacttgtacgaaa
tatgcttattatcatcagaggaaaggattcaaaccagcgctggtttgtgctgatacattt
agggctggtgcttttgatcagttaaagcaaaatgcaacgaaggccaagattcctttttac
ggaagctacatggaatccgatccagtgaaaattgctgttgagggtgtggagaggttcaag
aaagaaaactgtgatctcatcattgtggatacaagtggaaggcacaaacaagaagcagca
ctctttgaagaaatgcggcaagtttcagaagcaacaaaaccagacttggtgatttttgtg
atggacagtagtattggtcaggctgcatttgatcaagcacaggcatttaaacaaagtgtt
tctgttggtgctgtgattattacaaaaatggatggtcatgcaaaaggcggtggtgccctt
agcgcggtcgcagcaacaaaaagtcctgttatattcattggaactggagagcacattgat
gagtttgaagtttttgatgtgaagccatttgttagtcgcctgttaggtatgggagattgg
tcaggctttatggacaagattcatgaagtggtacctacagatcaacagcctgagcttctg
cagaaactgtctgaaggaagctttactctcagacttatgtatgagcagttccagaacatt
ctgaaaatgggtcctattggccaggtcttctctatgttgcctgggtttagcgctgaacta
atgccaaaaggacatgagaaggaaagccaggctaagattaagcgctacatgacgatgatg
gattccatgactgaagcagagcttgacagcacaaatcctaaactgatgaccgaatcacgg
atcattcggattgcacggggttctggccggcctgtcagggatgtcatggacatgctggaa
gagtacaagcggcttgctaaaatctggggcaagatgaagggtctcaagatcccaaagaaa
ggggagatgagtgcactgtcccgcaacatgaatgttcagcacatgagcaaggtccttcct
ccgcagatgcttaaacagattggtggcatgggtggtctgcagtctctgatgaaacagatg
ggatcgaaggagatgagcggaatgtttggaggcatgggtggcgagcggtaa
>TRINITY_DN20588_c0_g1::TRINITY_DN20588_c0_g1_i1::g.14067::m.14067
ccggggaaacaaacaaacccaaacacgaaaattcttgacaagcctcaaatttcagatggt
attccggaattacccccgggccaccttgcacagctatcggttcacgacgcaccaaccgag
gccaaaggccaccaccattccttccccaactccgcaggctgctcatcgccctcaccccgc
gccggacgcgccccgatccagatccaggggcttatcatggcatcaaagcgtatcctcaag
gaattgaaggacctgcaaaaggaccctccaacatcatgcagtgcaggtcctgctggtgag
gatatgttccactggcaggcaaccatcatgggtcctcctgatagtccatatgctggaggt
gttttcttagtgaacattcatttccccccggactaccccttcaagcctccaaaggtatct
tttaagacgaaggtcttccatccaaacatcaatagtaatggaagcatatgtctcgacatt
cttaaggagcagtggagccctgctttgacaatctctaaggttttgctttctatctgctcc
ctgcttactgatcccaacccagatgaccctcttgtccctgagattgctcacatgtacaag
acggaccggcctaagtatgaggcgacagcccgcagctggacccagaagtatgctatggga
tga
>TRINITY_DN20589_c0_g1::TRINITY_DN20589_c0_g1_i1::g.14012::m.14012
atggtagaagcatgtacgtgccaagggcagtcggtggctgcacacctcacaatgaatctt
gatttgtctgttcggaccctaggtgcaaactcaaaacccttgatgatagcaaaatgcctt
atggctttcccgaatgatatgatatcaggaaatagctcttctgatttgttggactcaaag
gatcatgcagaacatgaacatcaagagggtcatcatcagcaacctttagtctcgttgtcc
tccattattggcgccaccaattgttgcggaacaccagctggggttatggggcatccatcg
ccttcggtgtag
>TRINITY_DN20589_c0_g1::TRINITY_DN20589_c0_g1_i2::g.14013::m.14013
atgcactttgaacccaagctaaaaattaggccactatgttctatctggcataggctcaat
tctttattcatatacaactttgaatctagcaatagagtaatattcatgcatataatctgc
aattttgatgcctttgttcaaaagtatctaggccaacgcatgcttgcatggcttcctatt
aatctgccattccctgcagctgcacttgtgattcttcaggtccactatgcatcttttatg
gttattccaatcatcaattatagtcacctctacaaagtctggatcacttactgcaacctt
gacaactctaagatttttgctaatcaggttcaattccttgataacactaggtag
>TRINITY_DN20589_c0_g1::TRINITY_DN20589_c0_g1_i3::g.14014::m.14014
atggtagaagcatgtacgtgccaagggcagtcggtggctgcacacctcacaatgaatctt
gatttgtctgttcggaccctaggtgcaaactcaaaacccttgatgatagcaaaatgcctt
atggctttcccgaatgatatgatatcaggaaatagctcttctgatttgttggactcaaag
gatcatgcagaacatgaacatcaagagggtcatcatcagcaacctttagtctcgttgtcc
tccattattggcgccaccaattgttgcggaacaccagctggggttatggggcatccatcg
ccttcggtgtag
>TRINITY_DN20601_c0_g1::TRINITY_DN20601_c0_g1_i1::g.14078::m.14078
caaggtctcgaccaacccagacgcacccaccctcccccaccgttttcccctccccatctc
gcccgccgttctcgcccttctcgatctcctcgcacctcgcgcccggccgcccgcacctct
ccccttcgcttcaccaagggtttaggaccggcggcgatggcggcgaagctggcgcagctg
cgcgcgcaggcggcgcgtgcggcggagttcgcctcgaagcacggcggcgcctactacaag
gaggtcatggagaagaacaagcagtacgtcgttcagccccctaccgtcgagaagtgccag
gagctctccaagcagctcttctacacccgcctcgcaagcctaccaggtcgctatgaggca
ttctggaaggagcttgatagtgtcaagcaggtatggaagaacaggaaagacctcaaggtt
gaggaccttgggattgcaactttatttggagttgagctttatgcatggttctgcgtagga
gagattgttggcagaggtttcaccttaaccggctataaggtctag
>TRINITY_DN20606_c0_g1::TRINITY_DN20606_c0_g1_i1::g.14102::m.14102
atgagcgacctgttaacctacatttccaaggttatgtgcatcaaggcaagatcggaggca
acacaggccggcgatgacggcggttgcccagcggatgagtgccgcgtctgcctgtcaaag
attcggctcgccgaggctacccggcgtctgccatgtcggcatgttttccaccgggactgc
gtcgaccgatggctcttgtcctgcaagcggacctgtccgctctgccgagtttatgtgacc
gatgggaacaagcagccggtggcggcgaagcacaccagccgtgaagcacaggcactcgcc
gacgacctggtgatctggttctccaccgtgctcgtccccggtttctga
>TRINITY_DN20611_c0_g1::TRINITY_DN20611_c0_g1_i1::g.14107::m.14107
atgcttgatcgaacggtggaaaaattcgggtacaagggccttcaaaaacactcgagtaca
ttcactgatcctttatttttaaagacccagcataatctgtcggacaccacaataaattta
gtcggtaccaaattgcacaaaactgaagcattccatgctgttcacatgattgatttgggt
agggcaagtgaaattagcaacgaaaataacacgtcattgcaaaaagacaattgtcgcaaa
agtatttattcttcaccattgactataaaatcaagccagctacatagcaacttccagaaa
cttgcaacaacacttcaaatcatctgtagcaaggactatgtcaccatggcgccagatctt
tattcatcttctgtgcggacagtgggcttctcctgcttgccgtccgcccacttggagatg
gagaaatggaccttctcgcgggacgcggcctcggacttgaagggctccttgaggcagttc
cggaccagcgcagcgcagatgttggagtatcctatgtag
>TRINITY_DN20611_c0_g1::TRINITY_DN20611_c0_g1_i1::g.14108::m.14108
gcccggccacaccacgctgtgagtgactcggtcgcatcttcccctttcccattctccatc
cacccaccggcggcggcgcaagggaagcgaagaggaagcgacgatatgtcggcgaccacg
gcggccgtgcccttctggcgggcagcggggatgacctacataggatactccaacatctgc
gctgcgctggtccggaactgcctcaaggagcccttcaagtccgaggccgcgtcccgcgag
aaggtccatttctccatctccaagtgggcggacggcaagcaggagaagcccactgtccgc
acagaagatgaataa
>TRINITY_DN20617_c0_g1::TRINITY_DN20617_c0_g1_i1::g.14104::m.14104
tcggcgctggtggcgctgctccgcgccccgcccagcacgcgcgccaccaaggacgcgctc
aaggcgctcttcggcgtggcgctctacccgcccagccgcgccacgctggtgtcgctgggc
gtcgtgcaggcgctcttcgcgctggtgatgacggacgcgcggaacggcatcgtggaggac
gccaccgccgtcgtcgcgcaggtggccgggtgcgccgagagcctcgaggcgttccgctgg
gtgtccggggtgcgcatcctcctcgacttcgtcgagccgggcggcgccgccacgcccagg
caaagggagaacgccgccgccgcgctgctcaacctcgtcgtcgctggcggcgaggcggct
gcggccgaggtggttgccgtcgggggtgctgaggagaccgtaagggagttcgccgaggat
agcgccgctaccccccgtgggaaggccaaggccgaggcgctgctgcgcgcgctcgagggc
gccggtcccgccgccaggaggcgcgagcaccggctctccgatttcctcgacggcctcgtc
cagtccgatccgtacatctcgtcgccggcgtcggcgtccacgcacggctag
>TRINITY_DN20653_c0_g1::TRINITY_DN20653_c0_g1_i1::g.14154::m.14154
gtcgtcctcgggcgcgccattggcttcagccttcagcagttggcggagccggtcgctgac
aaccaagcaagcgtgcgaacccttgcaaggctccccctcccgctgcccgccgcgctaggg
gaagaggaagggaagatggcggctgcggcggccgcgagcatgggggtggtgcgggaggtc
ctgggcgccgacgtcgtcgaggaggtggaccagcccatcatcgactacatcgccaacgtc
ctcgccgacgaggatttcgacttcggggccccggaagggcacggcatcttcgaggcgctc
ggggagctcctcatcgactccggatgcgtctccgaccaggaacactgcctccaggtctgc
agtaagctttgtgaaaagtttggaaagcatggtctggtgaaacccaaacaagttatgcgc
agccttgttacaccgttacgaatgaatgcggggatggacgatgacgtcgctccaaaaaag
ccgcaaccagaagtattcgacggaccgctgctgtcttctcgtgataaagccaagattgaa
cggaggaaaagaaaagaggagaggcaaagagaggttcaatatcaaacacatgtcgcggag
atggaggcacttagggctggaatgcctcctgtttatgtaaaccacagtaatgatggtggg
ccagctgttagggatatacatatggagaacttcagtgtcactgttggtggtcgtgatcta
attcaagaagccactataacacttgcttttggaaggcactatggtcttgttggaaggaat
gggaccgggaagacatcttttctcagagcgatggcattgcatgcgattgatggtattccc
aagaactgccagatattgcatgttgagcaagaggtcgtgggtgatgatacaacagctttg
cagtgtgttctgaatgccgatgtcgaacgagttcaacttttgcaggaagaagctcgtctg
gttcaacaacagaaagatttagagattgaggctgagtttgggcagagctctggcaagagc
aaggatggccttgacaaagattctatcagcaagaggcttgaggagatatataaacggctt
gagctcattgatgcagatgcagcagaggctcgtgcggcatcaattttggcgggtcttagt
tttactccagaaatgcaacgcaagcgaacaaaacaattttctggtggatggcgcatgaga
atagctctagcacgcgctctgttcattgagcctgatttgctactacttgatgagccgaca
aaccaccttgatcttcatgctgtgttatggctagaaacgtatctcctgaagtggccaaag
acattcattgttgtatcacacgcaagggagtttttaaatacggttgtcaccgatatcctt
catctacatggtagaaaactacatgcttacaaaggtgactatgacacatttgagaggaca
agggaagagcaccttaagaatcagcagaaagcctttgaaacaaatgagaaggccagacag
cacatgcagacattcattgacaagtttcggtataatgcaaagagagcgtcacttgttcaa
tcgagaatcaaggcattggagcgaatggaacatgttgatgcagttgtcagtgatccagac
tataaatttgaatttccaaccccagatgatcgccctgggccaccaattattagcttcagt
gatgcctcgtttggttaccctggagggcctaccttgtttaaaaatttgaattttggtatt
gacctcgacagccgcatagcaatggttggtcctaatggcattggcaagtccactatactg
aaactaatatctggggatctgcaaccaacttctggaaccgtattccggtctcctaaggtt
cgcatggctgtattcaatcaacatcatgttgatggccttgatttgacagtgaatcccctt
ttgtacatgatgaagtgctacccgggtgtacctgagcagaagttgagggcacatctaggt
tcgtttggtgtttcaggaagccttgccctccaacctatgtatactttatcaggtggtcag
aagagtagagttgcgtttgcaaaaataaccttcaagaagccacacatcattctcctcgat
gagccttctaaccatcttgatctggacgcggttgaggcgctcatccaaggtttactcgtc
ttccagggaggagtgctgatggtgagtcacgacgagcatctcatcactggaagcgtggac
gagctttgggtggtgtcagaaggcagggtgaccccgttctctggcactttcaaggactac
aagaagatgctcaagtaa
>TRINITY_DN20654_c0_g1::TRINITY_DN20654_c0_g1_i1::g.14134::m.14134
atgatacaagttccaaaactatttggttttaagagactcgccggccttggcaagctcctc
cagcttcttatcaatctgtgcttctgtcaggccatccaagttcacacatctctccacgcc
catatcgtagcgagcccagagctggggctggacaccggagcactcgcggacaaggaaggg
gagggcggggttgcgggccttgatgtcaccatagttcttcttcacgaactcccgggcagc
ggcgctggccggggaggactggcagaagaggacgcggatctccttcacgctccgagacag
gctcgcccgccatgccatcgccgccgcctgctcgcgttctattggattcggctcgccgcc
gccggcttcctctcggctgtgttagggggaatggaggccgcgcggtggaagtggaacggg
cctgtgcaatcgggtctcctttgggttattggatcagcatcggatccacgccgtcagatc
accgatcggtggtcaccgagggagaatgtatccggtacactccatccacgatcccat
>TRINITY_DN20692_c0_g1::TRINITY_DN20692_c0_g1_i1::g.14132::m.14132
gcaccacgcaaacgctgccgccgacgacgcgcggcaccaccgcacggacgcgaccaccga
tccgatcccaaccagctcgtctcggctcccgccccgccccactctcagatccgcggatcc
caaattccgagtccatttcggcacccaccctgccgagccacccgcctcgccatggcggac
tgccgcagcctcatcgaattcctccgggccttcgagcagcaccggcgccgcgcctcctcc
tcggacgcttcctccccgcgcccccgccgcgcgtccctctcctcctcctcctcctcctcc
accaccaccgcctcgcggtcgcgatcgcggggccggctattccccgccctctgcgaccat
tccgcgctggccgcggtcgacgcgctcgcgctcctcgcgtcgctcgccgctctcgcgttc
cttgcagcgccctacgcgcggctgctggctgtcgaggcgcgg
>TRINITY_DN20711_c0_g1::TRINITY_DN20711_c0_g1_i2::g.14199::m.14199
atgatgagcgggagtgaacgaagagatcggattgatccatttcagcttcggcttttgatg
cagttttggttcgttggtcaagtacagcatctctcatggcttcaaaaagaagtgcggcat
cttgttgttaccaaaaggggagaaagagaaaaaggagacttccgacgtgcagttgcagtg
cagtctaccattctgatttctgctagcttgctagtagtactggaacaggctcggcatctc
ccgcacagtcccgaacgccggcgacgacggcatgacgccgagcccccacggcaggcacgg
cccgtcgacgacctcggccgccgccgcgtcgccgaacatgccgaaggacgccgccttcgc
cacggccgccggcccgtagcagcccca
>TRINITY_DN20747_c1_g1::TRINITY_DN20747_c1_g1_i1::g.14220::m.14220
atggagtcgttcctgaaggccttcttccccgacatcttggagaagatgaacaacgcgacg
caggacgagtactgcatcttcgacagccagctgctcaccacatttgtctcgtcgctgtac
ctcgccggcatgttcgcgtgcctggtcgccggccacatcaccaggaagattgggcggcgg
aactctatgctcatcggggcctcgctcttcttcgtcggctccgtgctcaactgcaccgcc
gtgaacgtggctatgctcgtcatcggccgcgtcctcctcggcttcgccgtggggttc
>TRINITY_DN20757_c0_g1::TRINITY_DN20757_c0_g1_i1::g.14159::m.14159
atggccgccgccaccatggctctgacctcccgcgcgctcgtcggcaagccggcgaccacc
agcaccagggacgtcttcggcgagggccgcatcaccatgcgcaagactgctgccaagccc
aagccagcggcgtccggcagcccctggtacggggccgaccgcgtcctgtacctgggtccg
ttctccggcgagcccccaagctacctgaccggcgagttccccggcgactacggctgggac
accgccgggctatctgccgacccggagaccttcgccaagaaccgcgagctggaggtgatc
cactgccgctgggccatgctcggcgcgctcgggtgcgtgttcccggagctgctcgcc
>TRINITY_DN20771_c0_g1::TRINITY_DN20771_c0_g1_i1::g.14240::m.14240
tgggctggtacaaaaccgagctccaactcacgatgcaccgagaaaccggtggtagcacac
atgccggtcggcgagaagacggccgaggcaacggccaaggacggcggcagccagccgaag
ccaccgtcccgcggtagcgcccgcttcgagcgcctcctttccgggctgggcgctggtccg
ctcgtggacgtcgagcccgacaaggtcaaggacgacatccggcgatgggccaagaaggtg
gcggcgctggtgcgccagctcagcttcggcgcctgggcggagaagagcgagagcgacggc
tcgtcggagcaccgcggcgcaggcgatgatggatccgccgccaactga
>TRINITY_DN20782_c0_g1::TRINITY_DN20782_c0_g1_i1::g.14171::m.14171
atgtggagcttgatcccgcagtggtggtgccggatccgtccgaggaaggaggagagcacc
accgcggcaccgcccccaactggatttgctcgagaaaggacggatccgcgccaccctatc
cagcctgccggccgcgcaagagccgccacgaagggatccatggggatctgtcctctccag
ccgctggggtctagccgtggagagggaggggaggagcagcgcatcgtcgggaaggggctg
ggcagccccgtgccgccactaggaggggccatggagggagcagaagagatcgggaggctc
tcaactttctccgcagacgggagctggacgttctggtag
>TRINITY_DN20782_c0_g1::TRINITY_DN20782_c0_g1_i2::g.14173::m.14173
atgccattcatcagatgtatgcattgtccttttgtgattacatgccgtgacctttatttt
actgtatggtttcaggctctcaactttctccgcagacgggagctggacgttctggtagat
ccggcactgcggggtcagtgctcccagccttgtttggagcatgccttttttgttgtttca
cgctgcatcagtgaaacacccagtatgagaccaaacatgcgagatgttgtcgcctctctc
actgtgatctcagaagttagatacagaaggcggttggaccgtggcggacgcagcacacca
acaagaactagctctgatcggaaccctggacgcagcacaccaacaagaactagctctgat
cggaaccaccagggcgaggatcagggagaaggaaactaa
>TRINITY_DN20798_c0_g1::TRINITY_DN20798_c0_g1_i1::g.14249::m.14249
atgctgtacgacacgtgcaggggcttgctgtcgctgagcaccagctcctccagcccaagc
tcctgccactgggtaacctcaagcttgtatcccccgccgccgccgccgcaaccaccgttg
ctctgcggctgcccgtacgccgccgtgcacgtctcgacgctcacccctcccttgccgtcg
ctgtcgtcgaagacgacgaccgggaactgtggtggcaccttccccgccgcgccgagccgt
tccttcgcctgggcgacacaggcgacgacgagcgcgtggtggtggtcagccggtgcgccc
gcacca
>TRINITY_DN20804_c0_g1::TRINITY_DN20804_c0_g1_i1::g.14269::m.14269
atgatatctttaccaaccaaccaacttacccggacgtacgcatcaccatggaacggctgt
cgagaaccgtcaagacccccaaccaagtcagagcatatggggcaacgagcatcaccatgg
agttcgcgaactggaaatgcgtctaagattgctttatggagtgtccatgacggtacaacg
ccatggccgttttctttttgggctttgtttgacctaaggccaggtatggctctactcaga
ttccgatatggtgtctactctttgattcggggagaactcgctgcctacgtgaagggagca
gtgcgaaagtgttttactacaattctatga
>TRINITY_DN20865_c0_g1::TRINITY_DN20865_c0_g1_i1::g.14251::m.14251
atggatcgcgagtggggctccaaacccggcagcggcggcgccgcctccgcgcagaatgag
gccatcgaccggcgggagcgcctccgccgcctggccctcgagaccatcgacctcgccaag
gacccctatttcatgcgcaatcacctcggcagctatgagtgcaagctgtgcctgacgctg
cacaacaacgaggggaactacctggcacacactcaggggaagcggcaccagaccaacctc
gccaagcgcgctgcccgcgaggccaaggacgcgcccgcgcagccccagcccaacaagcgc
aagcttgccccccgcaagtctgttaagattggcagacccgggtataaagtaaccaaacaa
tatgatcctgagacaaagcaacactcatttctctttgagattggttaccctgaaatcgaa
gataattgcaagccaaggcatcgtttcatgtcatcatatgaacagaaagtccaaagttgg
gataagaggtatcaatacctactttttgcggcagagccctatgaaatcattgcattcaag
ataccaagtacagagattgacaaatcagcaagcaaattcttctcttactgggatcctgac
aagaaggaatacctgctgcaactgtacttcaagccaagaccaccagaagctcataaacca
ccaccagctcctcctggtactttgcctaatgggaatggggttcctggtgctccaccaagg
ccaccagggcaagctcccccacccccgccacaagttccaccgcccccgcctcatgcaccc
cctcctgcacctatgggaatgccccctaggattcctccaccacctattgggggcgttcaa
cctccgccgcctccaccaccactggcaaatggtccgcggccaatgattccaccgccacct
aacttcactccgggagcacctccaccgcgccctccaatgcaaggctttcctgggcaacag
cagtag
>TRINITY_DN20870_c0_g1::TRINITY_DN20870_c0_g1_i1::g.14343::m.14343
atgagatggctgtggcttcagaaaactgaacccaataaaccatggtcggcctttcctatc
caagttcatccttcagtaaaagctctcttctccgtggcaatcatttcagaagtgggtgat
ggtgctcgcacattattctggaaggatagatggatcaatggacaacaagtagctgatctt
gctccacaaatttttgccatcgttaacaggagaagagctaataagaggactgtgctggaa
gcccttactaaccatggctggattgcagatatccaaagagctcaaactgttggaatcatc
actgaattcttagtgctatgggatattctctcggaggtgattctgcagcctggagtggag
gatgctcatgtatggcggctctcgacatcaggccaatattctgcaaactctgcatga
>TRINITY_DN20878_c0_g1::TRINITY_DN20878_c0_g1_i1::g.14283::m.14283
atggtcgctgttatggaggatctgaagcatgagatggtggcgcagaagttggccatcgcc
cagctgaagacagaaattgaagatttcatgggcaagcgaggtgttggggacaaggatgaa
aaggccacaaagaacaagttggccatcacccagctgaagacagacgttcaagatttcgag
ggcgagcttggtgctggggacaaggttctgaaggtagcactgactgatttgcttgcgcgt
tgggcaaaagccattgtgaagtggttcttcgtggctaatgtagttgttctgctcttttgc
atagcgatggccatgtttgtctag
>TRINITY_DN20908_c0_g1::TRINITY_DN20908_c0_g1_i2::g.14403::m.14403
atgcgtgcgcccgtgctcgacgccagagtgagtgacaagcagtccggtgacacatccgca
gaggcagcactccgtcagagcctcagagggagcagtccggcgacacaactccctggcttg
ctggatctggatccgccagcagaggcagctgtccagcaccctccgtcaggtctccgccgt
caccatccgtccgctctctacctccctcatccagcgcaagtgcaaggcggcggagtctgt
gtgtatgtgttgcctgtgacttgtgtctgtgtgtatgtgttcgacgcctggagtctttga
>TRINITY_DN20927_c0_g1::TRINITY_DN20927_c0_g1_i1::g.14408::m.14408
gatggtcaccgaggacggctccggccagcggtacgcccagaggcggcgccaccgcgagga
gagcgcgccggtgcggatggccgatttgagcggcagcaggctgagaatctgcaggcgcag
gacgtcgggaaggtccgagatgcggtcctcctcctccggctcctcctcgtgggcccctcc
cgtccggcgccgcttctcgccgtgccccgccattcccgctcctccaccggtccctatcgg
cgccgcatcggggggaggattcctccacggggggtagggggttcggtcgggcgcagctac
agaggtgtgagcagggccgggaaggaaacggaaggggaagggaaggagggggagagacgt
gtggaggtgtctcgctcgccgcctggccgctgcggtggcctcttgtgctcgcttcgcttc
gggcttccccccctctctctctctccggccctgtgctgtgcgtgccgtgttgcgttctgg
ctgtggctggctggctggctacttgttgcttgttggtggtggactggtggtgccctggtc
gtccggctcgcgctgctccgcccgctcgcgtcggaggtc
>TRINITY_DN20939_c0_g1::TRINITY_DN20939_c0_g1_i1::g.14421::m.14421
aagaaatcgaaacgtgccactgctgtgcgtggtgtgcatgcgcgcgcgcgttccacgtcg
tcctgctcctgtccggtgcggccgtcgccctcgcggcgcccgccacgtctgacgtctcct
ccggctctcttcttgcctcgcctcgcctcgcctcgtcttgctgccccgcctgcgatgcga
agctacctactcctagctatctataaacacccccgcacctcgcgcctcatctccttcccc
tccttcccccatctctcgttctcgccatcggcagacacggcggcagcagcgtctcttctc
tctctctctgtctatctcgggacaagtttgggatatttatatacaaatattcgatcttgc
gttgatcggtgcgcgcggtggccatggccgtctgagccattgatgagagcaccaccagta
ccgttggttgcggcggcggcggccggacgcgatgtccgttgtggcggccgtggggcctgg
cgccgccgcggcggcggcggcggcggcggg
>TRINITY_DN20953_c0_g1::TRINITY_DN20953_c0_g1_i1::g.14375::m.14375
ccgtccgcaactccttccttccacctctatcctcgtgacgccaccgcctaccacggcccc
atggccgccgcctccacctccctttcccttggcttctcctctcaccaccgcccaactccc
agaatccggtcccaaccccagtcccagtcgcaaccaccgaacgcaaaaccccataaaccc
ctccgcctcagcctaaccctcaccccggcgaccgcgaagccccgcctcgctgcggcgccc
gacgacgtcgccgtcgctgacatcgtggagaaggactggtcgttcctcgagtccgcgggc
gcaaacctccagcgcgcgctcgccgcgggggcgctctcgccggcgtcgagggtgctggcc
ttgacgcccacggtgtccttcgtgagctcgctcctcgcgtcctcgccctgcgagctactg
gtggccgcgcacgagtccatgtacgtgctggcgggggtcaaggaggcgcac
>TRINITY_DN20991_c0_g1::TRINITY_DN20991_c0_g1_i1::g.14390::m.14390
atggacattgagagaattgttcaggaaacgttccataactaccgcatgagtgcagtgatg
gttctaatgagaacagcaactactaaagatgttcttggcgtaggcagtggatttgttatt
ggtagaggagagacaagttatcttgtgatgacatgtagacattgtgttgtctcaaaagat
gttaatgatgtcacattgagtatcagagttgctggtaaaacaactgagtatgaagcagag
aagttgcatgatgataatgatgctgacatcgcaatccttaaggtcaaaggtgtgcctgaa
gctgaagagtgtccaattttaaaatttggcaattcaaaggacataccacttaatactagt
gtcgtccaacttggatatctctttgagtcacaagctcgattgaatctaaacccttcggta
gctccagggtcgattgccacattacaccagcaaggaagtgatgaaaaaaaagtattggcc
tacaccgcagctgcgatgcatggtacctctggatctgctctgttgattgattctaaggtt
atcggagtggttagtgagtgtttattaaatgaccaaattgtctttgctgtctcaagtgac
acagttgattcaacaatgagagtgtggcttgaaactgcacgggaggatggaactaccatc
gagcagatgatagatatattcgcaaagatttga
>TRINITY_DN20991_c0_g1::TRINITY_DN20991_c0_g1_i2::g.14393::m.14393
atggacattgagagaattgttcaggaaacgttccataactaccgcatgagtgcagtgatg
gttctaatgagaacagcaactactaaagatgttcttggcgtaggcagtggatttgttatt
ggtagaggagagacaagttatcttgtgatgacatgtagacattgtgttgtctcaaaagat
gttaatgatgtcacattgagtatcagagttgctggtaaaacaactgagtatgaagcagag
aagttgcatgatgataatgatgctgacatcgcaatccttaaggtcaaaggtgtgcctgaa
gctgaagagtgtccaattttaaaatttggcaattcaaaggacataccacttaatactagt
gtcgtccaacttggatatctctttgagtcacaagctcgattgaatctaaacccttcggta
gctccagggtcgattgccacattacaccagcaaggaagtgatgaaaaaaaagtattggcc
tacaccgcagctgcgatgcatgtgacacagttgattcaacaatga
>TRINITY_DN20991_c0_g1::TRINITY_DN20991_c0_g1_i2::g.14395::m.14395
atgctcatacatagtccaaagtctagctcatacacaaatgagacacaagagagaataatg
aaaatagtaccaacatttagcaattacatcatcatacacatgaatagagttatgcccaac
caatcaaatctcgtcactcccaataccaatcaaatctttgcgaatatatctatcatctgc
tcgatggtagttccatcctcccgtgcagtttcaagccacactctcattgttgaatcaact
gtgtcacatgcatcgcagctgcggtgtaggccaatacttttttttcatcacttccttgct
ggtgtaatgtggcaatcgaccctggagctaccgaagggtttagattcaatcgagcttgtg
actcaaagagatatccaagttggacgacactag
>TRINITY_DN20991_c0_g1::TRINITY_DN20991_c0_g1_i3::g.14396::m.14396
atggacattgagagaattgttcaggaaacgttccataactaccgcatgagtgcagtgatg
gttctaatgagaacagcaactactaaagatgttcttggcgtaggcagtggatttgttatt
ggtagaggagagacaagttatcttgtgatgacatgtagacattgtgttgtctcaaaagat
gttaatgatgtcacattgagtatcagagttgctggtaaaacaactgagtatgaagcagag
aagttgcatgatgataatgatgctgacatcgcaatccttaaggtcaaaggtgtgcctgaa
gctgaagagtgtccaattttaaaatttggcaattcaaaggacataccacttaatactagt
gtcgtccaacttggatatctctttgagtcacaagctcgattgaatctaaacccttcggta
gctccagggtcgattgccacattacaccagcaaggaagtgatgaaaaaaaagtattggcc
tacaccgcagctgcgatgcatggtacctctggatctgctctgttgattgattctaaggtt
atcggagtggttagtgagtgtttattaaatgaccaaattgtctttgctgtctcaagtgac
acagttgattcaacaatgagagtgtggcttgaaactgcacgggaggttagttgttctttg
attgtaagttaa
>TRINITY_DN20998_c0_g1::TRINITY_DN20998_c0_g1_i1::g.14380::m.14380
tccgcttgcaccccggccgtcctcgccaccggcggcgccggcgccgtcgcggccagcgac
gcgagcgccagcatgagcagcaggaacagcgaccgcgacgacggcggcatcgcgggcgct
cgggaggaggcgagaggggcagagagaagagccgcccccctttttctcactgtcttgtca
actttggcggctgtagcgcctaggctctcatggagacggcgagagagcgcgagtgaggat
gattgtgtttgcgtttgcagcgccggagaagggagagagagccagaaaaaggaagggttt
>TRINITY_DN21010_c0_g1::TRINITY_DN21010_c0_g1_i1::g.14501::m.14501
agggcggccgtgctcgcgctctgcgtcgcgctgctgccgatgctccccgcgcaggcgccc
gacgtcggggccgggggaggagccggccaggcgttcctcgccaaggcgtgggagctgctg
cacctgctcttcgttggcatcgccgtctcgtacggtctcttcagccgcaagaacagcgcc
gacgacgatggacgcgccggggctgccgccgctgcagctgcagcagagaagaacgctgct
gtctcggtgccggaacctgcagccaaggcggacgcgaggtacgcgtggcggatgttcagg
gactccatcgcgccgttcgatgatgatgatgacgacgacgacgacgacgacgacgac
>TRINITY_DN21032_c0_g1::TRINITY_DN21032_c0_g1_i1::g.14525::m.14525
cggggaggtgcggaggaggaggtggaggacgcggtgcgcggcggacgcggttggcgcgcc
gccgctggtgagcgccagcacgcggtcgaagcggcccgccgcgaggtgcgccagcagcgt
ggcgagcgccatcgggcatcggggtgggtactgattcggggctccttcctccctcgcgca
cacggggtttggatgcgggggtggactgcctcgatttcatggccgcctccggctccgcgc
cgtaggaaggcggaggcggggcatagtggatcgaacggcgcggctgctgtacctgtacgg
cggcgacctctagaggga
>TRINITY_DN21060_c0_g1::TRINITY_DN21060_c0_g1_i1::g.14547::m.14547
atgggaggggtcgggcgcgcacctggagtgatactcgtcgcgattgaagagcagaagcag
gcggtgcgtcgggtggcactgccacgcccatgccgcgatgcacatagcggaccggcggtc
agggcggtggagaagtccgaagaggaccaaaatatcgtcggagctctttatgcgcacggt
ggcgggtggcgcccgccggtggttgagaggacgaggccgagggcagcaacggcgacgctg
cgatggtcagctactgtatttgcagaaaggcgtgccctggttgttcgtggtcggtctgga
gca
>TRINITY_DN21061_c0_g1::TRINITY_DN21061_c0_g1_i1::g.14551::m.14551
cgtgctcgtgcgggcggagtctcgtgggcgggcggcgtcggtgacgccgccgccgtcggc
aagcaggcctcgggggccgccgcggtggtgacggtgaagatcgtgctgaagaggaaggac
gcggaggcgctggtggcgaggctgaacgcgcagagcgcgcgggagcgcaaggccaggatg
gacgagctcaagggcgagttccgtgccggggactgcggcgcgatgagcccgacgccgtgc
cgggacgcgtggaagcccagccttgctccgataaaggagaactatcccagtggtgtgagt
ctgtga
>TRINITY_DN21075_c0_g1::TRINITY_DN21075_c0_g1_i1::g.14469::m.14469
gcgtgcggagtgcctgggccgcctgctgctgctgcgccttcgcctgttcccttcttgtct
gcacctggcctgggggatcgatgcaggatttgcaggacgcagcagtgctgcatttggctg
atgactgtgttcggggcatgccaaccatcttcccgacactcaatgatgatgccgccgtgc
cgcttcagaattggggacgcagctaccattctgccggtccagacccgccatgattcagac
aaactgagcatggcctcatcaaggggagtcgggagtggagggggctccatgcttcaggtg
ccaaatgttgtctag
>TRINITY_DN21111_c0_g1::TRINITY_DN21111_c0_g1_i1::g.14622::m.14622
gccgcccccgccgcggcgccgcgggggcccgcgccgccgaaggaggagcggggccggctg
gcggaagaggaggccgggaaggggaccagtggtttcggggaggacgtggagttgcggcgc
tcctggtggtggtggtgcggcgcgggggacgcggccggtgagggggacggggagcgggtg
gagaaggtcggagtggagagcgacggcgagatgaggaggcgcccgtggcgagacgcggat
ccggagttgggatccatgccggcggcggcgggatctagggttttgcaccgggggctaggg
tttgggacgcatcggccggccggagaggaggaagacgacgacggcgacggggtggacgag
gagatctggagtgggagagtgggggtaggccggcagggtcgcggggggaatgggaagcgt
cacgactcacgagtacgacgggatgaagctcggtgg
>TRINITY_DN21186_c0_g1::TRINITY_DN21186_c0_g1_i1::g.14616::m.14616
ccatctcgaatagggattacctccagaaaaaaaatgtattatactgttatcaactgctgt
cataataaattggttaaaacaagcatcataaaggtgttcatttcattctttattatgctt
ctggcccttttggttttatgtaggaatcaaccatctcgaatagggattacctccagaaaa
aaaatgtattatactgttatcaactgctgtcataataaattggttaaaacaagcatgaaa
ggtgttcacaagtcccagcttatcagctgtggtacgacggtacgagttaaccatatgcta
gagggctag
>TRINITY_DN21266_c0_g1::TRINITY_DN21266_c0_g1_i1::g.14666::m.14666
atgatccgcttatgtggggattcaagggttttccaacttctgatgcaaaacttggaaggg
aaatgcattccaatcacaagagggggtgggatctatcaagaacacatgaatgaagccctt
gacgtgcttagaaatggaggatggttgcatacgttccctgaaggaaaaatagcccaagac
gatcagccaatcagaagattgaagtggggaactgccagtcttattgtccgagcacctata
actccaattgttttgccaattgttcactctggctttgaaaaggtcatgccagaaaaatca
ttctttggacggcgaccgctagtgccactctgcagtaagaagatagatatcattgttgga
gagccaatagagtttgacatgccaagtttgaagcaagaagcatcgatggtacctcatgat
tcatcctctgaacagaaggggtggccacccattacaccagatgggctagacgaggtcgcc
cagagatggctttaccagaagatgtcagacaaggtccagtgtgtgatggagagattgcgg
aaaacagttatcaacctgaagcagcattga
>TRINITY_DN21266_c0_g1::TRINITY_DN21266_c0_g1_i2::g.14668::m.14668
gccgcgcgaacgttgaggtgggcgggccgcgcggggcacctgggcggcctcccgcgcgcc
gcggtgttcgccgccgtgggcgcgttcgccaaggcgtacgcgtcgctgctcaacaccacc
acggtccacaacgccgacgcgctcctccgcctcgtctcgtcgcgggctcccgggacgccg
ctcctcaccgtcagcaaccacatgtccacgttagatgatccgcttatgtggggattcaag
ggttttccaacttctgatgcaaaacttggaaggtgggtgctgacagcagaagatatatgt
ttcaagaatgcagtaatgtcctacatgtttcgacttgggaaatgcattccaatcacaaga
gggggtgggatctatcaagaacacatgaatgaagcccttgacgtgcttagaaatggagga
tgggaaaaatag
>TRINITY_DN21266_c0_g1::TRINITY_DN21266_c0_g1_i2::g.14669::m.14669
atgggaaaaatagcccaagacgatcagccaatcagaagattgaagtggggaactgccagt
cttattgtccgagcacctataactccaattgttttgccaattgttcactctggctttgaa
aaggtcatgccagaaaaatcattctttggacggcgaccgctagtgccactctgcagtaag
aagatagatatcattgttggagagccaatagagtttgacatgccaagtttgaagcaagaa
gcatcgatggtacctcatgattcatcctctgaacagaaggggtggccacccattacacca
gatgggctagacgaggtcgcccagagatggctttaccagaagatgtcagacaaggtccag
tgtgtgatggagagattgcggaaaacagttatcaacctgaagcagcattga
>TRINITY_DN21266_c0_g1::TRINITY_DN21266_c0_g1_i3::g.14670::m.14670
gccgcgcgaacgttgaggtgggcgggccgcgcggggcacctgggcggcctcccgcgcgcc
gcggtgttcgccgccgtgggcgcgttcgccaaggcgtacgcgtcgctgctcaacaccacc
acggtccacaacgccgacgcgctcctccgcctcgtctcgtcgcgggctcccgggacgccg
ctcctcaccgtcagcaaccacatgtccacgttagatgatccgcttatgtggggattcaag
ggttttccaacttctgatgcaaaacttggaaggtgggtgctgacagcagaagatatatgt
ttcaagaatgcagtaatgtcctacatgtttcgacttgggaaatgcattccaatcacaaga
gggggtgggatctatcaagaacacatgaatgaagcccttgacgtgcttagaaatggagga
tggttgcatacgttccctgaaggaaaaatagcccaagacgatcagccaatcagaagattg
aagtggggaactgccagtcttattgtccgagcacctataactccaattgttttgccaatt
gttcactctggctttgaaaaggtcatgccagaaaaatcattctttggacggcgaccgcta
gtgccactctgcagtaagaagatagatatcattgttggagagccaatagagtttgacatg
ccaagtttgaagcaagaagcatcgatggtacctcatgattcatcctctgaacagaagggg
tggccacccattacaccagatgggctagacgaggtcgcccagagatggctttaccagaag
atgtcagacaaggtccagtgtgtgatggagagattgcggaaaacagttatcaacctgaag
cagcattga
>TRINITY_DN21377_c0_g1::TRINITY_DN21377_c0_g1_i1::g.14696::m.14696
atggccggcgccgccgtcaagcgggcccgcgtgggcggcggttcgatcagcgaccggctg
agcgccctgccggacgagctcctcctccgcgtcctctccttcctcccgacgcagcaggtc
gtgcgtaccaccgtgctgtccaagaggtggacggatctatggcgttccgtgcctggcatc
aacctcagtctctcggatttcggaagaaactccggagaggactggacggcggtttgggaa
aggatggaggatttcgtcaacaacctgctgatgttacacagagctccatgcctggatgcg
ttccggttggtcacgatcgtcaatggtcacgatcgtcgtcgacacatcgatagatgggtc
cgtcgtgccattaaggacaaccccttaatgctcgagatctctaccggttccttttctcca
tatcagttaccgtatctgtcctttagcccttgtcgtcgcctcagaagtttgcatcttttt
ggcgtgtctttggatcattcctttgtggaacacctccattcttggtggccagacctaaaa
gatcttaacctcagaagttgttggactgagtttagcagcattgaatccgacaaactagag
aatttggttgtttgcaattgtataaagcaacctgtagatgtgtttgctatcagagctcgt
cgtcttgcatcgctgtccgtgaacctgagcattcctttttcattagatgcagggaattcg
cttgtgagggcatcactctcttggtattggaaacctgaaaaattctctccacgaagtgga
gcgatgcttcttggcagcctctttaatgtgactagtttcgaatggaaaggtttccaagca
acggcagttctagatgaagtatttgatgaggttcctatatttcacaacttgagaaccttg
tctcttaactcatgttttatcaacaccaccaaaagtggtgtgtgtcaattgaaggctcta
gggagatttctacataagtctcctaatctggaggagcttactttgaagagttttaaggtg
gtaccagttgttgaacatgttgatttccctatactaaaaaacctgagaaccttgtgcctg
catttttgcaatttgaacgacaatttccagatattgcttcattgtctgcggaattctcct
aatttggaaaagctcaagatagcagattgcaagctctcagatgattccatgggagggaaa
ggaaaagccaagtcgaagaagacatattctagaaacctggcatgcttccagtgtctgagg
ctagagtatgctgaaatctccggctgcgaaaaagaggccagtgttcccgaactggtcagc
tttttgttggcctttgctgcaccaacgattactataaaagttacaagtctatga
>TRINITY_DN21377_c0_g1::TRINITY_DN21377_c0_g1_i3::g.14698::m.14698
atgatcagctacgtcgggaaaatactactggcatgcctacttgttggcctcagtgcctca
catttgcaggtggtaccagttgttgaacatgttgatttccctatactaaaaaacctgaga
accttgtgcctgcatttttgcaatttgaacgacaatttccagatattgcttcattgtctg
cggaattctcctaatttggaaaagctcaagatagcagattgcaagctctcagatgattcc
atgggagggaaaggaaaagccaagtcgaagaagacatattctagaaacctggcatgcttc
cagtgtctgaggctagagtatgctgaaatctccggctgcgaaaaagaggccagtgttccc
gaactggtcagctttttgttggcctttgctgcaccaacgattactataaaagttacaagt
ctatga
>TRINITY_DN21421_c0_g1::TRINITY_DN21421_c0_g1_i1::g.14778::m.14778
ggggacggtggagcggcgcgggcgcatgagctccagcgacctcagcgcgtccaccatcgc
cggcttgggcgtgcggtggagcttggcgaacccgtgcatgtagatgatgtcgttgaggtg
gtggaggttgaggcccgcgccgctgcgggtggtgaagaagacgatgtagtcctcgagcgt
cagccgcggccgctcggcaggcgggagcatcggcatcgctgcgctgatcaccagctagcg
ccctccctctcttgcgtggtgaactggtacgcctccgccgcgagaccgcaatctgcaagt
gggtgggtt
>TRINITY_DN21518_c0_g1::TRINITY_DN21518_c0_g1_i1::g.14809::m.14809
aacacggtcagcatcggcgccaggcaacggcgtcgctaccacatcgactctacgtcgccg
ctcctacagataccattcacctgcggcaacgagacgtccccgcacccgcatccaccgaaa
tgccctgggacaccagcactgccgccaccgtcgacgccgccgccactgcccggcgacgac
ccggcaccgtcgtgcccggactacttccggtacatccacgacgacctgcggccgtggcgc
ggcgccgggatcacgcgggaggcggtggagcgcgcgcggccgcacgcctacttccggctg
gtggtcgtgggcgggcgcgcgtacgtggagacgtaccggcgcgcgtaccagacccgggac
gtgttcacgcagtggggcgtcctgcagctgctgcgccgctacccgggccgcgtcccggac
ctggacatcatgttcgcctgcgacgacccgggccaggtgcgcgccgccgactttcccacg
acgccgtccgacgcgccgcccgtgttccggtactgcaaggacgccctgacgctcgacatc
gtgttcccggactggtccttctggggctggccggaggtcggcatccggccgtggccgcag
ctgctggaggaggtcaggcaggagaacgagcgcgtgcggtggccggagaggcagccctac
gcgttctggaagggcaaccccgagggctaccgcatacgccacgagctcatgagatgcaac
gcctccaacggccaagaatggaatgcccgcctcttcacccaggtgacaaagaacactggc
attgttttttcctctctccttttttttacgcctgtaagtgcaaaccacctgtatacatcc
attgtcattgatgttccactttct
>TRINITY_DN21531_c0_g1::TRINITY_DN21531_c0_g1_i1::g.14837::m.14837
atggcctcccttgaatcgacggcagccaagccggggtccttcttcaaggcctgcagagct
ctcgattctcttgtagccatggctgctgttgcgggtgaaatggggccatgtcttctcgca
gccgctggagtcgaacacgaggacgtcgaaggacgacactccggtgtacttgaagagcat
gcagtctccttcgtcgatgctgtgagcgctgacgaactccttccagccggactggaggac
tacttcgtcggtgtcactgcctactccgatgctccatgtcttgccacttggggacttcag
actgatgacctcagagatgtggccgttgaagttatttgcaaatcttgcagaaataataca
ccgttagtgaagaacacagcaatattcctctgcgtataccaacaagcaggcccaaaataa
>TRINITY_DN21540_c0_g1::TRINITY_DN21540_c0_g1_i1::g.14834::m.14834
atggagcaagccagtgcagagcagagcagccaagcattctctcatttctttcttcttgat
gccaggcgccagctctccaactgtcaaccacctgcaactgcaatggatcatggatgtgtc
aagttcctccaagggtcgttccttggtcctcaagggagggctggagactgtgaggagtgg
tgttgccgtggtggccgtgctgcatctagagacctgtccaggtgtacaacgtcccaaagg
gagcagaccagacaaaaggcacaaagtgcagagccaccaaacgggcaaccgaattgcaca
tttgcacaggtacatagtaggcaccac
>TRINITY_DN21561_c1_g1::TRINITY_DN21561_c1_g1_i1::g.14856::m.14856
atatgcctactacaagtgatttttttccttttttgtttttctgcaggctgttgtgaatct
gaagtatgtgatgaagtcactgagtactccattattccacgcttgaaagcattctcggat
tggattcttaaagcaatggctttaggtaatcttgaagacatctttcctgccgcaagccgt
gaatatgcaccacttgttgaagaactgtggaaagatcctgctattcaagctacatataga
agaagaactgaactgccattccttccacctgctgccaattattttcttgacaaggtatta
>TRINITY_DN21583_c0_g1::TRINITY_DN21583_c0_g1_i1::g.14813::m.14813
cgtgcaatggggcgatcgtcggaggaggggtcccgtcgctcccgtacccgcagcatgaag
tcggaggcggcggaggctaagaaggcttcctcggaggaggggtcccttcgcccccgtacc
cgacgcatgaagtcggaggcggcggcggcggaggctaagaaggcttcgtcagtggaaggg
acccgtcgccgtacccgcagcactatgtctgaggctaaggtggcgtcgttggaacacggt
aggatcctgaagctggagtcggaagaggatcgtaagatcctgatgaaagtcaagtcggag
gagggaaagatcctgaagctcaagaaggagtacgcagcggccgtggcgggactgttccct
cccacggttcccacggtgatggaggccaagccgtccgggaagaagacgaaggagaaggta
gtggtcaagaggttggtgaagatgacaacggcgcagatcgactttgtcaaggcaatggtc
acacatccctgcccgaccaggaacctcactgaagaccagctggccaaggaacccaagagt
taccagcacacctaccgccaagatatccttatcaggaacgcaaggtttgcctaccttttt
ggcctcatcaaccagcaagaaaaatttggctacgcagtggacgaatcggaggaggggggc
accaacgacgaaggagacgatatggtggacgaggtggagtactactga
>TRINITY_DN21610_c0_g1::TRINITY_DN21610_c0_g1_i1::g.14911::m.14911
atggggtgcgcgcagggcaagtgctgcctgccgcggcacccgaggaggggctcctcctgc
gccgtcggcggccgcggcgaccacggcggcgccacgctcggccgcgccgcggtgcccggg
gccgggctggtgctggagtacgccgcgctggccgtggcgggcctctacccggactccccg
gcccgggagtcccaggacgcgcacctcgtcgccacgcgcttcgcgggggacccggacctc
cacctcttcgccgtcttcgacggccacggcgccgccggcgccgcctgcgccgggttcgcg
cgggacgcgctcccgcgcctcctcctcgcgtccccctccctcgccgccgaccccgccgcc
gcgtttcgcgaggccatgctgggtgccaacgccgagatg
>TRINITY_DN21612_c0_g1::TRINITY_DN21612_c0_g1_i1::g.14887::m.14887
atggcgacctacgacaaggcgatggagtcgtacaagaaggtggtgacgacggcggcgtcg
ctggcggcgtcggcgatgctggtgcgcggcgtggtgaacgagctggtcccctacgaggtg
cgggagttcctcttctccggcctgggctacctccggtcgcgcatgtcgtcgcagcacacg
gtggtgatcgaggagacggaagggtgggcgagcaaccagctgtacgacgcggcgcgcacg
tacctggcgacgcggatcaacaccgacatgcagcgcctccgcgtgagccgcgtcgacgag
ggcaagagcctcatgttcagcatggaggaaggcgaggagatggccgacgtccacgccggc
gccgagttcaggtggcgcctcgtctgccgcgacggcggcggccacggcggcggcggcgga
cacggccac
>TRINITY_DN21631_c0_g1::TRINITY_DN21631_c0_g1_i1::g.14889::m.14889
atgcttatgacgtctaagcaaaggtttcaattttacactctccctgcactgctgcagatg
gacaaggccaccttgcttgccagagtggtagagcaagtgaagctcctgaagaggaacgca
agcgaggccaccacccagagcgtgcccctgcccccggagaccgacgaggtctccatcgag
ctccacaccggcgccggcgccgacaaggtcatctacataaaggcctcgatcagctgcgac
gaccggccggacctcgtcgccgggctggcccaggcgttccatggcctgaggctgaggacg
gtgagggccgacatgacctcgttaggaggaagggtgcagcatgtgttcgtactgtgcaaa
gaggagggctggggtggtgcaggtgtaggtgcagcaagtgcaagcctcaggtctctgaag
gaggctgtcaggcaggcgctagccagggttgcttcccca
>TRINITY_DN21633_c0_g1::TRINITY_DN21633_c0_g1_i1::g.14877::m.14877
gagcaggttctctccctccctccctccctcccttgtattatattccctatatatgtatat
gttactttttgttgtacaattgtagtttggtgcgactgtttattttttactcaaaacagg
caggaggtgcgcataatagcatatcattatagaaaaaaaaaattggtacaggaccagttt
gaaccagcaaaagattacatgagatgtgccacatgcttaatagacacccgccaaaaagaa
ccctgctatattaacacaagtctaatgattctattttatacatcttatacagaacacaga
tggttccaacatacaacatcatcttattttatgtttatataa
>TRINITY_DN21668_c0_g1::TRINITY_DN21668_c0_g1_i1::g.14926::m.14926
ctgaagatgcaagcgcgccacctgtgggatgccgttgagtacgacgacgtggactacgac
gacgatcgtgctgcgatggacgccatctgcagtggcgtaccagcggagtatgtccccata
ctggtggccaagtcgacagccaagttggcctgggaggccatccgcactctccgcatctgt
gacgatcgtgtgcggagatcaactgcccaaactctccgaatggagtacgagaacatcacg
ctcgacgccgacgagtccgtcgaggagttcgccctgcgcctcaccaacatcacgcaaagt
atggcagccctcggtgacccagagccagaacctcgcgtggtggccaagtacctacgcgtc
gtctgcccacggtacaaacaactcgtcatctccatcgaatcaatccttgatatctctcag
ctctccattgaggaggtcaccggccgcctcaatgtcgctgacaacgtcgagcccgctccg
gcgcacaccgtgagtgggaaattacttctcacagaggagcagtggatcgagaagtacaag
aagaaggggccagactcctctcgcggcggccccgccctttgccatgtccaccagagccgg
agccgtcgatga
>TRINITY_DN21713_c0_g1::TRINITY_DN21713_c0_g1_i1::g.14952::m.14952
atggcaacctccacctcagttcccgttctcctgctcctcgccgccgctaccggcctcctg
ctccccagctcgctggcgtcgacgagcaactgtcccccgcccgcgcacggcggcagtggt
ggtggtgggcgcgtccagccgtcgtacccagcgccagccagtggctcgccgaaaggctac
cgctccggcggcggccacagccacccgccccaccatggcaagccgcccaagcgccaccac
ggccccccgtccaactgcccgccgtgcaacccgccgtacgtgcctccgacgcctcggccg
tcgccgccgtacgtgccaccgtacgtcccgccgacgcctcgcccgtcgccgccctacgtg
ccaccatacgtccccccgacgcctcggccgtcgccg
>TRINITY_DN21724_c0_g1::TRINITY_DN21724_c0_g1_i1::g.14940::m.14940
tggccgacggagcgcgccagggaggtggctctgctcgggctgagatgctgcggcgtggac
gtggaggcggagcggaggccgcggctccccgccgcggtgctgctggaggaggcccgcggc
gtgctggaggccgcgatgagctccgcgccgagcaggtcgccgtcgtcgctgtccctgtcg
gacggcgccccgtcctacttcctctgcccgatactcaaggaggtgatgagggacccgcag
atcgccggcgacgggttcacgtacgaggcggaggccatcggggagtggctgggcggcgga
cacgacacgtcgccgatgaccaacctgaagctccccacgcggaagctggtccccaaccac
gcgctccgctccgccatccacgagtggcgccaccgccagctccgtgcccaccatcgcctg
tactga
>TRINITY_DN21751_c0_g1::TRINITY_DN21751_c0_g1_i1::g.14961::m.14961
caacacaccccgccacgtcaccctcccacgcccaactccgagcagcgagcccgcctcgcc
tcgcaatctccgccgccgccgcaccatcaaaaaagaaagttctgccaccgtccccacccc
caccgcaccgcatctcccttccactcccatttccccgccaccgccgtcgccatggccgcc
gccgccgccgccgccagctccctcctgcatgtaccggcggcccgcagggcggccgccgcc
gccacccgctcgccgctctcccaacctcccgcgcccactcctcccttcatccgtctccgc
>TRINITY_DN21775_c0_g1::TRINITY_DN21775_c0_g1_i2::g.14978::m.14978
agtgagcttgagatctctgcaacaaacaagtcgctcaaagctttgtgtagaagtgatgaa
cctactgactgtgatcttcagaggctaattaaccgctctgatgaatgcaggtacgccatg
gagagcgcacagctggcgtgtgacgtggcgtacgcgggcgtcaagcaaggctccgtcttg
ggagatgaatacttcttctctgcgctgccggttgttcggaagagaatagcgcaaggaggt
gtcagtctcgctgcaatcctcaacaggatcttcagtgagagcggcagcagcagcaggctg
cagagcagttga
>TRINITY_DN21777_c0_g1::TRINITY_DN21777_c0_g1_i2::g.14938::m.14938
gtcaggaacgccgcgacggaggccaccagcagcgccagcaggacgaccgtcacggatttg
gtcgcgccccccttcgccgccgccgccggcggcggctgcttccagatgaggaggagcacc
tccaccgcgcgctggtaccaccgggacttcttggacgacgacgacagaccaccgcctgat
ctcgcgccgctgccatcttttcttggctgctgcgtgttctttgccattttttgcatcaac
agggagtggagaaacatctctgggctggcgcggaccaagtggcgtcgatcgagagacagg
agtcaggatcggactgagaggagaggaaaggtgaggtcacatcaagatgttgctacattc
ctgattctctctctctcgtggggaagaagtggagtgagt
>TRINITY_DN21780_c0_g1::TRINITY_DN21780_c0_g1_i1::g.14976::m.14976
atggcgatcgcgccagcgtacagcagcctccacgacgagcaggagcagatgcagatcatg
tcactgacgaacatccagatggtggagaacgacgccgacgccgacgccgacgacgacgac
gcagggctggagaaggacttgaaggccttacgggccagggtggcggcgctgcaggacgag
gacgacgacgtccttccagccgagtcgtgggactgggcggagggcgtggaggccgtagcg
cagcgagcggcggaggtgatggcacgagaactggaggacatccagcgggccctgtcgtcg
ccggtgccgccaggcgaggaggagacgacggcggcgctgcgggcggaggccagg
>TRINITY_DN21806_c0_g1::TRINITY_DN21806_c0_g1_i1::g.15009::m.15009
atggcggagtcgcatcatcagcatccgcacccggcggtgctggcttcgtctagccgtcgg
agcctgagctggggctcctccatctcgcagtcgttccggcagatggatacggaggacccc
ttcgggcgagcgcagtcggagcatgagcaccgcgacgacgaggagaacctgcggtgggcc
gcgatggagaagctgccgacctacgaccgcatgcgccagggcatcctccggcgggcgctc
gccgccggcgaccaacaacagagcggcggcgtcgaggtggtggacatccagaagctggcc
ggcggcgacgggggccgtgaactcttggagcgcctcttccaggacgacagcgagcgattc
ctgcgccggctcagggaccgaatcgacatggttggcatcgagctcccgaccatcgaggtt
cggtatgagcagctgaatgtggaggctgacgtcatcgccgccggtcgcgccctccccacg
ctctggaacgctgccaccaatcttttcgagggt
>TRINITY_DN21814_c0_g1::TRINITY_DN21814_c0_g1_i2::g.15019::m.15019
aagggcaagggtggcgccggcgccgacgccgccgcgcggccggtggcgacctgcatggcc
gccgccatcgtctccgtcgtcgcgctgctcgtcgtggcgtcggtgctgctgttcctgctg
tcgccgccgggggtgccggggacacctgggaacggcccgccccgcgagccggtggagctg
gcgatcggcctcgccgggcacgagcgctggctggacgcgctccgcgcctgggccaagctc
gcgtgcttcaacatccggcacgcagagccgcggtaccatctggtgcggagcccggcgtcg
gtggcgaaggcggcgaagaagacgctggagatgggcaaggagacggtggagcacacggcg
gagtcggcggccagggccaccgaggaggccctggagaggaccaccgagaaggtcaagagg
aaggtctctggctcgcgctcgccggcagcgcggcgccctgatggtgatggagacctttga
>TRINITY_DN21816_c0_g1::TRINITY_DN21816_c0_g1_i1::g.15021::m.15021
ccccccatcgtccggttggtgcgcgcggcgcgtctggcgtgcagcggcggcacgacacca
aaccagcgcgacgcgggcgcggcagcagccggtccagtcgacttccccgacgtggtctcc
tcccacccatacacccttcccctcccacacccacagaacccaattcctgtccctcccgca
tcaggcatcacacatcccatcccaccgccgcccgccaccacgcgccccacacccgtatgc
aattattcgcacccggagccggacgccaccgccaccgcctctgcctccaccgtcgccgcc
tgcgccatgggcgactcctcggtggccggcgcgctcgtgccgtccgtgcccaagccggag
cccgcgcggtccggtgacacc
>TRINITY_DN2182_c0_g1::TRINITY_DN2182_c0_g1_i1::g.1353::m.1353
atgcaattgcgtagtagaaagcgacaacgacagcaaaagcgaagagggcaaggagaaggg
catggtggattgggtacggaagtgcttggtcagggtcaacgtcggcgagcccatcgaccc
actggagatcttcaccgtgttgctccacctgccggcgcctccccacgagatcgccgacca
tcggagaccctttcccgtttcgagctgtccctgctgctcttctcctggcgtacagagaag
cactgcactgttattatatcttcctgttgggacttgggagccagaggcatcgtttctgtg
tctgaaagaataaggagaaaacttcttttagctctaaacctttcttatttttag
>TRINITY_DN21841_c0_g1::TRINITY_DN21841_c0_g1_i1::g.15024::m.15024
acagtgtcgattttgcaaaattttttggaactaaacaaggccgaagtgttgtacagaatt
aacccaacagcttacttcgagtttgagttcctttttaactgcaatgaagaagtgattgtg
atgcttcttttaccatggcatgctcacaatcttagtactttggaagggactttgctatat
gtgacacaaaattctagaatgctaatcacacgaatttcctgcgattatggaccccataaa
catggtatagactctagagtagtggtagataagcactcctcttctcttgattgctttcat
ccagccttgtaa
>TRINITY_DN21928_c0_g1::TRINITY_DN21928_c0_g1_i1::g.15089::m.15089
atgaagatacagaaagcaaatgcagggattcttaccaactttgaagttcttgacttcttg
caaacaagaggtgccaaagttgaccctatgggatgcttaggggctgttgctgcatcagag
tgtaaggtgtatgagtacctcttaaaaacccctgcttgcaaccagacaagggaatcaatt
tatgaatttgtgaagagaagtgagggtttcaagcttgcagaagctgataagctaaatgtc
atcaactggagaccatcctcagctgccgatgcttatgcgatgatagaagaatgtgggaaa
cgattttccaaggacgaccaaggagaagcatgtgacgaagacgagcgggtccaggagttt
ttggatatggtgaaggaggttttgccaccacccccacctaaggcagaggcagaggcagag
gcggtgcaggagtga
>TRINITY_DN21928_c0_g1::TRINITY_DN21928_c0_g1_i1::g.15090::m.15090
ccctttttacaggtccagcacgaggggccggcgcaggcgccaccgagcgacaggtcctcc
gccgccgcgagctcctgctctccgtcggtgcagctggcggggctggagccgccttccgga
cggtgggttgcgctccgctcatcaattccaccggaccctctgctggttcatcttcttcgg
cgagcaaggtcagtccggccgtggtgcgggcactgtcagttgctaaggagtcttgtcgcc
cccctgtaccgcagctgcaatgaagatacagaaagcaaatgcagggattcttaccaactt
tga
>TRINITY_DN21928_c0_g1::TRINITY_DN21928_c0_g1_i2::g.15091::m.15091
atgaagatacagaaagcaaatgcagggattcttaccaactttgaagttcttgacttcttg
caaacaagaggtgccaaagttgaccctatgggatgcttaggggctgttgctgcatcagag
tgtaaggtgtatgagtacctcttaaaaacccctgcttgcaaccagacaagggaatcaatt
tatgaatttgtgaagagaagtgagggtttcaagcttgcagaagctgataagctaaatgtc
atcaactggagaccatcctcagctgccgatgcttatgcgatgatagaagaatgtgggaaa
cgattttccaaggacgaccaaggagaagcatgtgacgaagacgagcgggtccaggagttt
ttggatatggtgaaggaggttttgccaccacccccacctaaggcagaggcagaggcagag
gcggtgcaggagtga
>TRINITY_DN21941_c0_g1::TRINITY_DN21941_c0_g1_i1::g.15092::m.15092
atgggcacgatggcaaccacggatatgaaaacgaaaggcttatcaacctgcatcaacctt
tgcgagatgaggttattcagaatcacacagaaagtcagcagtacatataggaaaaaggag
aaaagtacattgactggaggccggagtccatcagtccatataatgtgtgcttgcattgtg
cgtcaggtactttcaaggatttattggtcaaatcatacattcaatatattcataccccag
gaccaggatcaaatactaaagaaagcaagtccaaatgttcaatggacttggggacgacca
acaatttcatggtggacagataacaaatcaacaaaatcagcagagtatgcataa
>TRINITY_DN21942_c0_g1::TRINITY_DN21942_c0_g1_i1::g.15098::m.15098
atccactatcatcagcctccaccaaccgaaccaaatgccctcgttcaccgttccttgcaa
gatgaaaatattagtaatattgatgccgttggccaatcttggtgtaaaacgctgactacc
aggaagaacagccgaatccgacatgctggtcagctcaccaaccagccaaataggcatata
gcacggtcttgtctcaagtctacgctactcagctttattttccttgtaattcgcaccaaa
gtacagctaaaaccttccagcaattccaaacaggagaaaaatggaagacaaggttcggcc
tcaacatcaaagcttcctacatttcataaatggcgctgtatgcttcggaatcagaggtaa
>TRINITY_DN21942_c0_g1::TRINITY_DN21942_c0_g1_i1::g.15097::m.15097
atggcgtcggtgcagctgtctgggccgcgggtggtggcggctgcgaaaccagctacggtg
ggcgggctcctcctgacgccgtcccttgcggtgccaacggggcggagggccagggggctc
gtggtgagggccgccacggtcgtgtcacccaagtatacttccataaaaccattgggagac
agagtacttgtgaagatcaagacatctgaggctaaatctgagggagggattttacttcca
gtatcagttcagacaagaccacaaggaggggaagttgttgcggttggagaagggagaagt
ttcggaagtaacagcattgagatcagtgttccggttggtgcacaagttgtctactcgaaa
tacgcgggcacagaattgaaattcaatgatgccgaccatctcattttgaaagaggatgac
ataattggtattctcgacagtgatgatgtgaaggatatgaaaccgctgaatgatcgcatt
ctgattaaggttgctgaagctgaagaacaaactgctggtggtttgctattgacgcaggcg
actaaggagaaaccttctgttggaacagtggtagccgttggcccagggccattgggtgag
gacggcagcaggaatcccctgcggatcactcctggaagcaacgtgatgtatagcaagtat
gcagggagtgagttcaagggcgaggacggtcagtacatcgtgctcaggtcgtctgacgtc
atggctgttcttacctctgattccgaagcatacagcgccatttatgaaatgtag
>TRINITY_DN21951_c0_g1::TRINITY_DN21951_c0_g1_i1::g.15101::m.15101
ctcgaggctacaggacacttcaccctctgccgccccgcctcgtgccctcgtctccatcat
cctcctcccgctatatatacccgccctcttcgagttctcctccctcatcggccatcgcca
tctccagcagagaagagaagcagctcaaggacagcgccgcccgcaagccagaccgaccgg
ccggccggaccgaagcagcagcatacactgatacactcactgcacaatgggcatctgcat
gtcgtccgacgcggcggacgagggcgcggcgacggcgagggtggtgctccccagcggcga
gctccgggagtacgccccaccggccaccgccgcgacggcgctgcaggcggcctccggcgg
cgacggcgaggggtcgtcgtggttcctctgcgactccgacgggatcgcgttcgagggggg
ccccgtcgccgtggccgcggtcgcgcccggggaggagctccaggcggggcagatctactt
cgtgctccccgccgagatgcagcgccgccgcctcacccgcgacgaggtcgccgcgctcgc
cgtcagggccagctcggcgctcgtcaaggccgcggcggcagctgcagccgcccagccgtc
ctcgccgtgccgccggcgccggcgcggcgcggtggcgccgctcgtgttcccggtcccgga
ggaggagtacgcggcggcggaaccggtttcgcccgtcgcggcgaagtctgccgtggcggc
ggcgcagaagcggagggtggcgtaccggggcggcagggcgtcgaggttctcccccgacct
gaccgctatcccggagaccgagtagatcgagcctccactccacccggcatatgtggtgtc
tctggtggtgacgagtcgctcgccggcgcttggtcggacggtgtggccgcgcgcgccgga
gatcgatggagcagggaagtgttctag
>TRINITY_DN21951_c0_g1::TRINITY_DN21951_c0_g1_i1::g.15104::m.15104
atgccgcgtaaaccaacggcgccaaaaaaacactactcacatttctcatttctgagctct
gcgtcgcatctagaacacttccctgctccatcgatctccggcgcgcgcggccacaccgtc
cgaccaagcgccggcgagcgactcgtcaccaccagagacaccacatatgccgggtggagt
ggaggctcgatctactcggtctccgggatagcggtcaggtcgggggagaacctcgacgcc
ctgccgccccggtacgccaccctccgcttctgcgccgccgccacggcagacttcgccgcg
acgggcgaaaccggttccgccgccgcgtactcctcctccgggaccgggaacacgagcggc
gccaccgcgccgcgccggcgccggcggcacggcgaggacggctgggcggctgcagctgcc
gccgcggccttgacgagcgccgagctggccctgacggcgagcgcggcgacctcgtcgcgg
gtgaggcggcggcgctgcatctcggcggggagcacgaagtag
>TRINITY_DN21981_c0_g1::TRINITY_DN21981_c0_g1_i1::g.15113::m.15113
atgctactgtcttctgcaagttatgttaaaaggctaacctgttttttctttttaaattta
cgttctttaaacttccaggtcagcgagtgcctaggaactttgattaaaaccttcaaagct
tctttcttgcccttttttgaagagctctctatgtacattacaccaatgttggtaagtcaa
ttgaaccctgcctattttgttgtttgtaagagctcttttttattgcaagtaattttgcag
ttattgcatgctgatatttggtcatgcttgtgttctaatgttttttccccttatcagtat
tag
>TRINITY_DN21_c0_g1::TRINITY_DN21_c0_g1_i1::g.14::m.14
atgcatttgattctttgccttttctttttgtcacagatctgctctttactctacttattt
cccttcactgagactggcaataccattgccccaacacccgccatgcttaccactgaatta
gccagcacattacaggcttacagctgcccatactactgctttaactgccaccacttgtgg
cctgtggcatcttcaccacctcatcacctccccttccaaccccaaacctacccaactgaa
atcactagttatgctcgtttgcagaatgccccacatccatgccctagtgttttggaaact
tacattctaaccctatgtcgccatacctga
>TRINITY_DN22003_c0_g1::TRINITY_DN22003_c0_g1_i1::g.15142::m.15142
atggtctttgttcaatcggggaaactatacagccaagatgaagtacacaactcaagtgcc
aaatatcaattcagcaccaaaccaaatgtatcatttgcacaaaatagagttgaagatggt
tacagtgaatataagttatcctgtacaaatggtgatacctacttgaccatgaatgatact
atctatgaatcccctgagccacaaatgattgatgttttggatcaaactcatgaaattttg
accatcactaactttttaaaatatttagtttggaaatatggcgccttaaaaattactttc
atagtctaa
>TRINITY_DN22003_c0_g1::TRINITY_DN22003_c0_g1_i2::g.15143::m.15143
atggtctttgttcaatcggggaaactatacagccaagatgaagtacacaactcaagtgcc
aaatatcaattcagcaccaaaccaaatgtatcatttgcacaaaatagagttgaagatggt
tacagtgaatataagttatcctgtacaaatggtgatacctacttgaccatgaatgatact
atctatgaatcccctgagccacaaatgattgatgttttggatcaaactcatgaaattttg
accatcactaactttttaaaatatttagtttggaaatatggcgccttaaaaattactttc
atagtctaa
>TRINITY_DN22006_c0_g1::TRINITY_DN22006_c0_g1_i1::g.15145::m.15145
atgagatggccgattgggggcggcgtgatggccataatcttggcttcgtatccatcgacg
tatgtggacccgtcgtccgcacgcgcgtctccaggacgtcacgcgcacgcatcatatcgg
cgcgcgcccactgatgcacaaaacatgcatgatggcccttgccgaaacgctcgcgatcga
cgcgattgccggatcgatgcagcaccaccgagtgccggaataccggatgatgttaggctg
atgcacgtgcttgacggccgtgctaattcggcgggagcggtgcggtgcggtgtgtctctg
tctctagactctctctactgggcctga
>TRINITY_DN22019_c0_g1::TRINITY_DN22019_c0_g1_i1::g.15128::m.15128
atggcaaccccgaccgtcgtcttgctgccggtctggggcgccggccatctcatgcccatg
gtagaagccggcaagcggctgctcgctagcggcggcaggcgggcgctctcggtcacggtg
ctcgtcatgcggccgccgacggagcagcacgcgtccgagctcgagggcgacatacgccgg
gcggaggaggccgccgccggcctcgacgtccgcttccaccgcctgcccgccgtcgagccg
ccgacggaccacgctggccccgtcgagttcatctcccgggtcgtgcagctgcacgcgccc
>TRINITY_DN22030_c0_g1::TRINITY_DN22030_c0_g1_i2::g.15148::m.15148
tcccaggcgcgccttgttcctcgctctcggcggctaaaaatggccgcgccgggtgcacta
cttgaacgcggcccggccacccccggagagtcccgcaagctagccgagctcctcgggatc
cggtgccaggccctcgccctcacgcggcggtgctccctctcttcgtcccccagcgacgcg
cgcagcagcgacgcaggcaggcggcatgaaggggggcggtgccatgaagccgtcgtccat
gttctacgtccacgaggcggacgtcgtccagatccaccacttcctcgaggagtgctccct
ctgcgccaagtcgctctccggcgacatcttcatgtacaggtcgccgccgccgccacgacc
gttcattcttttttgcgtactgcgtatatccaagacagatgc
>TRINITY_DN22042_c0_g1::TRINITY_DN22042_c0_g1_i2::g.15159::m.15159
atggagacctcttcttctacctccggtcgcacccagctccgccctgctgcccgacgagcg
ctcgaccgccgccgctctcccagccgccggcacgcagcccatctctcctctggttactcc
ttggcacagatcacaaatcacagatcacagatcacaagaaaacaatttgtttatatggaa
ggacaaagaaaaaggttgggaaagaggctcgttgaaaccctaaccaagagaagaagacct
acctcgtcagatccaccatgggcagagatggatccgccatggctaggaccagatccgcca
tggccgatgagctcacgcgcaggtgggggcacgagcacgggtggggatcgcagtggaggt
cgtcgagaggagcttgtgcaacggggagagagagagagagagagagagtga
>TRINITY_DN22045_c0_g1::TRINITY_DN22045_c0_g1_i1::g.15177::m.15177
ctggcgtgcgcgccgcagagctccatgatcttggcggcggcctcggcggggtccttgctc
tcccccatgagcttctccacctgcgccctggggagccgcatcttgaggcgcacgggcgtg
gcgccgccggcgcccgggagcggggaggcggcgccgcggccggggagcggggaggtgggg
gcggacgcggaggcggcgtgggcggggagcgaggagaggtcggaggtggatcggcgcgcg
agcttgagcgactcgagccgctcgcgggccccgacgttgaggttgcccgaccaggcgcgg
cgcatgggccccgcgggcgcgcggcgcgggagcgcgacgaggaagtag
>TRINITY_DN22066_c0_g1::TRINITY_DN22066_c0_g1_i1::g.15182::m.15182
caattgctaggaaggtctctagtttcatggtcatcaaagaaacaaaatagtgttgcacta
tcaaccgccgaggccgaatacattagtgccggtagttgttgtgcacaattgctttggatg
aaagctaccttgaatgactttggaatcaaattcaagaatgtgcctttgctatgtgacaat
gagagtgcaatcaagatgacacaaaatccggttcaacattcaagaaccaagcacattgac
ataaggcaccatttcataagagatcatcaacaaaagggtgatattagcattgaaagcatt
ggcaccgaagatcaactagccgacatcttcacaaagccacttgatgagaagagattttgc
aagatgaggaatgagttgaacatacttgacttctccaacttgagatga
>TRINITY_DN22072_c0_g1::TRINITY_DN22072_c0_g1_i1::g.15140::m.15140
aagtcaatcccgtcaaaccaatccgacgaccgagatcatccctcagttttactcggctct
cgtggcccggcgcgagaaagaaagccaaggcaaggcaagctgccttcaaattcccaacct
cttgggcagttcacaccctccccgtctcctcgatcggcgtccgccatgggtggcctcaag
ctccggcggctcgcatccaccttcctctccccaggccccgcgtccccgggctccgcagcc
aaagacgcgcaccacgcggtggcgcgcgcgacggcgcaccacccttccacggccccgccg
tccgcgcaccacatggacgcgctcctcgccttcggccggggctcgcgcctctccgccgcg
tcgctcgccgcggcg
>TRINITY_DN22108_c0_g1::TRINITY_DN22108_c0_g1_i1::g.15234::m.15234
cacgctggcacgttcctcgcccagagcagcgcgacgccggcgggagcgtcgacgacgccg
gcgtgtctgaagaacaacagcgcgagctacacgtcctccatgcctgacctggcccaggtg
aactccctcctggcggcctacgcgccgcacgtgtacctgcacccgaacgaatcctacctc
ccttcgtcggtgacgtggttcttcgagaacggcgcgctgctgtaccagaagggcagccag
accccgacgccggtggccgccgacgggtcgaacctcccgcaaggcggcggcaatgacggc
gggtactggctggacctcgcggtgtggatcttcttcccgttcaacgggccggcgcgcgcc
aaggtcggactcatccagtcgatcccgctcggcaagatcggcgagcacgtcggcgactgg
gagcacgtgacgctgcgcgtgagcaacttctccggcgagctgctccgggtgtacttctcg
cagcacagcgcgggcacctgggtggacgcgtcgcgg
>TRINITY_DN22122_c0_g1::TRINITY_DN22122_c0_g1_i1::g.15215::m.15215
gagccggggttcggcgtcggcggcggctgcgctgtggtgggcgacctagggtgggatttg
acggcggatttggagagcgcggtcgccattgcggtgggaatctggagtgtgcgagtgggt
cgaggggggaggagtgggaatggcgaggtcagatttgaattggtgggtgcggggtttggg
tgccaatctggggcatttggtggcgaatttgaggtggatttggtgggatttgtggcgctt
ttggatcgatcgtcaggtttggaatgtggtgtttgggttgatttgggaatggggtggtga
>TRINITY_DN22122_c0_g1::TRINITY_DN22122_c0_g1_i2::g.15217::m.15217
gagccggggttcggcgtcggcggcggctgcgctgtggtgggcgacctagggtgggatttg
acggcggatttggagagcgcggtcgccattgcggtgggaatctggagtgtgcgagtgggt
cgaggggggaggagtgggaatggcgaggtcagatttgaattggtgggtgcggggtttggg
tgccaatctggggcatttggtggcgaatttgaggtggatttggtgggatttgtggcgctt
ttggatcgatcgtcaggtttggaatgtggtgtttgggttgatttgggaatggggtggtga
>TRINITY_DN22139_c1_g1::TRINITY_DN22139_c1_g1_i1::g.15240::m.15240
atgtgcattgctgcatggatttggcaggctcaccctgtgcaccaactcctcctgcttctc
aacagagatgagttccacagcaggcctacaaaagcagtaggatggtggggagaaggctca
aagaagattcttggtggcagggatgtgcttggtggaggaacatggatggggtgcaccaag
gatggaaggcttgccttcctgaccaatgtgcttgaaccagatgccatgcccggtgcacgg
actaggggagatctgcctctcaggttcctgcagagcaacaagagcccactcgaagttgca
actgaagtggcagaagaagctcatgaatacaatggcttcaacctcatactagctgatcta
acaacaaatatcatggtctatgtgtcaaaccggcctaaggggcagcctgcaacaattcaa
ctcgtctcaccaggactccatgtgctgtccaatgcaaggctagatagcccttggcagaag
gcaattcgcctcggtaaaaacttcagggagcttcttagggagcatggtggcgatgagatt
gaagtgaaggatatagttgagaggctaatgactgacaccacaaaggctgacaaagataga
ctgccaaaaactggttgtgatcccaactgggagcatggtctgagctccatcttcatcgag
gtgcaaactgaccaaggcctctacgggacacggagcacagctgttttatcagtgaactat
gatggtgaagctagcttgtacgagaagtaccttgagagtggtatatggaaggatcacaca
gtgaattaccagatagagtag
>TRINITY_DN22152_c0_g1::TRINITY_DN22152_c0_g1_i1::g.15241::m.15241
gtttgtcttcaggtcgttgcagaacggagacaaattactttggaagagttcctagagcag
cctcctatacatgctactactttactcctgagcatatttattccacactggatttcagat
tctgggacaaatacaagtttgttatttgaaacatacagagcagcgcctcgtcctcttggc
aatgctgtttcatatgtaaattgtgctttcctggggcatgcttctgtggataaacaatca
gatactcttgtattaagtaatctgcgcttggcttttggtgcatatggaacagaacatgct
attagagcaaagaaggtggaggaa
>TRINITY_DN22158_c0_g1::TRINITY_DN22158_c0_g1_i1::g.15252::m.15252
atggacgggctgacggacgagcagaggctcgcgttccaggaggccttcttgctctttgac
aagaacggcgacggatgcatcaccatggaagagctggctgcagtgactcgctccctgggt
ctcgatccgagtgatcaggagctcaatgacatgatgagcgaggttgatacggatggcaat
ggaatcatagatttccaggagttcttaagcctcattgcccggaagatgaaggatggcgat
ggcgatgaagagctcagggaagccttcgaggtcctggacaaggaccagaatggctttatc
tccccaattgaggtaatttctttgtgccccagcaagtttagacgatgctgttttcattct
ttcattcttgttcgtgttggtggtgaagctgaggacagtgatgaccaatcttggtga
>TRINITY_DN22158_c0_g1::TRINITY_DN22158_c0_g1_i2::g.15253::m.15253
atggacgggctgacggacgagcagaggctcgcgttccaggaggccttcttgctctttgac
aagaacggcgacggatgcatcaccatggaagagctggctgcagtgactcgctccctgggt
ctcgatccgagtgatcaggagctcaatgacatgatgagcgaggttgatacggatggcaat
ggaatcatagatttccaggagttcttaagcctcattgcccggaagatgaaggatggcgat
ggcgatgaagagctcagggaagccttcgaggtcctggacaaggaccagaatggctttatc
tccccaattgagctgaggacagtgatgaccaatcttggtgagaagatgaccgatgaggag
gttgaacagatgatcagggaagcagacaccgatggtgacgggcaggtgaattatgacgag
tttgtgcttatgatgaagaatgctgagcggaaaatatctggatga
>TRINITY_DN22176_c0_g1::TRINITY_DN22176_c0_g1_i1::g.15211::m.15211
ggcaccgtagccactgggcagacgaggagaagcttcgcggacgccatgtcctcgccgtcg
ccgctttgcgccgcctcttgctccaccgttctccgcgcgccgccgcctctccttcgcttc
cgccgcacttccgctccggtatccgcctccgtggcgcgcgcggcgcccgccgtctccgac
gacctcgtccttcgcatcgccgagcagctcgaggactcggtgacctccacctccccgctc
ctcgaccccctccgctccgcctccgcgctctccctcctttccacgccttggccgacccgc
cgctccagcgaggccttccgcttcactgacatctcctatctccgctccctccccatctcc
ctcccctcccgggagcccgacctcgcgctaccgtcctcccctttctcttcacacgtcctc
ttctcggatggaatcctcctatcctcctctggtgcccatgtcagcaccctcgccgatctt
ccccctggccgcgcccgggaccgcgccgccgccgcgctcgccgcctccgctgaattcgcc
cacaaggacctcttctacgacttcaacgccgttggggcgagggacgtcgttgttgtgcac
gtgcctgagggggtcaaggtggccgacgacccaatccacatcttgttcgcctataccaat
agcggtgctgggagtatgctgatgtccaatccaagggttctggtcgtggccgagaaggca
gcagaggtggccatagtggaggagcattttggggctggagaagaaggtggttgctattgg
gccaatccagtggcagagattatcatcgacgagggcgcaagagtggttcattcatacgtg
caacagcaatcatttgctgcagcacataccaaatggacagtcgtcaagcaggatacaact
agtaaatatgagtttgttgaggtcagcactggagcaaaattgaatagacacaatctccac
atcgagcagttaggtcctgagacagagacagaactatcaacacttcacttaacatctcag
aataagcagatacatgatctgcacagcagactgatacttgatcaccctagaggtttttca
cgacagctccacaaatgcattgcttgtggcactggaaatagcatatttgatgggaatatt
aaggtcaacaggtatgcacaacaaactgatgcgggacaagaaaccaagtgtcttatccta
tcaccaaaggctcttgttaatgtcaaaccgaaccttcagattattgctgatgatgtgaag
tgtactcatggtgccgccatcagtggtgagcttgatccaaatgagctcttctacttccag
gcgagaggtatcaacacggaaactgcaacagatgccctgttatacttctttggagcccat
gtgataaagcgcataccgtttaagcccgtaagtgaaaaggcattagtacagttcaaagag
ttgcttgcttcatccagacaaacaacggacaagcttcattcgtga
>TRINITY_DN22187_c0_g1::TRINITY_DN22187_c0_g1_i1::g.15268::m.15268
ttcctcgccttcctcttcctcttgtgctcctccaacctctcctcctctggtctctggttt
ggacaaccaccaagccagggaggagcagcgctaggcagccagccaaggacaccggagcac
gcacggcacgggcgctccggccagcgagaacctcttctcttcttgcgcgtcccaaccaac
agcgagggcagcagcatggtggagaaggcgaggaccatgaccatggcgcgcaagctagag
atcccgcagtggaagcccgacggcctgctgccgtcgccgacgagcccgctggaccgcgcg
tcgccccgcgggtggcgccaccgcgacgccgtcgggggcgtcgggctcgggatcctcgcg
gcgctggag
>TRINITY_DN22187_c0_g1::TRINITY_DN22187_c0_g1_i1::g.15269::m.15269
tccagcgccgcgaggatcccgagcccgacgcccccgacggcgtcgcggtggcgccacccg
cggggcgacgcgcggtccagcgggctcgtcggcgacggcagcaggccgtcgggcttccac
tgcgggatctctagcttgcgcgccatggtcatggtcctcgccttctccaccatgctgctg
ccctcgctgttggttgggacgcgcaagaagagaagaggttctcgctggccggagcgcccg
tgccgtgcgtgctccggtgtccttggctggctgcctagcgctgctcctccctggcttggt
ggttgtccaaaccagagaccagaggaggagaggttggaggagcacaagaggaagaggaag
gcgaggaag
>TRINITY_DN22191_c0_g1::TRINITY_DN22191_c0_g1_i2::g.15260::m.15260
gacccaaatggttgggttctttccatcaataccaaaagcaagaaacttcagaagatcgca
cccttctctggtgatagtccccttttcagttgcatcttcctgcaatgtggattctccaag
caccttagcagtgctccaggtgcatgcaccaccaatggatgtaaggatgatatcaaggaa
gacttgatgcctttcgtgccctttgttacattaagtctgttgattcaacaaaagctcagg
caacttgagaaatattttacacatgagaggccatcttttgatgaggtcaagacactaatt
cgcactggtgtagcatcatttatgaatgtccatattcaccaagttacacaatttgctacc
aaaaatggtctaggaaaagctgcctttgaagctgtgagcacatttgagcgagcttcaaaa
gatattgagaacctgctttctcaacgttgtcacaatgtcccatcaacaagggctaaagct
gtgagagagaaaatccatgttgcagttgaagctttagacaagctcctgaacatgctgcca
tcgagtttgctggacacagggagaagcatggtttcagttgggtgcatggataatgaatct
gtcgttgaaggcagcatttctcataacatatgcatcccagagccttatggccttgtctat
taa
>TRINITY_DN22195_c0_g1::TRINITY_DN22195_c0_g1_i1::g.15257::m.15257
caattgtcacgtctgtgttccaatcgtcatgctgatcagcacataagactagaggcaaat
caggagcatattgctgctaatggatcaaacaaaaacatgcgactgtatttcatgaatggt
ttggagccacctgtttacacggatgagaatttaacatctcagaaccatgcagctatcaaa
gttgccatgcttgaaggtgacaaggtggtaacgtctggtgcgctttcggaagcaaaaatt
gagatcctggttctccgtggagatttctccaacaaatgccaggacaattggactgaagac
gagtttgacaagcatgtaatgcaaggtcgggatgggcacgatcttgtgctggggactgta
tggttgaccaatggaatggttgaacttagccagatccgtttcagggaaggatcatgcagg
aaaaacgtcatcatggcagcaagagtttgcaagagcgaaaag
>TRINITY_DN22217_c0_g1::TRINITY_DN22217_c0_g1_i1::g.15282::m.15282
gctatcaaggagaggcgacggcgaccaagcagaagcagcggaggggcggcgcgaggcgac
catggagcagcacgaggcaactgcgaggcgactcagggcggctgtggggcgacgcccttc
tccttcctcgtccttcttgccggtcatttggctgaaggtacttataatgtcacctccctt
gagccaacactgattcatgatgtagatgacttggacagcattgaggcttacgaggtacta
gatgaagatgatccgttcaatgagatgcaaacggaggctgttgaaagaagtggacagcga
gattctgtgtcacgagatcaagaaaatgaggtcgtagatgttgaaagaagcgagcaacaa
agaactgctata
>TRINITY_DN22233_c0_g1::TRINITY_DN22233_c0_g1_i2::g.15292::m.15292
atggaccccaccgccgcccgcagctccggcggcacccccgccgccgccgaaaacgacgcc
accgcgccgaccaacaccaccgtgacgctcccgccgctcaccctccgcgacgtgccgcgc
ctcccctccgcgctaggctccgccgcatccccgtccccgaccccggcggtcccgaacccc
atctcgcgccacccctacttccacccgccggccaccttctacatctcgccgggggacgtc
accctccgccacgccttcttcgacctggcctccgcggcgccgtccccgctcgtcgcctac
cgccgcgcggggccccgcggggag
>TRINITY_DN22266_c0_g1::TRINITY_DN22266_c0_g1_i1::g.15283::m.15283
cgccggcgccgcgcctcggccgccgccgacacggccgacgaaatcagctcgtcctccagg
gcagcggcgccgccgtcgccgcccgcggcggcgtccccgcagagccgccccgacagcacc
aggtacagcagcaccgccgtccccgccgccgtcgccatccccttgttcgcgcccatcgtc
cctcccggcgcggtaagagcacgagcgcagggcaagcgcaagcgcgcaggcgcgtgcctt
cctgcgtgcgcgcgggtttaccgtgtgcgtgtgtgtaggtgtcggagcgaggagaaggag
aagtcggggtcgtcggacgtcgagttg
>TRINITY_DN22267_c0_g1::TRINITY_DN22267_c0_g1_i2::g.15287::m.15287
acccaaagtgtacactggttgatacttgataagggtttctccaacgcaccaccatggatt
actaacccaacctccacgtctgcccctgcaatccatggcatgatgagtagccttgcagtt
ggctccatctgcccagcctcaaagcctcagcatgtgtgttcagttgtatctcagcctgca
aaaattgaggatcttcagtatggcgctcttttcaagcctcagaaaaaagggaggatctgc
acctgttgctatccacacctgcagaaagatcaagactggccactgatgaaacttcagtca
atctga
>TRINITY_DN22270_c0_g1::TRINITY_DN22270_c0_g1_i1::g.15327::m.15327
agttggttgacaatttcacaaacacggatcagaacatatagcacgggaccatcacaatca
caatcactggatgcctctactctacagtacctaaatcactacatcgtcagtagtagccag
ccagccacccgtccgctctccatttgtctccacaggctagagcagtggaggacgagtgct
gataacatgtgtatgacccatcacagcggcggcagtaatggcatctccccggccggcaat
gatactgataggttcaagcgtttcagaagatgggcactattatgccaatggtccgtccct
ccgcacccgaacacgctcaccgttgaagtggatgtacttccactttttcaagta
>TRINITY_DN22272_c0_g2::TRINITY_DN22272_c0_g2_i1::g.15334::m.15334
atgctcctgaagatgcaaaacgctccaaaaataaccctagaggaggatggaatagaagtg
ggaatagacgggcggggggatggaataattagaaacaaaaagaagaagggaaaaaaaaag
gaggatgtgtgtaagatggtcagactcccatccatccaaggatccgttatcgctgcgccg
ccggtcacctccacgagaaagaggatgagtgaatgcgacgttgcacagttgcgcgacaag
cggaagaggcggaccagtggaatcgggggcaacaagagaatcgaaatgtcatggttcaaa
acaagtccatga
>TRINITY_DN22344_c2_g1::TRINITY_DN22344_c2_g1_i1::g.15369::m.15369
atgaggcctcaccgccgggccctctttccgggcgccggggactgcgaggacccctggtcc
gccggctgccagacgccaccgccggttcccagctcccttgattacggccctggcccttcc
ccatcgctgcctcccttcgcggggattccgctgtgccctccacttctccagccgtcgcct
gctcccgcgcataacggtaggagggaccagggaggagggatgcagcagggatacgggccc
ccaccaccgggcgtcggcggcgatgcaggcgaccacgcccgacggcacttcgtcaagtac
gcgctcatcgccgccggggtgatcgccttcgtc
>TRINITY_DN22439_c0_g1::TRINITY_DN22439_c0_g1_i1::g.15412::m.15412
ctctctctctctcgccgctctgctctcgctccaaacccccccgctcccctcacgctcccc
acccacctcctcctctcgaggccatgccgagcgccctcaacctggcctgagcgcgagccc
gatccccattccgtcatggatcggccgccgcatctcgtcatcgacctcaacgaggccccg
tcgccgccgccgagcgacaccccaccggcggaggccccgtcgccgccgcgggagttggct
ccgccggtccaagccccgctgccgctgccgccgccgccgccgcagcagcagcagcagctt
cct
>TRINITY_DN22512_c0_g1::TRINITY_DN22512_c0_g1_i1::g.15494::m.15494
atggtgatggggaggcaaagcaacagctacgggagcgggggcgacgaggagcggctgccc
ctccgcggcgtgctggagacacagcagcgggcgccggggacgccgccgccggtccaccac
gccgcggagcagctgaaggaggcgaggcgcgggggcagcaggctctggcgcgcgtccgtg
cgcgccgggctggtgctctgcctgctgaccgtcccggccgtcctgctgctgctgcggtgg
caggccgacgcctcgccgcagtgggtcttcgacttcgaggcccccgaggaagacgacgac
caagatatacaagatgatatgtccgatgatctatctccatcgccacaaatagcgtacgac
cgacttctgggtggccttctggttgagggttttgatgagaaatcatgtagaagcaggtat
cagtttgcacgctatcacaattcaccaagcataccttctgcatacctcatagagaggtta
aggaaacaagaagctttgcagaaaaagtgtggtccaggcaccaaagcatacaaggaagcc
tcaaagcagctgaagtatggtcaaagcatcaatacgacagattgcaactatctgtatctg
attatccatgctggcttagggaaccggatgcttgagatcacttcagcattcctttatgcg
ctacttacaaaccggattttgctcgtggaccgttataaggagattgcagaccttttttgt
gaaccctttcctggaacatcgtggttggttccttcagatttccctctgaacaatgacgag
ttcagtcagactagtcctgagagctatggcaacatgctccagaataaagttttcggtgga
aatacagatcgatctttggctggtaatagacctccctatgtgtatctccaccttgatggc
acctatggtttccatgacaaacttttcttctgtgaagacgaccaacagttcctgcaagag
gtttcatggttgatcatgagaacagacatgtactttgtgccgtccctatttctcattcca
gctttccaagatgaactcagcaggctatttcctgagaaagacactgttttccatcacttg
gcacgctatctttttcatccgacaaataatgtttggtattcagttacaaaatacttccgg
tcctacctggccaaagctgaaaaaagagtgggaattcagatcagaatatatgaaaccaaa
ggtatcttacaaagaaatggtccgttcccacacattttgaatcagatcctctcatgtgct
caaaatgaaaagctgcttccagaagttagtatggcagagggagcagcagctgagactcag
aataaccgaacagcagctgggactcagaataaccgaacgattgctgttctaacaacttct
ttgagctcttggtacagtgatcagattcagaagaagtacgatgagcaaccagctgttgat
ggcataactgtcaaagtgttccagccgagccacgaggagtaccagaggtcaaggaacaag
aagcacaacatgaaggcacttgctgagatctatctactgagcatgagcgatgaactgata
accagtggcttttccacgtttgggtacgctgctcaggggctcgctggcctgaagccatgg
atcatgtttaagtcggagaaccacgtgatgccagacccaccgtgcggccgtgccatgtcc
attgagccgtgcttccatcaggctcccttctacgactgcaaagcgaagaaggacgctgat
ttgggcaaggtagtgccttatgtgaggcactgcgaggacgtgagctgggggctgaagatt
gtaaatcaaactcatttgtag
>TRINITY_DN22517_c0_g1::TRINITY_DN22517_c0_g1_i2::g.15443::m.15443
cacatactggaaggttttcagttgtcaatgcaagcagtgcaccattccaagaatacaact
aggagtatttacaaggcaagggacatttccatggatcaggatagcaagaacacacgatgc
aatatggctaagaacgcaggaaagcagcagcagcagcagccacaccgatggcattcagta
ggttcggtcgcggccgacgagggagaggaggaaggttcggtagttgccggacgtctcggc
gtggatggcgtcggcgagcgagcgcttgtacatcctgtggtactccgccttgatgtactg
catgtcgatctcggccctggtgacgacgaccctgatgagcgccgagtccgaggtgcccag
ccctttcatggccttgtgcagcaccccggcgaagtacctggcggggctgtcggcgcaccg
gagcacggtgaggaggccgaagccgaagttacccgacgtctcgctcttgacggcgctctc
cagggaccggtcgtacatgtggtggtacgcgcgcgccaccgccgccatgtgcggccagct
ccgctcgctgaa
>TRINITY_DN22529_c0_g1::TRINITY_DN22529_c0_g1_i2::g.15474::m.15474
atggcaataccagttggttcgccggagggctggcaccgtgactgtgtagttgacgttaaa
gacgtcaacatggaggctagtgacccatgtctttctgatctcatggctatgctgagcagc
aagaccacacgaacattgaaggaacttcctgtggcataccccatcctaagcatggatgat
gatgttgtttacttgctttctcgaaccagacccagggagatggacaagttggcactgatg
tttgctattgatttgaggaaggcaacattgcgaggattggctgagcttgatgtccagaag
ttcattttcttatgtaacttctgcacaagtgagatctgcaggggtacctga
>TRINITY_DN22558_c0_g1::TRINITY_DN22558_c0_g1_i1::g.15490::m.15490
acacaagacctcctattccccatggcgaccgaagagggttccggcggcggcggcgccgga
gccggggagaagaagagctcgcaggtgcctgcaaagcctggagcgggcggcgccggaaag
ttcctcgcgggcttgccgtcgcgtggcaacttctcctcgggctccggctcctccaacctg
ggagggttcagggtttacgtctgcgagcacagcacggatcccccagaaggacaagttata
aagacggattcaacaaatattttaatcaggcatctccagttgaacaagcagaagagtgag
gtcaaagatgcggattccaggactccaggggaaaacaacagagggaaaaggtctgctgcc
agaagtttggatgtcaacaattcagcaaagagggctaacttgggtacttcctctggatca
tcagcctgtgaagaaatttctggcttttcacagcacacactgcaatcatttacagtggag
aggttacgtgcacttctacgacaaagcggtcgatcgaccaaagggaaaaaggatgaactg
attgctcgcttacgggagtcacagggttga
>TRINITY_DN22558_c0_g1::TRINITY_DN22558_c0_g1_i2::g.15491::m.15491
acacaagacctcctattccccatggcgaccgaagagggttccggcggcggcggcgccgga
gccggggagaagaagagctcgcaggtgcctgcaaagcctggagcgggcggcgccggaaag
ttcctcgcgggcttgccgtcgcgtggcaacttctcctcgggctccggctcctccaacctg
ggagggttcagggtttacgtctgcgagcacagcacggatcccccagaaggacaagttata
aagacggattcaacaaatattttaatcaggcatctccagttgaacaagcagaagagtgag
gtcaaagatgcggattccaggactccaggggaaaacaacagagggaaaaggtctgctgcc
agaagtttggatgtcaacaattcagcaaagagggctaacttgggtacttcctctggatca
tcagcctgtgaagaaatttctggcttttcacagcacacactgcaatcatttacagtggag
aggttacgtgcacttctacgacaaagcggtcgatcgaccaaagggaaaaaggatgaactg
attgctcgcttacgggagtcacagggttga
>TRINITY_DN22562_c0_g1::TRINITY_DN22562_c0_g1_i1::g.15499::m.15499
gcccccaccatggccgaaccgaccctggccgatgtcctggccgccctgaagaccctctcc
gccgatatggccaccatgcaggccgacatggcggtgatgaagcaggagaaatccacgtcg
tcgcccggcggcagcggtgagcaccgcgcggagggtctgcttccggatcacccgcccaaa
cacaagcggtgggatttcccccgtttcgacgggacgactgatccactgctgttcctcaac
aagtgcgacgcctatttccgccagcatcgcaccatggcggaagaacgcgtgtggatggcg
tcctaccacctggacgaagtcgcgcagctctag
>TRINITY_DN22590_c0_g1::TRINITY_DN22590_c0_g1_i1::g.15477::m.15477
tgtgtcgctccagacacccacttcgactcttctccctgcttgcgtcttctcttttctgga
ttgttttcaccatcatcgtcttgttgcctgctcctcgaatcgctccgctcgcctcgtttt
cctgacgcacggccagcacaatttcccctttggggcatcttacgccgagcttctgatttt
ctctgtcacctcaatcgatacccagccggggaccagcatttgtccatatggaaggaaacg
gataataggaataatactgagcaaagggagagaagaagaagaagaagaagaagaagaaga
agaagaacgcggagggaaagaaggaaaacaacctcaagacctgagaaacggaaagctttg
gggaactgcatttga
>TRINITY_DN22595_c0_g1::TRINITY_DN22595_c0_g1_i1::g.15519::m.15519
atggagtacgacggcaagtacagcaaggaccagcagagcctcctcaacctcaagtgcgac
tgcctcctcttcgaccttgatgacacgctatacccattcaactctggcattgctgccgat
atcatgaagaacatccaagattatatggtgcacaagctccgcgttgaggagaccataagc
ctggagctatgcgtcctcctctacaagcagtatggaaccaccatggctggcttgagggct
gttgggtaccagtttgattacgatgactaccacagctttgtccatggaaggttgtcttat
gacaaaatcaagcctgatcctgtgcttaggaacatcctcctgagcttacccattcgcaaa
cttgtgttcacaaacggtgacagagcccatgcttcaagggccctgaagaggctcgggata
gaggattgctttgaaggagtcgtgtgctttgagacactgaacccgacatctcctcctcct
gtcccagctgaggaacttcaaatctttgatataatgaagcatctgactcacccacagcct
ggagtggagctaccaaaatcacctatcctgtgcaaaccgtcaagggaggcgatgctgcag
gctctcaaggtcgcctccattaatccacagacaactatattgttcgatgacagcttcagg
aacattgaagctgcaaagcaaattggaatgcgtactgtcctggttggaacatctgagcgg
aaaaaaggtgctgaccacgccttggaaagcctccacaacatgaaggaagcactgcctgag
ctgtgggaagaagctgagaaggatgaagatgtgaggaattcaagcaaagccggaatcgag
acatccgtgattgcatga
>TRINITY_DN22595_c0_g1::TRINITY_DN22595_c0_g1_i1::g.15520::m.15520
gggaatggaatggattggattgggggcttccaaagcaaagctggtttggttcgttttgag
cgatctggactggcgcctataaaaaagaagaagaaggaaaaaaccgcacttgccctcctc
ctgtcctgcattccgcgctggtgccattccttccaaccatccagccctctgagctccctg
ccttccaatctatccaattcatccctgcaggtcaggtcaggtcaggttgaggtccctcgt
cgtcgccctcctcctccttcgtcgtcgttgcttccgcttccgccgccgccttcgccgcgg
aaactaatctgcacgggatcggtatcgtaa
>TRINITY_DN22595_c0_g1::TRINITY_DN22595_c0_g1_i2::g.15521::m.15521
atgaagcatctgactcacccacagcctggagtggagctaccaaaatcacctatcctgtgc
aaaccgtcaagggaggcgatgctgcaggctctcaaggtcgcctccattaatccacagaca
actatattgttcgatgacagcttcaggaacattgaagctgcaaagcaaattggaatgcgt
actgtcctggttggaacatctgagcggaaaaaaggtgctgaccacgccttggaaagcctc
cacaacatgaaggaagcactgcctgagctgtgggaagaagctgagaaggatgaagatgtg
aggaattcaagcaaagccggaatcgagacatccgtgattgcatga
>TRINITY_DN22601_c0_g1::TRINITY_DN22601_c0_g1_i1::g.15545::m.15545
cggaccacatcacgggcggcgtctcatccttccgacctgaccctctccgtccaccaacgc
ggcaccgtgtcaggaggagccgaccagcgaggcagcgacagcaacttccccccccaattc
gcctggcctgctatctccgacctccgaggctccgaccccaatgcaggtagcacctcctcg
aaccacgctagctttcctcatggggattctctgacgctcgccgccttctcttgtcccggt
cccgccccgccggagggctcgctcgtcgtcgcgtggctcacacggttggttggtggtggc
ccggccgcacatggcccatccatgggagccggccggtgtgcctgtcggcgaggcgattcg
tcgtgcgcgatttgcatctgcagatcatcagcatttgcaagtttgcaactgaagttctgc
tgcgcggcattatactccatcgccaagctgctgccactgccgttctctggaatcaatcat
att
>TRINITY_DN22605_c0_g1::TRINITY_DN22605_c0_g1_i1::g.15549::m.15549
cggcagccatcaggtcggagcagcacggcgtccgcggccacggtagtcggagcagcgcca
agagcggaggtccgaggagccgaggcggccggggccgagacgccgggactggcggggccg
gggagcctggacgggcggggctggagcggcgtgcagatcctctgcgtgggctgccaggaa
cgcctcacatcgagtcctccagcggcgtgccgtacgagctggccaaccccacggcggcag
ccatcaggtcggagcagcacggcgtccgcggccacggtagtcggagcagcgccaagagcg
gaggtccgaggagccgaggcggccggggccgagacgccgggacgggcagggccggggagc
ctggacgggcggggctggagcggcgtgcagatcctctgcgtgggctggtga
>TRINITY_DN22658_c0_g1::TRINITY_DN22658_c0_g1_i2::g.15591::m.15591
ccgcgtccaccgagtcactccatgtcgacggttaattccaacctggttcgtcgggtgttc
ctcgatgacgaggaccccgcaatcatctatcgaggtccttggacaaagtacaagaacgac
ttcaatgactaccagtcatttgggaccgtctacaagggctcgcagcaccggctatcaggg
gaagacgggggtttgcttgcttgtccgttgtcgcagagctcggagagcgaggctgaggca
gagctcggggagagagatgccaatggagaggtcggtgtcgtgcgcggagagggggagcaa
gtacggcggaggggcggggatggacgtgcggagctacagcgcgtcgtacgcgcggccgca
gccgccgcggtcgtcgtcgaccagggtgcagcgcgccaggagcgtgagcgcgtgggc
>TRINITY_DN22663_c0_g1::TRINITY_DN22663_c0_g1_i1::g.15589::m.15589
agcccccaccgccgcacacacagcagcacatcatctccatcgcgctctctccaagcagca
gcaccgaaaccctgtctctccggcgcgacgagcgatttcaaattaagaacgagatcgatg
gtcctcggcggcggagctgctgcagctgcgtcgctcctcgtgggcgccgtcatctcctac
ttcctttggccagtggcggccccggctgccgccgtcgtgatgatgaaggcgcccggcgcc
ggcgggctgctcatctcccgcgcggcgttcgctgccaacccgcagctgtactacagcatc
ctccgcacggccggcgctgccgccgccgccgccgcatttgctgtctag
>TRINITY_DN22666_c0_g1::TRINITY_DN22666_c0_g1_i1::g.15585::m.15585
atgaggttctgtgaacatgtgaagcaggaaaaaaaaacatgtgactcgtttcatgaccta
acggaaggaggcccctctgcacggcagtgtccacctctgtcacacgtcatccccggcgcc
gtcgagggccttgaggccctccgccaccgcccgcgcgcggttctgcgcctgcctctccac
cgccacgaagtagaggctcatggcactgcccagggcgcagatccagaggatgcgttgcga
ccacctatctcccaccacgccccggcctcccagccccatcctccggacgccgccgccggc
aaagccgctcgcttcgacttgggcactgtcgtctccgtcgccgacccgtccgggcggttc
gcggcgtgcgtgcgcgcctga
>TRINITY_DN22668_c0_g1::TRINITY_DN22668_c0_g1_i2::g.15543::m.15543
ctagaactgaaaacatgtattggtttgggattgcaagtttgcaacacatacactctccta
atgatgcactctggacagattgttccacaactacaagtagtgcgatgtcagcacttcgct
gagctgatgtatgtacattgtctagacattggcttgttaggcatgccggggacagattcc
cctgtaaacgtgtacagttacggggccgttgatcctggcatgtccaccgacacagagtgt
ggcgcctcctgcatcctctgttcgaacgaggtcccaagctccgacgccggcgacgaaccg
gcgttgatcctctccgacggagtggaggtgctgaaactgagcgggctcatgccaatggca
atggcttcctcctcggccgccgcctgcaccggtccgttcccgccacggccgttcctgacg
gactcaaactcagcccatctctgcgtctggttcccatccctgatggagtcatcgttcccc
gtcttgaacgtggggcacttgaggtctttctggtcgaagtgccgcagccaagcgcgcagc
cggcgcatcgacgaactccccgacccttcctcctccggctccggccggatctctccacgc
tcgcggtag
>TRINITY_DN22689_c0_g1::TRINITY_DN22689_c0_g1_i1::g.15553::m.15553
atgattcttcgtttattagaatgtcgattcttcacaatcgctctttgtgatgctgcggaa
ccatggcaattaggatttcaagacgcagcaacacctatgatgcaaggaatcattgactta
catcacgatatctttttcttccttattctgattttggtttttgtattatggatgttggtt
cgcgctttatggcatttcaacgagcaaactaatccaatcccgcaaaggattgttcatgga
actactatcgaaattatttggaccatttttcctagtgtcattctattgttcattgctata
ccatcgtttgctctgttatactcaatggacggggtattagtagatccagccattactatc
aaagctattggacatcaatggtattggacttatgagtattcggactataacagttccgat
gaacagtcactcacttttgacagttatatgattccagaagatgatttagaattgggtcaa
ttacgtttattagaagttgacaatagagtggttgtaccagtcaaaactcatctacgtatg
attgtaacatccgctgatgtacttcatagttgggctgtaccttccttaggtgtcaaatgt
gatgctgtacctggtcgtttaaatcttacctccatcttggtacaacgagaaggagtttac
tatggtcagtgcagtgagatttgtggaactaatcatgcctttatgcctatcgtcgtagaa
gcagtgactttgaaagattatgcggattgggtatccaatcaattaatcctccaaaccaac
taa
>TRINITY_DN22706_c0_g1::TRINITY_DN22706_c0_g1_i1::g.15618::m.15618
ctgggcaggcttcaccttccttccttgggtgcccgtgccagctgccaccccaccccaccc
cgttcccctttcccaccagcaaagcagctgcaatttccgtccgccatggccaagacaccg
ccgcccacctccacctccgaccccgcactcccaaccaccactacctcagcccccaagtcg
tcgccccgccccgccgccgcgggcctcctcgccccactcgccgcctccgcgcgcaccctc
ctcgcgtcggcgcggcgctccccggtgaccacgctcgtcatgtacgaagaagaagaagaa
agtcgcctcactagttttctttttagttaa
>TRINITY_DN22720_c0_g1::TRINITY_DN22720_c0_g1_i1::g.15623::m.15623
gccgccggtttcttcgtcgccgccgccgccgccgccgacttctccagcaaccttcagaag
tccagggaaggctcgctttgccgccggcgtcacgccgattcattccactccggccttgct
gctcatcgccgtcccaacagttcgacacctatccacatgacgatgccgacggcagtgtcc
aggtgcacagcgaagacagatcaatgcatgtttgtctttgagatctttgattacagccag
cacaggagcatgaggaccggtgagtttatcagatccagcaccttctccgtcggtggctat
gactgggccatctgcttctatcccagcagagagcagaatgactggggttacatcacagtt
tatctcgagctcttgagcatgaacaccaaggtgtgggccagctgtgacctaaggctggtc
gaccaaaccaccgggctgtccacgtcactgcacaagactgagctgaggatgttcaattcc
agtaatgctagtagatttgctccacagactggctcattcatgaatcggagccagttcgac
gcatcattgtaccttaaggatgatcacctcaccatccaatgcatcacaactgtaaaacaa
ctacaggtttctgctcctgaattactgaacgaaattgaggtcccgctatccaacagcgct
gtgcttcttggcaaattgttggaaacaggcgaaggagcagatgtcactttcagtgttgga
ggagagactttcacagcacacaagatagtgctcgctatgcggtctccagtttttaaagca
gagctgttcgggcaaatgaaggaagcaaacgaacagcttgtgaccatacaagacatgaag
cctgatgtgtttaaggccctactgtatttcatctatactgattccttgcgtggcatggat
ggtcaagatggagaaggtaagagaggcatgatacggcatttgcttgtggctgctgataga
tatgctgtggagaggatgaagttggtgtgtgcaagcatcctttgcaagaatcttgatgtt
aagaacgtgtctgctactttggctttggcttatcagcataaatgtgacaagcttaaagat
gtttgcctagagttcatcaccagttcatcaagcgtgatggattcagtggtcgcaactcaa
ggttttcagaatcttaaggcaacttgcccttctgcactagtagatgcatttgagaagtta
tcaaagaggttccgaaaaacataa
>TRINITY_DN22758_c0_g1::TRINITY_DN22758_c0_g1_i1::g.15654::m.15654
ccttcatatcctcgtcctccatccacccttttgctcgcaagatcagaggagcatcactac
tatctaggaaactcccctgtctccatcgtcgtcgtcgtcgagctaccaccaccacctcga
cggcggcggttcgatcgacgccgtcgtccacaagaacacacagaaattaacgacgacgaa
agaagcaccgaggaaataatgggcaactgcttcaccaagacgcacgagcaggagatacca
atcaccacggaccagccgtatcggccgtcgtcgtcgatgccgcagtaccggccgccccac
aaggcgcgggatgtgccgctgacctcgggctcgggtggc
>TRINITY_DN22795_c0_g1::TRINITY_DN22795_c0_g1_i1::g.15612::m.15612
gccggcgcgccggagccggagcaggtggagccgccgtccatcgacttcgcgttcgtcagc
ccgcggctgctgccggacgggacgccggacgtgcactaccggacggcgtgcggcgggcag
aagctcagggacatcatgctcgacgcctacatcgacctctacgggccctacgataaggtt
cttctcaactgcgcagggggcggcgtgtgcgggacctgcctcgtcgaggtggttgaaggc
aaggaaatgctatccccgaaaactgatgtggagaaggagctgctcaaaaggaaacccaag
acgtggagattggcatgccaggcaacggtaggcaatgcagattcaactggacagatgatc
attcaacaattgccagagtggaagatacatgagtgggacaagtag
>TRINITY_DN22895_c0_g1::TRINITY_DN22895_c0_g1_i1::g.15755::m.15755
ggcgtcaggtcgcccttgtacacgtccgccatggatgaggaggaggaggaggaggaggac
tcctcgactttgttggtccctggtcccagcacagacatgagcacggtggttacgattgcg
aaacttgcgccgcgaagaacatgccgagccattgatctttggacttgcatgctatctctc
tctctctctctctctctctctctctctctctctctctctctctttctctctctgctagct
aggttgcttttgggggaggggcttagatcgacttggagttgctacttaccggtgtctgcg
gcagctttggcggccatggaggtcgttgcagttgagtga
>TRINITY_DN22896_c0_g1::TRINITY_DN22896_c0_g1_i1::g.15699::m.15699
atgagatggccggactccatccaccagtcattagcaaagaacactgaacaccaggccagc
agcaaaattaaacacacacaaataattccttcattcacagcagcaatggcgagaacgaac
aacaagaaggtgacgacgatgctcctggtcaccacagtcgccgtgctgggcctcctgcta
gccgtggcctcgtcggcggcgtgtggctgtggccggcgtcgcgtgcacctgcagctgtac
atgcacgacgtgatcggcgggccgaaccggacggcgatccggctcatctggggcgtaggc
ctgccgcacgagtccatgccgaatcgcaccttcggcgacacggtggcgatcgacgacctc
gtcacggacgggccgggcatcgtcggcgtcggcgacggcgacggcgacaccaggcccatc
ggccgggcgcagggcacctacatgctgagctcgcagcacgaggaggtgatcgtggtctcc
atcaccgtcgtcctcaccgcggggccctacaacggcagcacgctcgtggtggccggccgc
gacaggatctacgacgaggtgagggagctcgccgtcgtcggcggcacgggccacctccgt
ggggcctccgggtacgtgctgtggacgacggccaaggtttggtcggacgtgcacatggtg
ctggagctcgacgtgcacgcgaccgtgccactgatgcccgacgacgacgacgacgataac
gttcttgttcttggcagcaccagcagcgatgtgtaa
>TRINITY_DN22902_c0_g1::TRINITY_DN22902_c0_g1_i1::g.15796::m.15796
gcgaaagaggacagcgcacggagagcgatcctttgccgtagcatagcaaacagccaaggg
agagtggggagactagcgaaagaggacagcgcacggaaagcgaggaggggagatagagag
gtcgcatcggacggcggcgagatgctggcggtgttcgatcccacggtggccaagtgcccg
gagggcctccgcagcccgccggtcgccggatcggccgctgcagcagcaggaggagccggc
gcgggcgcgctgatgaagggcttctccgactcgcacgacggcgccgtcaccgtcagcctg
ggcccctccggcgcgctggcctactcggcagccaaccagaaccccctcgtcccaaggttg
tttggtgctgtgaatgacatcttctgcctgttccaagggcacattgagaacattgccaac
ctgaagcagcattatggcctgagcaagactgcgaatgaggtgactatcctcatagaggcc
tacaggaccctgagggacaggggtccagtcccagccagccaggttgtgagagacctcagt
gggaagtttgcgttcatcctgtatgacaccctgtcgaagtccacctttgtcgctgctgac
gctgatggcagtatccctttcttctggggtgtcgattctgagaaccaccttgtgttttct
gacgatgctgggctcctcaagacaggctgcggcaactcgtatgcgccattccccaaaggt
tgcttctacaccacctccggtgggctgcagagcttcgagcacccgctgcacgaggtcaag
gcggtgccgcgcgtggacagccaaggccagatgtgcggctccaccttcaaggtcgacagc
gagagcaagaagaagcaggacgccagcatcccccgtgtcggcagtgccgccgactggtcc
aaccagttctga
>TRINITY_DN22915_c0_g1::TRINITY_DN22915_c0_g1_i1::g.15780::m.15780
tttggagagtccagcggtggattccgggccttgacggccgccaccgctaccgtgcaccgc
actccgcacttccgcagtatggctcgccgattgtgccgtctctatcgcctcgtctccgca
tccgcctccgcctccgccgccccgagacctcaccacctccccttcgccgtgaccgtgaac
cctagccccgcgcccctcgccccctcctcgtcggcatcgtcgccgcccggttttgccgct
ccctatcgcctcttctcttcagcgagtggttccagcatggtggtcgtgggctccgcggat
tccttcaacagcatcctttccaaggtgcaagatgagaagctaccagccgtgttctactac
acggccgtgtggtgtggaccatgtagggcgattgcacctcttgtatctaaattgagcagc
cagtatcctaagatacctgtatacaaagttgacattgaattggaaggactgggaaacaaa
ctccatggtctaaatatatgttcagtgcctacgtttcacttctatcacaaggggcagaag
attgatgaaattgtgggtgctgatggaaagaaacttcaagctggcatggaaagtctccac
aagcagcagtag
>TRINITY_DN22953_c0_g1::TRINITY_DN22953_c0_g1_i1::g.15814::m.15814
ggggtcgggccccaggtggacgcaccggcaccgctgccgctcgtcgacggggtcgggccc
caggtggacgcaccggcaccgctgccgctcgtcgacggggtcgggccccaggtggacgta
ccggcaccgctgccgctcgtcgacggggtcgggccccaggtggacgcaccggcaccgctg
ccgctcgtcggcggggtcgggccccaggtggacgcaccggcaccgctgccgctcgtcgac
gggctcgggccccaggtggacggtctccccaatacgctgaacctcctcctcaggacggcg
acgtcttctcccaatcacccggaccaagagcagcggaatctgcttcgggcctcactcctc
ccggtgatcgtgtgcaagatcaaggtccgcgacgcagggccgttcatgcagttggtgcgt
ctgccactcgccgcagccaacccacatggcaaccgcaccatccccaaccgcctggcgatc
gagagggtcgctgctgctgccaacgtcctcttcctcctcatcgatccgctactgccttgc
ctccgccgccaccccaccgaccccacccacctccgtggggtgaaggcctgcgcggagaga
ctccagcatctcgccgctgaggccggtggctccttcaagacatcctgcagtcagttcgcg
cagcgcatcatcctgtacgtcacccaagcccacgcccacccgatgttctcaccgtacgct
cctctccgctcgtctatcgatgacatcattcgccgtgccacggttctcctcgacctcacg
gtcaccgtgaagcatccggagccgggtgagttggctgctgctgcggtggaggcggctgca
tatgcagcgcagtacggcggcgcggtggcgggactgggggccgaggccgaggctgatcct
gaggaagccgaaggcaactaa
>TRINITY_DN22953_c0_g1::TRINITY_DN22953_c0_g1_i4::g.15822::m.15822
ggggtcgggccccaggtggacgcaccggcaccgctgccgctcgtcgacggggtcgggccc
caggtggacgcaccggcaccgctgccgctcgtcgacggggtcgggccccaggtggacgta
ccggcaccgctgccgctcgtcgacggggtcgggccccaggtggacgcaccggcaccgctg
ccgctcgtcggcggggtcgggccccaggtggacgcaccggcaccgctgccgctcgtcgac
gggctcgggccccaggtggacggtctccccaatacgctgaacctcctcctcaggacggcg
acgtcttctcccaatcacccggaccaagagcagcggaatctgcttcgggcctcactcctc
ccggtgatcgtgtgcaagatcaaggtccgcgacgcagggccgttcatgcagttggtgcgt
ctgccactcgccgcagccaacccacatggcaaccgcaccatccccaaccgcctggcgatc
gagagggtcgctgctgctgccaacgtcctcttcctcctcatcgatccgctactgccttgc
ctccgccgccaccccaccgaccccacccacctccgtggggtgaaggcctgcgcggagaga
ctccagcatctcgccgctgaggccggtggctccttcaagacatcctgcagtcagttcgcg
cagcgcatcatcctgtacgtcacccaagcccacgcccacccgatgttctcaccgtacgct
cctctccgctcgtctatcgatgacatcattcgccgtgccacggttctcctcgacctcacg
gtcaccgtgaagcatccggagccgggtgagttggctgctgctgcggtggaggcggctgca
tatgcagcgcagtacggcggcgcggtggcgggactgggggccgaggccgaggctgatcct
gaggaagccgaaggcaactaa
>TRINITY_DN22965_c0_g1::TRINITY_DN22965_c0_g1_i1::g.15802::m.15802
atggcccctgccgccagcgtcgccgtggagaacctcaacccaaaggtcttaaaatgtgag
tatgcagtccgtggggagattgtcatccatgctcagcgcttgcagcaacaactccaaacg
caaccagggtctcttcctttcgatcagatcctcttctgcaacattgggaatcctcaatct
cttggtcagcaacctgtgacattcttcagggaggttcttgctctttgcgatcatccatgc
ctcttggaaaaagaggaaaccaaatcattgttcagtgctgatgctatttctcgagcaaag
cagattcttgcaactattcctggaagggcaaccggtgcatatagtcacagccagggtatc
aaaggactgcgtgatgcaattgctgctggtatcacctcacgtgatggattccctgcaaat
gcagatgatattttcattacagatggagcaagtcctggggtccacatgatgatgcaatta
ctgattaggaatgagaaggatggcattctgtgcccaattcctcagtaccccttgtactcg
gcctccatagctcttcatggtggagctcttgtcccctattaccttgatgaaaaaactggg
tggggtttggagatctctgatcttaagaagcaactcgaagatgctcggtcaaaaggcatt
gatgttagggccttggtggttatcaatccaggaaatccgactgggcaggttcttgctgaa
gacaaccaatatgacatagtgaaattctgcaaaaatgagggccttgttcttctagctgac
gaggtatatcaagagaacatctatgttgacaacaagaaatttaactctttcaagaagatt
gcaagatccatgggatacggcgaggatgatctccctctagtatcatttcagtctgtttcc
aaaggatactatggagagtgtggtaaaagaggaggttacatggagatcactggcttcagt
gctccggtaagagagcagatctacaaggtagcttcagtgaacctgtgctccaatatcact
ggtcaaatccttgcaagcctcgtcatgaatccaccaaaggttggggacgaatcatatgct
tcctacaaggcagagaaagatgcaatccttcagtctttagctcgtcgtgcaaaggcattg
gaggatgcattcaacaagcttgagggaatttcatgtaacaaggctgaaggagcaatgtac
cttttccctcagattcatctgccacagaaggcaattgaggctgctaaagctgctgagaaa
gcacctgatgcgttctatgctctccgtctccttgaatcaactggaattgttgtggtccct
ggatctggatttggtcaagttcctggaacatggcacatcagatgcactatcctgccgcaa
gaagacaaaatccccgcggtgatcacccgcttcaaggctttccatgaggcgttcatggct
gagtaccgcgactaa
>TRINITY_DN22965_c0_g1::TRINITY_DN22965_c0_g1_i2::g.15804::m.15804
atggcccctgccgccagcgtcgccgtggagaacctcaacccaaaggtcttaaaatgtgag
tatgcagtccgtggggagattgtcatccatgctcagcgcttgcagcaacaactccaaacg
caaccagggtctcttcctttcgatcagatcctcttctgcaacattgggaatcctcaatct
cttggtcagcaacctgtgacattcttcagggaggttcttgctctttgcgatcatccatgc
ctcttggaaaaagaggaaaccaaatcattgttcagtgctgatgctatttctcgagcaaag
cagattcttgcaactattcctggaagggcaaccggtgcatatagtcacagccagggtatc
aaaggactgcgtgatgcaattgctgctggtatcacctcacgtgatggattccctgcaaat
gcagatgatattttcattacagatggagcaagtcctggggtccacatgatgatgcaatta
ctgattaggaatgagaaggatggcattctgtgcccaattcctcagtaccccttgtactcg
gcctccatagctcttcatggtggagctcttgtcccctattaccttgatgaaaaaactggg
tggggtttggagatctctgatcttaagaagcaactcgaagatgctcggtcaaaaggcatt
gatgttagggccttggtggttatcaatccaggaaatccgactgggcaggttcttgctgaa
gacaaccaatatgacatagtgaaattctgcaaaaatgagggccttgttcttctagctgac
gaggtatatcaagagaacatctatgttgacaacaagaaatttaactctttcaagaagatt
gcaagatccatgggatacggcgaggatgatctccctctagtatcatttcagtctgtttcc
aaaggatactatggagagtgtggtaaaagaggaggttacatggagatcactggcttcagt
gctccggtaagagagcagatctacaaggtagcttcagtgaacctgtgctccaatatcact
ggtcaaatccttgcaagcctcgtcatgaatccaccaaaggttggggacgaatcatatgct
tcctacaaggcagagaaagatgcaatccttcagtctttagctcgtcgtgcaaaggcattg
gaggatgcattcaacaagcttgagggaatttcatgtaacaaggctgaaggagcaatgtac
cttttccctcagattcatctgccacagaaggcaattgaggctgctaaagctgctgagaaa
gcacctgatgcgttctatgctctccgtctccttgaatcaactggaattgttgtggtccct
ggatctggatttggtcaagttcctggaacatggcacatcagatgcactatcctgccgcaa
gaagacaaaatccccgcggtgatcacccgcttcaaggctttccatgaggcgttcatggct
gagtaccgcgactaa
>TRINITY_DN22980_c0_g1::TRINITY_DN22980_c0_g1_i1::g.15872::m.15872
atgagtctccatgaaggaagccccggaaggccctcggacgatatagcagatgagaaagag
atggaggagggcaatggagatgaaggcaaatcctgtgcgaactatagcacccgcacccgc
cgtctcccagaggtcgttggtgccgtggagcttcccagcgtcggcggtgccacctgggac
ggtgggtgttgggatgatgagagcaaacgtggccagtcgtgcgaggaggacgaagccgag
caaagttgggtacatcagcatcatgaggaccaacattggactgaaggtagattcgttcgc
ctttcttcttcggcgtgctccatgttgaggcgtgcgagggaaagaacaaagatcagaggt
gcaggcgaacggagggaggccggtgttgtcggcaaggcgcggttggtaaaggcggcaggc
tggagtgctagatag
>TRINITY_DN22984_c0_g1::TRINITY_DN22984_c0_g1_i1::g.15810::m.15810
tgtcacctccctgccggcaaaagtgcgtggcctttctcctcctcgcctgcgtctacatat
actctacgagtccgcacatccaaccgttctattctgtccctaactctatccatcttttta
cttgaactgccctcttctttcccccactttgattctcaacaccggtgcacttccttgcca
ccacctactgctaccactcaacgatacaccacgaccaactcgcctctcactttcaacaat
gtcttccgacaacgggcccaacaacaacggcggctctggccagcgccgaagctcctttag
>TRINITY_DN22984_c0_g1::TRINITY_DN22984_c0_g1_i2::g.15813::m.15813
tgtcacctccctgccggcaaaagtgcgtggcctttctcctcctcgcctgcgtctacatat
actctacgagtccgcacatccaaccgttctattctgtccctaactctatccatcttttta
cttgaactgccctcttctttcccccactttgattctcaacaccggtgcacttccttgcca
ccacctactgctaccactcaacgatacaccacgaccaactcgcctctcactttcaacaat
gtcttccgacaacgggcccaacaacaacggcggctctggccagcgccgaagctcctttag
>TRINITY_DN23002_c0_g1::TRINITY_DN23002_c0_g1_i1::g.15908::m.15908
agctacaagaggcttgtcgtgaaggattctgccgtgaatgctatctgctatggtgctaag
cttatgatccctggcctgctccggtttgagaatgatatcgagacaggggaggaggttgtt
ctgatgacaacaaagggggaggcaattgccataggaattgccgagatgaccactgctgtt
atggcaacctgtgaccatggtgcggtcgcaaagatcaagagggttgtgatggacagagac
acatacccaaggaagtgggggcttggtccagtggcactcaagaaaaagaaaatgattgcc
gagggcctccttgataagcatgggaagccaaatgagaagaccccagccgagtggcttcgc
aatgtggaagtggtgcttcctactggtggtgatgtatcgattgctagcattgcagctgct
cctgagcca
>TRINITY_DN23013_c0_g1::TRINITY_DN23013_c0_g1_i1::g.15883::m.15883
atgggggacttcaacgtggcgctggtgatcgtggcggcggtggtcagcgtgctggtgctg
ctcgtcagcgtctacctgctcgtcaactaccagcaccccgacgacgccaaccaggcctac
ttccccaagctcgtcgtcgtgctcggcctcaccgtcgccgtcctctccatcctcatgctc
cccgccgacgtcgccaaccgccaggcctgccgcaaggccgtctacaacggggcttgcgac
ctcacgctccccatgaggacgctctggctcgtcgtctacatcgtcgacgccgtcctcgtc
ttcctcgtcataccattcgccatgttctactacgagggcgaccaggacaagtccgtcggg
aagaggctcaggaccgccctcatctgggtcttcgcgtccgcggtggtttgcggcctcgtc
ctcggtatcctatacggacttgttggtaaagtggacttcactgtcaggcacctatcttca
acggtccagacatttccaaactcattttctggattctcaagtggccagccttgctttagt
caattgcctcgtgtgtgtgcagcttctactgcaccggctaactcgcaaacaacttggaca
atgcgtgctaccttccctgaatatgtggttgctcttactacaatcgttggatctgtgctt
ttcacgatatttggtggtgttggaattgcctgccttccattgggacttatattctcattt
atccggcgtccaaaagctgtaattacacgctcacaatatataaaggaagcaactgaattg
ggaaagaaggccagggagttgaaaaaagcggctgaagctcttcaccaagaagaaagaagt
gggaacaagggccggaaatggcgcaaaaatgtgaaggctttagaaaaggagttattactt
ttggaagatgacatgaaggctctagaagagatgtatcctcaaggagaacaggctgaggct
acttgggcattcacagtccttgggtacattggaaaacttatatttggtgttgttgggtta
attgtttcaatagcttgggttgcacatattgtcatatacttgttgattgatcctcctcta
tcttctttcctgaatgaagtcttcataaagttggatggtgtttggggtctccttgggact
gctgctttcgcgttcttctgcttctatctccttattgcagtgattgctggggagatgatg
cttggtttgaaacttgttttcatcacaattcacccgatgaaatggggaggcactttaatg
aactccttcctgtttaatgttgggctcatactactttgctccatcagtgtgattcagttc
tgtgccacggcttttgcctactatgcccaagcaactgctgctcaagagatctttggccac
acattgcaatcccttcgtggaattaagtatctttacaagtacaatgttttccagtatggc
tttgttgctcttgccattctcacactcttctactatgctatatttggatggagaaagagg
aaaccaacaggaaggttccagctctcaaattga
>TRINITY_DN23024_c0_g1::TRINITY_DN23024_c0_g1_i1::g.15933::m.15933
aaggaggaggagggcgagggggtggaggaagaggaggaagaggaggaggaggaggaggaa
gaggaggatggggatagcagcggcgcccggaagaagcagcggggtaatgatggcaagaaa
aggggtggtggctttacaaaattatgcagtctttccccggcacttcaagagtttgtcggc
gcctctgagttagccaggacagaggttgtcaagaagctttgggcatatattcgagaaaat
aatctgcaagaccaaaacaataggaggaagattttgcccgatgagagattgaggaagatc
ttcaatgtcaattcgattgatatgttccaaatgaataaagctttgaccaagcatatctgg
ccattaaattctgagggtcctgtctctcctgacagatcaacacccaaagagaagccacaa
aagagagacaggaatgaaggaaagaagcaaaagggtggctcttcaggagctggatctggt
cttcttgtgccccttcaactttcggatgatttagtgaaatttatcggcactggtgagagc
atgctatcacgatctgatgtcgttaagaaaatgtgggactacataaaagagaacaacctg
caggatccttctgatcggaggaaaataatctgtgatgagaaactgaaggacctattagga
gttgaaacgttcaccggctttactgtttcgaagctgcttgcccctcattttaccaaaacg
aagtag
>TRINITY_DN23026_c0_g1::TRINITY_DN23026_c0_g1_i1::g.15878::m.15878
ttggcccttagtttttctcaaggatcagatttcgttgaaatttcttctgatgttgacaag
ccatgttcaatttggagcacacttcctttcaggattgatagttttgatgatgacagcgat
gatggaaaaccttacaaagttgtaccaagaagttcgtaccatcttgtcaacaagaaaaac
agttatggcattgcatttgttgatggcttgctagagtttgtgaaaaagccaggaaatcca
tttaaagtgcagatttttgatgaatctattttttctgatgcttcaagactaaccgttaac
catatgaatttggacaataacacttacttagatgtggacgatgatgtgcctttttctgcg
agggatagattggcaagtggt
>TRINITY_DN23060_c0_g1::TRINITY_DN23060_c0_g1_i3::g.15963::m.15963
atggattacgccaacgagaagcaccctcagcagcttgaggcggggttgccgctgcagaag
cagcgcgaagctcgatgccaatccgagactcccaaccgtcagccatcgacatcgacatct
tcgcctcttcctcgacttatcctggcgatagtcatgtgcttcaccctcagctttggcttc
gctgtcatggcggggtccatggttacctcgagctggtcctttggacaagggaatctgatg
ccatgtgacaggtctgctgcaactcgtcctcgcctctcttccccagagttccttcgcagg
ctgcatcagattcagcagttccatgccaaggatcaggagcaggacgaggaggagcaggtc
gcagtgattgccgtcgtcgaaacaattgcctcggctgcaaatactgtcgctttctacaac
aagagacaggaagacaacagcaatggcaccgtcagctcaaccacggacgccagtgttccc
gtcacgaccacccagactacagtcacccaagataccactaccatcgaaaccaccaccgtt
ccgactacgacaatcgtcaccaccaccaccactacgtccgtcgacgtcaccaccacgact
tcttccctctccgaatctaccacggagcagtccaccacacccgtctcggagcccacttcc
gtctctactgacacgtcagaggtatcgtcaaacactcgacgaacagtcacccacggagat
gcaacaacttccagccctgttccgacgacgattactagcactctctccgatggcggtctt
gttattgtcaccacgacttcgtgggtagctgttgtgcccacctcgccatccgaggcagac
aaccctgagctccaggacgcagccgtgccgcgattccagggcaacatacttgtctacacc
gcgctcagtgccgtggttggacttgtgcttgccttctaa
>TRINITY_DN23077_c0_g1::TRINITY_DN23077_c0_g1_i1::g.15944::m.15944
ccccttcgatctctatggccgcgtcgccgtcacgacgactggcaccacagcgccagtggc
tttgtcaccgtcacgacgactgacccctttgatctcctcacacctcacttatcccgcgca
tgcgcctcactggatcacccgtcactgacgtccgtgccctcgaccgccgcggcagcgatg
gcggcaacaccggcctggaactgggaggaatccctcattttcttcctgcagccgcttttc
ctccacgcagtgagcgccgcggcccaccttatccttgcgctcgccgtcgcggggcgcttg
ctctttcgccgcctctccgccggccgaaccaaggacggggaggtgggcggaggagatgct
agccgcggcgttggccggtttcggtactgccacagggtctctgtctgcaccacgtgggct
ctggcggcgttcgaggtgctcctcgccgcctactcctggtacgcggacggcggcgccggg
tggtcgggcgacgcggtcgctgaacgggtggacgcggccgcgcgcgcggtgtcgtggttg
ctgctcgccgcgtacctgcagttcgatgtcgggcggcgtcggcgccaggagcggttc
>TRINITY_DN23080_c0_g1::TRINITY_DN23080_c0_g1_i1::g.15900::m.15900
atgaaatattcaggcaactgggcaacccaaataagtatcacgactcagctaatggcctca
acggtctttcaaagtcgatttcagcaaaaagaaaaaaagggtttccaactaagtcgcatg
gagtacaaaaggcacaaacataacttgctaatgacatccatcataaacacttcttcctat
attagcaaaaaggaagcagtggcatttctctccatgatcgctatgaggttcagtcaagct
gtactttctccagttcaccaatcatttcctcaaacttcaaaatttgtctcaaaaagtaat
caccatgacgcttggtag
>TRINITY_DN23080_c0_g1::TRINITY_DN23080_c0_g1_i1::g.15896::m.15896
agatggagaaggagaacgtgcctgcggctgcagcggatcggagatagagatggagatgga
gatggagatggagaactggagatgggaatgccggtgcggtggcgggcgtgggtgggattg
ttccgttggaaccgacggatctggctggctgcgaaagcagcggcgtgcgtgagctgtcct
ccagtccaactccaacgcggacgcggcggaggaatcctctctttccagtggggttttttc
gtccgtgccgtgcgtgtcaccgaatccgaaccggacgccggtgctcgtgggacggaggac
gccgcgacggcgacccggcagccgccccggccctcactttccctcgcgccaacccaaaca
cagcccacgggaaccgccacgcgggccggcccaacctgccaaaagcctcgccacggccca
cgtagcaagcagcccgcaaagccccacatctctctcttacacagacaaagccaccccatc
tcgtcctcctccgtcccaccccgcgccgccgcaccccgaaccctaacccctcacctcgcc
tcgcctcccaccatggcggccgccccctacgaccgcgaggacggcctgccgccgtcggcg
ccgccgcacgcggcggacgcgtacgaccccaactacgtgccggactccgtgaagacgttc
gtggtgcacctgtaccgccacatccgggacaagaacgtgtacgagatccaccagatgtac
gagggcggcttccagcgcctctccgaccgcctcttccgcgacgcgccctggccctccgcg
gaggccgtcgccccctactgcgacggcgaccacgtcttcctcctcctctaccgcgagctc
tggtaccgccacgcccacgcccgcctctccccgctcaccgccgcgcaccgcgccgagtca
tggaccaactactgcgacctcttcagcgtcgtcctccacggcgtcgtcaacatgcagctg
cccaaccagtggctctgggacatggtcgacgagttcgtctaccagttccagagcttctgc
cagtaccgcgccaagctcaagaccaagacggaggacgagctcagccagctcaagcagttc
gaaaaggcctggaacgtctacggggtcctcaactacctgaaggcgctggtcgagaagtcc
atgatcacgcagatcctcgagagggagaaggagggcctggagcagttcaccgccacagat
ggttacgactacgagggtggcagcaacgtgctcaaagtgctcggctactacagcatgatt
ggcctcctcaggatacactgcctcctcggggattaccacactggcctcaagtgcctcgcg
cccatcgacctcaaccagcaaggggtctacaccattgtcattgggagccacatctccacc
atctaccactatggcttcgccaaccttatgatgcgcaggtacgttgaggccactcgtgaa
ttcaacaagattcttctgtatatcctcaagtacaagcagtaccatcagaagtcccctcag
tatgatcagatactgaagaaaaatgagcaaatgtatgcattgttggcaatttgcctatcg
ttgtgcccacagaacaagctcattgatgaaaatgttagcacccagctgaaagaaaagtat
aatgacaagatgacaaagatgcagagatatgatgatgaagcatatgctgcttatgatgag
ctattttcttatgcttgccccaagttcattacaccatcacctccagttctggaccagcca
ctaacaaactataaccaggatgcataccgccttcagttgaagttgtttctctatgaagta
aagcagcagcagttgctttctgggatccggagttatctaaagctatattcaacaataaca
attagcaaacttgcccaatatatggaaatggatgaagcaacactaaggtcaatcctgatg
acatacaagcacaaaatgcatgcagttgacagtgacgggaagatagtatcgagtgcagac
tttgacttctacattgttgaggatgttattcatgttgtggagtccaaacctaccaagcgt
catggtgattactttttgagacaaattttgaagtttgaggaaatgattggtgaactggag
aaagtacagcttgactga
>TRINITY_DN23100_c0_g1::TRINITY_DN23100_c0_g1_i1::g.16030::m.16030
gctgctactcaagaagatgctcatgtggttgaagacgatgtagatgaaacaaaaagacac
ttgaatgtggttttcattggccatgttgatgctgggaaatcaactactggaggacaaata
ttgtttttgagtggtcaagttgatgataggaccatccagaaatatgagaaggaagcaaag
gataaaagccgagaaagttggtacatggcttacatcatggacacaaatgaggaagaaagg
gttaaggcatcgttttttcaatttggttttggggaaagactgttcaagttggtagagccc
actttgagacagagaacacacaagattcactatcttggatgcaccgggtcacaaaagcta
tgttccaaacatgatagctggtgcatctcaagctga
>TRINITY_DN23133_c0_g1::TRINITY_DN23133_c0_g1_i2::g.16051::m.16051
ttggtcagacgaaggaagaaaagagaaggaaagagaaggaggggacctagggtttcgccg
ccaccgtcagtgccatctatggtggccgttcttcctcccacaaaaaaacggatcggaacg
acaagaccttcgtggcgagttggagaggatcggaaggtgaagagatgggggaaaggagta
atcgccgggagttttgggcgtcgtgctcattgtggctcccctaggggaagcattgttgct
gctgcggaggacaataatggaggcacggaggcatcatattcagtggtgatggcgccgtgg
tcccagtag
>TRINITY_DN23146_c0_g1::TRINITY_DN23146_c0_g1_i1::g.16084::m.16084
tactactactacgacgacatcttgagatcatcaagtggtagatatatacacatagaaatg
gcatctgataatgttccagagagggcatctggttttcgtcctacgttatggggtgatttc
ttcatcagctacagcccaaaaccattacagaagtcggaggaatggacagcagagagggtg
aaccaactaaaagagaaaataagtgggctatttgaagcttgcacaactacagttgagcaa
ctcaacttagtcgacacactccaacatcttagtatagaccatcatttcaacaaccagatt
aactccgttttgactagcacccatggtgcggagttcaacagcacctgtctccatgatgtt
gcccttcgattccgcctactgaggcagcacgggttttggatatctccagatgaattcaac
aggttcagagacgaaaatgggaactttgatgttgacataacaaatgatgcaaggggacta
ctaagtttatacaatgcagcttaccttttcactcatggagaggcagaacttgaggaggct
attttatttgccagacaacatcttgaatcgatgagaaataaccttgaatacccattggct
cagctagtgaaccgagcccttcacctgccactgccacggaccttcagaagagttgaggct
ctacattatatctcagagtacaaaggaactccaacgcataacccctcccttctggagttt
gcccagctggattttgacctcttgcaacgtctccacttgaaggagctcaaggctctttct
agatggtggaaagatctttacaatgaaggggaattgacctactcacgggatcgtgtggtt
gaatgctacttgtggtcttatacagcatactttgagaaagaacacacaagggcaaggatg
atccttgctaagataatcgcactaataatcttgacagacgatacttacgatgttcgtgct
actttggaggagtgtcgaaaattcaatgaagcaatacaaagatgggaagagagtgctatc
tctcttctaccagattacctgaagaaattctacctcaagctgatgaacatctttaaggag
tttgaggacgaattggaaccacatgagaagtacagagtcgcttttagtagaaaagcgttt
caaatattatcaagtaattatctccaagaagcggaatggtttcatggtggttacaagcca
acatttaaagaccaagtgaagatatctactgtgtgctcaggtgctccatttgcatctgtt
gggttactagttggcatgggagatgatgtagcaaccaaggaggcacttgagtgggcaatc
agttgcacagatgctgtcaaggctttcgcagaggtgactcgcttcatgaatgaccttgct
tcgtttaagcgtggaaagaacaaaaatgatgtggacagctcggtggaatgctacatcagt
gagcatggcgttacaactgaggttgcctttgcaaagataaattccctgattgaagaagca
tggaaaactataaacagagcacgctttgagagcaaggaactacttccagcagtgcaacga
gttgccaacataactgccagcatgccgttaatgtacggtgataacaaggacgcattcaca
ttcagcgacggtctcaagggtgtcatcaagcgcctgtttctcaaacctatcctgctatag
>TRINITY_DN23148_c0_g1::TRINITY_DN23148_c0_g1_i1::g.16082::m.16082
cgtccaagacactccgtcgtggtccgtaccgcggtgtactacaatattgtttgggaggga
cgggttcgaggctcgtacgtacacgcggcggcggcggtagccccggccccggtgtctctg
cctcgggcctcggccagcacgagcgggacgcggcaatcgaacgccaccttcctggcgtca
gatacgcatgcaagggcaaagggcgggcatgccggcatgggcggcaccaggcatggaccg
accactgcactcggtggcatagggttaggccaggacaggacagagaccaccgcgcaaggg
ccggcgccgcgacacgcgtcgacctgcgtcggacgtttgtcgccgcgctgccagcttttg
agcttttga
>TRINITY_DN23153_c0_g1::TRINITY_DN23153_c0_g1_i1::g.16123::m.16123
atgcggtgcttgtcgttctggcgctccctcttcttgaccgagtccggctgccgccctgtc
gtggcctcgcacaccacctccagcccccgccgtctcaaccttcccgcggacgacgttgaa
gtcgccgcccaggtcccgtacccgccgagtggtgaggcgaaagggagggaggcagagaga
cgggcacgtggggagatggcacggagcgagagagacgtggggatccgggtgggggaaggg
agggaggcgcagagggaggagagggagaagagcggggaggcggtggccatggccatggct
gccggtgggaggagttcgaacgcttctcgtgcccgtgcagatgggcgttatcttatccgg
gccgccgagcagggtagaaggcggaagggggaa
>TRINITY_DN23153_c0_g1::TRINITY_DN23153_c0_g1_i1::g.16121::m.16121
atggccatggccaccgcctccccgctcttctccctctcctccctctgcgcctccctccct
tcccccacccggatccccacgtctctctcgctccgtgccatctccccacgtgcccgtctc
tctgcctccctccctttcgcctcaccactcggcgggtacgggacctgggcggcgacttca
acgtcgtccgcgggaaggttgagacggcgggggctggaggtggtgtgcgaggccacgaca
gggcggcagccggactcggtcaagaagagggagcgccagaacgacaagcaccgcatccgc
aatcacgcgcgcaaggccgagatgcgcaccaggatgaaaaaggtcttaagagctcttgaa
aagcttaggaagaaacctgatgcccaacctgaagaaataattgaaatagagaaattgatc
tctgaggcatacaaagccatcgacaagacagtgaaggttggtgccatgcataggaacacc
gggaaccatcgtaagtctcgactggcgaggaggaagaaggccatcgagatactccgtggt
tggtatgttccaaatgctgagcctgtcgccgccacctag
>TRINITY_DN23153_c0_g1::TRINITY_DN23153_c0_g1_i1::g.16124::m.16124
atggattcgtggcagcttttcatcaaatttcaccaattttgggcaacatatgctattcaa
ggatctcgacagcttgccaagttctctattgaaatggtctgttcataccttttctgctat
cttctatgtctatgcgcttgctctgtattagcagttaaactactgactagagttgccacc
tcttctccccccgtttctgttgttgttcacttcattgttgtaaaactaaagtcagaaaaa
tttaaatatagctgttctctggtgtgtccagatttcttcagctggacaaaatatattact
ccattacacatgttctat
>TRINITY_DN23153_c0_g1::TRINITY_DN23153_c0_g1_i2::g.16127::m.16127
atgcggtgcttgtcgttctggcgctccctcttcttgaccgagtccggctgccgccctgtc
gtggcctcgcacaccacctccagcccccgccgtctcaaccttcccgcggacgacgttgaa
gtcgccgcccaggtcccgtacccgccgagtggtgaggcgaaagggagggaggcagagaga
cgggcacgtggggagatggcacggagcgagagagacgtggggatccgggtgggggaaggg
agggaggcgcagagggaggagagggagaagagcggggaggcggtggccatggcggtggcg
gtggccatggctgccggtgggaggagttcgaacgcttctcgtgcccgtgcagatgggcgt
tatcttatccgggccgccgagcagggtagaaggcggaagggggaa
>TRINITY_DN23153_c0_g1::TRINITY_DN23153_c0_g1_i2::g.16128::m.16128
atggattcgtggcagcttttcatcaaatttcaccaattttgggcaacatatgctattcaa
ggatctcgacagcttgccaagttctctattgaaatggtctgttcataccttttctgctat
cttctatgtctatgcgcttgctctgtattagcagttaaactactgactagagttgccacc
tcttctccccccgtttctgttgttgttcacttcattgttgtaaaactaaagtcagaaaaa
tttaaatatagctgttctctggtgtgtccagatttcttcagctggacaaaatatattact
ccattacacatgttctat
>TRINITY_DN23153_c0_g1::TRINITY_DN23153_c0_g1_i2::g.16125::m.16125
atggccaccgccaccgccatggccaccgcctccccgctcttctccctctcctccctctgc
gcctccctcccttcccccacccggatccccacgtctctctcgctccgtgccatctcccca
cgtgcccgtctctctgcctccctccctttcgcctcaccactcggcgggtacgggacctgg
gcggcgacttcaacgtcgtccgcgggaaggttgagacggcgggggctggaggtggtgtgc
gaggccacgacagggcggcagccggactcggtcaagaagagggagcgccagaacgacaag
caccgcatccgcaatcacgcgcgcaaggccgagatgcgcaccaggatgaaaaaggtctta
agagctcttgaaaagcttaggaagaaacctgatgcccaacctgaagaaataattgaaata
gagaaattgatctctgaggcatacaaagccatcgacaagacagtgaaggttggtgccatg
cataggaacaccgggaaccatcgtaagtctcgactggcgaggaggaagaaggccatcgag
atactccgtggttggtatgttccaaatgctgagcctgtcgccgccacctag
>TRINITY_DN23162_c0_g1::TRINITY_DN23162_c0_g1_i1::g.16136::m.16136
gaagcggaagggagcgacgtctccacgcatctgcatccgccgctggcgctgcggggcttt
cttccaccccaccaccccactctcgtcccgcacccgcgttccccgtggtcaactcgctgc
ctctccagcgacgaccgcgaggggggccgaaataggcaggcaggcagaggcaggccaccc
aaaaaagcgagcaccctgcgcgcaccaccacctcggctgccattgccatggccacgcaat
gacgcctcgccccgcttcacgcgctcacacccccaccgctccactccgctccgcctcacc
ctcacccgccaccacctccaccccatgcttcctcgctgccaccaccaccgccgcccgggt
gccttctgcctcgccgtgctcctcctcctgctgcacctgcacctgcaccagcacgcgggc
gcccaggccgcgctcgcgctcgcgcggcaggacgtcgccgcg
>TRINITY_DN23169_c0_g1::TRINITY_DN23169_c0_g1_i1::g.15999::m.15999
gcgcgcgcgcgcccgatgcagacggaggcgcgcgtgggcgtcgtcgtcgacggcggcggc
ggcggcgcaggcgcagccgtgggccgttgccagaggcagcgccacatcagcacggcgggg
cacctcgccgccggagggttcgcaggcgccgtcagcaagacgtgcaccgcgcccctcgcg
cggctcaccatcctcttccaggtagctggtatgcattcagatgttgcgactgtaaggaag
tatagcatatggcatgaggcttcacgaatttttcgagaagaagggtttggagccttttgg
aaaggaaatctagtgacaattgtacaccgcttaccttattctgccatcagcttctattca
tatgagcgctacaaaaatcttctccaaacggttcctgtcttggatagagactcaaataat
gtgggtgttgtacgtttgcttggtggtggcttggcgggaataactgctgcatctttaact
tacccgttggatgttgttcgtactcgtttggcgacacagaaaaccactaggtattacaag
ggcatcttccatgcggtgtctacaatttgtagagacgagggtatcaaaggattgtacaaa
ggcattggggccacgctgttgggagttggacctagtatagcaatcagcttttctgtctac
gaatcactgaggtctcattggcaaatggaaaggccccatgattcaactgcagttgttagc
ttgttttctgggagtctatctggtattgcatcatcgacagccacatttccccttgatctt
gtaaaacggcggatgcaacttcaaggagcagctgggacagcgtctgtccagaaatcaacc
ataactggaactatccgtgatatcttgcagaaggaaggtttgcgtggcttctacagaggt
attgcacctgagtacctcaaggttgttcctagtgttggaattgccttcatgacatatgag
acattgaagagcttgctctctagcattgatacggatgatgagagctga
>TRINITY_DN23175_c0_g1::TRINITY_DN23175_c0_g1_i1::g.16141::m.16141
ccgacgcacgcgctgctccgcgagctcggcgcccacgcgggcgcgcgcattgtgctggag
gtcgagaagcgcgcggagcatcagggcggcgctggcgatgccggcgccggggctcacgac
ggtaacgaagccatcgccgccgtcggcgagggcggcggcgcccacggcttcaggcgccac
gacgacgaagggtgggtgctggaggagcctatgtggaccatgttctgcaacggcaagagg
gtgggctacgcggtgcggcgggaccccaccgaggacgacatcgccgtgctggagacgctg
tgggcggtcaccatgggcggcggcgtgctcccaggcaggtcggacgtggacggccccgac
ggcgagatggcgtacatgcgcgggagcttcgagcacaccgtcgggtcccgggactcggag
tcgctctacatggtcggaccgcccggcggcgactgcccggagctcgccatcttcttcgtt
aggctatga
>TRINITY_DN23191_c0_g1::TRINITY_DN23191_c0_g1_i1::g.16115::m.16115
aattctcgaattttttttagggttccgaggtttctctttctcgcgttccccgcccccgtc
tggtgttccccgttcgccgcgaaagcgggtaaagtggccgcgatctttaccgccctcatc
ctctgctctcgtctcgtctcttctcctctcccagggcatccaaagcagggttgtcacctc
catcatcaggtgaatctgtttatcctctctctctctctctctctctctctctctctcatt
ttgtttttcttccagaaggtattgttggtttcggctttacttagggaaatgccggttgaa
gtgtag
>TRINITY_DN23193_c0_g1::TRINITY_DN23193_c0_g1_i1::g.16033::m.16033
tcaagatgcatggcctctctcccaagtagtcgacaatcgcatgacgcaaagaaaaaaaaa
tacgaaaggagaaccgccgtggggaatccgcacgagagaagaaaggaaaaagggaaagaa
agaaaaaaagagagaaaaaatacatcacgagcgcctggtagggatcgagctgtagcccaa
actctctccccaatgtcaaggtcatcctccgcaaccgctcgcgtccacgtctgccttgcg
tcctgccagtgtaactgcttgcactggtttaaccctctcatctatccaccatcacccatc
ccaccctgctgtccgcgccacccgtaa
>TRINITY_DN23209_c0_g1::TRINITY_DN23209_c0_g1_i2::g.16145::m.16145
cggccgatggccgcagacgagcagccatccccgacgcggaaacgcgaccgcgaggaagaa
ggagaggacctctccgacgggggcgccgccgagaagcggccgcgcgcggagggcgcgtcc
ctgctggggctggccacctacgaggacgaggatgaagacgaagcggccaggggccacgcg
aatggccggcgcgcggtggagcctgaggaggaggaggatgacgatgaggaggacgacgtg
aggagggctccggagaggaggcccaggcaggtggagctgcgccgggactgcccgtacctc
gacaccgtgaacagacaggttcttgattttgattttgagaagttctgttcaatctccttg
tcaaatttgaatgtgtatgcatgcttggtctgtggaaaatatttccaaggaagagggttg
aaatctcatgcatatacacacagtcttgaagcaggccatcatgtgttcattaatcttcaa
accgaaaaggcttactgtcttcctgatggatatgagatcaatgatccatcgttagaagat
attcggcatgttctcaatccaaggtttacaaaagagcaggttctaaatcttgacaaaaat
aagcagtggtctagagcacttgatggctccaattatctacctggaatggtgggtcttaac
aacatcaaggaaactgattttgtgaatgtcacaatacagtcattaatgagagttacgcct
ctgagaaatttctttctaatccctgaaaactatcagcatagcaaatcaccattggttcat
cgttttggggaattgacacgtaagatttggcatgctaggaacttcaagggacaggttagt
ccacatgagtttctgcaagcagttatgaaggccagcgacaaacggtttcagattggtgta
cagtcagacccagtggaatttatgtcatggctcttgaacacactgcatgcgaaactaaaa
agctcaaagaagaaaaacagaagcataatacatgattgttttcagggagaacttgaagtt
gttaaggaggttcataggaagcatataatggaaaagagagaggatggcgatgagccgaat
ggtgaggcaggttcagtggttggaactgcagatggaattgttactgaaacatctaaggtc
ccattcctgatgctcggtcttgacctgccacctccaccacttttcaaagatgccatggag
aaaaatatcattccacaggtaccgttatttaacatactaaagaagtttgatggtgagact
gtgacagaggtcgtccgaccatccattgcccgaatgaggtaccgagtcactagactaccg
aagtatctgatccttcatatgcgaaggtttaccaaaaataacttctttgtcgagaaaaat
cctactctagttaattttcctgtgaagaacttggaattgaaggactacattccattacct
aagccgaaagagaatcataagctacgttcaaagtatgacctcatagcaaacattgtccat
gatggcaaaccaggcgaggggtgctacagagtatttgtacagcggaaatctgaagaggcc
tggtacgagatgcaggatcttcatgttaccgagactcttcctcaaatggtagctctctca
gaaacctacatgcaaatatatgagcaacacgaatga
>TRINITY_DN23209_c0_g1::TRINITY_DN23209_c0_g1_i4::g.16147::m.16147
cggccgatggccgcagacgagcagccatccccgacgcggaaacgcgaccgcgaggaagaa
ggagaggacctctccgacgggggcgccgccgagaagcggccgcgcgcggagggcgcgtcc
ctgctggggctggccacctacgaggacgaggatgaagacgaagcggccaggggccacgcg
aatggccggcgcgcggtggagcctgaggaggaggaggatgacgatgaggaggacgacgtg
aggagggctccggagaggaggcccaggcaggtggagctgcgccgggactgcccgtacctc
gacaccgtgaacagacaggttcttgattttgattttgagaagttctgttcaatctccttg
tcaaatttgaatgtgtatgcatgcttggtctgtggaaaatatttccaaggaagagggttg
aaatctcatgcatatacacacagtcttgaagcaggccatcatgtgttcattaatcttcaa
accgaaaaggcttactgtcttcctgatggatatgagatcaatgatccatcgttagaagat
attcggcatgttctcaatccaaggtttacaaaagagcaggttctaaatcttgacaaaaat
aagcagtggtctagagcacttgatggctccaattatctacctggaatggtgggtcttaac
aacatcaaggaaactgattttgtgaatgtcacaatacagtcattaatgagagttacgcct
ctgagaaatttctttctaatccctgaaaactatcagcatagcaaatcaccattggttcat
cgttttggggaattgacacgtaagatttggcatgctaggaacttcaagggacaggttagt
ccacatgagtttctgcaagcagttatgaaggccagcgacaaacggtttcagattggtgta
cagtcagacccagtggaatttatgtcatggctcttgaacacactgcatgcgaaactaaaa
agctcaaagaagaaaaacagaagcataatacatgattgttttcagggagaacttgaagtt
gttaaggaggttcataggaagcatataatggaaaagagagaggatggcgatgagccgaat
ggtgaggcaggttcagtggttggaactgcagatggaattgttactgaaacatctaaggtc
ccattcctgatgctcggtcttgacctgccacctccaccacttttcaaagatgccatggag
aaaaatatcattccacaggtaccgttatttaacatactaaagaagtttgatggtgagact
gtgacagaggtcgtccgaccatccattgcccgaatgaggtaccgagtcactagactaccg
aagtatctgatccttcatatgcgaaggtttaccaaaaataacttctttgtcgagaaaaat
cctactctagttaattttcctgtgaagaacttggaattgaaggactacattccattacct
aagccgaaagagaatcataagctacgttcaaagtatgacctcatagcaaacattgtccat
gatggcaaaccaggcgaggggtgctacagagtatttgtacagcggaaatctgaagaggcc
tggtacgagatgcaggatcttcatgttaccgagactcttcctcaaatggtagctctctca
gaaacctacatgcaaatatatgagcaacacgaatga
>TRINITY_DN23217_c0_g1::TRINITY_DN23217_c0_g1_i1::g.16163::m.16163
atggagaactcttactgccgttgggtgcttgtatgttcggttcttgcgctgtgcctcggt
agcaggggtgcgaggtgtgagctaacaccaaatttctaccacagcacttgccctcagctg
tactatattgtgcggcatcatgtgttcgttgccatgagagctgagatgaggatgggtgcc
tccctcctcaggctacatttccatgactgctttgtcaatgggtgtgacggttcgatcctt
ttggatggctccgatggcgagaagtttgcaagacccaacctgaactcagtcagagggtac
gaggtcattgacgcgataaaggctgatctcgagcgcgtctgccccgaggtggtgtcatgc
gctgacattgtagcccttgcagccagctatggagtactctttagtggagggccttactac
aatgttcttctggggagaaaggacgggctggtggccaatcagtctggagctgacaacggt
ttgccttcgccgttcgaacccatcgattcaattattcagaagttcgacgatgtgggcctg
aacacgaccgacgtcgtggtcttatcaggagcccacactatcgggcgagcccggtgcgcg
ctgttcagcaaccggctgtccaacttctcgaccacggagtcagttgacccgacgctggag
gccagcctcgccgacagcctcgagagcctctgcgcaggcggcgacggcaaccagacctct
gcgctcgacgtcacgtccccctacgtgttcgacaacaactactacaagaacctcctgacg
gagaagggcctcctgtcctccgatcagggtctcttctccagccctgaaggcgtcgccaac
acaaaggatttggtggagacctacagcagtaatagcgaacagttcttctgtgacttcgtc
tggtccatgatcaagatggggaacatcccgctcacggccaacgacggggagatccgcaag
aactgcagagtagcgaactaa
>TRINITY_DN23231_c0_g1::TRINITY_DN23231_c0_g1_i1::g.16186::m.16186
atgttgtcccacgtcgagatggcccccgcggccggcgggttcaagctcttcggcaaggtc
atcacgcgcacgcagtgcgccgccgagaccgccgcgccggcggtgccgacgcaggagcag
gagcctgccgcggcggcgtcaaggagcacggccgccttcgcgcgggagagggacgatccg
gacgagcgcgaccagccgatggtgaagcgggaggcggctgcggcggcggcggtgtcggac
cacgacttcgtcgtcgtcgcggacaagcagcagcagcagcagcactccgccgccgccggc
gggccggcgccggcggccgagagcgacgacagcaaagggcagcagcagcagcacccgcgc
ccgcggcagcaccaccagcag
>TRINITY_DN23273_c0_g1::TRINITY_DN23273_c0_g1_i1::g.16203::m.16203
tacttaggagaggagtatcctgaggtgttgggttcaattcttggagccttgaaggctatc
gtcaatgtcattggtatgactaaaatgactcctccaatcaaagatcttcttcctcgtctg
acccccatcttgaagaacaggcatgagaaggtgcaagagaactgcattgatcttgttggt
aggattgctgatcgtggagcagaatttgtgccagcaagggaatggatgaggatttgtttt
gagctgcttgaaatgttgaaggctcataagatgggtattaggagagccactgtgaacaca
tttggttatattgcaaaggctatagggccacaggac
>TRINITY_DN23294_c0_g1::TRINITY_DN23294_c0_g1_i1::g.16159::m.16159
atcaaagacggtgttggtggggttcatggcgacctggttcttggcggcgtcgccgatgag
cctctcggtgtcggtgaaggccacgtacgacggcgtggtgcggttgccctggtcgttggc
gatgatctccacccggtcatgctgccacaccccgacgcaggagtaggtggtgccgaggtc
gatgccgatcgccggaccctctcccttgctgctcgccatctctcccttttccctcgctca
aatcaaatcaaaccaaggctagaaatcgagccgacgagcgtagtagtacgcctgagctgc
gctttcctggttcgctttgcgatggatggattgatgcttcgcttcttctgtcacctgagt
tga
>TRINITY_DN23307_c0_g1::TRINITY_DN23307_c0_g1_i1::g.16235::m.16235
aagttgaggctcgtagacaagtcgagagaggaggatccccaatcctccgcctctgcctgc
gccgcccctcgccgatccaccatgcctcaaccctccgcccctcgccgatccgccacgccc
gaattctccgcctccgtctgcgccgcccctagccgatccgccatgcctcaactctccgac
tctcgccgaaccgccactccccaatcctcgggctccgccggcacggcccctcgccagtcc
gccatgcctcaaccctccgctcctcgcctatccgccacgcccaaaccctccggctccgcc
ggcacggcccctcgccgatccgccatgcctcaaccctccgctcctcgccgatccgccata
cccaaaccctcgggctccgccggcacggcccctcgccaatcagccatgcctcaaaactct
gctcctcgccgatccgccacgcccaaaccctccgcctccgcctgcgctgcccctcgccta
gctgccctgccccaatcctcctctgccatgccccaatccgcttccgcctgccgacgctcc
gcctttcccgagtcggctttcctcgacaaggtagtgtacctgggcggttgctgcgacaag
gagaccacagctagggcagagacggccgatggtgaccccatcgaagtgtccttcttggtc
gccgatccgcccgccctcacccgctgcttcatccactgccccgtcttgacggtggacgac
ttcttcgaggtggcgcctgaaatcatggccgcagacggcgccttcctcctcatacgtgtt
ttcttcccccaccgcagactccattattgcagattcgacgtcgccgatttcttcgtctac
agatccggtccggggacgccgccgtcgctggagctcctccggctccccccgcacctctac
ccgcttcccaagctgtccaggaacgtcggtgtcttatcgtgtggcgagcactgtttggtc
gtggacttacggctagacaaccctgatccaatggggcacaacctgtatgtcttctcgagc
aagaccaagtcgtggagcacaaagatagcaaggctgggatgcggcatggatagatataga
cagtataacttcgtagcctacaaggtgtttggtgttgaaggaagatcaatggcctgggtc
gatcacagggaaggtatcctgctgtgtaacttggtggccgcccaggaccctgagttgcag
ctgatccagctgccgtcactgacacctgtaaacagcattcgttttgctgagacctcgatt
ggtaccatgcctccactggacaggattcgggatatcagctgcaaagatggctggttcagg
ttcattgagattgagaaacagataggattctcggagttgaatgacggcaggatcaaagag
ttaaactttggatgggaggccaccatgttcaagaggaggattcattcagataaatgggga
tggaagccatgtggcacttgcaactcggctagcctttcactcgccaactcatgttcccct
tgtttgtatgctgatgagaagatctacaagaagaagaagctagccatgaacagtgtgata
agctcgtttcccacactggatatgtgccgcgatgatgtcgtttacttgttggccaaggtg
aaggatactgaccaaaacggttgggttctttccatcaatacaaaaagcaagaaacttcag
aagatcgcacccttctctgctaggagtccccttatcagttgcatcttcctgcaatgtgga
ttctccaagcaccttagcggtgctccaggttcgtgcaccgccaatggatggaaggatgat
atcaaggaagacttgatgcctttggtgccctatgttacatcaagtctgttggttcaacaa
aagctcaggcaacttgagaaatcttgcgataaggtcaagacactaattcacactggtgta
tcatcaactatgaacgtccatattcaccaagttacacaatttgctaccaaaaatggtcta
ggcaaagctgcctttgatgctgtgaacacattcgggcgagcttcagaagatattaagaac
atgctttctcaaaatcgtcgcaatggcccatcaacaagtgctaaagatgtgagagagaaa
atccatgttgcagttgtagctttagacgagctcctgaacatgctgccatcgaatttgcgg
gacatagggagaagcatggtttcagttgggtgcatggataatgaatctgtcgatgaaggg
agcatttctcataacatatgcatcccagcgccttaccttatgtattaa
>TRINITY_DN23324_c0_g1::TRINITY_DN23324_c0_g1_i1::g.16250::m.16250
atggagggcgtgggcgcgcggctaggtcgcacttcggcacgctacgggccggcgacgacg
ttcacgggacctgttaggaagtggcacaaggagtgggtaccagtggtcgccgccgccgtc
aataccaacgccagcgccaacggtggcgcggcgccctccacggggatgggatctggcgga
ggatcccgtgggaataatcttctcctgtttaagtggaccccggtgaacggggctaacggg
ggaggaggggaaggggagcagcagcaggcggcggagacggccacgagacgcaggcgttat
gtgccggtttctttaatggaagagcaaagacaagaatctaccaaatctgatgatgagaat
aaggctaatgatggtgatccatcttcgaacgaaactgagccatcaaatgaaaagactgat
atcaatggtacacctatggatgaatctcaggcatcagatgaggatggtcgaaactctggt
aaaaatggcggtgaaacagacctaaatttgaatttaggtttgaaagacccggacggtgat
aatgaagttgagacaaccgagaaacatgaagcggcaaacaatccgctgacagagaataga
tccaagaggaaatccgtaacccctgaccttgagatgagaatgtaa
>TRINITY_DN23343_c0_g1::TRINITY_DN23343_c0_g1_i2::g.16299::m.16299
tcagatgagaaggcgttctctcgcaagtgcaaccaaagtacatcagagaccctgtatctg
tatggcaatagtgatgtgagttgggaggtgcggccacagaagttcatgccgctggggcag
cctgagccaatgatggtcggcatcaaactagtgaggggcaacatgaaacgcataaaatgg
ctcagacacatcgccatgcactgtgacgcatggctcattcgtatctcctcattccttggt
gccaatttggagactagatcaaggcagcgtttatctgataggatgaacagtgcaaactgt
tcttga
>TRINITY_DN2335_c0_g1::TRINITY_DN2335_c0_g1_i1::g.1487::m.1487
atggggtgcacggcgtccaaggtggagcaggaggacacggtccggcgctgcaaggagcgc
cgccgccacatgaaggacgcggtggcggcgcgccagctgctggcctccgcgcacgctgac
tacctccgctccctccgcgtcaccgccgccgcgctctcgcgcttcgcgcagggccacccc
tcgctcgccgtttcgcaccacactgcccccgttctcctctccgccgccgcgccgccgcct
gccccaagcgccgcccacgcgctccccacaccggcgccctccaccgccacgtcgtcatcg
ctcccgcctccgacgccgctcgcccagcacccgcac
>TRINITY_DN23375_c0_g1::TRINITY_DN23375_c0_g1_i1::g.16314::m.16314
cagcgatccgtctcgacttctcgagtgtcccatctcacctcacctcattcgattccatcc
ccgccagccgccacaggcaaggcaaagcaaaagcagccgggcgccatgggctcccgctac
gaggtggaggtgacggtggggtcggcgagcaacctgaagaacgtcaactggcggaacggc
gacctgaggccgtacgccgtgctgtgggtggacgacgggcccaagtgctccacccgcgtg
gacgccgacaacggcgaggaccccgtgtgggacgacagggtcgtggtccctgtccctccc
gcctccgccgcgcgcctcggcgacgccgtcctccacgtcgacgtcgtccacgccgccagc
gccgacgccgacgaggtcaagccgctcgtcggctccgcgcgcctcccgctccgcgacgtc
ctcgacgacgccggcggcgtcggcgtcggcgggcctaaggtctcccgc
>TRINITY_DN23382_c0_g1::TRINITY_DN23382_c0_g1_i1::g.16293::m.16293
atgaaatcctggctaagcattgcaattgtcttgcgagcctttaaagatatctctccaaat
ttttctcctcgctcaattaggcgtgactttgctgcatcaaacttctcatgctccagatgt
gaggtccttgttacaaaccgcatgaacaaatcacaagcagcagaaagagaaatggatgta
gcatcccaggacttaagcttatcagacgccttcttgagctcgatctcgagctccatcatg
gtggtggccctgctggagcggatgacggcggcgagcgccatgatggcggccaccgcctcc
gcggcctcgggcttgcggcgccagaagttgaactcctcgatgacgccgccggcggccccg
ggggacgacggcgtgggcggctgggcggccgcgtcggcggcatcggcgcccgggaaggcg
gcgggactgggcctggttgacggtgatgttgcggccgtc
>TRINITY_DN23382_c0_g1::TRINITY_DN23382_c0_g1_i1::g.16292::m.16292
acggccgcaacatcaccgtcaaccaggcccagtcccgccgccttcccgggcgccgatgcc
gccgacgcggccgcccagccgcccacgccgtcgtcccccggggccgccggcggcgtcatc
gaggagttcaacttctggcgccgcaagcccgaggccgcggaggcggtggccgccatcatg
gcgctcgccgccgtcatccgctccagcagggccaccaccatgatggagctcgagatcgag
ctcaagaaggcgtctgataagcttaagtcctgggatgctacatccatttctctttctgct
gcttgtgatttgttcatgcggtttgtaacaaggacctcacatctggagcatgagaagttt
gatgcagcaaagtcacgcctaattgagcgaggagaaaaatttggagagatatctttaaag
gctcgcaagacaattgcaatgcttagccaggatttcatttatgatgggtgtactatactt
gtccatgggtattccagggtagtattggaagttctaaagcttgctgcatccaatcgcaag
ctcttccgggtactgtgcacagagggcaggccagacagaactggtttaagaatgtcaaat
gaacttgcagcattaggcatccctgttaaggttctaattgattcagctgttgcttattct
atggatgaagttgacatggtatttgttggtgccgatggggttgttgagagtggaggcata
atcaatatgatgggcacttatcagatagctcttgtggctcatagtatgaacaaacctgtt
tatgtggcagctgaaagttacaagtttgctcggctataccccttggatcaaaaggacatg
acaccagctcaccgaccaatagattttggagtcccagtacccactggtgtggaagtggag
acgtctgcaagagactacacacctccccaatatctcacacttctcctgacagatcttggt
gttctgacgccttctgttgttagtgatgagctcatccaattgtatctatga
>TRINITY_DN2338_c0_g1::TRINITY_DN2338_c0_g1_i1::g.1527::m.1527
gtggtcacgtctcaagaagataagcataaagtccttcatgatcattttgagggaattcta
ggaagggcaagatcgagagcctctacgctggacttggaattttttcatcgtgcaggagtt
gatctttctattcttgatgtacctttctctgaagacgagatttgggctacaatcaaatcc
ttaccagctgaccgtgctccgggacctgatgggtttactggacgtttttacaaagcttgc
tggcaaactattaaggctgatcttatgacagctttggtttcactgcatcaaggagacatg
>TRINITY_DN23398_c0_g1::TRINITY_DN23398_c0_g1_i1::g.16284::m.16284
cgggtgcgcctcgagggggtgctcgacgtcgtggccaacgtcgtccccgtcagcgaggag
gactcccgcgtgcacggctacggcgtggcggaggacgactgcctcgcgcacctggacctg
gggttcaggttcctcgacctcaccgacgacgtgcacggcgtgctcgggcagacgtaccga
tccgactacgtcagccggctcagcgtcacctccaggattcctgccatgggcggcgcggca
gagtacctctcctcggatatcttcgccaccgactgcgccgttgcaaggttcggcgacgac
gaccgccgtgccgacatctccatgctcacctctgccagggcctattaa
>TRINITY_DN23406_c0_g1::TRINITY_DN23406_c0_g1_i1::g.16355::m.16355
atcagcagcctccagatcacggccaaggttgacgtttatagctatggggttgtgcttctt
gagctagtcttgggaagacgcgttctcgacatggctctagctgctaatgaggaggtgcat
aaggtgcttaggaagtatgtagccatgctagctcttatgttggataaagaggaaccctct
tcaattgccgaggttgtggattgcagactgagtggccaattcaattacatgcaggtaaga
acactgatcaaattggctgtctcatgcgtggatgaagacagaagcaaaaggccaacaatg
gaatctatagtgcaaatgctccttttagctgatgaatcgtgtagcatgtgctag
>TRINITY_DN23422_c0_g1::TRINITY_DN23422_c0_g1_i1::g.16323::m.16323
ttccggccggagcggttcctcgccgggagcaagatgagcaaggtggacgtcaagggccag
gacatggagctgctgccgttcggcgccggccgccggatgtgccccgccaacggccttggg
ctcaggatggttcagctcgtgctggcgaacctggtgcacggctacgcgtggcggctcccc
ggcggcatggcgccggaggagctggacatggaggagaagtttgggatctccgtgtctcgc
atgcaccagctcaaggctatccctgagcccaggcttccggatcacgtctacttcgggccg
tga
>TRINITY_DN23429_c0_g1::TRINITY_DN23429_c0_g1_i1::g.16388::m.16388
gagagagagagagagagagagagagagagagagcccaccaccaccatcgcgtgcccagcc
gccgccactttccccacttcccggcgcctccaccaacgccgcgcgcagcaagcagccatg
gcgactccaacgccaccaccgatcctcccccgcctcctccttctcgtcctcctcgtcacc
ctccacccacgcgccacggcctccgcgccgctctccgcctccccgttcgacgcggcgctg
gccgcgctccagtcgcgggtgggctacgccttccgcgcgccgtccctgctgcgccgcgcc
atgacgcacgcctcctactcccgcgagaacggccgcgcgctcgccgtcctgggcctggcc
gccgcggagtccgccgcggcgctccgcgccctggccaccgac
>TRINITY_DN23429_c0_g1::TRINITY_DN23429_c0_g1_i2::g.16393::m.16393
cacccgttcagattctgcacccggctcaccactacggcaccggagcccatagagagagag
agagagcccaccaccaccatcgcgtgcccagccgccgccactttccccacttcccggcgc
ctccaccaacgccgcgcgcagcaagcagccatggcgactccaacgccaccaccgatcctc
ccccgcctcctccttctcgtcctcctcgtcaccctccacccacgcgccacggcctccgcg
ccgctctccgcctccccgttcgacgcggcgctggccgcgctccagtcgcgggtgggctac
gccttccgcgcgccgtccctgctgcgccgcgccatgacgcacgcctcctactcccgcgag
aacggccgcgcgctcgccgtcctgggcctggccgccgcggagtccgccgcggcgctccgc
gccctggccaccgac
>TRINITY_DN23434_c0_g1::TRINITY_DN23434_c0_g1_i1::g.16401::m.16401
agccactactccgggacgatgaacgggaccatcttcgtggtggccggcggcggcggctgc
cacctgtcggactacacgacggcgatccccaggtggagcatctaccgtgacaaggactac
gggttcgtcaagctcacggcgttcaaccactcgtcgctgctgttcgagtacaagaagagc
agcgacggcaaggtctatgactcgttcaccgtcgacagggagtaccgcgacgtgctcaga
tgcgtgcatgacagctgctttccgacgacgctcgccacctacacctcaatctacatgtgt
tggagtggattgtga
>TRINITY_DN23453_c0_g1::TRINITY_DN23453_c0_g1_i1::g.16349::m.16349
atgacttcatgtaacgatagtattcttctttgtcatattaatattagtggaaccaaaaat
accaaagatcatcaaacaattcctagctacctctttcaacagtgcaaattatcacattcc
agaacaacacaacatattcatgcattcacaggtcttcaccaacaaatgaagggaaaacaa
caggcagtgtcactaatatactccttcagcactattttatatgttcattcaccagaaata
agcatcatcctagcttcataccctagtacatatttgaacagagacataaagatctgcact
tacattgtcaacaggagaatatga
>TRINITY_DN23480_c0_g1::TRINITY_DN23480_c0_g1_i2::g.16428::m.16428
atgacaccaacacagagaagatcggctgatgccttccaaggaagcgagcaaagtcagtcg
caggatcatctagcgaaccaatctgagcccgagttggatcttaacaactcaggaagcgag
caaagtcagtcgcaggatcatctagcgaaccaatctgagcccgagttggatcttaacaac
tcagaggatccacaagagtgtgctcaagggtctctagatgatggttatgcctatgcagat
tgggatgactatgaggaagctagtcgagttgctgccacctcttatggaggatgggatgaa
taa
>TRINITY_DN23481_c0_g1::TRINITY_DN23481_c0_g1_i1::g.16432::m.16432
ggtagagatgttgaccataaaaaccgaaagtttgaagaaacgaaggaaaattctctcaag
gaggaagatgaagaggagtaccaagagaaaatagaacagcagttagcaatgcaggaggaa
gacgaccctgaaaaaatcaaagaggaagcaaggaggaggaaagaagctatcatggcgaag
tacaggcagcagcaatcgcagaagcaggatatggaatctaaaccaagtagcaatgatgaa
gaagtaagagcaatggatggaaatgaaactatatatcagaaagatgataacgatagcggc
tctacggggaatgacgaagctgaaaataagcataattcttca
>TRINITY_DN2353_c0_g1::TRINITY_DN2353_c0_g1_i1::g.1528::m.1528
ccggaatccaccatggccgccggctccggccccgacacggccgcggaggcgcagcccccg
ccgccgatccaccacctgccgccggacgcgctccacaacgtgctgctccgcctgcagctg
cgcgacgccgtcgtgtgccgccccgtctcgcgcctcttcaacgagaccctctcgccgcag
ctcctcgcgctgctcccgaccctgcgcctcctcctcctccgccacccgcgccccgacggc
ggcggatgcctccacgccttcgaccccgcgcgccgcacctggctccgcctccccttcgcc
cacttcctcccctatcagtccttctcccccgtcgcctcctccacgtcgctcctctacctc
tgggtcgagacctcctcctccaccacctcgcccctggccctcccgtccacctccacgtct
tcctcctccaaagcctcgcccgtgcacccgcccaaatccctcgccgtctgcaaccccttc
gccggcacgtaccgcctcttgccccagctcggatccgcctgggcgcgccacggcaccgtc
ctagccggccccggcggcacggtgctcgtcctcaccgagctcgccgcgctgtcctacacc
ccctccggatccagcaagtggatgaagcatcccctctcgctgccgtccaagccgcggagc
cccatactggcctccgccgccgccgccgtcttcgccctctgcgacgtcggcacgccgtgg
cgcagccagtggaagctcttctcctgcccgctttccatgctcaccgggggctgggccccc
gtggagcgagcagcgtggggagacgtcttcgagatcctcaagcgtccccggctccttgct
ggggccggcggccgccgggtccttatgatcggcggcctcaggtcctcgttcgccatggac
gcgccctgctccacggtgctcatactccgcctagatctgcagaccatggagtgggacgaa
gctgggcgcatgccgcccaatatgtaccgctgcttcactggcctctgcgaggctgcttca
cagggcaacgccgtgcctgctgctgctgccgggggtaacaataaggtcaaggttttcgga
ggcgatgggaaggtgtggtttgctggtaagcgagtgcgcgggaagcttgcaatgtgggag
gaagatgagatggggagcggtggcaactgggactgggtggatggtgttcctggttatggt
gatggtgtataccgtggatttgtgttcgatggtgggttcacagcgattccttga
>TRINITY_DN23547_c0_g1::TRINITY_DN23547_c0_g1_i1::g.16472::m.16472
ttagaggcttataactcagtcagacaggggaagaagctagagaacggagggagcaaggta
tcggcggcgatggaaggcaagaacggcgccagaccgcgtccggcgggtcgcggccctccc
gccccgcctccgccgccaggtcacgaggagactaacggcggcggcgggcaccggcgtggt
gggcagacgaggcagatgatcctgtggccgcggcgtctccgtcgcgtggccgtagctctg
gtcataatgatcgcggccgccgtctaccttctcttcgccgagtttctcgccgtgccgccc
atttcggccgcgtggttcttcgtggcctttgcgctgtggatcatcgggctcaacatgttg
tactcctggatgaactga
>TRINITY_DN23564_c0_g1::TRINITY_DN23564_c0_g1_i1::g.16512::m.16512
acaatagcatcgacacccactagccacacaagacacggcggatacctcgtggccggaggc
gcgcgccaccgcgggtccgccgccatgctgatccccgcaaaatcggctccggcgccgccg
ttctcctctctccgctccctatcatcacactacctcctccttccgtcccacttccttccc
cctggcggtgccgtcgtccttccccggctccgccgcggggacctcgccatccgcatgggc
ggcgggccgcgcacctaccccggcggcgtgtccaagtggcagtggaagcggatgcaggcc
aagaaggcccggcagctcctcaaggcacgcctcgcc
>TRINITY_DN23574_c0_g1::TRINITY_DN23574_c0_g1_i1::g.16467::m.16467
atgcagtcggtgctccggcggcggcgtgcctcctcctcgtcgggccgagcggcggaggaa
tccataggtgaagccagggttggagctgcacggcaacggcggcggcggcggcggcggcaa
gatttattagtctcaagtgtagaggaggagcagagcaggcccccgccgagtgagtatttg
gcgatcggatctggttgtttgtggttgtggttgcgagctctcagctcagctcagcagcag
ctcagaggagaggagaggagaggatcagctgctgctgctctgctcgattgctcaacagca
acagcttccagctcaagtgggactgtgggagggagggaggccagggaagacgaggacgac
caggctgcaccccctactgctactggcctacagactagtacagtacgattactcctagcc
aagccagttgctcgtctctgctctgctgcctctgcagctcaacaagtgtcgtgtcgtctt
gtgtattacagtaaggagtag
>TRINITY_DN23574_c0_g1::TRINITY_DN23574_c0_g1_i1::g.16466::m.16466
atggattcctccgccgctcggcccgacgaggaggaggcacgccgccgccggagcaccgac
tgcatctacttcctcgcctccccgttgacctgcaaaaagggaagcgaatgcgactaccgt
cacagcgatgctgccaggatgaatcccagggactgctggtattggttccatggcaactgt
gccaatcctaaatgctcattcaggcacccgccattagacaacctggctggagcaccaaca
attccacgcccagctcaacagcctgtgccccaagcttcagcctctgttccagctcaacca
catggatctgctgttcctgccattgccaagcaggctgttccatgttattactttcagaag
ggcatgtgcacaaaaggggacaggtgtaccttcctgcatgcgccccagtctggtgaaaac
cctgctgcacagccgccggccaaggtcttcacccctgccttgcatcttaatcctccattg
aagaactcgtggacaaaacccaactcttcatcccaacagagcacgcctgcagtaggcgta
gttgacaagccaaaggccagcgctcatgatggtaaaccactgcttcatcacaagcaaagt
ctgacgacgagtagggctgatcatccatcaagagtttatcagaatcacagtaattcttac
gcacagcccggtgcactaaagcgttaccagcctcagccttcagtccaggatggcgtaact
gacaacggtatggaggcgggcgaatttgtgacagacccatccgctggttctggcatgatt
gtcggtgctgctgaagacgacgctcaacagtcattcaagggaaacaataccacttacaac
catcgtgctaatggtactggagggatgacgaggcaaacacatggtggatatgaatcagaa
aggccatacagaaattcagcagagagatcttcatcagagaaaaggattacccagagagaa
catatccctgctgtggtttctggtagttcggatctgcgccataggctactgaagcaaaga
aagctcaataataattcaagatcgattgaagcccctggtaggcacgacacacatcttgag
gatgagcgcaatggccaacatcgttcgcgaggtgaacagcaggatggcctctcacggtct
cgactacgtgatagaataagactacctggagagacatcgtttgacaggcttgggtcacgg
tcagaggagtgggatagagggtctagagccaggttgtcgccaccaaaaccctcagacctt
cgagggaggcttcatgaaaggctaaaggctagatcagctgaggagatacagggtaacagt
gcaaaagatttggtggtgaaggaaaatagcagtgaggatactgaatcactgaactttgct
ggtccaaagagccttgcagagttgaaggcaaagaaaggtgttggcaggtcaggagaagat
gccatcgtcaagggactaggctcttctcgtgtgacttcagaaatagtttcgagcagggag
gctgctccatttgaaggtccaaagcccctgagtaccatactgaagagaaaaagagaggcg
gcttctgaaatccccgctgcccagcctggcatcatacaagaagcagataactacgctgca
ggagtggaagaagaattccaaagcgtagcacatgacacggttggggagaacatggagggc
attggagaagaagaggaagaggaagccttccatcctgaagatgatgtggcatacgacgac
aatgcagatgaagctgcagcagcccaagagctggacgagtatcaagacacagaggcggca
gcagaaggcaatgccgatgaagctgcagtggcccaagagctggatgagtatcaagatgca
gaggcggcagcagaagactatgacgatgaagctgcaggagcccaagagctgcaggagcat
caagacggagaggcagcagaagaagactatgactatgaggtggcggacatcaacgctgag
gaggagaatgactaccaggaataccaagacgacgacgacaatttagaggatgaggatgat
gacttcgcgcgaaaagtgagcgtgatgatctcctga
>TRINITY_DN23613_c0_g1::TRINITY_DN23613_c0_g1_i1::g.16582::m.16582
tcgctccccgtcagggccgccgtgcccgtgatgtacagcgcgcgcaggatgttcgcggcg
tccgagtggctgcgcgaggagctgcaggagcgcgacgacctcgggcgtggcccgcccgtg
ccgcagcggcgggtggtggccggcagggcgctcgcggcctccaacctggcgttctggggg
ttcaacctcttcgcgttcctgctgcccttctacctgcccagggcgctcaggagatactac
ctcggcagcgaccatgaggatgacggcggcgcacacgcacacttgaagcagcagcagcaa
ccgcaggatgaagggaagaaggattcgtag
>TRINITY_DN23621_c0_g1::TRINITY_DN23621_c0_g1_i1::g.16548::m.16548
atgctagccggtgggttatgtgacaacctcttaacatgcatcatgagagcgtgggactac
agcaaactgctctctgttgccccagctgtgaacacattaatgtgcaacaacccattcaca
gagtgtcatcttcagacgatcaaccaactgggcataatcttgatccccctagttaccaaa
aggttggcttgcggcgattatgggaatggtgcaatggctgaaacctcgcagatctatact
tgtgtgaggcttgcatggaagacgcaaccacatgatgcaagcagttcacttgtggttcct
gtcagtaataaccgcccatctagctga
>TRINITY_DN23623_c0_g1::TRINITY_DN23623_c0_g1_i1::g.16531::m.16531
cccacgggagacagagcaagggggagagagagagagcgagagagagaagaggggcgccgc
cgccgccacctccgcctccgctccgccatggccctccccgtcctcaacgtgtaccaccta
gagggtctgctggcgcacctcgccaacgtagatactcctgccatacttgccgttcacggc
gtcgcgtcgctgtccgaggcgctggagatctactcgctggtggacaccgcgtccagggag
cgcggctgggaggtccaggctctcccgaacctggcgaggctcgccggcgtggcgaccggg
ttccagaatctggcgaccaccatcatcccgagcctcatcgccgaccccttcagcaaggag
gacctcgtcatgttgcgcaacctggctttgtccgtgcggcaccatgcgcggaggctggac
tgcgcgggcatcatgcgggttcgcgtcgccccgctcgcaaaccgcctgctgaggatggct
cagcgagtcatcagcggccaggaggtcgctgcatctctctccgagcagctccccgccgtg
gccgttcagcttggccacctgatggaggtctgctacatccccatcgatcagggccctcca
ccgcgcatcgacatcaacaatctcgacgcgctcctcaccgcactgaacaccactgatggg
cgtgtggaggtggtcgtccacgccgtggcctccctcaccgaggctctcggtatgtacgac
aacgcagccgccgcagtcagggaccgcgagtggattatgccgagactccctgacctcgcc
catcttgccgccctcgccgtcgaggtggaccgcctcatcaccgacctcctgcccctcgtc
atcgccgacccgtcgaccacgcgcaacctcttcgccctgaagaacgccgcgtccaccgtg
cggaaacaggctcgtcgcgtcgactccggcggcgagttccgacgtcacctggacacgctg
atgacccgcatcctgggggcggtcaggcaggtgatcagcgggcaggcggcccctcccctc
ctcggcgaggtactcccggcggcccgtgacgagctgaacgtatgtgccagtaccgaatac
atcgcgcttccttag
>TRINITY_DN23645_c0_g1::TRINITY_DN23645_c0_g1_i1::g.16603::m.16603
caccaccaccacctcatgcagccctctccatggcattgggagaggtccctggtggctggt
ggttgctgcctccgcgctgatcgagaccattggcgagggccggcgcagcacctgcattgg
atgaggagttgtggccgtcacgcaaggaacacgcccgccggcgatgagcggtgccagctc
cttcacgacgaccttgggttcagcaaggtgggcgcagggttcagtgaggcaggcgtctgg
attcaccatggcctgggtcataggtgtttgcacacgaacacgtcactgtgtgcccaacca
ggccgagtgaacatatgcaatatgcacttaagcaaatttgagtgtcaacaatag
>TRINITY_DN23647_c0_g1::TRINITY_DN23647_c0_g1_i1::g.16600::m.16600
gatttgagcgtcagtatgcttggctcagtaagcgctgctgcaaacaagagcaagaggaag
cacatggtagaagaacacgatggccaaacccaaaagagaggccggaaatgcacgcggaat
gttggtgaagctaagcgagccaagaaggccaagaaaagtggggatgaagatccgagcatg
gccatccagaatggaagcccgaccagctgctgcacctctgacagcgattcgaatgcctct
ctggagtctgcagatggcgatgccgatgctcgttgtcccaaaggcaagggccgggcaggc
cgtagcgcgacaactgaaccccagagcatctatgcaaggaagaggagggagaggatcaat
gagagg
>TRINITY_DN23670_c0_g1::TRINITY_DN23670_c0_g1_i1::g.16625::m.16625
tactccgctcctcactatcccaattcccagcccccgcatccctctccatcctccaaatcc
aaatccccgatggcctcggctccgcacggcgacgctgccgaggtcaggaacgccgcgccg
ccggcaaagcgcgccagcgcaccgatcacggaagccgatatccgcgccgagttcgcccac
cacgacggcagcgtggcccgcgtcaacaacggcaccttcgggtgctgcccggcctcggtc
ctcgcggcgcgggcgcggtggcagcggctgttcctctcgcagcccgacgcgttctacttc
gactccctgcagccggggctcgcccgctcgcgtgccgccgtagcggctgccgtcggggcg
tgtgacgcctccgaggtctccctcgtcgacaacgctaccacggcggcggccatcatcatg
>TRINITY_DN23700_c0_g1::TRINITY_DN23700_c0_g1_i1::g.16590::m.16590
aatttcttttcagagcacctaccacctgaagatttgtgggatagccaagggcggacatcg
ttgtccttaacttgcaagcgggaaacaagtctctgttcatgtagcctttgtcagccgtgg
gcggtgggaaggttaacagctgcctgtcatgccgtacgccatgtatggtcgccggatctc
gcggatccatccggtaaaaaggctgtggtcctgggagaaccgctgttctggggtaggacg
tgctggtgcttccgtggttgcggcacaacggaagcggcaccgcagctgaggacgtgcgcg
gtgcacctgccattcgcagcgggttag
>TRINITY_DN23704_c0_g1::TRINITY_DN23704_c0_g1_i1::g.16635::m.16635
atgtgcaaactaatggtaaagacaaagggcatcttttctaacatttttcagtatcaacaa
atatcctcagacagtatcatcaaatttcccactgttctttgggatttatgtaggcaagtg
cactttcaatcaacattacagttttcatttgttcatatgctagataatatcttttcatgc
ccctgtagcattttttttcttttcacaccaaggataaccccatttacattcataaaacag
cagaagtttgtaaagaacagaaccagggaacaaacgaagaagattacatctgaagactaa
>TRINITY_DN23715_c0_g1::TRINITY_DN23715_c0_g1_i1::g.16638::m.16638
tctgaaagtagacatgctgatggaggagacactgttacaagtgatgatgatgatgatcaa
aatgataatgatgatgacttgggaactgatgcagaaaagatgaaacggcaagagaaagat
gagatggagtatgatgatgatactgaaaacgaggagggaatgggtagcgaatctgaggag
agcgatgatgatccagctggcgatgattcacaagaggctgacaaagaacacaaaatcaag
tctgagacgacttcagtggatgacctgtcatattccgcaaaaaaggggaaaaaatcaaaa
gataatcatggaacagctaaactagaagagaaaaatcaaaataagggacggttaggtgac
caaaaacaagatcaa
>TRINITY_DN23730_c0_g1::TRINITY_DN23730_c0_g1_i1::g.16643::m.16643
cctagtacaaaacgccgcctcgatccttcccaccctccctcacggctaggccaactagct
cctgcgcagcgcatgccggccggcggctcgtcgtacctggcgaccatgggccgccggagc
ttctcctaccacaggctcaagaagctccccgcggccgctccctcctctcctccccatccc
cccgccacgacgacagcccctaccaccggcctcgatcaaggtggagacccgccgtgcgcc
accgcggccgccatcgaggagtcgtaccggtcctactaccgcgcgctggtggcgaggggg
cggcggccgtggcgg
>TRINITY_DN23774_c0_g1::TRINITY_DN23774_c0_g1_i1::g.16666::m.16666
gcgtgcgtgggggacgacgcgcgcatcgactccacgccccagcaggcgccgagctccacc
tgcaggcacttgcggcggacgacggcggctgcgatccgcggcggcgggtacgggaacagc
gtcgtccccgccgggcacgggcacgacgcctgcgctgctgctggcacgccaacagcaaca
gcctccggcaccgccgccacgctgggcttcgccatcccgatcgcgctcggtcgactgatg
attatcaagaacaacgcgatcgatcagtgtattagcagcagcagaggctggagatttgtt
ggaaagaaatga
>TRINITY_DN23774_c0_g1::TRINITY_DN23774_c0_g1_i2::g.16668::m.16668
gcgtgcgtgggggacgacgcgcgcatcgactccacgccccagcaggcgccgagctccacc
tgcaggcacttgcggcggacgacggcggctgcgatcccgccggcgccacgcggcggcggg
tacgggaacagcgtcgtccccgccgggcacgggcacgacgcctgcgctgctgctggcacg
ccaacagcaacagcctccggcaccgccgccacgctgggcttcgccatcccgatcgcgctc
ggtcgactgatgattatcaagaacaacgcgatcgatcagtgtattagcagcagcagaggc
tggagatttgttggaaagaaatga
>TRINITY_DN23820_c0_g1::TRINITY_DN23820_c0_g1_i1::g.16715::m.16715
atgacgctctccctctccacctccttcctccccaccccagccgccgcgagggccaccacc
gccaccctacgctccgtcgtcccctcccaggggatgcggtgctcgatgcgaaagaagggg
ctgcacccggagatctacgaggacgcgaaggtgtactgcaacggggagctggtgctggtg
acggggggaaccaagccggagtacacggtggacgtgtggtccgggaaccacccctactac
gtcggcgacacctcggcgctggtggtgatggacagccagatcgagaagttccgcaagaag
tgggggcacgtcaaggagtactggcccgaggaccagtggagggagatgcaccccgacggc
gacccggagttcgagcccgagggggacaactga
>TRINITY_DN23845_c0_g1::TRINITY_DN23845_c0_g1_i1::g.16698::m.16698
aggttttgcacaaaagcagtcatatcagctgtgctttgtgccgagccatccgaatcttgt
tctgctctggtcgctcttgcagttgggcatgacggtgagagcattctggatgcacaaact
tcattccggtcagccaccctctcaaatttctctcccctattcatgagtttgatccccaca
aattcaaatccgagccctacacccaagcataatccaattccttacaactctagagtccta
gcaagggagcgcgtggtttgcgacctgccgcatgccggacacggtgcagacatggacgtc
cgggcactacaggaggcgagcccatatctaaccttggcacatgaaagctctcgttctggt
gaaatcagggtttaa
>TRINITY_DN23858_c0_g1::TRINITY_DN23858_c0_g1_i1::g.16752::m.16752
tgtccctttcctgaaaaacactactcctccgccgtctccctcgcgctccaggcccaccct
gccatccccatccaaaaccctcgcaaaaccccacctccgcctcccctaccgccattctct
tctcccccccaatgcggcagtagcctccctgctgcacacggcgaagcgatggccctctcc
gccgcgctccgcctcccgctcccgcgcctcctcggcccctccgccaccatcctcggcgcc
gcttcccgccgccgcgccgccgctgccacagcacccgcggccgccctccgcctcctcgcg
>TRINITY_DN23864_c0_g1::TRINITY_DN23864_c0_g1_i1::g.16748::m.16748
cattttgcccagttgtggtacacggataataagtacgtagaacagcacaatcacactagc
ttgggaaaaaaaagcaagcagatgcagtggaaagtacagacgcaaactgatcataaggcg
tgcatatataatgcggcatatggcagcaaccaacgacgacgcacgcgtagcggcattcac
gagtgcagtggaggaggccggcctctgatatatctacagttcacgcctccgggttgtgtc
cttgtccggcgggaggccatcgacggtctagcggctgaaggaggcagacgatcccagctt
ggcggcgctggccctcagcacgtactggtgatacgccgcggcaatggcggcgccgatgaa
gggacccacccagaagatccagtggtcatcccaggtcttgtcgttgttgtagatgacagc
agcgcccaagctcctggccgggttgatgccggtgccggtgatcgggatggtggctag
>TRINITY_DN23864_c0_g1::TRINITY_DN23864_c0_g1_i1::g.16749::m.16749
tccaagggcaccggactcgccgccgagatcatcggcaccttcgtgctcgtctacactgtc
ttctccgccaccgaccccaagcgcaacgcccgtgactcccacgtccccgtgcttgctcct
ctcccaatcgggttcgcggtgttcatggtccacctagccaccatcccgatcaccggcacc
ggcatcaacccggccaggagcttgggcgctgctgtcatctacaacaacgacaagacctgg
gatgaccactggatcttctgggtgggtcccttcatcggcgccgccattgccgcggcgtat
caccagtacgtgctgagggccagcgccgccaagctgggatcgtctgcctccttcagccgc
tag
>TRINITY_DN23877_c0_g1::TRINITY_DN23877_c0_g1_i1::g.16750::m.16750
tcgtcaacagcttcaacagacgacgtcccgcggggcgtcgggtcagccatgaatctcctg
acttggaactgccaggggtcgggcggatccctgcgcagttctaaaatgctgcacctcgcc
cgtctgctatcctccacaagaacacaggtatgttttatttctgaaacaaaaaactcttct
atttctagacttttcattattaacaggttcaatgttgctaacgcttttgtagtccctgct
ctaggccactccggtggcctttggctcctctggaagcaggatgttactatcactgttgtc
gaccactctgataactttattttggctgtgtgtaataataaactagataatcagaacttt
ggcttagtttgtatctacggtgacccctatcaccgtctactagatactatttggatgcat
gtctactcgtttgttcataacaatccgagcttgcctatcttt
>TRINITY_DN23880_c0_g1::TRINITY_DN23880_c0_g1_i1::g.16695::m.16695
cgccgggggaggcgtcgcgggggccttgggcgccgccgcgggagcgccgctgggcgcctg
cgccgtggcggccacggcgaggagcgcgagcacggagagcacggcgaggtgagaagcggc
cattgtggtgtgagtgtgagagggctcgcttctcgcctgccttgtgctgctgcggtgaga
gctcgtgagaaacgacggcgagcgagagtgcgtgggatgggagaggacgtgcagaggcgt
ggggcttataaaggtggcagcttttgcgcgagcaccaccggagctgagcgagcgggcgtt
gtgctggtgctggacagcgccgatgcagct
>TRINITY_DN23880_c0_g1::TRINITY_DN23880_c0_g1_i1::g.16694::m.16694
agctgcatcggcgctgtccagcaccagcacaacgcccgctcgctcagctccggtggtgct
cgcgcaaaagctgccacctttataagccccacgcctctgcacgtcctctcccatcccacg
cactctcgctcgccgtcgtttctcacgagctctcaccgcagcagcacaaggcaggcgaga
agcgagccctctcacactcacaccacaatggccgcttctcacctcgccgtgctctccgtg
ctcgcgctcctcgccgtggccgccacggcgcaggcgcccagcggcgctcccgcggcggcg
cccaaggcccccgcgacgcctcccccggcg
>TRINITY_DN23897_c0_g1::TRINITY_DN23897_c0_g1_i1::g.16699::m.16699
ctcatcggcgtgtacgtggccggctacagctggtcatggggccccatgacgtggctggtg
cccaccgaggtgttcccgctggagatccggtcggcggggcagagcatcacggtggcgtcc
gggttcgtgttcaccatcttcatcgcacaggggttcctcgccatgctgtgccgcatgagg
gcctggctcttcttcttttttgcggggtggatcgtggtgatgacggccttcgtgtacttg
ttcttgccggagacgaaggggatgcccattgagcagattgggaaggtgtggagagaccac
tggttttggggaaaggttgtggggtcagatgaattgcaggcgactcagtcacaagtgaca
atttgtgaaaagaacgataagaattaa
>TRINITY_DN23921_c0_g1::TRINITY_DN23921_c0_g1_i1::g.16767::m.16767
tctcccctccgccgcttccgctgttcgcagtgctgccgcctcccttcttctcttcgcctg
tcaggccgttccgccgtcccggaggctcgaacccctcggctgcgcgcacaggaccctaaa
ccctccccactcgcgcggggttcgcccgcgacgcatgcgcggcggcggcggctggtagcc
tcggccgccggcgatcgccggaaatctgtgggggacagtgcggcggcttttacgagcgcc
ggagacggcgggggtggggagcgtagcgagatggcggcggcggggaagggttgggccgag
cgggtgcgccgc
>TRINITY_DN23922_c0_g1::TRINITY_DN23922_c0_g1_i2::g.16799::m.16799
gcccaccaggcgccggcgtcctcgggggccgggcctcgacggcgccctcgcgtcctcctg
gccgcctccggcagcgtggccgccatcaagttcgaggccctctgccgcagcgtcgccgag
tgggcggacgtccgcgcggtggcgaccgcgtccgcgctgcacttcatcgacgaggcctcc
ttccccgacggcgtcccgctctacaccgacgacgacgagtggtcccgctggaggcgggtc
ggcgacgaggtcctgcacatcgagctgcgccggtgggccgacgccctcgtcatcgcgccg
ctctcggccaacaccctcgccaaggtcgccggcgggctgtgcgacaacctcctcacctgc
gtggtgcgcgcctgggagtacagcaagcccgtctacgtcgcgccggccatgaacaccttc
atgtgggacaaccccttcacggcgcgccacctcgccgtcctgcgcgacctcggcatgtcc
atcgtccagccggtcaccaagcgtctagcctgtggggactacggcaacggcgcgatggcg
gagccgtcggagatctgcaagaccctggtgctcttcttcggtccacaacatctttag
>TRINITY_DN23977_c0_g1::TRINITY_DN23977_c0_g1_i1::g.16826::m.16826
atgctttttaatgtattattcccaccattccaaatcataaatcgttttagttttgtccta
agtcaaacttgtctaactatgaccaagtttatggaaaatatattaacacctacaatatca
aataagtgcactatcaacttctcatgcgagttggctggtatttccatgggagcagtgatg
gagctggctagtcaggttcttggtgtggttagctgtttgtttctctcttctcgtacgagt
tgcctcaggcaagagcaaaagaaaagaaaaccagaggtcaaagtggattattttttccct
gtaaaacaagaatctggctgcaggattctggaagaaaggaattggcgtttagccatttac
tttgttccaaacgttcattct
>TRINITY_DN23979_c0_g1::TRINITY_DN23979_c0_g1_i1::g.16784::m.16784
atgcgtgtacatcaatcatgtcatgagtcaagaccctccgcctccgccggccggcgcccg
ccgcgccgccgcgtcttctctctgttcgtctcttatggcttcgatcatcgcgaccacgcg
ctgcaggacggcctcctggtcgtcgtcgtcgtcgtcgtcgtcgtgggcaccgtcggccac
cgccgcggcgtccctgtcgcggtcagcggcggcgtagaggctggccacggcgcagcggca
cacggggcaggagttgcggacgtcgagccagcggtcgatgcagggcgcgtggtagaggtg
gccgcacgcggggacgaccctgacgccgtcgtcgtcgccgaagggctcgaggcagatggg
gcagtcctcgggcagcaggcccttcttggcgctgctggcggccgccgcgtacggcag
>TRINITY_DN2399_c0_g1::TRINITY_DN2399_c0_g1_i1::g.1520::m.1520
cccctcatcatctccaggtacttttcctcctctaccctagttatccaccatcacccaccc
tcgctttcaacaaggccagttggcccagtgtgctcgaatttactcctcggccgcgtcctc
atctcgtcggtagttgttgtacttgccgtagccgccagcaggcttgggatagctgccgta
gctgccgtacttgccgtagccaccaggacgcttctcgtaactgccgtagtcgccgtactt
tccgtaagggttgggagcagcagcactcgtagtagggggaggaggtcggtaagtagtggt
cgtagtaacgggagcccgagtcacagtcgtagtgggaggaggggggcggtaagtagtggt
agtagtgggaggagggggccggtaggtagtagtcgtagtagggggaaccagagtataagt
cgtagtcgaggtcgtggtgacggcaacctttgtgtgtggaggaggaaagaccttcttgta
atcaccgtagtgctggtacttgttgtacttgtactttccatacttggcgtatccgcctcg
cttgtccatggcctcgggggcagcatcagcatcagcatcagcaactggtgcagccagcag
gaaagggaccgcggcgagaatggtgaagagagtgaacttcatttttttttcttctctttt
tttctcttctttttcggtatatgttgcagcgagtgtgttgagggggtttatatatggttg
tttaag
>TRINITY_DN24014_c0_g1::TRINITY_DN24014_c0_g1_i1::g.16848::m.16848
cgtgaagagcgggcccgccgcgcggaccgcccgctcggagccgtagggaccgccggccac
ctcgaagtagatgaggaagatgagcgggagcaccgtcagcttgcggctgctccggtggtg
gtggtggccgccgccttgcacggcgccgtggcgaccttgcgccgcctgttgctgctggtc
ttgcgacgtgccatcttgcacggtggtgccaccttccggtggcagtggcagctcttgttg
ctgttggcgttgcgacggcagctttgttatttggatctcctggttcatggtgactcgtga
>TRINITY_DN24015_c0_g1::TRINITY_DN24015_c0_g1_i1::g.16841::m.16841
atgacaacaaagtacccacattatgctaaccaaaaggataaggacacgcttattccagac
tctacaaataagtacaatttcactgaacctgaaagttcttgtgtacagactacaaaagag
gaaattgggaaaaaaaaaagtaaaaggaaatgcaataactttccaccaaccaaatcttac
ccaagacacatttcccttcccacttcagaaacgaacaaaaataaacgaagaacagcaagg
attcagagaagggggaaggagattcagaacggacctgcacctgcacctgcactgtcccct
cctccctccaccaccgcg
>TRINITY_DN24026_c0_g1::TRINITY_DN24026_c0_g1_i1::g.16858::m.16858
cagcatcgtcctgtggcccagcttccgttcttcggcactttcctcgcttcctgctttcct
aggcaaacggtcgaacacctcaacggcaaggcgcctccaccaatgcgcgctctactccgc
ctccggtgccggccatctctacccctgatcgcgaggacctcgtcctcctcttcggagccc
cacgagatccccaccatctactccttcctccagccatccatcttcgcgccgcgccccagg
ccccaaccgcctcctccgccgccgcccggggcccatgatcccgcccccagaaagacgctc
cccgtcgctgacgccgccgcgctcgagtccgacctcctcgccgccgtcgccgagggtcgc
tcggacgacgcctggctcgcgttcaagtccctggccgcggcatcccgctcgccctcgccc
cacgccgcggcggcgcttgtctcccacctcgccgccgctgccgccgcgcagcaccggctc
ggcctcaagcgcgccttcgccgcggctgtcttcctgctggagaagagcccg
>TRINITY_DN24030_c0_g1::TRINITY_DN24030_c0_g1_i1::g.16843::m.16843
atggccagaacaggctgcataatagtcagtgcctccttttctggtggttatagatgtttt
ttcttttgctacaccagggagaactgtgcggccaaaatatggtcccaaaggagtgcagaa
cactcaacagagctcaaggtgcttggtaacgaaatccccaagggcgcttctgaatcatct
ttttactccagtctccattatggccatcagcaacgtatcaagacctacctgccctgccct
gccctgcccatcccattgctgcctcaagtgcactactccctcacatccctgcttcatagt
tgcaaatgcaaactgatgctcacttaa
>TRINITY_DN24037_c0_g1::TRINITY_DN24037_c0_g1_i1::g.16873::m.16873
cgtcgcttccgtccgtccactcctcctccacacccttcctcccctctgcgtcacctcacg
cctccccattgctctaagcgcggcggatctgggcgaccggcggcggcctctgagcggttg
cgatccgactgtggaggcgcggcgaccacgctcgaatggtgtgatcgacggcccgttgcg
aattgggagccactgagccaggccatgcagcgggctccggagcgccgccgcggcgccggc
ctgctcctgctgctggcgctcgtcgcattggcggccgcgccgagcctcgtgcgcgcggtc
accgacgct
>TRINITY_DN24065_c0_g1::TRINITY_DN24065_c0_g1_i1::g.16897::m.16897
atggggaactgcgccggcgtggaggggaacgctgagatcaacccttccttcagtgccccc
aattcgtcagggaccggttctaaaaacagcagcaagaatgcaaccgacaccagcaccttt
ggtaccaagacgtcgggctcttcgtcgtcggtgccaccaactcctcgtacggagacagag
atcctggagtcgtcgaatgttcgcaagttcaccttcagtgagctgaaaggctccacgagg
aacttcaggccggacagcctgctcggggagggaggctttggctctgtgttcaagggatgg
atggatgagcgcacgctcgcacctgtgaaaccgggcactgggatgattgtcgccgtgaag
aagctcaagctcgacagcttccaggggcacagagaatggctggctgaggtcaattaccta
gggcagttatcccaccctaatcttgtgaaacttatcggctactgcttggaggacgaacaa
cggcttcttgtgtatgagtacatgccaagagggagcttggagcatcatcttttcaggagg
agctcgaacttccaaccgctcccatggaacttacgcatcaaggttgcacttgaagctgcc
agaggtcttgctttcctgcatggcgaccaggctaaagtcatttaccgtgatttcaagacc
tccaatattcttctcgactcggaatacaatgcaaaattggctgatttcggtttggcaaaa
gatggtccaactggtgataaaagtcatgtttctactagggtcatggggacacaaggatat
gctgcccctgaatatcttgcgacaggccatttgaccgcgaagagcgatgtgtacagctat
ggtgttgttcttttggagttgctgtctgggcagcgtgctctggacaagaaccgtccgcct
ggtcagcacaatctggtggagtgggctagaccttacatcaccaacaagaggagggtcata
catgtcctggactcacggctgggttcccagtgttcccttcctgcggctcagaagatggca
accctcgcactgcaatgcttgtcgatggacgcacgatgcaggcctggcatggatcaggtt
gtgactgtattagaagatcttcaagaagccaagggctcagtgaaaaagctggcaagtaag
tag
>TRINITY_DN24074_c0_g1::TRINITY_DN24074_c0_g1_i1::g.16915::m.16915
ccaagggatcgccaggcggcgcgcggggccggggtggtcggcgaggatcttggcgaccaa
ggtcacgcgcttgcggtcctgcccgcagagcccgcggtggtccacctgaagattcagagg
cgcggcgcgccacagcgggcgccaccgccgggagatggcctgcgtgcgggcgccgtccct
ggtgggaaggagagtgatgatgtcatggaggatctcgtcggggaggcagctgatcagatc
gggatgaacgacgacgacatcttctcctttgccgattccaagtccgactgcgagcggcgg
ttcttgtcgtcggcggcattcctcctccagccgtatcctcttgaccctcgcctccgccac
catggtgggacctcgactctcctggactcttgctggactcgtcgtcccgtcgtccctact
cccgatcgccgtcgacttcgttcgcactag
>TRINITY_DN24074_c0_g1::TRINITY_DN24074_c0_g1_i1::g.16914::m.16914
atggacgtaaattgctctttccaattatgcaagaccaccctttggctagtgcgaacgaag
tcgacggcgatcgggagtagggacgacgggacgacgagtccagcaagagtccaggagagt
cgaggtcccaccatggtggcggaggcgagggtcaagaggatacggctggaggaggaatgc
cgccgacgacaagaaccgccgctcgcagtcggacttggaatcggcaaaggagaagatgtc
gtcgtcgttcatcccgatctgatcagctgcctccccgacgagatcctccatgacatcatc
actctccttcccaccagggacggcgcccgcacgcaggccatctcccggcggtggcgcccg
ctgtggcgcgccgcgcctctgaatcttcaggtggaccaccgcgggctctgcgggcaggac
cgcaagcgcgtgaccttggtcgccaagatcctcgccgaccaccccggccccgcgcgccgc
ctggcgatcccttgg
>TRINITY_DN24084_c0_g1::TRINITY_DN24084_c0_g1_i1::g.16919::m.16919
ccctctacagcctccacacctgcagccacccacgatcaaaaacaaaaccatcctcactct
cccctgctgccagccaaccaagctccaagcacgcacagccactcagccacacaccacacc
aagatcatggccggcgtgaactccagcgtcgtcgggctcaagcccgccgcggcagtgccc
caggccgccgccgccgccgcctcgtcgccggcgaagcgggtgcagctggtcgcgcccgag
ggccgccgcgccgcgctgctcggcctcgcggccgtcttcgccgtcaccgccaccaccacc
ggatcggccaaggccgggatcatcgacgagtaccttgagaagagcaaggccaacaaggag
ctgaatgacaagaagaggctggccaccagcggcgccaactttgcgcgcgcctacaccgtc
gagttcggcagctgcacgttcccctacaacttcactgggtgccaggacctcgccaagcag
aagaaagtgcccttcatcaccgacgacctcgagatcgagtgcgaggggaaggagaagttc
aagtgcggctccaacgttttctggaagtggggtgaggcaaaatga
>TRINITY_DN24084_c0_g1::TRINITY_DN24084_c0_g1_i1::g.16921::m.16921
atgacaagaagaggctggccaccagcggcgccaactttgcgcgcgcctacaccgtcgagt
tcggcagctgcacgttcccctacaacttcactgggtgccaggacctcgccaagcagaaga
aagtgcccttcatcaccgacgacctcgagatcgagtgcgaggggaaggagaagttcaagt
gcggctccaacgttttctggaagtggggtgaggcaaaatgaggaggcgacctgtggttta
attacatgtacgtgtgtacctagatgtgcgcccaaactgcaggaagaatttggatgtgta
attgtggtcattgtatttgtgtcatctcatcatctgattgatcatcatgaacctcttgca
ttaattggggagagtgaattatag
>TRINITY_DN24105_c0_g1::TRINITY_DN24105_c0_g1_i1::g.16941::m.16941
atgggactccaggtgcatggcaaaacacttcttatagtggagatggtagaaacacaaaat
atgatcagggacagggatattgggggacggaggttgatggagatggagctgaatcaaaat
tatcagaggttgggtatacaccttcttgttctgggggtttgcactattatatggatgatg
atgcatcaaccaatggtccaagacaagagagagttactagttaccatccaagacaaagca
attctggggggtcagctgctttccgtttgccccagcatgggcattccttttcttggagag
aatcatcagaccagaacttcttggatggggagactcaaggtagcagggaacaaggcagaa
ggtctagcaagaaccagcagaaacatgctgatacaaccaaggtcggcccacatgattcat
gaaggtgcaggtataacctag
>TRINITY_DN24105_c0_g1::TRINITY_DN24105_c0_g1_i1::g.16939::m.16939
atggggaagaaggggccgcccaccgatccgcagcgcttcggggatatgtcgaatgcaggt
tcatcgtctggatggaccgatgagaagcacatgctctacattacctttttggagaaatca
tttgttaatcaattgtacagtagtaagggggaaatgaattcggcagagccattctatggg
actccaggtgcatggcaaaacacttcttatagtggagatggtagaaacacaaaatatgat
cagggacagggatattgggggacggaggttgatggagatggagctgaatcaaaattatca
gaggttgggtatacaccttcttgttctgggggtttgcactattatatggatgatgatgca
tcaaccaatggtccaagacaagagagagttactagttaccatccaagacaaagcaattct
ggggggtcagctgctttccgtttgccccagcatgggcattccttttcttggagagaatca
tcagaccagaacttcttggatggggagactcaaggtagcagggaacaaggcagaaggtct
agcaagaaccagcagaaacatgctgatacaaccaaggtcggcccacatgattcatga
>TRINITY_DN24105_c0_g1::TRINITY_DN24105_c0_g1_i2::g.16944::m.16944
gaaaatagagaatttggcaacctgctcaaaggcacggtgtttcaaatgttatcaaattcc
attttgtcaacaagtcaaatgaacattgcagacatatgtactttaacaatacgggacacg
aacacgataacagttacggggccgcacccagctggtccagctcaatatctgaaaccttcc
tggatgatctggcaggaagtcattagcaatctacggctttccttatggatacactaccaa
caggaaacgctattgtttcactatctggagctgaacagtctgcccacctccatcactact
cttcttacaaactttccagctagcttgcatggaccaatcccattggtccctaagcttccc
atgaggatgattgccctccttggttgtatcagcatgtttctgctggttcttgctagacct
tctgccttgttccctgctaccttgagtctccccatccaagaagttctggtctga
>TRINITY_DN24133_c0_g1::TRINITY_DN24133_c0_g1_i1::g.16967::m.16967
atgttcaaagcgaggaagcgtttctatacaaagctcgcacacacagactttggtttaatt
gggcgcaggcaggagggtgaaacaaaggggatggacacagccgttctctggcacctccct
aggatgatgcttcccgcaccccctcctcttcttcttttgctttcattgtttccttctttc
ttgcctttacccccccctggtaggagagaatattggaaggatgaagcgttggatattact
gggacgggcagagagggaatgaagccacaaacatgtatgggaaaagaacacgggcgtggg
atatataatctgtcatttagagagtgtgatgttgct
>TRINITY_DN24155_c0_g1::TRINITY_DN24155_c0_g1_i1::g.16945::m.16945
agtacaatgcggcagggagtatcatcgcatttagtgacagttcagttgaagctgctgccc
acctgtacagagaaagacggtaaaggggcaattgacaatttgacattcaacatatcaaat
aggagcacaacaatatataacaataaaatagtctacagcaagaattggccaatattaaac
acacttgaaggtttccagaaactttttgtaggatctaatggaaacagcaaggcatcatgg
atggatggatattgcttaaggatagatgcagagtggtcaagatcaccactttgtacagat
attttagagttattcacattctag
>TRINITY_DN24157_c0_g1::TRINITY_DN24157_c0_g1_i1::g.16933::m.16933
gtctccaccgccgcgctcaccgacgtcatccgcgcgctcggggaggaagggctcccgcgc
cacgcgctcgccgcgttccaccgcatgcgccagctccgctgcgcccctgacgcgcagtgc
tacaacaccttgatcgccgcgctgtgccagaacgggcggtttagggatgcccggttcctg
ctcgaccagatggagcgacccggtgcgcgctgcaagcctgacacctacacgtacacggtg
ctcatttcctggtactgccggatcggggtgggcacagggtgccggaaggcggcgcggcgg
aggatctacgaggcggggaggctgttcaggaggatgggggagaaggggctcgaaccggac
gtcgtgacctacaactgcttgatcaatggcctgtgtaaaacgtaccgtgtggaccgcgcc
cacgaggtgttcgatgaaatgctgaggaaggggtgtgcgcccaaccgggtgacttataat
tcgttcatcagatactacagtgtggtgaaccaggtggacaaggctgttgaatggatgagg
gaaatgatagcgagggggcatggaacggcttcaacgagcacatacacgcccatcatccac
tccttgtgtgagagccggcgtgttatggaggcgaggcaattcttgattgatatggctgaa
tgcggacatgtgcctagggagcatacatacaagctggtgaagtctgcaattgacgatgct
cgtgaggatgccttgccagcagagctatgtcaatcaattgaggatggcattacagcaaga
tttcgacaggtgatgcaaattaaacccataatgcgaccagtcacaagatga
>TRINITY_DN24165_c0_g1::TRINITY_DN24165_c0_g1_i1::g.16992::m.16992
aagcgtctgcccggtgctcgacgttaccactcttataacaatcatctcccaatcaaatat
ctcacaatgcgattcaacacccttctctctctatctctcctcgccgttgtcgtctccggt
atgacgaacccctcctacctcaaggagcgggacatcaccgacctcgagcttgaggagcga
gacttcttcgacgaggacttcgagctggaggcgcgagactggttcgacgaggatgagctt
gatgctcgggactttgaggacgagtacgaacttgatgcccgcgactttttcgacgacgaa
tatgaggtcgacgcccgatcccccagcatcctcagtgccgtcaagggcgctgctaaggct
gtcaaaggtgtctctagcgcagctggcaaggccaccaaagccgccaccaatgtcgcttcc
aaggctgggtccgttgccaagaaagcaggcggcgctgccaaaaccgcctctaccaaggct
ggttccgtcgccaagaaggcgggaggtgctgccaagactacttctagcaaggccgggtct
gtagccaagaaggcgggaggcgccgccaagactacttctagcaaggccgggtctgtagcc
aagaaggcgggaggcgccgccaagactacttccagcaaggccgggtctgtagccaagaag
gcgggaggcgccgccaagaacactgctagcaaggcaaaagccgcatccaagggcacttcc
agcaaggctggtggcgcggcgaagaatgccgctggaaagaccaaggctgcttccaccaag
ggcgctgccagcaagggctcgaccaagagcacctcgagcaagactagctctgcggccaag
aactccggcagcaagaccaagtctcaggctaggacccccgccaacaaggcaggaggtgct
tccaag
>TRINITY_DN24175_c0_g1::TRINITY_DN24175_c0_g1_i1::g.17005::m.17005
tcccttccagtcccagacgcgaccgtgcacgcaagcggcaccgatcggtgtcgcgtcact
gcgatcgccaacgaaatcctcccgtatttcgcaacgccgacggctcaaccactcccgcac
caccaccaccaccagcagcagcagcatgcgccccggcctctccgctccatgacgaccccg
ccccagctcctcctcaccgcccaatcggccgccgcgctcctcgtcctcctcggccccacc
gcccgcgcgcgcaagcgcctgcgccgcgacgaggccggctccgcctcggacgccgaagcg
accgaccccgaccccgaccccgacccggctccgcagcaggcgacacctgccgcggccccg
gagcaggagacgccacatccggcggcggcggcggcgaccctgccgctgccgcccacgagc
ctggacgactacccgctcgcgttccgggtctcggcgcccaccttccacttcctctcgggc
ctgctcgacccgctcctctcccacccttccctcccgtccccggtgctcctcgcgctcgcg
ctcgcccgcctcgcgtcgggcctgccctacccggcgctcgcggcgctcttccgcgtcccg
cccctcgccaaaaaccaccatcgtccttgtccaccctcgccgcctccgcccatt
>TRINITY_DN24198_c0_g1::TRINITY_DN24198_c0_g1_i1::g.16961::m.16961
ccccaactccgcagcgtagcctctccgcgccgcgatccagatccaggtacgtcttcttcc
acacccccgcaatttcacctccaccccggctcctcctgcggcaatccatcgctcgcgttg
tccctactgggcgacacgagcgcggccacgcccaccgccgaaacactctccgacctgtgc
ccagcctgccgccgcactttctccatcttctccgtccagcaacagcggctgcggttttac
tctgtctgttgtggatttgtctggattgctgatctctctacaatttcccgtggatcggag
agtccgagtgatctgcgtggattggggagactcggatcagctccgctccttttcctcggt
actgattctgatggcgtggctggctgttgccctgtgtgcaggttgttcagcatgggtctg
gtgaaggaaggcgtcgacatggaggagggaaccctggagatcggcatg
>TRINITY_DN24198_c0_g1::TRINITY_DN24198_c0_g1_i2::g.16963::m.16963
ccccaactccgcagcgtagcctctccgcgccgcgatccagatccaggtacgtcttcttcc
acacccccgcaatttcacctccaccccggctcctcctgcggcaatccatcgctcgcgttg
tccctactgggcgacacgagcgcggccacgcccaccgccgaaacactctccgacctgtgc
ccagcctgccgccgcactttctccatcttctccgtccagcaacagcggctgcggttgttc
agcatgggtctggtgaaggaaggcgtcgacatggaggagggaaccctggagatcggcatg
>TRINITY_DN24212_c0_g1::TRINITY_DN24212_c0_g1_i1::g.17063::m.17063
atggatgatgtttggcttgatttgagatcacttggtgtactcgaggacggcatagaaggg
gtcgaggtagatggcgcggaagccggtgaagccggcggcgatgccgaggtggcggaactc
ctcctcggagcgctccctcccctgcgtccggtaggtggtcatgacgaagatgtcgttctc
cagaagtgccctcgtcctggtgctgctgtccgtctcctccggcaccaccggctcgcaggc
gaccagcttgccgccgtccggcagcgcggcgtggcagttcctgaggatggccgtgcactc
gtcgttggtccacgtcgtcagaacccacttcatgaagatggcatcaccagaggggatgga
cttgaacatgtctccgccaacatgcctcactccggcgatgggcggcgcgtcggcgacgac
gtcgggcaggtcgaagttgataccctccttgatagtggggaccctgcgcatgatcatctc
gaggcaggcgccggagcttcccccgacgtcgacgagcgtggcgacgccgtggaacccgcc
gtcgaagccgtagccgtcgaggagggcgtgcatgaagggctcggagacccccgtcatggc
gcggagcatcacctggttagcttccctgtccttgccgtagtaggcgtaggcggggacgcc
ggcgttggcgcgcgcgaacggctcgggcccgcgcgggtccagcacggcctcgtgcagccg
tggccacgccgccaccagcgcgtcctggtggtgctgcagcacgtagtcggcgtacgacgc
gcccgaggcgccctccggcaccagcgtgcggcccaccgcggtgagcgcgaaccgccgcgt
cgtcgtcgtcgtccggtcctccgacgtggacgtggactcggagaagacgccgcgggacgc
cagcaggcggagcagccgctccaggaccgacgggtccgggtggcccgacgggaggagctc
ggccgccgaccgcggcgcgttggcgccgccagcccatatcgcggcggggacgcccagccg
gattacggccgtcagcgccatcgggaccgacaccatgttcgccagctccatcatcgccag
ccgggcctccgccggggacatgtcgtccctcgcggcgccggcggctgcggtggtggaagt
ggcggcggcggagggcggcggcattttttggtttttgtggattggatcgacggcgcgcga
cgggagggaagggggatggcgcgcgcgtgcgtgtgtctgtgtggtggagggagagacagg
agtggtggtgctactgctactgctacagtgtgt
>TRINITY_DN24218_c0_g1::TRINITY_DN24218_c0_g1_i2::g.17051::m.17051
tctaatacaccctgcattttcgtgcaagaacaaagaactctgccctatgcatgcatcatt
gtatggtatatagtagtagtacctcgtgcgatcgaggagacacacagaagagaggatcgg
atgggagaggttttgcgcgctgcttggcttggcgaggtggtgtcgatgatggtggtacga
gaggaggaagaagaacaaggtgctaggtgcggcggggccgtaagagacgacggagcacgc
ggacgggcgatcgagcgttttgcacgcacgccacgccaagcgctcgcgctcgcgctcggc
tggccgggcctatatgaaccgagacctgtcgctagt
>TRINITY_DN24224_c0_g1::TRINITY_DN24224_c0_g1_i2::g.17047::m.17047
gctccccgtgctggtccatcgtacaacctgccttccatcagcggtgatgccatttattta
tgctctgatggtctctatcctcttcttatgtactctgtcatcagcagcacctgcgagaaa
ttatcaacgctatccatcatccatgacggcagaaagatgatccgaccctctgtgcggccc
ttcacactaagttcaccttttgcagccatcgttgctggtcaagggggctcatgtttcatg
aataccactacatacctacatcttggacgtatttgtccgagaaatacaaagcccaagact
gcgaagttcagtttccaagctcaagaggtttga
>TRINITY_DN24225_c0_g1::TRINITY_DN24225_c0_g1_i1::g.17040::m.17040
atggcttgctcacacaaaattgtgttggtgcttctcttgttgacagcgtcgtcgtccatg
cttgtacaagctagtaggatggcgccaagtgaccgccggcatgcacaagcagatcaagcg
cacgtcaaggagagcttgccgagcccttcccaagatttgacaagcagagatgacgatatg
gcaccgccgatgccaccagcaccgcctgccagcaagacggagatcgccgtcgccaagaag
cgttgggggacgacgacagccgacggatcggtgccgagcccaggcataggccatccgcaa
atgctacaataa
>TRINITY_DN24256_c0_g1::TRINITY_DN24256_c0_g1_i1::g.17090::m.17090
atgttatgctgtcatagctatatgatacagagccaacttattgacatgcagctagcgaag
cttccacatgatgatatggatgtaataaactgtttaagttacttggatggttcaaataca
aaaaagtcatcaaggactggtactttctctctcaaatttgatgcccaaaagaagaaaaat
gctgccagaacagacaaacatgatggtgaggaaacatgggctttatcacgtttttttccg
cttattgaggagctgattgagaaactgagcaagggtgaattacctctaaaagagtaccca
tctatgagtgaaccaagttctgctcctcaaggtgccacacaaactgcatcatcaactgca
cgaccagcacaaaatcaaccaatgtctatgagatcaaggcggacaccaacatgggcaaaa
tctcgaaattctgatgattctcaatcaagtgattcttcagtcctgagacacgcatcaggt
gacttcaagaggctaggaaaccggatttttgtcttcatggttggtggagctactagatct
gaattgcgcacggtgcacaagcttacaatgaaaatgaagcgtgaaattgtcttgggctct
tctagcatcgatgatcctccacaatttatttcgaagctcaagtcgataggtagtgctact
aagacctag
>TRINITY_DN24266_c0_g1::TRINITY_DN24266_c0_g1_i1::g.17097::m.17097
gcaagccaagtcgccagccactgcgctcgcctcgctcgggatccatccatccatccatcc
atccccctcgtcctcgtcctcgtcttcgcctcctcctccgcccgcccgccccttgatccc
gatcgacgacgccaacgccagatccccttccactcgagacgccggctcctcacccgcccg
accgaccgaccgcccgccgattccacatccctccccggccttcaagcagtgaaggaacct
tatgagctggttggctggggctttactccaattctggtgctactaagatgggtcagggcc
tgctcaacaacaagtttgggacaagactaa
>TRINITY_DN24266_c0_g1::TRINITY_DN24266_c0_g1_i1::g.17095::m.17095
atggacaaggctatcatgagcaataatcaggcaggcaaagtcttgaagaaaggaaaaaag
aaacaggccaaggatgaactggatcgccagaagcaggctgagaagaagcggcgccgcctg
gagaaagcgctggcaaactcggctgccatcatctcagagctggaaaagaagaagcagaag
aagaaggaagaacagcaaaggctggatgaggaaggtgctgccatagctgaagcagttgct
cttcatgttctcataggtgaggactccgatgaaccctgccatttgatgctcaacaagcac
atcaggtgcaaccattgggatgcctcggctgcttttgaattcaccgtggatgcacaatcc
actgatatctacccctctgatgatggactgatatgtgccagccatgcgtatgctcccaga
cccaaagggagatgggctgattgggggattggccagccattgccatcttggggagaagtg
agtgacctccagggcccgtactatcaaggaacattccatcagtctgttacctgccctggt
ttcatagccgcccaagctgtgtcatcgttgcagatcagagaagagtcatcagagatcacc
tctccaagccaaggggcggctgctgcaaccgtggttaacaggatgcttggtggcaccaac
aggctcaacctttacagagagatataa
>TRINITY_DN24270_c0_g1::TRINITY_DN24270_c0_g1_i1::g.17024::m.17024
atgagcttcggcggcagcagctccgtcgcatccggtgcgaagaggccgtttgagtacggg
agaacgcatgtggtgaggcccaagggcacgcacaaggccaccattgtctggctccacggc
cttggggacaatggagccagctggtctcaactactggaaactcttccccttcctaatata
aaatggatatgccccactgcaccttcaaggcctgtgtcagtgtttggcgggttcccctcc
acagcatggtttgatgttgctgatctttctgaggatgctcctgatgacattgagggcatg
gatgcctcagcagcacatgttgcgaatttgttgtcgactgaacctgctgacatcaaactt
ggtgttggtggctttagtatgggtgctgctactgctctgtactctgcaacatgctttgct
catggaaaatatgggaatgggaatccataccctgtgaacctaagtcttgccgttggactt
agtggctggcttccatgtgccaggaccttgaagaacagaattgaagcctcacaagaggct
gcacaaagggcttcatcaatacctcttttgctctgtcatggaaaagctgatgatgtagtt
ctctacaagcacggggagagatctgctgatgccttgaaggcaaatggcttctccaatgtg
ctcttcaagtcatacaatagtcttgggcactacactgttccagaggagatggatgaagtt
tgcaaatggctcacagcaaatttggtgctcggcactaagtcatcttga
>TRINITY_DN24270_c0_g1::TRINITY_DN24270_c0_g1_i1::g.17029::m.17029
caaaaccacctcgtcgccggcagttactgttccatctttggcgcgtgcctggctgcctgg
ctgcttgcctgcctgccaccccaccgccatcatcaccacgcgcagctcatgtggcgtggc
gcagaggcggagcgctccgcacagagagaggtggaggtggggtggcgcctgcctctgcct
gccttcctgcggtctcctgcagattcccgcacccaccagcgccacccaaaaaggcgcacc
ccttttccgccgcccaaatccgccttttccccgatccccaagccccgccgctgctccctc
gtacgcacgcgcgcaccgcgtcgccctttatctgctcccgctgggccgctggtcggctgc
tga
>TRINITY_DN24270_c0_g1::TRINITY_DN24270_c0_g1_i2::g.17030::m.17030
caacagaactggagtaaccgacggaccaacccccacgagcagaaggatccggacggccac
tggaacgagctcccctgtcgcctcctcgcctcggccggcgctccgcgacgacgacctcct
cctcctcctcctcctccggtcccctgcaaaaccacctcgtcgccggcagcgttggcgggc
cttgtagcgaggagggggtgtggaggcgcggcgattgttcgcgggatgagcttcggcggc
agcagctccgtcgcatccggtgcgaagaggccgtttgagtacgggagaacgcatgtggtg
aggcccaagggcacgcacaaggccaccattgtctggctccacggccttggggacaatgga
gccagctggtctcaactactggaaactcttccccttcctaatataaaatggatatgcccc
actgcaccttcaaggcctgtgtcagtgtttggcgggttcccctccacagcatggtttgat
gttgctgatctttctgaggatgctcctgatgacattgagggcatggatgcctcagcagca
catgttgcgaatttgttgtcgactgaacctgctgacatcaaacttggtgttggtggcttt
agtatgggtgctgctactgctctgtactctgcaacatgctttgctcatggaaaatatggg
aatgggaatccataccctgtgaacctaagtcttgccgttggacttagtggctggcttcca
tgtgccaggaccttgaagaacagaattgaagcctcacaagaggctgcacaaagggcttca
tcaatacctcttttgctctgtcatggaaaagctgatgatgtagttctctacaagcacggg
gagagatctgctgatgccttgaaggcaaatggcttctccaatgtgctcttcaagtcatac
aatagtcttgggcactacactgttccagaggagatggatgaagtttgcaaatggctcaca
gcaaatttggtgctcggcactaagtcatcttga
>TRINITY_DN24273_c0_g1::TRINITY_DN24273_c0_g1_i1::g.17037::m.17037
gtccacgactggcgactccgagtctccgaccgccgtctcggccctgaggacgagcggcgc
gaggatccggttgccacggccccctggccaagccccgacgacgagcggcgcgaggattcc
tcgtcggcggccgcccactggctactcgcacgctgccgtcgcctgcccacctcgtcaagc
ggcagcctcgacgcagcgccgcccccgcggccctgtgtggccacgctccgccagtccaac
ggcggcgggcgcgccaaggagctggtcgggatagccggcgggcgcccagtgctccagtcc
gccgtgcactctacctccgcgctggcctactgcagtccccgagcaatggggacactggcg
agtaggcagcaagagacagagagccaatgggagaaggtgcggaggaggcgacaatga
>TRINITY_DN24273_c0_g1::TRINITY_DN24273_c0_g1_i2::g.17038::m.17038
atgcaaactttgtgtgtgacttctctagagtatgttcacatggtccttgcaaccacaaac
aagcacactcaaatagacgcaagcagaagcactataaatataagcaatatgaacaaatat
gaggctaacaaaagtgacacgacgatttgtttcctagagtcagatccccttagatcctac
ctctccattgtggaagccacgaacaacctgcaaaggtttactgtggctgagcttctttca
accactttcatactttcactaaacaatcttttttataggcaagatcagccctcacaaact
tacgcaacaacccacaaccttgggtgcttactggtacgtctagcctag
>TRINITY_DN24302_c0_g1::TRINITY_DN24302_c0_g1_i1::g.17158::m.17158
atgaaggagttctcgtacgaggaggtggaggcggcgacgggcggattcgcggcgaagaac
ctcgtgggcaagggcagccatggcagcgtgtatagggccaggctgaggggaggcggcggc
aggatgacgaccgtcgtcgccgtcaagcggccgtcgcacgcgcagggggaggccaagctc
gccaacgagatcgccgtgctctcggccgcgccgcaccacccgggggtcatcggcatcgtc
ggggtgtcgtcgtcgtcgtcatcgccccagccgccgctgccggccgcgtcggggcctcgg
ctccccccgctgctcgtcatggagttcatgcccaacgggtcgctgcacgacctgctgcac
cgg
>TRINITY_DN24314_c0_g1::TRINITY_DN24314_c0_g1_i1::g.17186::m.17186
gcgcgcgcccggcggagggcgcccctcgtcgtcgcagtcgcctcccaccaccaggaccac
ctcgagccgctcccgtcgcgcgcgcaggagggcggcgccgtggcggtggcgacgaccacc
caggctgacgaggcggaggtccatgcgaacgacgctgcgccggcggcggctgctgaaact
gaaacctcgtctccccaactggctcctggtaataagacggtgcgcgtcagatttgtgctg
caaaagcagtgcacgttcgggcagagcgtctgcctcgtcggcgacgaccctgcgctcggc
ctctgggatccgttgaatgcgtttgctttggagtgggcggaggaaagccacgactggatc
ttagagaaagatttaccggccaacaagctggttgagttcaagttcttgctgcaagattcg
acagggaagttgcattggcaggatgggccgaacagaagctttcggacaggtgaaaccgca
aacacgttggttgtgtttgaagattgggatgatgtgaagaatcagaaaatagcagaagag
gagggaggggcgtctactgggattgagcaaactgttgtttcaaatgacagcaaaagcaca
aaggatactgtttttgaagatgagctccaagcggatgataatcaagtcaaagaagatgaa
cccgtagttgccaaggaggataagaagccagcggttgacacagatgcttcttttcaagta
gattgggtgaagacaaacgaagctagccctcgaaagtcggtgctgcatgaggaaatggaa
gttctagacgaacttcttggaaaagaaaacatggagaacagcagtatttcgagtactgat
gagaatcatgctgaaaaaactggaggagatgatatcttgtctgaggatggtgttccggtt
gagaatgggttggccactgcttatgaacatgatttgctttggggttggaaggccctgcag
cagctgatgatgagcctgggcttcaaaatagatacaacatga
>TRINITY_DN24316_c0_g1::TRINITY_DN24316_c0_g1_i1::g.17135::m.17135
cgccaccaccgcgtccaccaccccaccgtcctcctcctcctcctcccttttcctcgtgtc
ccctcccctcccctcctcgagcccctcgctccaaatcccatctcgcaccaccaccaacct
tcccgatccattccagtgccgcacgcctccgcactccccgtccccgacaccacccatgac
acgcaagaggcgcaagcagcacgccgccgccgccacctagggttccgatcccctccgcat
ggactcgctgccgcggaagcgcaagggcggcgcgcgcgccgcctgctccctgtccggatc
ccgccacgacgcgcctgccgccgcccgcaaccgcaagcgcacctgccgcgagcccaagcc
gcggcccgagaagaagaagccctccgcctccgcctccgcctccgcccggggcggcggcgt
ggtgatgacggc
>TRINITY_DN24319_c0_g1::TRINITY_DN24319_c0_g1_i2::g.17138::m.17138
atggacaaagtgaaagtgctcgaagtcagtacagtcactgggaagttccatggggtatca
ccacacttttatagtttcagttacaatggtgttgatgaaaggtggcatgaaggacaagtt
ttacccattcatgaaaatcaagagaattttgatgaagtaaaaggaaggcccatgtcattt
tggacagttgaggtggagagagaaaatgaagtgaaagagataacttcctccctccttcaa
ctatcaaatgatgcttttatgcagccattattctgtgtacacaacagtcaaatcaataag
attataatggcatgcagtccagccacttctgaccttaataagtggatatccaagcaagta
[truncated: 63,884,145 more chars]
