# Supplementary material for: Transcriptome assembly and annotation of johnsongrass (Sorghum halepense) rhizomes identify candidate rhizome‐specific genes
Source: Plant Direct. 2018 Jun 19;2(6):e00065. doi: 10.1002/pld3.65 (PMC6508516; doi:10.1002/pld3.65)
Supplement: Supplementary file 9 [file PLD3-2-e00065-s009.xlsx]

## Sheet: rhizomcandexpressedcleancondens
Index	Tags	SeqName	Description	Length	X.Hits	e.Value	sim.mean	X.GO	GO.IDs	GO.Names	Enzyme.Codes	Enzyme.Names	InterPro.IDs	InterPro.GO.IDs	InterPro.GO.Names	FPKM	Hit.desc.
125570	[BLASTED, MAPPED, ANNOTATED]	TRINITY_DN52211_c1_g1_TRINITY_DN52211_c1_g1_i2_g.256100_m.256100	ZIM motif family expressed	327	20	6.08065e-56	70.4	6	C:GO:0005634; F:GO:0003714; P:GO:0009611; P:GO:2000022; P:GO:0031347; P:GO:1903507	C:nucleus; F:transcription corepressor activity; P:response to wounding; P:regulation of jasmonic acid mediated signaling pathway; P:regulation of defense response; P:negative regulation of nucleic acid-templated transcription			NA	NA	NA	882.839	gi|242042011|ref|XP_002468400.1|hypothetical protein SORBIDRAFT_01g045180 [Sorghum bicolor]gi|241922254|gb|EER95398.1|hypothetical protein SORBI_3001G482700 [Sorghum bicolor]gi|1174567970|gb|OQU93126.1|hypothetical protein SORBI_3001G482700 [Sorghum bicolor]
7508	[BLASTED, MAPPED, ANNOTATED]	TRINITY_DN27454_c0_g1_TRINITY_DN27454_c0_g1_i1_g.20740_m.20740	ARM repeat superfamily	1236	20	0	96.5	3	F:GO:0003743; C:GO:0005739; P:GO:0006413	F:translation initiation factor activity; C:mitochondrion; P:translational initiation			NA	NA	NA	268.505	gi|253761590|ref|XP_002489171.1|hypothetical protein SORBIDRAFT_0014s003010 [Sorghum bicolor]
4174	[BLASTED, MAPPED]	TRINITY_DN20991_c0_g1_TRINITY_DN20991_c0_g1_i1_g.14390_m.14390	probable periplasmic serine endoprotease -like isoform X2	693	20	2.37372e-49	52.55	5	C:GO:0016020; P:GO:0006508; C:GO:0016021; F:GO:0004252; F:GO:0008233	C:membrane; P:proteolysis; C:integral component of membrane; F:serine-type endopeptidase activity; F:peptidase activity			NA	NA	NA	18.4138	gi|1002310203|ref|XP_015618469.1|PREDICTED: probable periplasmic serine endoprotease DegP-like isoform X2 [Oryza sativa Japonica Group]gi|108862182|gb|ABA96431.2|expressed protein [Oryza sativa Japonica Group]gi|937940936|dbj|BAT15848.1|Os12g0141500 [Oryza sativa Japonica Group]
13052	[BLASTED, MAPPED, ANNOTATED]	TRINITY_DN33084_c0_g1_TRINITY_DN33084_c0_g1_i2_g.31287_m.31287	Polyketide cyclase dehydrase and lipid transport	303	20	3.41442e-62	85.55	3	P:GO:0031426; P:GO:0010239; C:GO:0042644	P:polycistronic mRNA processing; P:chloroplast mRNA processing; C:chloroplast nucleoid			NA	NA	NA	15.316	gi|992274291|gb|EES02141.2|hypothetical protein SORBI_3003G443500, partial [Sorghum bicolor]
57360	[BLASTED, MAPPED]	TRINITY_DN43244_c0_g2_TRINITY_DN43244_c0_g2_i1_g.119767_m.119767	hypothetical protein SORBIDRAFT_07g028675, partial	321	20	3.52036e-15	52.7	6	F:GO:0016788; F:GO:0008270; F:GO:0046872; F:GO:0008080; P:GO:0035556; C:GO:0005622	F:hydrolase activity, acting on ester bonds; F:zinc ion binding; F:metal ion binding; F:N-acetyltransferase activity; P:intracellular signal transduction; C:intracellular			NA	NA	NA	10.3522	gi|242082377|ref|XP_002445957.1|hypothetical protein SORBIDRAFT_07g028675, partial [Sorghum bicolor]
62084	[BLASTED, MAPPED, ANNOTATED]	TRINITY_DN43861_c0_g1_TRINITY_DN43861_c0_g1_i5_g.129106_m.129106	methyltransferase NSUN6	1758	20	0	85.45	3	F:GO:0003723; F:GO:0008168; P:GO:0032259	F:RNA binding; F:methyltransferase activity; P:methylation			NA	NA	NA	8.92573	gi|242078877|ref|XP_002444207.1|hypothetical protein SORBIDRAFT_07g014990 [Sorghum bicolor]
20830	[BLASTED, MAPPED, ANNOTATED]	TRINITY_DN36442_c0_g1_TRINITY_DN36442_c0_g1_i1_g.46008_m.46008	ribonuclease III domain-containing chloroplastic	309	20	2.2585e-67	97.55	11	C:GO:0009570; P:GO:0090502; C:GO:0005634; P:GO:0008380; F:GO:0004525; C:GO:0030529; P:GO:0031053; F:GO:0003725; P:GO:0031054; P:GO:0006397; P:GO:0030422	C:chloroplast stroma; P:RNA phosphodiester bond hydrolysis, endonucleolytic; C:nucleus; P:RNA splicing; F:ribonuclease III activity; C:intracellular ribonucleoprotein complex; P:primary miRNA processing; F:double-stranded RNA binding; P:pre-miRNA processing; P:mRNA processing; P:production of siRNA involved in RNA interference	EC:3.1.30; EC:3.1.26; EC:3.1.26.3	Acting on ester bonds; Acting on ester bonds; Ribonuclease III	NA	NA	NA	6.14041	gi|194695624|gb|ACF81896.1|unknown [Zea mays]
39512	[BLASTED, MAPPED, ANNOTATED]	TRINITY_DN40459_c3_g1_TRINITY_DN40459_c3_g1_i5_g.83411_m.83411	probable WRKY transcription factor 4	321	16	3.64902e-24	75.94	3	F:GO:0003700; P:GO:0006355; F:GO:0043565	F:transcription factor activity, sequence-specific DNA binding; P:regulation of transcription, DNA-templated; F:sequence-specific DNA binding			NA	NA	NA	5.39877	gi|242040565|ref|XP_002467677.1|hypothetical protein SORBIDRAFT_01g032120 [Sorghum bicolor]gi|241921531|gb|EER94675.1|hypothetical protein SORBI_3001G332500 [Sorghum bicolor]
72521	[BLASTED, MAPPED, ANNOTATED]	TRINITY_DN45315_c0_g1_TRINITY_DN45315_c0_g1_i8_g.150324_m.150324	hypothetical protein SORBI_3008G088866	507	20	1.08699e-105	76.4	4	C:GO:0005634; P:GO:0016926; F:GO:0004175; F:GO:0016929	C:nucleus; P:protein desumoylation; F:endopeptidase activity; F:SUMO-specific protease activity			NA	NA	NA	5.37954	gi|1174551070|gb|OQU79036.1|hypothetical protein SORBI_3008G088866 [Sorghum bicolor]
24014	[BLASTED, MAPPED]	TRINITY_DN37350_c0_g1_TRINITY_DN37350_c0_g1_i1_g.52209_m.52209	zinc finger A20 and AN1 domain-containing stress-associated 7-like	504	20	1.60572e-22	51.65	3	F:GO:0003677; F:GO:0008270; F:GO:0046872	F:DNA binding; F:zinc ion binding; F:metal ion binding			NA	NA	NA	4.74827	gi|923817201|ref|XP_013692880.1|PREDICTED: zinc finger A20 and AN1 domain-containing stress-associated protein 7-like [Brassica napus]
12340	[BLASTED, MAPPED, ANNOTATED]	TRINITY_DN32595_c0_g1_TRINITY_DN32595_c0_g1_i1_g.29894_m.29894	uncharacterized LOC100277676	1113	20	0	83.8	2	C:GO:0016021; F:GO:0030247	C:integral component of membrane; F:polysaccharide binding			NA	NA	NA	2.75567	gi|253761586|ref|XP_002489169.1|hypothetical protein SORBIDRAFT_0014s005110 [Sorghum bicolor]
40931	[BLASTED, MAPPED]	TRINITY_DN40726_c0_g2_TRINITY_DN40726_c0_g2_i4_g.86374_m.86374	FAR1-RELATED SEQUENCE 5-like	1089	20	1.06825e-33	47.75	2	F:GO:0008270; P:GO:0006355	F:zinc ion binding; P:regulation of transcription, DNA-templated			NA	NA	NA	2.33429	gi|242068269|ref|XP_002449411.1|hypothetical protein SORBIDRAFT_05g009983, partial [Sorghum bicolor]
96894	[BLASTED, MAPPED, ANNOTATED]	TRINITY_DN48517_c0_g1_TRINITY_DN48517_c0_g1_i3_g.198622_m.198622	hypothetical protein SORBIDRAFT_02g032000	369	13	7.52229e-69	77.69	4	P:GO:0046916; F:GO:0046914; C:GO:0005737; P:GO:0030001	P:cellular transition metal ion homeostasis; F:transition metal ion binding; C:cytoplasm; P:metal ion transport			NA	NA	NA	2.00928	gi|242045496|ref|XP_002460619.1|hypothetical protein SORBIDRAFT_02g032000 [Sorghum bicolor]gi|241923996|gb|EER97140.1|hypothetical protein SORBI_3002G287600 [Sorghum bicolor]
13321	[BLASTED, MAPPED, ANNOTATED]	TRINITY_DN33216_c0_g1_TRINITY_DN33216_c0_g1_i1_g.31758_m.31758	Dual specificity phosphatase Diacylglycerol kinase catalytic region	372	20	1.1756e-33	92.85	5	P:GO:0006470; C:GO:0016021; P:GO:0016310; F:GO:0016301; F:GO:0008138	P:protein dephosphorylation; C:integral component of membrane; P:phosphorylation; F:kinase activity; F:protein tyrosine/serine/threonine phosphatase activity	EC:3.1.3.16; EC:3.1.3.41	Protein-serine/threonine phosphatase; 4-nitrophenylphosphatase	NA	NA	NA	12.5835	gi|242055045|ref|XP_002456668.1|hypothetical protein SORBIDRAFT_03g040520 [Sorghum bicolor]gi|241928643|gb|EES01788.1|hypothetical protein SORBI_3003G363500 [Sorghum bicolor]
13325	[BLASTED, MAPPED, ANNOTATED]	TRINITY_DN33216_c0_g1_TRINITY_DN33216_c0_g1_i2_g.31761_m.31761	Dual specificity phosphatase Diacylglycerol kinase catalytic region	372	20	1.1756e-33	92.85	5	P:GO:0006470; C:GO:0016021; P:GO:0016310; F:GO:0016301; F:GO:0008138	P:protein dephosphorylation; C:integral component of membrane; P:phosphorylation; F:kinase activity; F:protein tyrosine/serine/threonine phosphatase activity	EC:3.1.3.16; EC:3.1.3.41	Protein-serine/threonine phosphatase; 4-nitrophenylphosphatase	NA	NA	NA	12.5835	gi|242055045|ref|XP_002456668.1|hypothetical protein SORBIDRAFT_03g040520 [Sorghum bicolor]gi|241928643|gb|EES01788.1|hypothetical protein SORBI_3003G363500 [Sorghum bicolor]
78832	[BLASTED, MAPPED]	TRINITY_DN46133_c0_g1_TRINITY_DN46133_c0_g1_i2_g.162176_m.162176	kinase domain superfamily	306	20	2.08214e-43	68.15	1	F:GO:0043531	F:ADP binding			NA	NA	NA	1.41733	gi|242082377|ref|XP_002445957.1|hypothetical protein SORBIDRAFT_07g028675, partial [Sorghum bicolor]
126218	[BLASTED, MAPPED]	TRINITY_DN52322_c1_g1_TRINITY_DN52322_c1_g1_i2_g.257275_m.257275	kinase domain superfamily	375	20	1.34143e-37	67	2	F:GO:0003964; P:GO:0006278	F:RNA-directed DNA polymerase activity; P:RNA-dependent DNA biosynthetic process			NA	NA	NA	2.12957	gi|670360169|ref|XP_008676860.1|uncharacterized protein LOC100282800 isoform X1 [Zea mays]
52885	[BLASTED, MAPPED, ANNOTATED]	TRINITY_DN42543_c1_g1_TRINITY_DN42543_c1_g1_i2_g.110436_m.110436	succinate dehydrogenase subunit mitochondrial	327	19	2.25439e-31	89.63	5	C:GO:0045273; C:GO:0016021; P:GO:0006099; C:GO:0005743; C:GO:0009536	C:respiratory chain complex II; C:integral component of membrane; P:tricarboxylic acid cycle; C:mitochondrial inner membrane; C:plastid			NA	NA	NA	209.111	gi|242091778|ref|XP_002436379.1|hypothetical protein SORBIDRAFT_10g001510 [Sorghum bicolor]gi|241914602|gb|EER87746.1|hypothetical protein SORBI_3010G015200 [Sorghum bicolor]
7080	[BLASTED, MAPPED, ANNOTATED]	TRINITY_DN26843_c0_g1_TRINITY_DN26843_c0_g1_i1_g.19833_m.19833	mitochondrial import receptor subunit TOM6 homolog	420	20	6.23274e-31	80.7	2	C:GO:0005739; C:GO:0016021	C:mitochondrion; C:integral component of membrane			NA	NA	NA	134.955	gi|242038787|ref|XP_002466788.1|hypothetical protein SORBIDRAFT_01g014240 [Sorghum bicolor]gi|241920642|gb|EER93786.1|hypothetical protein SORBI_3001G162800 [Sorghum bicolor]
95913	[BLASTED, MAPPED, ANNOTATED]	TRINITY_DN48403_c0_g1_TRINITY_DN48403_c0_g1_i1_g.195429_m.195429	mitochondrial ribosomal S10	330	20	1.94914e-71	89.9	4	F:GO:0003735; C:GO:0005739; C:GO:0015935; P:GO:0006412	F:structural constituent of ribosome; C:mitochondrion; C:small ribosomal subunit; P:translation			NA	NA	NA	56.6736	gi|242078003|ref|XP_002443770.1|hypothetical protein SORBIDRAFT_07g001630 [Sorghum bicolor]gi|241940120|gb|EES13265.1|hypothetical protein SORBI_3007G019100 [Sorghum bicolor]
95914	[BLASTED, MAPPED, ANNOTATED]	TRINITY_DN48403_c0_g1_TRINITY_DN48403_c0_g1_i3_g.195430_m.195430	mitochondrial ribosomal S10	330	20	1.94914e-71	89.9	4	F:GO:0003735; C:GO:0005739; C:GO:0015935; P:GO:0006412	F:structural constituent of ribosome; C:mitochondrion; C:small ribosomal subunit; P:translation			NA	NA	NA	56.6736	gi|242078003|ref|XP_002443770.1|hypothetical protein SORBIDRAFT_07g001630 [Sorghum bicolor]gi|241940120|gb|EES13265.1|hypothetical protein SORBI_3007G019100 [Sorghum bicolor]
55448	[BLASTED, MAPPED, ANNOTATED]	TRINITY_DN42952_c0_g1_TRINITY_DN42952_c0_g1_i1_g.116165_m.116165	mitochondrial ribosomal S10	357	20	5.61467e-35	91.95	4	F:GO:0003735; C:GO:0005739; C:GO:0015935; P:GO:0006412	F:structural constituent of ribosome; C:mitochondrion; C:small ribosomal subunit; P:translation			NA	NA	NA	23.259	gi|242033017|ref|XP_002463903.1|hypothetical protein SORBIDRAFT_01g008620 [Sorghum bicolor]gi|241917757|gb|EER90901.1|hypothetical protein SORBI_3001G096200 [Sorghum bicolor]gi|1174565783|gb|OQU91022.1|hypothetical protein SORBI_3001G096200 [Sorghum bicolor]
39881	[BLASTED, MAPPED, ANNOTATED]	TRINITY_DN40523_c0_g1_TRINITY_DN40523_c0_g1_i3_g.83883_m.83883	NUCLEAR FUSION DEFECTIVE 6 chloroplastic mitochondrial	477	20	2.13171e-37	94.95	1	P:GO:0000741	P:karyogamy			NA	NA	NA	5.99794	gi|1142679926|gb|ONM37969.1|hypothetical protein ZEAMMB73_Zm00001d043429, partial [Zea mays]
39879	[BLASTED, MAPPED, ANNOTATED]	TRINITY_DN40523_c0_g1_TRINITY_DN40523_c0_g1_i1_g.83877_m.83877	NUCLEAR FUSION DEFECTIVE 6 chloroplastic mitochondrial	546	20	7.82353e-37	95.3	1	P:GO:0000741	P:karyogamy			NA	NA	NA	7.32241	gi|1142679926|gb|ONM37969.1|hypothetical protein ZEAMMB73_Zm00001d043429, partial [Zea mays]
82862	[BLASTED, MAPPED, ANNOTATED]	TRINITY_DN46688_c0_g1_TRINITY_DN46688_c0_g1_i2_g.170458_m.170458	NUCLEAR FUSION DEFECTIVE chloroplastic mitochondrial-like isoform X1	486	20	2.79787e-20	91.4	3	C:GO:0005739; P:GO:0000741; C:GO:0009536	C:mitochondrion; P:karyogamy; C:plastid			NA	NA	NA	3.00316	gi|242051447|ref|XP_002454869.1|hypothetical protein SORBIDRAFT_03g000420 [Sorghum bicolor]gi|241926844|gb|EER99988.1|hypothetical protein SORBI_3003G002800 [Sorghum bicolor]gi|1174559493|gb|OQU86050.1|hypothetical protein SORBI_3003G002800 [Sorghum bicolor]gi|1174559494|gb|OQU86051.1|hypothetical protein SORBI_3003G002800 [Sorghum bicolor]
35760	[BLASTED, MAPPED, ANNOTATED]	TRINITY_DN39774_c0_g1_TRINITY_DN39774_c0_g1_i4_g.75758_m.75758	G-patch domain containing	552	20	2.55854e-87	74.05	1	F:GO:0003676	F:nucleic acid binding			NA	NA	NA	35.0337	gi|226492160|ref|NP_001152479.1|uncharacterized protein LOC100286119 [Zea mays]gi|195656689|gb|ACG47812.1|G-patch domain containing protein [Zea mays]gi|1142632083|gb|ONM01146.1|G-patch domain containing protein [Zea mays]
35762	[BLASTED, MAPPED, ANNOTATED]	TRINITY_DN39774_c0_g1_TRINITY_DN39774_c0_g1_i5_g.75760_m.75760	G-patch domain containing	1869	20	0	70.55	1	F:GO:0003676	F:nucleic acid binding			NA	NA	NA	21.4985	gi|226492160|ref|NP_001152479.1|uncharacterized protein LOC100286119 [Zea mays]gi|195656689|gb|ACG47812.1|G-patch domain containing protein [Zea mays]gi|1142632083|gb|ONM01146.1|G-patch domain containing protein [Zea mays]
35756	[BLASTED, MAPPED, ANNOTATED]	TRINITY_DN39774_c0_g1_TRINITY_DN39774_c0_g1_i1_g.75749_m.75749	G-patch domain containing	549	20	1.21918e-89	74.35	1	F:GO:0003676	F:nucleic acid binding			NA	NA	NA	16.1006	gi|226492160|ref|NP_001152479.1|uncharacterized protein LOC100286119 [Zea mays]gi|195656689|gb|ACG47812.1|G-patch domain containing protein [Zea mays]gi|1142632083|gb|ONM01146.1|G-patch domain containing protein [Zea mays]
35759	[BLASTED, MAPPED, ANNOTATED]	TRINITY_DN39774_c0_g1_TRINITY_DN39774_c0_g1_i3_g.75754_m.75754	G-patch domain containing	1404	20	0	69.05	1	F:GO:0003676	F:nucleic acid binding			NA	NA	NA	5.18938	gi|1142632079|gb|ONM01142.1|G-patch domain containing protein [Zea mays]
35758	[BLASTED, MAPPED, ANNOTATED]	TRINITY_DN39774_c0_g1_TRINITY_DN39774_c0_g1_i2_g.75751_m.75751	G-patch domain containing	1506	20	0	68.8	1	F:GO:0003676	F:nucleic acid binding			NA	NA	NA	4.3017	gi|226492160|ref|NP_001152479.1|uncharacterized protein LOC100286119 [Zea mays]gi|195656689|gb|ACG47812.1|G-patch domain containing protein [Zea mays]gi|1142632083|gb|ONM01146.1|G-patch domain containing protein [Zea mays]
46400	[BLASTED, MAPPED]	TRINITY_DN41575_c0_g3_TRINITY_DN41575_c0_g3_i12_g.96610_m.96610	retrotransposon unclassified	363	20	6.21562e-45	69.05	2	F:GO:0003676; C:GO:0009536	F:nucleic acid binding; C:plastid			NA	NA	NA	5.76281	gi|1174556065|gb|OQU83408.1|hypothetical protein SORBI_3005G110556 [Sorghum bicolor]
46404	[BLASTED, MAPPED]	TRINITY_DN41575_c0_g3_TRINITY_DN41575_c0_g3_i2_g.96587_m.96587	retrotransposon unclassified	363	20	6.21562e-45	69.05	2	F:GO:0003676; C:GO:0009536	F:nucleic acid binding; C:plastid			NA	NA	NA	5.76281	gi|1174556065|gb|OQU83408.1|hypothetical protein SORBI_3005G110556 [Sorghum bicolor]
56625	[BLASTED, MAPPED]	TRINITY_DN43118_c0_g1_TRINITY_DN43118_c0_g1_i1_g.117866_m.117866	retrotransposon unclassified	420	20	1.78163e-40	60.35	5	F:GO:0003964; C:GO:0005739; C:GO:0016020; C:GO:0016021; P:GO:0006278	F:RNA-directed DNA polymerase activity; C:mitochondrion; C:membrane; C:integral component of membrane; P:RNA-dependent DNA biosynthetic process			NA	NA	NA	2.9414	gi|1174555350|gb|OQU82726.1|hypothetical protein SORBI_3005G013550 [Sorghum bicolor]
56635	[BLASTED, MAPPED]	TRINITY_DN43118_c0_g1_TRINITY_DN43118_c0_g1_i6_g.117904_m.117904	retrotransposon unclassified	420	20	1.78163e-40	60.35	5	F:GO:0003964; C:GO:0005739; C:GO:0016020; C:GO:0016021; P:GO:0006278	F:RNA-directed DNA polymerase activity; C:mitochondrion; C:membrane; C:integral component of membrane; P:RNA-dependent DNA biosynthetic process			NA	NA	NA	2.9414	gi|1174555350|gb|OQU82726.1|hypothetical protein SORBI_3005G013550 [Sorghum bicolor]
126938	[BLASTED, MAPPED, ANNOTATED]	TRINITY_DN52594_c25_g2_TRINITY_DN52594_c25_g2_i1_g.258790_m.258790	retrotransposon expressed	564	20	5.1874e-78	67.6	4	F:GO:0003676; F:GO:0003824; P:GO:0008152; C:GO:0016021	F:nucleic acid binding; F:catalytic activity; P:metabolic process; C:integral component of membrane			NA	NA	NA	2.2692	gi|222616495|gb|EEE52627.1|hypothetical protein OsJ_34967 [Oryza sativa Japonica Group]
22770	[BLASTED, MAPPED, ANNOTATED]	TRINITY_DN37023_c0_g2_TRINITY_DN37023_c0_g2_i12_g.49710_m.49710	retrotransposon unclassified	474	20	2.28969e-72	73.9	4	F:GO:0003964; C:GO:0005739; P:GO:0006278; F:GO:0005488	F:RNA-directed DNA polymerase activity; C:mitochondrion; P:RNA-dependent DNA biosynthetic process; F:binding	EC:2.7.7.49	RNA-directed DNA polymerase	NA	NA	NA	2.22538	gi|242085788|ref|XP_002443319.1|hypothetical protein SORBIDRAFT_08g017445, partial [Sorghum bicolor]
123483	[BLASTED, MAPPED]	TRINITY_DN51866_c0_g2_TRINITY_DN51866_c0_g2_i3_g.251847_m.251847	1 non-LTR retrotransposon	612	20	8.26444e-60	56.75	3	P:GO:0090502; F:GO:0003676; F:GO:0004523	P:RNA phosphodiester bond hydrolysis, endonucleolytic; F:nucleic acid binding; F:RNA-DNA hybrid ribonuclease activity			NA	NA	NA	2.08884	gi|1174548855|gb|OQU77177.1|hypothetical protein SORBI_3010G276850 [Sorghum bicolor]
123488	[BLASTED, MAPPED]	TRINITY_DN51866_c0_g2_TRINITY_DN51866_c0_g2_i4_g.251854_m.251854	1 non-LTR retrotransposon	612	20	8.26444e-60	56.75	3	P:GO:0090502; F:GO:0003676; F:GO:0004523	P:RNA phosphodiester bond hydrolysis, endonucleolytic; F:nucleic acid binding; F:RNA-DNA hybrid ribonuclease activity			NA	NA	NA	2.08884	gi|1174548855|gb|OQU77177.1|hypothetical protein SORBI_3010G276850 [Sorghum bicolor]
106586	[BLASTED, MAPPED, ANNOTATED]	TRINITY_DN49763_c0_g1_TRINITY_DN49763_c0_g1_i12_g.218150_m.218150	retrotransposon expressed	786	20	9.68277e-105	68.55	5	F:GO:0003676; P:GO:0006725; P:GO:1901360; F:GO:0003824; C:GO:0016021	F:nucleic acid binding; P:cellular aromatic compound metabolic process; P:organic cyclic compound metabolic process; F:catalytic activity; C:integral component of membrane			NA	NA	NA	1.68188	gi|222616495|gb|EEE52627.1|hypothetical protein OsJ_34967 [Oryza sativa Japonica Group]
130554	[BLASTED, MAPPED, ANNOTATED]	TRINITY_DN5806_c0_g1_TRINITY_DN5806_c0_g1_i1_g.3659_m.3659	retrotransposon unclassified	369	20	5.01841e-24	63.6	2	F:GO:0003964; P:GO:0006278	F:RNA-directed DNA polymerase activity; P:RNA-dependent DNA biosynthetic process	EC:2.7.7.49	RNA-directed DNA polymerase	NA	NA	NA	1.43846	gi|242071781|ref|XP_002451167.1|hypothetical protein SORBIDRAFT_05g025250 [Sorghum bicolor]
106585	[BLASTED, MAPPED, ANNOTATED]	TRINITY_DN49763_c0_g1_TRINITY_DN49763_c0_g1_i10_g.218149_m.218149	retrotransposon expressed	450	20	2.94747e-56	70.85	6	F:GO:0003964; F:GO:0003723; C:GO:0016021; P:GO:0006278; C:GO:0044424; P:GO:0044699	F:RNA-directed DNA polymerase activity; F:RNA binding; C:integral component of membrane; P:RNA-dependent DNA biosynthetic process; C:intracellular part; P:single-organism process	EC:2.7.7.49	RNA-directed DNA polymerase	NA	NA	NA	1.41784	gi|77553407|gb|ABA96203.1|retrotransposon protein, putative, unclassified, expressed [Oryza sativa Japonica Group]
106588	[BLASTED, MAPPED, ANNOTATED]	TRINITY_DN49763_c0_g1_TRINITY_DN49763_c0_g1_i9_g.218148_m.218148	retrotransposon expressed	450	20	2.94747e-56	70.85	6	F:GO:0003964; F:GO:0003723; C:GO:0016021; P:GO:0006278; C:GO:0044424; P:GO:0044699	F:RNA-directed DNA polymerase activity; F:RNA binding; C:integral component of membrane; P:RNA-dependent DNA biosynthetic process; C:intracellular part; P:single-organism process	EC:2.7.7.49	RNA-directed DNA polymerase	NA	NA	NA	1.41784	gi|77553407|gb|ABA96203.1|retrotransposon protein, putative, unclassified, expressed [Oryza sativa Japonica Group]
87598	[BLASTED, MAPPED, ANNOTATED]	TRINITY_DN47296_c0_g4_TRINITY_DN47296_c0_g4_i3_g.179801_m.179801	retrotransposon unclassified	873	20	3.3548e-77	66	1	C:GO:0009536	C:plastid			NA	NA	NA	1.39232	gi|22208512|gb|AAM94327.1|putative reverse transcriptase [Sorghum bicolor]
126958	[BLASTED, MAPPED, ANNOTATED]	TRINITY_DN52598_c6_g1_TRINITY_DN52598_c6_g1_i2_g.258359_m.258359	retrotransposon unclassified	915	20	3.69817e-108	71.1	3	F:GO:0003964; F:GO:0003723; P:GO:0006278	F:RNA-directed DNA polymerase activity; F:RNA binding; P:RNA-dependent DNA biosynthetic process	EC:2.7.7.49	RNA-directed DNA polymerase	NA	NA	NA	1.34853	gi|1174566630|gb|OQU91836.1|hypothetical protein SORBI_3001G255001 [Sorghum bicolor]
119437	[BLASTED, MAPPED]	TRINITY_DN51333_c0_g1_TRINITY_DN51333_c0_g1_i4_g.243382_m.243382	1 non-LTR retrotransposon	624	20	5.31294e-141	59.3	1	F:GO:0003676	F:nucleic acid binding			NA	NA	NA	1.06802	gi|1174550798|gb|OQU78772.1|hypothetical protein SORBI_3008G045450 [Sorghum bicolor]
119441	[BLASTED, MAPPED]	TRINITY_DN51333_c0_g1_TRINITY_DN51333_c0_g1_i6_g.243388_m.243388	1 non-LTR retrotransposon	624	20	5.31294e-141	59.3	1	F:GO:0003676	F:nucleic acid binding			NA	NA	NA	1.06802	gi|1174550798|gb|OQU78772.1|hypothetical protein SORBI_3008G045450 [Sorghum bicolor]
12780	[BLASTED, MAPPED]	TRINITY_DN32917_c0_g1_TRINITY_DN32917_c0_g1_i2_g.30827_m.30827	retrotransposon unclassified	531	20	9.20753e-48	63.15	6	F:GO:0003676; F:GO:0003964; C:GO:0005739; C:GO:0016020; C:GO:0016021; P:GO:0006278	F:nucleic acid binding; F:RNA-directed DNA polymerase activity; C:mitochondrion; C:membrane; C:integral component of membrane; P:RNA-dependent DNA biosynthetic process			NA	NA	NA	1.01038	gi|242076064|ref|XP_002447968.1|hypothetical protein SORBIDRAFT_06g019043, partial [Sorghum bicolor]
106716	[BLASTED]	TRINITY_DN49775_c0_g1_TRINITY_DN49775_c0_g1_i5_g.218330_m.218330	F-box At2g35280	444	20	1.66126e-56	75.35	NA					NA	NA	NA	2.62641	gi|1174557306|gb|OQU84305.1|hypothetical protein SORBI_3004G030501 [Sorghum bicolor]
106709	[BLASTED]	TRINITY_DN49775_c0_g1_TRINITY_DN49775_c0_g1_i11_g.218371_m.218371	F-box At2g35280	405	20	7.02002e-56	75.4	NA					NA	NA	NA	2.29495	gi|1174557306|gb|OQU84305.1|hypothetical protein SORBI_3004G030501 [Sorghum bicolor]
106706	[BLASTED]	TRINITY_DN49775_c0_g1_TRINITY_DN49775_c0_g1_i1_g.218308_m.218308	F-box At2g35280	816	20	1.51328e-165	67.35	NA					NA	NA	NA	1.44535	gi|1174557306|gb|OQU84305.1|hypothetical protein SORBI_3004G030501 [Sorghum bicolor]
106707	[BLASTED]	TRINITY_DN49775_c0_g1_TRINITY_DN49775_c0_g1_i10_g.218362_m.218362	F-box At2g35280	816	20	1.51328e-165	67.35	NA					NA	NA	NA	1.44535	gi|1174557306|gb|OQU84305.1|hypothetical protein SORBI_3004G030501 [Sorghum bicolor]
106712	[BLASTED]	TRINITY_DN49775_c0_g1_TRINITY_DN49775_c0_g1_i2_g.218315_m.218315	F-box At2g35280	816	20	1.51328e-165	67.35	NA					NA	NA	NA	1.44535	gi|1174557306|gb|OQU84305.1|hypothetical protein SORBI_3004G030501 [Sorghum bicolor]
106721	[BLASTED]	TRINITY_DN49775_c0_g1_TRINITY_DN49775_c0_g1_i7_g.218341_m.218341	F-box At2g35280	777	20	7.38205e-165	67.45	NA					NA	NA	NA	1.38504	gi|1174557306|gb|OQU84305.1|hypothetical protein SORBI_3004G030501 [Sorghum bicolor]
106723	[BLASTED]	TRINITY_DN49775_c0_g1_TRINITY_DN49775_c0_g1_i8_g.218348_m.218348	F-box At2g35280	777	20	7.38205e-165	67.45	NA					NA	NA	NA	1.38504	gi|1174557306|gb|OQU84305.1|hypothetical protein SORBI_3004G030501 [Sorghum bicolor]
106724	[BLASTED]	TRINITY_DN49775_c0_g1_TRINITY_DN49775_c0_g1_i9_g.218355_m.218355	F-box At2g35280	777	20	7.38205e-165	67.45	NA					NA	NA	NA	1.38504	gi|1174557306|gb|OQU84305.1|hypothetical protein SORBI_3004G030501 [Sorghum bicolor]
51336	[BLASTED, MAPPED, ANNOTATED]	TRINITY_DN42324_c0_g1_TRINITY_DN42324_c0_g1_i10_g.107243_m.107243	disease resistance RPM1-like	588	20	2.938e-91	79.15	1	F:GO:0043531	F:ADP binding			NA	NA	NA	1.3715	gi|242049602|ref|XP_002462545.1|hypothetical protein SORBIDRAFT_02g027790 [Sorghum bicolor]
51343	[BLASTED, MAPPED, ANNOTATED]	TRINITY_DN42324_c0_g1_TRINITY_DN42324_c0_g1_i16_g.107251_m.107251	disease resistance RPM1-like	588	20	2.938e-91	79.15	1	F:GO:0043531	F:ADP binding			NA	NA	NA	1.3715	gi|242049602|ref|XP_002462545.1|hypothetical protein SORBIDRAFT_02g027790 [Sorghum bicolor]
51346	[BLASTED, MAPPED, ANNOTATED]	TRINITY_DN42324_c0_g1_TRINITY_DN42324_c0_g1_i17_g.107253_m.107253	disease resistance RPM1-like	588	20	2.938e-91	79.15	1	F:GO:0043531	F:ADP binding			NA	NA	NA	1.3715	gi|242049602|ref|XP_002462545.1|hypothetical protein SORBIDRAFT_02g027790 [Sorghum bicolor]
51349	[BLASTED, MAPPED, ANNOTATED]	TRINITY_DN42324_c0_g1_TRINITY_DN42324_c0_g1_i3_g.107229_m.107229	disease resistance RPM1-like	588	20	2.938e-91	79.15	1	F:GO:0043531	F:ADP binding			NA	NA	NA	1.3715	gi|242049602|ref|XP_002462545.1|hypothetical protein SORBIDRAFT_02g027790 [Sorghum bicolor]
72512	[BLASTED, MAPPED, ANNOTATED]	TRINITY_DN45315_c0_g1_TRINITY_DN45315_c0_g1_i1_g.150312_m.150312	hypothetical protein SORBI_3008G088866	705	20	2.66374e-156	73.95	2	P:GO:0006508; F:GO:0008234	P:proteolysis; F:cysteine-type peptidase activity			NA	NA	NA	13.4596	gi|1174551070|gb|OQU79036.1|hypothetical protein SORBI_3008G088866 [Sorghum bicolor]
72514	[BLASTED, MAPPED, ANNOTATED]	TRINITY_DN45315_c0_g1_TRINITY_DN45315_c0_g1_i11_g.150342_m.150342	hypothetical protein SORBI_3008G088866	705	20	2.66374e-156	73.95	2	P:GO:0006508; F:GO:0008234	P:proteolysis; F:cysteine-type peptidase activity			NA	NA	NA	13.4596	gi|1174551070|gb|OQU79036.1|hypothetical protein SORBI_3008G088866 [Sorghum bicolor]
72516	[BLASTED, MAPPED, ANNOTATED]	TRINITY_DN45315_c0_g1_TRINITY_DN45315_c0_g1_i2_g.150315_m.150315	hypothetical protein SORBI_3008G088866	705	20	2.66374e-156	73.95	2	P:GO:0006508; F:GO:0008234	P:proteolysis; F:cysteine-type peptidase activity			NA	NA	NA	13.4596	gi|1174551070|gb|OQU79036.1|hypothetical protein SORBI_3008G088866 [Sorghum bicolor]
72519	[BLASTED, MAPPED, ANNOTATED]	TRINITY_DN45315_c0_g1_TRINITY_DN45315_c0_g1_i5_g.150319_m.150319	hypothetical protein SORBI_3008G088866	705	20	2.66374e-156	73.95	2	P:GO:0006508; F:GO:0008234	P:proteolysis; F:cysteine-type peptidase activity			NA	NA	NA	13.4596	gi|1174551070|gb|OQU79036.1|hypothetical protein SORBI_3008G088866 [Sorghum bicolor]
72520	[BLASTED, MAPPED, ANNOTATED]	TRINITY_DN45315_c0_g1_TRINITY_DN45315_c0_g1_i6_g.150323_m.150323	hypothetical protein SORBI_3008G088866	705	20	2.66374e-156	73.95	2	P:GO:0006508; F:GO:0008234	P:proteolysis; F:cysteine-type peptidase activity			NA	NA	NA	13.4596	gi|1174551070|gb|OQU79036.1|hypothetical protein SORBI_3008G088866 [Sorghum bicolor]
24258	[BLASTED, MAPPED, ANNOTATED]	TRINITY_DN37417_c0_g4_TRINITY_DN37417_c0_g4_i6_g.52765_m.52765	Retrovirus-related Pol poly LINE-1	333	20	1.05824e-43	84.3	5	C:GO:0005789; P:GO:0006506; C:GO:0016021; P:GO:0016310; F:GO:0016301	C:endoplasmic reticulum membrane; P:GPI anchor biosynthetic process; C:integral component of membrane; P:phosphorylation; F:kinase activity			NA	NA	NA	14.1124	gi|473935210|gb|EMS50104.1|Retrovirus-related Pol polyprotein LINE-1 [Triticum urartu]
24257	[BLASTED, MAPPED, ANNOTATED]	TRINITY_DN37417_c0_g4_TRINITY_DN37417_c0_g4_i4_g.52763_m.52763	Retrovirus-related Pol poly LINE-1	396	20	1.65045e-47	85.05	2	P:GO:0016310; F:GO:0016301	P:phosphorylation; F:kinase activity			NA	NA	NA	1.3201	gi|1142825509|gb|AQK83596.1|Retrovirus-related Pol polyprotein LINE-1 [Zea mays]gi|1142825518|gb|AQK83605.1|Retrovirus-related Pol polyprotein LINE-1 [Zea mays]gi|1142825520|gb|AQK83607.1|Retrovirus-related Pol polyprotein LINE-1 [Zea mays]
95275	[BLASTED, MAPPED, ANNOTATED]	TRINITY_DN48315_c0_g1_TRINITY_DN48315_c0_g1_i1_g.195571_m.195571	AC transposase isoform X1	303	20	1.00743e-63	85.55	6	C:GO:0005634; F:GO:0003700; F:GO:0000977; F:GO:0046983; P:GO:0006950; P:GO:0006357	C:nucleus; F:transcription factor activity, sequence-specific DNA binding; F:RNA polymerase II regulatory region sequence-specific DNA binding; F:protein dimerization activity; P:response to stress; P:regulation of transcription from RNA polymerase II promoter			NA	NA	NA	3.88165	gi|242056699|ref|XP_002457495.1|hypothetical protein SORBIDRAFT_03g008300 [Sorghum bicolor]gi|241929470|gb|EES02615.1|hypothetical protein SORBI_3003G099100 [Sorghum bicolor]
95279	[BLASTED, MAPPED, ANNOTATED]	TRINITY_DN48315_c0_g1_TRINITY_DN48315_c0_g1_i2_g.195578_m.195578	AC transposase isoform X1	303	20	1.00743e-63	85.55	6	C:GO:0005634; F:GO:0003700; F:GO:0000977; F:GO:0046983; P:GO:0006950; P:GO:0006357	C:nucleus; F:transcription factor activity, sequence-specific DNA binding; F:RNA polymerase II regulatory region sequence-specific DNA binding; F:protein dimerization activity; P:response to stress; P:regulation of transcription from RNA polymerase II promoter			NA	NA	NA	3.88165	gi|242056699|ref|XP_002457495.1|hypothetical protein SORBIDRAFT_03g008300 [Sorghum bicolor]gi|241929470|gb|EES02615.1|hypothetical protein SORBI_3003G099100 [Sorghum bicolor]
95277	[BLASTED, MAPPED, ANNOTATED]	TRINITY_DN48315_c0_g1_TRINITY_DN48315_c0_g1_i2_g.195575_m.195575	AC transposase isoform X1	357	20	1.86074e-34	86.25	6	C:GO:0005634; F:GO:0003700; F:GO:0000977; F:GO:0046983; P:GO:0006950; P:GO:0006357	C:nucleus; F:transcription factor activity, sequence-specific DNA binding; F:RNA polymerase II regulatory region sequence-specific DNA binding; F:protein dimerization activity; P:response to stress; P:regulation of transcription from RNA polymerase II promoter			NA	NA	NA	1.40881	gi|242056699|ref|XP_002457495.1|hypothetical protein SORBIDRAFT_03g008300 [Sorghum bicolor]gi|241929470|gb|EES02615.1|hypothetical protein SORBI_3003G099100 [Sorghum bicolor]
125032	[BLASTED]	TRINITY_DN52110_c2_g4_TRINITY_DN52110_c2_g4_i1_g.254837_m.254837	uncharacterized protein LOC103633959	315	20	7.46953e-41	84.85	NA					NA	NA	NA	12.7081	gi|1162490092|ref|XP_020396885.1|uncharacterized protein LOC103633959 [Zea mays]gi|1162501080|ref|XP_020399957.1|uncharacterized protein LOC103640143 [Zea mays]
125029	[BLASTED]	TRINITY_DN52110_c2_g2_TRINITY_DN52110_c2_g2_i4_g.254838_m.254838	hypothetical protein SORBI_3002G220800	825	20	3.0022e-142	79.1	NA					NA	NA	NA	1.19546	gi|992277298|gb|KXG35740.1|hypothetical protein SORBI_3002G220800 [Sorghum bicolor]
125027	[BLASTED]	TRINITY_DN52110_c2_g2_TRINITY_DN52110_c2_g2_i1_g.254831_m.254831	hypothetical protein SORBIDRAFT_02g026186, partial	918	20	2.09768e-166	78.95	NA					NA	NA	NA	6.92298	gi|242044858|ref|XP_002460300.1|hypothetical protein SORBIDRAFT_02g026186, partial [Sorghum bicolor]
28918	[BLASTED, MAPPED, ANNOTATED]	TRINITY_DN38482_c0_g1_TRINITY_DN38482_c0_g1_i1_g.61896_m.61896	hypothetical protein ZEAMMB73_Zm00001d013574	552	20	7.83847e-29	81.85	1	C:GO:0016021	C:integral component of membrane			NA	NA	NA	12.6338	gi|1142699959|gb|AQK63883.1|hypothetical protein ZEAMMB73_Zm00001d013574 [Zea mays]
28921	[BLASTED, MAPPED, ANNOTATED]	TRINITY_DN38482_c0_g1_TRINITY_DN38482_c0_g1_i2_g.61898_m.61898	hypothetical protein ZEAMMB73_Zm00001d013574	552	20	7.83847e-29	81.85	1	C:GO:0016021	C:integral component of membrane			NA	NA	NA	12.6338	gi|1142699959|gb|AQK63883.1|hypothetical protein ZEAMMB73_Zm00001d013574 [Zea mays]
31319	[BLASTED, MAPPED, ANNOTATED]	TRINITY_DN38970_c3_g1_TRINITY_DN38970_c3_g1_i2_g.66698_m.66698	hypothetical protein SORBIDRAFT_01g005320	330	20	4.75373e-47	77.9	1	C:GO:0016021	C:integral component of membrane			NA	NA	NA	12.3108	gi|242032705|ref|XP_002463747.1|hypothetical protein SORBIDRAFT_01g005320 [Sorghum bicolor]gi|241917601|gb|EER90745.1|hypothetical protein SORBI_3001G058500 [Sorghum bicolor]
31321	[BLASTED, MAPPED, ANNOTATED]	TRINITY_DN38970_c3_g1_TRINITY_DN38970_c3_g1_i3_g.66702_m.66702	hypothetical protein SORBIDRAFT_01g005320	330	20	4.75373e-47	77.9	1	C:GO:0016021	C:integral component of membrane			NA	NA	NA	12.3108	gi|242032705|ref|XP_002463747.1|hypothetical protein SORBIDRAFT_01g005320 [Sorghum bicolor]gi|241917601|gb|EER90745.1|hypothetical protein SORBI_3001G058500 [Sorghum bicolor]
41523	[BLASTED, MAPPED]	TRINITY_DN40826_c1_g2_TRINITY_DN40826_c1_g2_i3_g.87336_m.87336	hypothetical protein	579	18	4.24344e-47	52.94	2	C:GO:0016020; C:GO:0016021	C:membrane; C:integral component of membrane			NA	NA	NA	30.9324	gi|57863887|gb|AAW56927.1|hypothetical protein [Oryza sativa Japonica Group]
69279	[BLASTED, MAPPED, ANNOTATED]	TRINITY_DN44877_c0_g2_TRINITY_DN44877_c0_g2_i1_g.143395_m.143395	hypothetical protein SORBIDRAFT_02g020880	780	13	1.22685e-45	74.69	1	C:GO:0016021	C:integral component of membrane			NA	NA	NA	6.66012	gi|242044298|ref|XP_002460020.1|hypothetical protein SORBIDRAFT_02g020880 [Sorghum bicolor]
41520	[BLASTED, MAPPED]	TRINITY_DN40826_c1_g2_TRINITY_DN40826_c1_g2_i2_g.87334_m.87334	hypothetical protein	618	16	1.34106e-42	55.31	2	C:GO:0016020; C:GO:0016021	C:membrane; C:integral component of membrane			NA	NA	NA	5.89059	gi|57863887|gb|AAW56927.1|hypothetical protein [Oryza sativa Japonica Group]
41518	[BLASTED, MAPPED]	TRINITY_DN40826_c1_g2_TRINITY_DN40826_c1_g2_i1_g.87332_m.87332	PREDICTED: uncharacterized protein LOC9269814	597	16	7.13864e-50	53.19	2	C:GO:0016020; C:GO:0016021	C:membrane; C:integral component of membrane			NA	NA	NA	4.74783	gi|1002266894|ref|XP_015637775.1|PREDICTED: uncharacterized protein LOC9269814 [Oryza sativa Japonica Group]gi|1002266896|ref|XP_015637776.1|PREDICTED: uncharacterized protein LOC9269814 [Oryza sativa Japonica Group]gi|1002266899|ref|XP_015637777.1|PREDICTED: uncharacterized protein LOC9269814 [Oryza sativa Japonica Group]gi|1002266901|ref|XP_015637778.1|PREDICTED: uncharacterized protein LOC9269…
13817	[BLASTED, MAPPED]	TRINITY_DN33549_c0_g1_TRINITY_DN33549_c0_g1_i2_g.32622_m.32622	PREDICTED: uncharacterized protein LOC9269814	687	17	7.7673e-63	62.65	2	C:GO:0016020; C:GO:0016021	C:membrane; C:integral component of membrane			NA	NA	NA	3.89153	gi|1002266894|ref|XP_015637775.1|PREDICTED: uncharacterized protein LOC9269814 [Oryza sativa Japonica Group]gi|1002266896|ref|XP_015637776.1|PREDICTED: uncharacterized protein LOC9269814 [Oryza sativa Japonica Group]gi|1002266899|ref|XP_015637777.1|PREDICTED: uncharacterized protein LOC9269814 [Oryza sativa Japonica Group]gi|1002266901|ref|XP_015637778.1|PREDICTED: uncharacterized protein LOC9269…
24832	[BLASTED, MAPPED, ANNOTATED]	TRINITY_DN37591_c1_g1_TRINITY_DN37591_c1_g1_i1_g.53221_m.53221	hypothetical protein SORBIDRAFT_10g001460	672	20	2.95418e-137	56.65	1	C:GO:0016021	C:integral component of membrane			NA	NA	NA	3.07623	gi|242094482|ref|XP_002437731.1|hypothetical protein SORBIDRAFT_10g001460 [Sorghum bicolor]gi|241915954|gb|EER89098.1|hypothetical protein SORBI_3010G014700 [Sorghum bicolor]
111341	[BLASTED]	TRINITY_DN50340_c0_g2_TRINITY_DN50340_c0_g2_i1_g.227983_m.227983	uncharacterized protein LOC103637808	669	20	2.09422e-148	68.35	NA					NA	NA	NA	26.3185	gi|670436812|ref|XP_008659075.1|uncharacterized protein LOC103637808 [Zea mays]
111342	[BLASTED]	TRINITY_DN50340_c0_g2_TRINITY_DN50340_c0_g2_i2_g.227987_m.227987	uncharacterized protein LOC103637808	492	20	1.27524e-94	61.5	NA					NA	NA	NA	8.33526	gi|670436812|ref|XP_008659075.1|uncharacterized protein LOC103637808 [Zea mays]
9403	[BLASTED]	TRINITY_DN29965_c0_g1_TRINITY_DN29965_c0_g1_i1_g.24261_m.24261	hypothetical protein SORBI_3002G343901	690	14	1.61615e-164	58.93	NA					NA	NA	NA	5.0281	gi|1174564330|gb|OQU90118.1|hypothetical protein SORBI_3002G343901 [Sorghum bicolor]
9406	[BLASTED]	TRINITY_DN29965_c0_g1_TRINITY_DN29965_c0_g1_i4_g.24264_m.24264	hypothetical protein SORBI_3002G343901	690	14	1.61615e-164	58.93	NA					NA	NA	NA	5.0281	gi|1174564330|gb|OQU90118.1|hypothetical protein SORBI_3002G343901 [Sorghum bicolor]
111343	[BLASTED]	TRINITY_DN50340_c0_g2_TRINITY_DN50340_c0_g2_i3_g.227990_m.227990	uncharacterized protein LOC103637808	558	20	4.04845e-114	60.85	NA					NA	NA	NA	1.47417	gi|670436812|ref|XP_008659075.1|uncharacterized protein LOC103637808 [Zea mays]
55487	[BLASTED]	TRINITY_DN42954_c1_g1_TRINITY_DN42954_c1_g1_i8_g.116048_m.116048	BREAST CANCER SUSCEPTIBILITY 2 homolog B	699	20	1.03556e-119	89.35	NA					NA	NA	NA	9.34947	gi|1142647487|gb|AQK42473.1|Protein BREAST CANCER SUSCEPTIBILITY 2 homolog B [Zea mays]
94828	[BLASTED, MAPPED, ANNOTATED]	TRINITY_DN48242_c1_g1_TRINITY_DN48242_c1_g1_i2_g.194564_m.194564	hypothetical protein ZEAMMB73_Zm00001d014275	405	20	1.43884e-84	93.9	4	P:GO:0016192; P:GO:0006486; P:GO:0006623; C:GO:0009536	P:vesicle-mediated transport; P:protein glycosylation; P:protein targeting to vacuole; C:plastid			NA	NA	NA	31.5524	gi|1142701804|gb|AQK65728.1|hypothetical protein ZEAMMB73_Zm00001d014275 [Zea mays]
94830	[BLASTED, MAPPED, ANNOTATED]	TRINITY_DN48242_c1_g1_TRINITY_DN48242_c1_g1_i2_g.194563_m.194563	hypothetical protein ZEAMMB73_Zm00001d014275	789	20	3.92498e-129	83.85	4	P:GO:0016192; P:GO:0006486; P:GO:0006623; C:GO:0009536	P:vesicle-mediated transport; P:protein glycosylation; P:protein targeting to vacuole; C:plastid			NA	NA	NA	5.45914	gi|1142701804|gb|AQK65728.1|hypothetical protein ZEAMMB73_Zm00001d014275 [Zea mays]
45460	[BLASTED, MAPPED, ANNOTATED]	TRINITY_DN41428_c0_g1_TRINITY_DN41428_c0_g1_i1_g.94873_m.94873	pyridoxine pyridoxamine 5 -phosphate oxidase chloroplastic	1659	20	0	89.9	14	P:GO:0042823; F:GO:0010181; P:GO:0042817; F:GO:0004733; C:GO:0009507; P:GO:0006734; P:GO:0008615; C:GO:0005739; P:GO:0006739; C:GO:0005829; P:GO:0019761; P:GO:0055114; F:GO:0052856; F:GO:0052857	P:pyridoxal phosphate biosynthetic process; F:FMN binding; P:pyridoxal metabolic process; F:pyridoxamine-phosphate oxidase activity; C:chloroplast; P:NADH metabolic process; P:pyridoxine biosynthetic process; C:mitochondrion; P:NADP metabolic process; C:cytosol; P:glucosinolate biosynthetic process; P:oxidation-reduction process; F:NADHX epimerase activity; F:NADPHX epimerase activity	EC:1.4.3.5	Pyridoxal 5'-phosphate synthase	NA	NA	NA	15.4488	gi|1032801239|ref|NP_001314810.1|uncharacterized protein LOC100381809 [Zea mays]gi|1142632010|gb|ONM01073.1|Pyridoxine/pyridoxamine 5'-phosphate oxidase 1 chloroplastic [Zea mays]
45462	[BLASTED, MAPPED, ANNOTATED]	TRINITY_DN41428_c0_g1_TRINITY_DN41428_c0_g1_i4_g.94877_m.94877	pyridoxine pyridoxamine 5 -phosphate oxidase chloroplastic	1659	20	0	89.9	14	P:GO:0042823; F:GO:0010181; P:GO:0042817; F:GO:0004733; C:GO:0009507; P:GO:0006734; P:GO:0008615; C:GO:0005739; P:GO:0006739; C:GO:0005829; P:GO:0019761; P:GO:0055114; F:GO:0052856; F:GO:0052857	P:pyridoxal phosphate biosynthetic process; F:FMN binding; P:pyridoxal metabolic process; F:pyridoxamine-phosphate oxidase activity; C:chloroplast; P:NADH metabolic process; P:pyridoxine biosynthetic process; C:mitochondrion; P:NADP metabolic process; C:cytosol; P:glucosinolate biosynthetic process; P:oxidation-reduction process; F:NADHX epimerase activity; F:NADPHX epimerase activity	EC:1.4.3.5	Pyridoxal 5'-phosphate synthase	NA	NA	NA	15.4488	gi|1032801239|ref|NP_001314810.1|uncharacterized protein LOC100381809 [Zea mays]gi|1142632010|gb|ONM01073.1|Pyridoxine/pyridoxamine 5'-phosphate oxidase 1 chloroplastic [Zea mays]
78444	[BLASTED, MAPPED]	TRINITY_DN46084_c1_g1_TRINITY_DN46084_c1_g1_i1_g.160002_m.160002	HESO1 isoform X10	654	20	1.55775e-145	74.65	2	F:GO:0016779; C:GO:0009536	F:nucleotidyltransferase activity; C:plastid			NA	NA	NA	9.74446	gi|242043970|ref|XP_002459856.1|hypothetical protein SORBIDRAFT_02g012440 [Sorghum bicolor]
78445	[BLASTED, MAPPED]	TRINITY_DN46084_c1_g1_TRINITY_DN46084_c1_g1_i2_g.160015_m.160015	HESO1 isoform X10	654	20	1.55775e-145	74.65	2	F:GO:0016779; C:GO:0009536	F:nucleotidyltransferase activity; C:plastid			NA	NA	NA	9.74446	gi|242043970|ref|XP_002459856.1|hypothetical protein SORBIDRAFT_02g012440 [Sorghum bicolor]
78715	[BLASTED, MAPPED, ANNOTATED]	TRINITY_DN46116_c1_g1_TRINITY_DN46116_c1_g1_i5_g.162072_m.162072	hypothetical protein SORBI_3002G220900	363	20	3.97921e-77	92.75	1	C:GO:0009536	C:plastid			NA	NA	NA	7.73863	gi|992277300|gb|KXG35742.1|hypothetical protein SORBI_3002G220900 [Sorghum bicolor]
94832	[BLASTED, MAPPED, ANNOTATED]	TRINITY_DN48242_c1_g1_TRINITY_DN48242_c1_g1_i4_g.194569_m.194569	hypothetical protein SORBIDRAFT_0013s011230	753	20	1.50621e-126	90.6	1	C:GO:0009536	C:plastid			NA	NA	NA	5.09992	gi|253761645|ref|XP_002489198.1|hypothetical protein SORBIDRAFT_0013s011230 [Sorghum bicolor]
78713	[BLASTED, MAPPED, ANNOTATED]	TRINITY_DN46116_c1_g1_TRINITY_DN46116_c1_g1_i11_g.162073_m.162073	hypothetical protein SORBI_3002G220900	495	20	1.85873e-97	89.75	1	C:GO:0009536	C:plastid			NA	NA	NA	4.40383	gi|992277300|gb|KXG35742.1|hypothetical protein SORBI_3002G220900 [Sorghum bicolor]
78714	[BLASTED, MAPPED, ANNOTATED]	TRINITY_DN46116_c1_g1_TRINITY_DN46116_c1_g1_i2_g.162071_m.162071	hypothetical protein SORBI_3002G220900	495	20	1.85873e-97	89.75	1	C:GO:0009536	C:plastid			NA	NA	NA	4.40383	gi|992277300|gb|KXG35742.1|hypothetical protein SORBI_3002G220900 [Sorghum bicolor]
