# Supplementary material for: Transcriptome assembly and annotation of johnsongrass (Sorghum halepense) rhizomes identify candidate rhizome‐specific genes
Source: Plant Direct. 2018 Jun 19;2(6):e00065. doi: 10.1002/pld3.65 (PMC6508516; doi:10.1002/pld3.65)
Supplement: Supplementary file 10 [file PLD3-2-e00065-s010.fasta]

>TRINITY_DN52211_c1_g1_TRINITY_DN52211_c1_g1_i2_g.256100_m.256100
accatcttctacggcggcaagatggtggtgttcgacgacttccccgcggagaaggccgag
gagctcatgcagctcgccggctccggcggcaacgccgcgcccgccgccgagaacgcgctg
ggacagcccagcctcacagacatgcccctcgcgaggaaggtgtcgctcaagaggttcctc
gagaagaggaagaacaggctcaccgcggcggatccatacccggcggcggcggcggcggca
agtgagtcgtcgaccaagcagcctcctgctgttaaggaggagggcgcgccgtggctcggc
gtgagctccgcgctcagcctcagctga
>TRINITY_DN27454_c0_g1_TRINITY_DN27454_c0_g1_i1_g.20740_m.20740
atgagctcgaaggagaagcccactcttggaggcacgcggattaagacccgcaagcggaac
attgcagctcctttggaccctgcatcattctctgatgcaattgttcagatttatctggac
aatggtggagatctggaacttgtcgccaaaagtatcgagtcctcagacctcaacttctca
cgttacggtgacacgttttttgaggtggtttttgttggagggcgcactcagcctggcact
ataaaacctgaagaaggagaccgccacccttattctgtgttagattgtgcagcacagcgt
gaaacaattttgcctttcgtactctatatccagaaaacattgcgcaggaggcctttctta
ataaagaatcttgaaaatgttatgcgcaaattcctccaatctttggagttctttgaagaa
aatgagagaaagaaactcgccatattcactgcccttgcattttctcagaagctatcaggg
cttcctcctgagacagtgttccagccactgctcaaggataatcttgttgccaaagggata
gtactttcattcatcactgagtttttcaaggagtaccttaaggaaaacagcttggatgat
ttgattgcacttttgaagaagggcaaaatggaggacaatctgttggacttcttcccatca
gctaagagatcctctgaggctttatctgagcatttcaataaagaaggactgactagcctt
gttgagtacaatgaaaagaagatgtttgaagttaaacttaaggagataaagtcaacactg
accaccatgatcaatgatgagactgcgatatctgaagtgattgagactgtcaagcagcaa
gttaaggatgctaaatttcctgatttagaggttattcgcatgttgtgggatgtgctcatg
gaggctgttcagtggtctgggaagaaccaacaacaaaattctaatgcagcacttcgacag
gtgaaagcttgggctgagctcttgaatgctttttgcacgagtggcagacttgaactggaa
cttatatacaaagttcagacgcagtgctatgaggatgctaagctgatgaagctgtttcct
gaaatcataagaacactgtatgaccaagatgtcctagctgaagatactgtcctcctttgg
ttccgtaaaggttcaaacccgaagggcaggcaatctttcgtgaaagctctggagccgttt
gtcaaatggctggaggaggctgaggaggaagaataa
>TRINITY_DN42543_c1_g1_TRINITY_DN42543_c1_g1_i2_g.110436_m.110436
atgatagcactgcatgacgttattccttttttcctcatttattgtgccatgtctgctgct
catgtttgttttaagaacaatttcaatcagaagcaatcgtcaatccttagtttatctata
tttttggtaggtaccacaatctgtcctatgcttcatccattttttttccagtcatgccca
tgctgcaatgtatgcctaactaacgaattaatattgttcctccattatgtcatttttctt
tcagatgttgatatgcttagaactccctgtttgtttgtgacataccattcttttgccatg
gggatataa
>TRINITY_DN26843_c0_g1_TRINITY_DN26843_c0_g1_i1_g.19833_m.19833
tgcactgccgccagggaggcattcacctgtgtctactcatcagagactggtgcgtggagc
gaaccgacctctgctaagctccgccgtgccgaggtctgtttgtcccctagcgttcttgtg
ggcaatacactctacttcatctctgatcactgtgggagtagtttgaaaattctggaacat
gacgtggaaacacagaaaacatctctgattcgtctgccacgtacaaactataggcaaatt
gctctagtgaagatggtggatggtaggctgggatttagtggcgtgcatgagtccaaactc
tacttgtggtcgagggaggctggttctgagaaatatgcaggatgggcacaaagccaagtc
attgatctagagacactgctcaggccgttaggtaccctgatggactcgctcgatgtgatt
tgttttgtggatggtgctgctgccattttctcgggaacagatgaggtatttgctattgat
ctgaagtctggtcggattacaaagataggtgagctcgtgggcatcaacaacattgttccc
tacatgagcttctacacaccaggtggggaaccaagagcaggtgctccaagtgcatga
>TRINITY_DN48403_c0_g1_TRINITY_DN48403_c0_g1_i1_g.195429_m.195429
atgcttggtattggcaacattgacgcgtgctttcgtcctcgacgcgttgttggatctggc
aaatccaactgcgcctcggtgctcaggcggcttgactgcatcgacttcggcatcaaccct
cccgttcctaccccgtctgcctcgattgcgtcgtcgcctttcttctacgacggtccttat
tgcatcgacttcgacatcaccccctcccacgacgattgcctcgacgcatctctgttatta
ccatggcgctttttgtgtgcctgtagctccatcaacacacaacccaaccacaactacgtc
gacctcggccatcttcagcacgacttc
>TRINITY_DN48403_c0_g1_TRINITY_DN48403_c0_g1_i3_g.195430_m.195430
ccgtctctgagtattacgtgcattttctccgagcaacagggctgctattgggtcgcctca
tcaggccacaacaccgctgtccgtgtgtacgcttcgccgttgcatctccatcgccatcat
ccgtgcatcgacgattgtgctgtccaatccctgctgcgccatccgtctgcacaaggtctt
cgtcctgctgattgggtcttcgtcatcgagctgccactacccgcgttgtcgctgagacct
actcgccgacacgtcttctcccgcattgcttcttcttcgtccagcacaaccacatggttg
gggccctctccc
>TRINITY_DN39774_c0_g1_TRINITY_DN39774_c0_g1_i4_g.75758_m.75758
atggccggcggcaagcgccgtcacgcacgcaaccctaccgccggcgggccccaccgcagc
gccggcgcaggccgtcgtcgcccggtccccgagctcccgtctttcgtctcccctgcctct
gtcgccgccgccttctcctcccccgcctcgggcggtcgcggccgaggacggggcgcccgg
cgcggcgccgcctgctccgatggcgagtcctccaacgccgtaccctttagctattcctcc
ctccgcccctgctccgcttattcggagcatggtcaggcgcaggcactggaggtgaccatc
gacaccaccccctgcgccgacccagccgcttccgtctcgatgtactcgtacggccccgac
gtgctcggtgagatcggtcttgggctgagcgcggacgaggaggaggccggatatacaggg
ctgcatctcgggctaggattccgtaatggaggacacgaggagatggaactcaaattgaat
caactggcggaggaagatgtctcctttagcacgcccaagcgtaagcaggagcagaatgtg
cccaatccgggatttctgttgatcgggggagtcaggatctacacggaggacatcacatcg
ccagaatctgatcggatgagcagctctgatgaggatttagaatccaaatcaggtgacggg
gagagatttgagaatgatgatggcgatagtgacgaggaggggagtgaaggcgaggagaga
gattcagtgtctgccagtgaatcatcagggtcggaatcagatgaagatttgatctttggg
gattcttcagttgacaatgaggttgttgctgattacatggagggggtcggtgggagcgat
gagctgttgagcagtaagtggatcactggtatgaatttgggtgatgcagatactgtagag
cagatgtatacagatgacgatggtgataatgatcggtttgtgaagaaagggaaggaaaag
cttgagggttatgcactaatgactgcatccgagcagtatggcatgaagaggcccagctca
gttgagaaggggaaaggaaaaagaatggtttgtaagcgcgatttgccaagcatgcaagcg
atgggcctggaggatatgttcatggtgaagaatgtctggatgccaaacaggtcaatgaag
gggtcgaagacaggatcatcatcctctcagctctcacggtcctggcctaataacgagggt
agaaagagcaaaaagtatcagagcaggccaggtgaaaagaagcagcataggaaggaactc
attgcaaagaagcgtcaacaacgaatgctaagcagaggagttgacttagggcaaattaat
actaaattgaggcaaatggttgtggatcaggttgatatgttatgttttcatccaatgcac
tctcgagactgttctcaggtacaacgccttgcatctatttatcaattgaagagcgggtgt
caaggttctggcaagaaaagatttgtcactgtgacattaactgggcagtcttccttgcca
tctgcagatggccaagttcgacttgaaaagcttttggggactgaacctgaggacttctct
gtcaactgggagaactctaaaggtccagcaggacggaaaggcctttcagctccaggaaag
tttgtaaaacatcgggaatccagtggaaataaatcttccaagaaacaggtctcctttgca
gagcgccctgtatcttttgtcaagtgtggcaccatggtggattcccttacggaggcaata
gctgttgattcaagtggtggtgataactcatgtgttaaagctgctgaaagtgaggtcatt
ggccaaaatgggcacacccagctaggttccttcgaggtgcacaccaagggctttggttca
aagatgatg
>TRINITY_DN48242_c1_g1_TRINITY_DN48242_c1_g1_i2_g.194564_m.194564
tcctcaccctcctcctctactaccaccgtcacctcctcggccccatcgtcgtcttcttcg
tcctctccctcgtcctaccggtcgcgccttctaatccgctgcgcgcgccgcgcgctcgag
ctgggagacgtcgacgcggccctcgcgctcctccgggcccacgcgcccgccgcgcttgcc
gaccaccgcctcctcttctatctccacaagcagagatttgtggagctggtgaggaggggc
acggaggcggacagggacgccgcgctccactgcctccgcacggcgctcgcgccctgtgcg
ctcgacgcctacccggaagcttatgaggagttcaagcatataatgcttgtgttgatatat
gacaaagatgatcaatcttctccagttgttaatgagtggtctataaagaggaggtttgaa
cttgctggtttactatcatctatgctaagagctcatttagaagcttatgaccctattcta
tcgctgacgttaagatacttaataagcattcacaaggcattttgcacacgccaaggaatt
tcatcacctatttctgatctcactgagcgactgctattcgaggatcgtgatccccctgtg
gttcctcaggagtgcttactcgaagcaccaccatttgatgaggttgatgttcaagcccta
gcgcatgctgtggagttgacaagacaaggtgctgtggatagcttgaagtttgcaaaagga
aatttataccaagcattacaggttgtattataa
>TRINITY_DN40826_c1_g2_TRINITY_DN40826_c1_g2_i3_g.87336_m.87336
atgactagcgctgcattttccaacgatgtttcttcggccaaacgatactgcaactgtcca
accgccctaccgttccggcggtcttcggcatcttggaggctgctgaaggtttctatgggt
agagacatagagctgtcaagatcggagacttatgcagcggcggtcacggcgggacgaggg
aggtggcgcggccgcgaggtgagggagaggtggcgctgtacggcgaggcgccggcggcgt
tgcagctcgaggcgaggccgcggcgaagtggaggcgagcaggaggaagaggaaagatgcg
gcggtggctgggaacggggaacagaggagcggcggcgggggtatttttaggcgtcgtggc
tag
>TRINITY_DN50340_c0_g2_TRINITY_DN50340_c0_g2_i1_g.227983_m.227983
atgacaaggggacttcgaagattgaggaatttgaacattgatagacatgatgcagaatct
gttcaggaggagcatggaaatatagcagataatgagaacaatgagaatttacagtcccct
cctgatattgatggtttattagccagccttccacaccaacctcgaagtccaattaagata
aatttactggcactacaaggaggaaaggtaattgtagggacagatgaaaatggtgtccca
aatgaaaggtcagcctccattcttgggcagcaccttggccatgtagcagaaagcccaacc
ttagctcctttagacatcccaagatttgacaatcgcaggtttgattcacacaaggaacaa
ataatcaaggatgtcgagctaaagtttgccttcccaaggcaaatgatacatcttacaagg
gactggatcctaaggacagttaacaataggtggcgagcctacaaatctaacctgaagaaa
caatacttcaac
>TRINITY_DN42952_c0_g1_TRINITY_DN42952_c0_g1_i1_g.116165_m.116165
atggataaattaggttgttgcattgcccgccaaccaccttcgccagcacctctagcaaat
ttagatcttgttgaaggcaacgatgtcgcagctctggacgtactcgctcactggctctgc
gcacagatggtcctcaatgagtgtgtcgacagagacaaggtcatcgacaatggtcatcat
gatttgcagcttcttgatgccatatccaactgggacaagcttggaagcaccccagagcag
tccttccatctggacactcctaacagcttcctcgagcttggccatgtcagtttcatcgtc
ccatggcttcacatcaagtaa
>TRINITY_DN39774_c0_g1_TRINITY_DN39774_c0_g1_i5_g.75760_m.75760
ggaaagcttaataatataatcaaagaacaacaccttaaagatgttggacagctagagcaa
gatcttgtgtttggtgatgctgggacaaaagaactaatcagtttcttacgaacccgcatg
gatgtaagtcgtgaaaataagttgcgtttgctgatgatttatgcttccatcaacccagag
aagttttttgaaagtgataaaggtgcaaagctgatgcagcttgcaggattatctgctgat
gacatgattgtagtaaataatatgcgctgcttacgtggacctgatactaaaaagtcttca
gttggggcctttactttgaaatttgatcttcagaagaaaaagcctggtatcagaaaggag
cggattggggaagagtcaacttggatgctatctcgattttatcccatcctggaggacttg
attgagaaacttagtaagggtgagctaccgaaggatgagtaccactgcatgaatgaccct
agtcctagtttccgtggaattccaggaagcacatctgctcgaacaagcccagctcatcag
ccagcccaatccatgagatctagacgaataggtggcacatgggctagacctcggaactct
gatgatggttattcgagtgactctgtactgaagcatgcatcaagtgaccttagaaagttg
ggcccgcgcttatttatctttgtaattgggggtgctactcggtctgagttgcgtgttgcc
cacaagctgtcaagcaaactgaagagagaaattatccttggctcctctagtcttgatgac
ccaccgcagttcatcactaaattgaagatgttatcaaccgaggagctgtcgctggatgat
ttgcagatataa
>TRINITY_DN20991_c0_g1_TRINITY_DN20991_c0_g1_i1_g.14390_m.14390
atggacattgagagaattgttcaggaaacgttccataactaccgcatgagtgcagtgatg
gttctaatgagaacagcaactactaaagatgttcttggcgtaggcagtggatttgttatt
ggtagaggagagacaagttatcttgtgatgacatgtagacattgtgttgtctcaaaagat
gttaatgatgtcacattgagtatcagagttgctggtaaaacaactgagtatgaagcagag
aagttgcatgatgataatgatgctgacatcgcaatccttaaggtcaaaggtgtgcctgaa
gctgaagagtgtccaattttaaaatttggcaattcaaaggacataccacttaatactagt
gtcgtccaacttggatatctctttgagtcacaagctcgattgaatctaaacccttcggta
gctccagggtcgattgccacattacaccagcaaggaagtgatgaaaaaaaagtattggcc
tacaccgcagctgcgatgcatgtgacacagttgattcaacaatga
>TRINITY_DN39774_c0_g1_TRINITY_DN39774_c0_g1_i1_g.75749_m.75749
atggccggcggcaagcgccgtcacgcacgcaaccctaccgccggcgggccccaccgcagc
gccggcgcaggccgtcgtcgcccggtccccgagctcccgtctttcgtctcccctgcctct
gtcgccgccgccttctcctcccccgcctcgggcggtcgcggccgaggacggggcgcccgg
cgcggcgccgcctgctccgatggcgagtcctccaacgccgtaccctttagctattcctcc
ctccgcccctgctccgcttattcggagcatggtcaggcgcaggcactggaggtgaccatc
gacaccaccccctgcgccgacccagccgcttccgtctcgatgtactcgtacggccccgac
gtgctcggtgagatcggtcttgggctgagcgcggacgaggaggaggccggatatacaggg
ctgcatctcgggctaggattccgtaatggaggacacgaggagatggaactcaaattgaat
caactggcggaggaagatgtctcctttagcacgcccaagcgtaagcaggagcagaatgtg
cccaatccgggatttctgttgatcgggggagtcaggatctacacggaggacatcacatcg
ccagaatctgatcggatgagcagctctgatgaggatttagaatccaaatcaggtgacggg
gagagatttgagaatgatgatggcgatagtgacgaggaggggagtgaaggcgaggagaga
gattcagtgtctgccagtgaatcatcagggtcggaatcagatgaagatttgatctttggg
gattcttcagttgacaatgaggttgttgctgattacatggagggggtcggtgggagcgat
gagctgttgagcagtaagtggatcactggtatgaatttgggtgatgcagatactgtagag
cagatgtatacagatgacgatggtgataatgatcggtttgtgaagaaagggaaggaaaag
cttgagggttatgcactaatgactgcatccgagcagtatggcatgaagaggcccagctca
gttgagaaggggaaaggaaaaagaatggtttgtaagcgcgatttgccaagcatgcaagcg
atgggcctggaggatatgttcatggtgaagaatgtctggatgccaaacaggtcaatgaag
gggtcgaagacaggatcatcatcctctcagctctcacggtcctggcctaataacgagggt
agaaagagcaaaaagtatcagagcaggccaggtgaaaagaagcagcataggaaggaactc
attgcaaagaagcgtcaacaacgaatgctaagcagaggagttgacttagggcaaattaat
actaaattgaggcaaatggttgtggatcaggttgatatgttatgttttcatccaatgcac
tctcgagactgttctcagtgttttagggaaattaccccagtcttagcagagctaaagacc
cacaacggtttacacatctggatgttgaggcatcccagtcaagcaaacatcaaaaacaac
ccatga
>TRINITY_DN41428_c0_g1_TRINITY_DN41428_c0_g1_i1_g.94873_m.94873
atgctggccgtcgcgtccagaacccgcaacaaatcggccaccaccgtcacccttgctatg
ccattcctcctctccgccgccaacgccagcgccaccaccaactcccgtcctctctccccc
taccctcgcagccagaacaatagccgcgcccaccgcctgcaactgcccgcacgccgcctc
cccagtttccccgccgctgctccgggcgctccctttgccccactcccgcagaggcgaggc
atggcgtcactggcggcgtcggcggccgcagccgcagcggcggaggtgacgcacctcacg
cagcgcgacgcggtggagatcgacgagcagctcatgggcccgctcgggttcagcgtcgac
cagctcatggaactcgctggattgagcgtcgcggcagcccttgcggaggtttacaagttg
aatgaacatgcaagggtactcattatctgtggtccaggaaataatggtggtgatggtctg
gtagctgctcgtcatctttatcactttggatataggccatctatttgctacccaaaacgc
gcacccaaacctctatattctggtcttgttactcagcttgaatcattgtcgatcccattc
atacctgttgaagacctacctaatgacttatcaggggagtttgatgttattgttgatgca
atgtttggtttctcatttcatggaacacccagaccacccttcgatcatcttatccaaacg
cttgtttcattgagtgttattggaaattcagataaaaggccagcaattgtttccattgat
atcccttctggttggcatgttgaagagggggatgtcgatggaggagggattaaacctgat
atgctggtgtcattgactgcacctaagctctgtgcaaaaaagttcactggcccacaccat
tttcttgggggtaggtttgtacccccacctattttgaacaaatatggactaaagcttcct
ccataccctggcacatcgatgtttgtgagaattgggaaagctccatctgttgacatttca
tctctcagggagaactatatttcacctgaacttcttgagagtcaagtgatgtctgatcca
tttgatcagttccttaaatggtttgatgaatcagtgacagccggactgcgtgagcccaat
gccatggctttaacaactgtcaacaaggagggaaaaccttcttcgaggatggttcttttg
aagggagttgataaacagggatttgtatggtatacaaattacggtagccggaaggcgcat
gacttgtctgaaaaccctactgcagcacttcttttctactggaatgatatgaaccgtcag
gtaagagttgaaggatcagttgagaaggttccagaagaagaatcagataaatatttccac
agccgcccacatggaagtcagcttggtgccatagttagcaagcagtag
>TRINITY_DN41428_c0_g1_TRINITY_DN41428_c0_g1_i4_g.94877_m.94877
atgaaggtgtcggcgctgctggcgctgtgctcggcggcggtgctgctgctgctggtggcg
caggcgccgtcggcggcggaggcatcgcacctcaagctggggtactacaagaagacatgc
ccgggcgtggagaagatcgtcaagtaccacgtcgccaaggccatcaaggccaaccgtgcc
gccggcgccgccctcgtccgcctcatcttccacgactgcttcgtcagggggtgcgacggg
tcggtgctgctagacccaacgccggcgaacccaaagacggagaagacggcgccggtcaac
atcggtctagccgccttcgacgtgatcgacgacatcaaggcggcgctcgagtctcactgc
ccgggcaccgtctcctgcgcggacatcgtcatctacgccgcgcgcgacgcgtcgagcctc
ctgagcaacgggcacgtccacttcgccgctcccgccggccgcctcgacggcgtgatctcc
cgcgccgccgacgcgcagcgggacctcccggactccaccttcacgatctccgagctgatc
cgcaacttccggcggaagaacttcaccgtcgaggagctggtgatcctgtcgggcgcgcac
gccatcggcgtcggccactgctcctccttccgggcgcggctgtcgtcgccgccgagccag
atcgtgccggcgtaccggaacctgctgtcggccaagtgcgcggcgggtccggaccccgtg
gtgaccaacaacgtccgcgacgaggatccccgtgccgtggcggcgtcgttcccgtcgttc
ttgaagaagctccgcaaggcgaaggatttcttggataacagctactaccacaacaacctg
gcgaggatcgtcaccttcaactccgattggcagctgctcacggagaaggaggcgctggga
catgtcaaggagtacgccgagaatggcacgctgtgggacgaggacttctctgacgcgctc
gtcaagctcagcaagctgcccatgccgccgcacagcaagggggagatcaggaagagctgc
cgctgggtgaactga
>TRINITY_DN33084_c0_g1_TRINITY_DN33084_c0_g1_i2_g.31287_m.31287
atgtggttgtttcctctgtccctccaccgctgctgctttgtttttgtttgttggcaaaaa
aagaaagaaaaaaaccgaggcggcagtcgctgccatttcctcctccttgggattgatgat
gaaggagagaatagaccagcagaggaggagggggagcctgtgcgctgtgcctccagtctc
gggggtatcgccgcgccgccccgccccgccacttggcccagcaaaaccaaagggatcgga
tcgatcggaggcccaaaccacatcgatcacctctccatttttgttttgattcattcactt
tctcttctctggactcctctcaagtgccgcctgctgaattccgtccataccattgtcttc
tactccacaagtgaaccggctgtagaagcaatggtgacacggcgtgcaagggtggataat
ttttggtaccagtacagcttgttagtattatgtactactgacaaccttaacagaagatac
taa
>TRINITY_DN37417_c0_g4_TRINITY_DN37417_c0_g4_i6_g.52765_m.52765
cccggaatggcggcaccctcccacgtcctccccttcctctcccccgccggcgggtgcgcc
gcctcctccgcccgcgcccgctcccactctcactctggccgccgcgctggaatcctacgc
tgctcggccgcggccggccaggcgggcttcttcacccgccttggccgcctcatcaaggag
aaggccaagagcgacgtcgagaagctcttctccggcttctccaagacccgcgagaacctc
tccgtcgtcgacgaactcctaacctactggaacctcgccgacaccgaccgcgtcctcgac
gaccttgaggaggcgctgctggtctcggacttcgggcccaaaatctcgttccggatcgtc
gacacgctccgcgaggagatccgcgacggcaagctcaagtccggcgccgagataaaggcg
gcgctgaaaaggtgcatcctggaactgctgacgagcaagggcggcaactcggagctcaat
ctcggcttcaggaagccggctgtcatcatgatcgtgggagtgaatggcggtggaaagaca
acctcactagggaagcttgcttacaggtttaagaacgaaggagtgaaggtattgatggca
gcaggtgacaccttcagagcagcagctcgtgaccagctagaagtttgggctgagagaact
ggttcagagattgtcattgacaatgataagaaggcacagcctccagcagttctttcgcag
gcagtaaagcgcgggaagcgtgaagggtttgatgtggttctatgtgatacatcaggaaga
cttcatacaaattatggtttgatggaagagctagtttcttgcaaaaaagtcctagctaaa
gcgcttcctggtgctccaaatgagattttactggttcttgatggaacgactggcttgaac
atgctacagcaagcaagagagttcaatgatgttgtaggagtcacaggattcatcctgacg
aagctcgatggcactgcacgtggtggctgtgtggttagtgttgtggatgagcttggaatc
ccggtgaagtttattggggttggtgaagggatggaagacctgcaaccttttgacgctgag
gcatttgttgaagccattttcccataa
>TRINITY_DN45315_c0_g1_TRINITY_DN45315_c0_g1_i1_g.150312_m.150312
atgagcccatggaccatgaatgtttcaatttgttcatacgaaaaaaacatgtctgattac
atccagcaaatgaagaaaatcaaaggaccaatatcaaagcattttctagacttgcagttt
tggatgattattgattttggacgacatccaaacttccgtaaagagttagatatggaaaaa
ctaaaagagtccatacataaatggcctggaattgaatacaatgtttcaaggtgcaaatcg
atttttataccaataacgcaactaggtggtgccttcattttgatcatattgaaccaagag
acaaaaacagtatacattttggaccctaatcctcctaatccaatttacaagtacaatcca
aacgcaaaatatgtgaagatacttcaatgcatttctgaaaacctacaaaaagccatggca
aaagcatgtccagagcctaaatggaaagaagatattttcttatggcgtcaaattatttta
actgatattcccatttacaatagggaactatctggttatctcgtttccatgttcatgact
gcatcgaaaaatgaagcactggaaattacagaaataaaggatgcctacagtatcagaaag
cattttttgggacagctattgactatcaacgaaaatgaatgtgaagataacttaccaact
ggagttcaagacctcattagatgtataaaatatactcaggtttag
>TRINITY_DN45315_c0_g1_TRINITY_DN45315_c0_g1_i11_g.150342_m.150342
atgagcccatggaccatgaatgtttcaatttgttcatacgaaaaaaacatgtctgattac
atccagcaaatgaagaaaatcaaaggaccaatatcaaagcattttctagacttgcagttt
tggatgattattgattttggacgacatccaaacttccgtaaagagttagatatggaaaaa
ctaaaagagtccatacataaatggcctggaattgaatacaatgtttcaaggtgcaaatcg
atttttataccaataacgcaactaggtggtgccttcattttgatcatattgaaccaagag
acaaaaacagtatacattttggaccctaatcctcctaatccaatttacaagtacaatcca
aacgcaaaatatgtgaagatacttcaatgcatttctgaaaacctacaaaaagccatggca
aaagcatgtccagagcctaaatggaaagaagatattttcttatggcgtcaaattatttta
actgatattcccatttacaatagggaactatctggttatctcgtttccatgttcatgact
gcatcgaaaaatgaagcactggaaattacagaaataaaggatgcctacagtatcagaaag
cattttttgggacagctattgactatcaacgaaaatgaatgtgaagataacttaccaact
ggagttcaagacctcattagatgtataaaatatactcaggtttag
>TRINITY_DN45315_c0_g1_TRINITY_DN45315_c0_g1_i2_g.150315_m.150315
atgagcccatggaccatgaatgtttcaatttgttcatacgaaaaaaacatgtctgattac
atccagcaaatgaagaaaatcaaaggaccaatatcaaagcattttctagacttgcagttt
tggatgattattgattttggacgacatccaaacttccgtaaagagttagatatggaaaaa
ctaaaagagtccatacataaatggcctggaattgaatacaatgtttcaaggtgcaaatcg
atttttataccaataacgcaactaggtggtgccttcattttgatcatattgaaccaagag
acaaaaacagtatacattttggaccctaatcctcctaatccaatttacaagtacaatcca
aacgcaaaatatgtgaagatacttcaatgcatttctgaaaacctacaaaaagccatggca
aaagcatgtccagagcctaaatggaaagaagatattttcttatggcgtcaaattatttta
actgatattcccatttacaatagggaactatctggttatctcgtttccatgttcatgact
gcatcgaaaaatgaagcactggaaattacagaaataaaggatgcctacagtatcagaaag
cattttttgggacagctattgactatcaacgaaaatgaatgtgaagataacttaccaact
ggagttcaagacctcattagatgtataaaatatactcaggtttag
>TRINITY_DN45315_c0_g1_TRINITY_DN45315_c0_g1_i5_g.150319_m.150319
atgagcccatggaccatgaatgtttcaatttgttcatacgaaaaaaacatgtctgattac
atccagcaaatgaagaaaatcaaaggaccaatatcaaagcattttctagacttgcagttt
tggatgattattgattttggacgacatccaaacttccgtaaagagttagatatggaaaaa
ctaaaagagtccatacataaatggcctggaattgaatacaatgtttcaaggtgcaaatcg
atttttataccaataacgcaactaggtggtgccttcattttgatcatattgaaccaagag
acaaaaacagtatacattttggaccctaatcctcctaatccaatttacaagtacaatcca
aacgcaaaatatgtgaagatacttcaatgcatttctgaaaacctacaaaaagccatggca
aaagcatgtccagagcctaaatggaaagaagatattttcttatggcgtcaaattatttta
actgatattcccatttacaatagggaactatctggttatctcgtttccatgttcatgact
gcatcgaaaaatgaagcactggaaattacagaaataaaggatgcctacagtatcagaaag
cattttttgggacagctattgactatcaacgaaaatgaatgtgaagataacttaccaact
ggagttcaagacctcattagatgtataaaatatactcaggtttag
>TRINITY_DN45315_c0_g1_TRINITY_DN45315_c0_g1_i6_g.150323_m.150323
atgagcccatggaccatgaatgtttcaatttgttcatacgaaaaaaacatgtctgattac
atccagcaaatgaagaaaatcaaaggaccaatatcaaagcattttctagacttgcagttt
tggatgattattgattttggacgacatccaaacttccgtaaagagttagatatggaaaaa
ctaaaagagtccatacataaatggcctggaattgaatacaatgtttcaaggtgcaaatcg
atttttataccaataacgcaactaggtggtgccttcattttgatcatattgaaccaagag
acaaaaacagtatacattttggaccctaatcctcctaatccaatttacaagtacaatcca
aacgcaaaatatgtgaagatacttcaatgcatttctgaaaacctacaaaaagccatggca
aaagcatgtccagagcctaaatggaaagaagatattttcttatggcgtcaaattatttta
actgatattcccatttacaatagggaactatctggttatctcgtttccatgttcatgact
gcatcgaaaaatgaagcactggaaattacagaaataaaggatgcctacagtatcagaaag
cattttttgggacagctattgactatcaacgaaaatgaatgtgaagataacttaccaact
ggagttcaagacctcattagatgtataaaatatactcaggtttag
>TRINITY_DN52110_c2_g4_TRINITY_DN52110_c2_g4_i1_g.254837_m.254837
gcactgcatgtgctcgcaagtcaacccactgcattgaccgccagccttgcgccgcgagct
caaagagtcaagaccaccacgtgctcaccgcctcaccgcaccctccgccccgcccgcggc
ccgcctcaccgcacgaacgggcacggccacgccgcgctcccctctgccacccggccaatg
ccgacgccaccacctgccccgtcccgcctcctcctcgcggcaccactcctcgccatcctt
gccctcgccgccgtcgctgccaatgccaatgctgcgacgccgccgtcgccggccgagacg
ctgctggcgtggaagtcgagcctcggcgatccggcggcgctgtccacgtggacgaacgcc
acccaggtctccatctgcaccacctggcgcggtgtcgcctgcgacgccgccggccgcgtc
gtgtcgctccgtctgcgcgggctcggcctcacgggcggcctggacgcgctcgacccggcc
gcgttcccgagcctcacctcgctcgacctcaaggacaacaacctcgccggcgccatcccg
acgtcgttctcgcagctgcgcgctctgtccacgctcgacctgggcagcaacgggctcaac
ggcaccatcccgccgcagctgggcgacctctcgggcctcgtcgagctccgcctgttcaac
aacaacctcgtcggcgcgatcccgcaccagctgagtaagctcccaaagatcgtccagctc
gacctggggtccaactacctgactagcgccccgttctcaccgatgcccatggtggagttc
ctctcgctctccctcaactacctcaacggcagcttcccggagttcgtgctcagcagcggc
aacatcacctacctcgacctgtcgcagaacgccttctccggtccgatcccggacgcgctg
ccggagcggctgccgaacctgcggtggctcaacctgtcagccaacgcgttctccggccgg
atcccagcgtcgctcgcgaggctgacgagtctcagggacctgcaccttggcggcaacggc
cttactggcggcgtcccagacttcctcgggtccatgtcgcagctgagggtccttgagctc
ggcagcaacccgctcggcgggccgctcccgccggttcttggccggctcaagatgctgcaa
cgtctcgacgtg
>TRINITY_DN38482_c0_g1_TRINITY_DN38482_c0_g1_i1_g.61896_m.61896
accctttggcctcgtcgtcctctggacgacttttccccacgtttgtttcccttccacaac
cccaagtccccaacccaccgcggcgctgcggaatccacctgcaactgcaagcccaccaaa
tcgacccgagccccgacgccaccaaatcaggcggcctcggagtcggagatccagcagggt
ctggaagaaccgggggagacaccgtcagaagaggaggaccagcagcaggcaggcggtggt
ggcgaagtcgtcggcgccggcggcggctgccggggtatctgcgatgataacccggtcgaa
gctggtggagcagctgcgcgactaccagatccgatcccagcacaagcgtga
>TRINITY_DN38482_c0_g1_TRINITY_DN38482_c0_g1_i2_g.61898_m.61898
ccctttggcctcgtcgtcctctggacgacttttccccacgtttgtttcccttccacaacc
ccaagtccccaacccaccgcggcgctgcggaatccacctgcaactgcaagcccaccaaat
cgacccgagccccgacgccaccaaatcaggcggcctcggagtcggagatccagcagggtc
tggaagaaccgggggagacaccgtcagaagaggaggaccagcagcaggcaggcggtggtg
gcgaagtcgtcggcgccggcggcggctgccggggtatctgcgatgataacccggtcgaag
ctggtggagcagctgcgcgactaccagatccgatcccagcacaagcgtgacgttatcgga
gctatatcatggggcttgctgtgttgttttctgataatatcttcgtacatgacgctatac
ttcaggcacttctggcttagtgctattattatctcactcggtattcttctccctgctggc
ctgtatattttgaggcaaagaaagctggctaagaaacgagagagaagactattgttgccc
ctctctatgtaa
>TRINITY_DN33216_c0_g1_TRINITY_DN33216_c0_g1_i1_g.31758_m.31758
atgaaaagaagaaatggtgagaacatgatccatgaccacaacggaaaacttccatccgat
gctttgccaaggagtaaaggaagatcaattgatgggtgggaagctatcgagattagtatt
gcaatcacggatgcatatatgagaggaaatgagataagggtcactcctagtccttggaaa
aaacacgccacagaaagcaggacagcagccttcagtccaatcaacctggatattccccaa
cccatctcttatctcagctttcccctcgagtctgcaaatccagaagattcacgcgcgatt
cacagctccaggaaggcttcggaggagattctcccgccgctagttggcctcgcccgcctc
gtcggctcctag
>TRINITY_DN33216_c0_g1_TRINITY_DN33216_c0_g1_i2_g.31761_m.31761
cccggcgggttcttcccgcacggcgccgtgggcgtcttcaacggcgccgccatggtgtac
ctgagctacatcggctacgacgccgtgtccaccatggccgaggaggtgcagcggcccgcg
cgcgacatccccgtcggcgtctccggatccgtcgtcgtcgtcaccgtgctctactgcctc
atggccgcctccatgtccatgctcctcccctacgacgcgattgacccggaggcgccgttc
tcgggggcgttcaaggggcgggagcggtgcgcctgggtgtccaacgtcatcggcgccggc
gccagcctcggcatcctcacctcgctcatggtggccatgctgggccaggcgcggtacctg
tgcgtcatcggccgctccggcgtcatgccggcgtggctcgcccgggtcaacccgcgcacc
gccacccccgtcaacgcctccgccttcctcggcgtcttcacggcggcgctggcgctgttc
acggagctggacatcctgctcaacctcgtctgcatcggcacgctcttcgtcttctacatg
gtggccaacgccgtcgtgtaccgccgctacgtcggcggcggcggcggcggcgcgagatgg
ccgacgctcgcgttcctcctcgtcttctccctgtccgcgctcgccttcacgctggcgtgg
aagctggcg
>TRINITY_DN38970_c3_g1_TRINITY_DN38970_c3_g1_i2_g.66698_m.66698
atgcaaaccaccctttttttttcctcgtcaggattagcgggattcttcttgactcattgg
ataacgcaaacacatgttgagatgccgtctccgtcgtcaagcaagtctccgcattcgctt
ggctcgtactccttaatttctgtcagatctttcccgagcaaatccagccactttacattg
cctttgtcggcatactcgtcatcgccgcagctggttttcttcaggcaactcttacccggc
gccggcgccggcgccgccggcttctcaccatcctcgcgcttctcagcgtcgtcgtccttt
ccggcggctactggcacctctatcttctga
>TRINITY_DN38970_c3_g1_TRINITY_DN38970_c3_g1_i3_g.66702_m.66702
gtgcgcttcgcggagggcgcgccggagcacgacgtcaccgtgggctgctgctgcagctcc
tcctcctcctcctcgaccagggccggcgctggggaccacggggaggaggaggagctgtgg
gtcagcgtggacggcaagcgcgccgtgcacgcgcgccgcctccgctggaacttcaggggc
aaccagacggtgttcgtggacggcgcgcccgtcgacgtgctctgggacctccacggctgg
tggttccgtgacccgcctgggtgcgccgtcgtcatgctccgcgccaggaccgcgctcgag
agcaggctctggctgcaggaggaggcccaggcgcccgccttcgcgctcctcgtccaggcc
ttcaagacgccgccttga
>TRINITY_DN43244_c0_g2_TRINITY_DN43244_c0_g2_i1_g.119767_m.119767
gattttgtggacacaatttttcatcctattctagaaactttgaatgttgaatatgctaat
cgaaaggtacatatgatcttttccatatatggttttcatgtattgcttgatgaagatgtg
tgtagcattattgttatttgtttcgtctctactgtttttaacctcccttttcaattgctt
ccattttatggaaaatatgcctttttgtttctttttttctcatgccaggattgttttttt
ttgaactttaaatacagcaggggagacccctactgtaaggattttattatattaagaaac
aacaaaaagaacaccaccactgtacaaaggggaagtgggggacaagaggaccgaggggca
tgccacactctatgccaataa
>TRINITY_DN46084_c1_g1_TRINITY_DN46084_c1_g1_i1_g.160002_m.160002
gttgaagatttcttggaccgatcgcaaaattttgcaaggtcagtgggaaaggtgcagatg
cagaagatttgcaaatgccttagagaatgtgctttgaacttgttagatttcatgagaggg
aaaatggacacaacgaagctgaggacccttttatttgggcatcttagcccagatgagtta
gtcagcaaaactcgtttggagcatgtcaagagaaaaaggaagtgggaactggccccgcag
ggaagacgtgtgttccagagaagtgcacagcatggtgctagtgctactagcagtgattcg
ttacccactgctaacaaggtcttgcctcacgcgctccattatcgagtgtccggccaacag
tctagcattcatcagtttgtgcccattattcggtggcctcgaatcattccttctggtttt
ggctatggattatcgcttgggattcagtcagttgctcctcaccttggcaagggaatactg
ggcaagccaccaagtaatataactcccttaaatcgatggagattagctcaactagtgaac
atacagcaaaaaggtccgcttctgccgactccacaccagcatacatgtcagcagtcatgt
agcggagcttatggagccgagcagctccggcacaatgatagtaatgtccggtga
>TRINITY_DN46084_c1_g1_TRINITY_DN46084_c1_g1_i2_g.160015_m.160015
gttgaagatttcttggaccgatcgcaaaattttgcaaggtcagtgggaaaggtgcagatg
cagaagatttgcaaatgccttagagaatgtgctttgaacttgttagatttcatgagaggg
aaaatggacacaacgaagctgaggacccttttatttgggcatcttagcccagatgagtta
gtcagcaaaactcgtttggagcatgtcaagagaaaaaggaagtgggaactggccccgcag
ggaagacgtgtgttccagagaagtgcacagcatggtgctagtgctactagcagtgattcg
ttacccactgctaacaaggtcttgcctcacgcgctccattatcgagtgtccggccaacag
tctagcattcatcagtttgtgcccattattcggtggcctcgaatcattccttctggtttt
ggctatggattatcgcttgggattcagtcagttgctcctcaccttggcaagggaatactg
ggcaagccaccaagtaatataactcccttaaatcgatggagattagctcaactagtgaac
atacagcaaaaaggtccgcttctgccgactccacaccagcatacatgtcagcagtcatgt
agcggagcttatggagccgagcagctccggcacaatgatagtaatgtccggtga
>TRINITY_DN42954_c1_g1_TRINITY_DN42954_c1_g1_i8_g.116048_m.116048
atccgctcccgcgccgctccagttttccttctcatttccctcccccgtctccgactccat
ttccaagtgaaaatttttcccttctccctcgtctccgtcgccgcggaggctccgcctgtg
cgccgcggcccaggaatcatgccgaggaagtggcaggtctgggcccggcccgacggcagc
ctcgtctgggtccccgtctccgacgtgcccccaaacccgcctccgctgggtcggcttggt
cccgctcctcatcatccgccgccgcccgacgaagcgccagtcggagaaaccctaggcccg
gacaacgccgacggacgccgcatcccctccatggccgacctactcctccaagcacgggac
aagctgattgaaggcgatgggatgaatggagtgattcagggtgtcaatgcggctggactc
ttctccaccgggtctgggaggttactggctgtcagccagagagccgtaaggaaggccagg
aagttggttggggaggaggtggatgaggctactaataacaactataagaagagaaagcaa
ccatttggaggtgatgctggtctgcaaggcgaacggacaaacttacatcttccatttgga
ggtggtgcgcataaagataacgtcgtcccaatgttccaaactggatctggtaaagcagtc
ttgctcagcaaggactcaattcagaaggcaagagctgttctagaagaaaatgttgagaat
gtagctggtgccaaacaaccaatgttccataccggtatgggtagatcggtcctagtcagc
aagagctcaatcaataaggcgagagctgttttagggggtcaaatgatcgcaaatgaagga
gatgtaggaggtgtggatggtatggaacagtttcccatgtctcaagctggttcaggtaga
gctgtatcaatcagtatggcatctgtacagaaagctactgatgtgctagaagaaaataat
ataaaaataggaagtgtggaaggtccaggtagacccaatcaatctctgatatttcaaact
ggctctggaagaccagttttgatcagcaaaagatccgtcgagagatctagggctctgctg
atggatgaagatgctgaaattattggacaacgggatactggctgccagctcccaattttc
caaacagaacttggaaggcctgttgctgtggaacagagttcaattaaaaaggcaagcaca
gttttggtgaatggagatattaaaagaagtggaaatggagataccaatgtttgtgccaca
cctttccaatttaaaaccccaaaatctgttttgatgagtagcagtttgattatgaatgac
atgacttttacaccagaggaaaatactttagtgcgagaaaaatgtttcaattatgatggc
caattgccgttgtttcagactgggtcagggaggtcagtcacagtaagtaagggttccatt
aaaagggcaagtgcttttctggagccaaggaacattgcaaaggaattggaagatgaagct
tatctcaatgatggttatgccacctcaatatttaaaactgggattggaaagtctatctta
gcaactgagaactcaagggaaagggcacaatttatcttagaggctaaagaggctgtaaaa
caaggatatgaagactgtggaagtccattgccaatgtttcaaactggatctggaaaatct
gtattggtcagtgaaagttcagtgcaaaaggcaagagccgttctcgaggaagaagagcac
ttcaagttggttaagacggacaaaaaaattgcagcctttgcgtcacctctcaagataaac
cgtgcaataacagtaaacatatcttcaactggtgtttctcgagctgctaccttattgggc
ttggaggagaataccctttcaacacaattttttggacatgtgagtgacaagttaggtacg
aagataaatgttaagcggggaaatccagaacacaggcttgatgttgcatttacaagtgca
attcctagtggcactcataagggtacttatccaacagaaaaccccacacatatggataga
catcagcagtttggattttctaaaagtagtacctctgatgctggtgagcattctatcagg
ttcagcactgcaggtggccgatcaatggctatctctgctgatgcactacaacgtgcgaaa
agccttttgggtgattcagacttagtggtttctccaaatgattcaataagtcactctttg
gcatcagctacagagaagctaccaaaaccaactatttctccgaaaggagatgtatctaac
ctatcacatggaactagagcaacaggatatgctgttcctgacgcttctttgactaaaaaa
agtgctaatcagtttcatatgggaagggaatatcgtccaatcaatgaaattccaaaggtc
cccaagcttccctccagatttttatctgatggcaacaatgtgagtaacactaaagacaag
acccagtggcgccatatgccagctggacttggaaatacggaccgcttagcaaatggaaag
agaataatcgggggaagaaactccatatctccattcaaacggccccgttcttccaggtcc
tttgatatactctcagtctag
>TRINITY_DN43861_c0_g1_TRINITY_DN43861_c0_g1_i5_g.129106_m.129106
atgttttttgctaagataaagcccaaaggtaaaaaagagatcgaagtctgtcatgtagag
gatgagaccccggagcacatcatcagcggatgtgtgctcggaaagcttttctgggaaaaa
ctgaacataagccaaatgctgggaaccgaaacaaaaaatttgcacaccatcaggctcaca
gagagaattccgaatgatgaattcgcggccttcgttgccttatcttgttggcaactatgg
aaggcacggaacgcagctatcttcaggaatgagaattggatgatcacattttcgcagcct
gcaaaaatgcagctgaacaatggcgatgcaggtttcctacaaggaaaagggaaatcgtag
>TRINITY_DN50340_c0_g2_TRINITY_DN50340_c0_g2_i2_g.227987_m.227987
atgacaagaggacttcgaagattaaggaatttgaacattgatggacatggtgcagaatct
gttcaggaggagcatgaaaatatagtagataatgagaacaatgaaagtttggagtcccct
cccgatattgatggtttattagccagccttccacaccaacctcgaagtccaattaagata
aatttactggcactacaaggaggaaaggtaattgtagggacagatgaaaatggtgtccca
aatgaaaggtcagcctccattcttgggcagcaccttggccatgtagcagaaagcccaacc
ttagctcctttagacatcccaagatttgacaatcgcaggtttgattcacacaaggaacaa
ataatcaaggatgtcgagctaaagtttgccttcccaaagcaaatgatacatcttacaagg
gactggatcctaaggacagttaacaataggtggcgagcctacaaatctaagctgaagaaa
caatatttcaaccgtgacgagagaactctagaagaaatcctaagagaaaagccactgacg
gctaatgaacatcaatgg
>TRINITY_DN46116_c1_g1_TRINITY_DN46116_c1_g1_i5_g.162072_m.162072
cagccccgccagtccgcgaccatgcggtgcctcctctccacccctctccgccgcggtctc
tccaccgccgccgccgacgatcctaggctagcctcctccgcggagcacgcgtaccggctc
ctccgccgccaccactccgacccgcagaggctcgccgccgcgctgtccgcgtcgggtctc
gacgcctcctcgccgcacctcctcgacgccgtcctgcgccgctgcggcgccgcctcgtcc
ctcgcgctgcacttcttccactggtgctccccgtcgctgccctcgccgctcccgtcctcc
ctggcgctcctcgccaagtccttctcccgcgcctcctccgcgccgtccccgtccctcctc
gcgccgctcccctctcaactcctcggcccctccctcctctgccccgtcctgcgccgcctc
ccgcaaccacgcctcctgccgttcgcgctctcactgctctccgcccgccccgaccacgac
cagcccgccctctttctttccctcctcgagtctctctccaaggccggccacgtcgtcacc
gccgagcagcttgtcgaggagctccagccccggttcccgctttcgctccgccactacacg
gccctgctctacggatggtgccgccagggcaagctcgacgaggccaagcacgtgctcgct
cgcatgaaggctgcggatgtcgcccttgacgtcgtcgccttcaacaccctgctcgctggc
ttcgtcgcggacgggaggttcgaggacgcgttcgagctgacggggcagatggagcagcgt
ggctgcccgccgaacgcggtgtcgtacaccaccctgattcaggggctgggtgcgaggggg
agagttgatgaggccatgcgggtgtttgtggaaatgcgaaggaaggggtgcgcgcccgat
gctgtcacgtacggcaccctggttagcacgttttgcaaggctggcaagatatcccagggg
tacgagttcttggacgccatatcaagggatggcctgcgggtggacgctgctgtgtaccat
ggtttctttgttgcacacgagaagaaggagcagcttgaggagtgcttggagctgatggag
aggatgcgggagtgccggtgtccaccagacctcaagatatacaatgtggtgattcggttg
gcctgcaggcttggggagaccaagcaagccatgtcattgtggaatgagatggaaactggt
gggctcagccctggggtcgatacatttgctatcatggtgaatggccttgttgggcagggt
ttgctggttgaggcatgtagttattttaaagacatggttgggagggggctctttgttgcg
ccgcaatatggggtgctcaaggatctcctcaatgcgttggtcagagatgagaaacttgag
cttgcgaaggatgtatgggaatgtattgtgagcaaaggctgtgagctcaatgtgagtgca
tggactatctggatacatgcattgtatgcgaagaaacatgtcaaggaggcctgcctgtat
tgcttagacatgctagaggcaggggtgatgccacagcctgacacatttgcaaagttgatg
aaggggcttaagaagctgtacaaccgtcagattgctgctgagatcactgagaaggttagg
aagatggcggaggagagacatgttagctttaagatgtataagagacgtggggtgagggat
cttgaagcgaaacccaaggcaaagaggagaggtcagaaacagaggcgtcagggacagcgt
ggtcatggtcagtctagtaggaatgctgacattttggatgcttctgatgaagtagatttt
tctggctaa
>TRINITY_DN40523_c0_g1_TRINITY_DN40523_c0_g1_i1_g.83877_m.83877
gtttattggcatctctctccgtccccgcactcctccactgggggagtcgcgccggccacc
acagcgcagaagaacacagcacccgcctgcctcgccgccgcaatggccgccgccgcctca
gctgcgagatccttcctccggtccagcggctcatcatcactccgcagcgcggcagccaga
gccgcctcgcgtgccggaccggctccgctgccgaggcggatgcccacctctgccccccgc
gcactcctaaggtcgccggtggagatgagcagcgtgtgcctggagtccctgatgcccatg
cacagcgccacggcttcggcgctcatgacgtcgctactcgctgccccggcttgcaaggga
ttcggttggctatcagaaggtcaagatagatga
>TRINITY_DN52110_c2_g2_TRINITY_DN52110_c2_g2_i1_g.254831_m.254831
accattggagagagatggaggcagcataaatctaatctgaaatcattatattttgatgag
cataagagcacaaaagctaaccatagtaatgttcctaatggtataattgctgatcagtgg
attgctcttgttgataattggacgacacaaaaagcaatggatataagtaagaaaaacaga
gtaaactgcgcaaagaagaagtcaacgcatactgctggaacacagaattttgctcgaaac
agggagttgagggaaaaagatcgtgcaaagaaataccctcatagggctgctttgtatatc
cacacacaccagactagaagtgagaagaacacaaatgctcatgtgggggatttgaaggaa
cttatagtgcagcagccaggtttagcagagaccagtcaaggaaaggttgcatggaaagga
gatgcacttagtaaaatattaggagaagaaaagcctggccatgtgcatggcttgggactt
gttccaaatcctaatcaagtgttcgatgtatctacttcaaagtgccttaagaatgtaaat
ttgacttcactagatgaaacatcaagtgaagatgtagtatctctgagacttgaactggag
aagcttgggcagcgtgtccagaatcaagatgcgattatactacagctgcaacataaggga
tgtttacatgatcctttctatgcaccaaatgatggctattgtgctgatgtgccaaatacg
aaacgaaaacgagtatatagtgaccctcaaagtcaagatttcagcatggatggacaacta
aatgatacaatgaatgagcatggtgacagtgtggaggatgatgatctgcagccacattac
aagttccttagtcctacaaagaaggaatgcacattaatatggatgagagctttttactaa
>TRINITY_DN44877_c0_g2_TRINITY_DN44877_c0_g2_i1_g.143395_m.143395
ttacaggtgggcccccagcacgggatcggcatctccagctggtcgcccctgtggcatatt
cacatccgacacccaccacccccgttgccgtgccgttccgtttcactggcccgtgtgagc
gaggggaacggcacgccgccggcgccgccgctgctgctgctgcgacacgtgctcgcgccg
ccacccgatgacgacctggtccgcctccgcctccgcggccgcgccgccgtcgcgacggca
gccgccttcatcggagctgcagacggcggcccaccagggctcgccgccgctggccgtgct
ggcgccccacagcctgacagctccagggaacgctcctccggtggcgccgccgacacctcc
tccgatacccgaggcgcagccggagaagcggcgcgggaggtcctgccaggtgcggaccac
ggcgccgccccaggggaagacgccgtccgaggcctcctcgtagaacccgatccgcttcag
atcctccccgtccccgtcgtcgccggaggagctggcgtcctcgtcctcgtcgtcggagct
ctcgtcttcgtcgtcggagccatcctcctcgtcgcaggacgagtagtaggtcccgatgtg
cgactggatgacctccttcccgcgggaccggaggcggagcacgatgacctgcaggcggcg
cagcaggctgggcagcgtggccagcgccgccagcgccacggccagcggcgcccacatctc
cgccagcagcgccgtggccatcgccggcgcccgcgagaaccgccctactccggcctctag
>TRINITY_DN36442_c0_g1_TRINITY_DN36442_c0_g1_i1_g.46008_m.46008
tgtggtggaccgcggccgaatgaatatctttctattattcatctcactgcttctcgatta
cagactacaattctgataggaaatgaatatgccatgctgctgctatttgcgtttctgccc
aaacaggaatttacaactaattgtcaaaattgtaagttcaaagaacagcaacttccgatt
tacagcatcactagtctaccatttccgacggacgaggaggttggaacggtgatagtttca
ggagaggccgcacccagtggctactcagtggcctcagatcagggttcatgcttcaggctt
cagaactga
>TRINITY_DN40523_c0_g1_TRINITY_DN40523_c0_g1_i3_g.83883_m.83883
gtttattggcatctctctccgtccccgcactcctccactgggggagtcgcgccggccacc
acagcgcagaagaacacagcacccgcctgcctcgccgccgcaatggccgccgccgcctca
gctgcgagatccttcctccggtccagcggctcatcatcactccgcagcgcggcagccaga
gccgcctcgcgtgccggaccggctccgctgccgaggcggatgcccacctctgccccccgc
gcactcctaaggtcgccggtggagatgagcagcgtgtgcctggagtccctgatgcccatg
cacagcgccacggcttcggcgctcatgacgtcgctactcgctgccccggcttgcaaggga
ttcggttggctatcagaagctggtaatgatgacgtgtga
>TRINITY_DN40826_c1_g2_TRINITY_DN40826_c1_g2_i2_g.87334_m.87334
atgtctctacccatagaaaccttcagcagcctccaagatgccgaagaccgccggaacggt
agggcggttggacagttgcagtatcgtttggccgaagaaacatcgttggaaaatgcagcg
ctagtcatcacgaggactaaaccgggattgacgggttttcggatgttgaatccggagctg
ttgagatgcaaaaatcgcaccaaagttgagctcgagcgggcttacaagcaattttatcga
cagtgtatgcaagaatgtgatgctcaactcatacctttggaggctcacattgccgagctg
agaagaagacttgccttgcgtgataaccagatacccgtgcacggccctccactagcggtg
aatgctgatttcccaccaaatgagttcaacaatgatgctgatgtaccggtgcctgagaga
caggcagcgagaagccgagatgcacaatcccaagatgcacaatcccaacgtgcatggtgg
actctgaatttaacgtttctggagatgaagaaaagaattgtggaggctaaacgacttgag
atggagagatctctcaaggctgagttcgacagagcaatggaggtgccatcagctttaggt
gtgggttatgctgatttt
>TRINITY_DN41575_c0_g3_TRINITY_DN41575_c0_g3_i12_g.96610_m.96610
atgaatcttactttctgtacaagccatgcaaagttcatgaattgttttttaaacatgagg
atacatgtgtctcagcacaagaaacttattgaacataatcaaatagaagaacaaaacgaa
tcaccaccacctctcatcgaaagtattttcacccgtcttcgttactcagacttgattttg
aggcaccttgatgtcaaccataaaggcatcataggtgatgaaggtttctgccaccaacgc
aacatgctccaagcgacacctcacaatctgttttgcaaaagaaaaccctcatattacata
aatcttttttttgcatag
>TRINITY_DN41575_c0_g3_TRINITY_DN41575_c0_g3_i2_g.96587_m.96587
atgaatcttactttctgtacaagccatgcaaagttcatgaattgttttttaaacatgagg
atacatgtgtctcagcacaagaaacttattgaacataatcaaatagaagaacaaaacgaa
tcaccaccacctctcatcgaaagtattttcacccgtcttcgttactcagacttgattttg
aggcaccttgatgtcaaccataaaggcatcataggtgatgaaggtttctgccaccaacgc
aacatgctccaagcgacacctcacaatctgggatcaccttggcccacacatcctcgaacc
ggaacctag
>TRINITY_DN48242_c1_g1_TRINITY_DN48242_c1_g1_i2_g.194563_m.194563
ttcgctacacgtacgcacgcacgctgccctacacgcctccaccgacttcatcgtgtcgtc
tcaacgacctccacccgagtcccgaccacctcaactgttcctcccctaatccccgcgcca
cccaccgctactgcctcgccgccgatggactggccgcagccgaattctcctccaccggtg
aattgggacgcactggacgcccttatccttgacttcaccagatccgaccgcctcgtcgcc
cctcttcccgctgcaccagcctcagcctccccctcgccgccttcctcaccctcctcctct
actaccaccgtcacctcctcggccccatcgtcgtcttcttcgtcctctccctcgtcctac
cggtcgcgcctcctcatccgctgcgcgcgccgcgcgctcgagctgggagacgtcgacgcg
gccctcgcgctcctccgggcccacgcgcccgccgcgcttgccgaccaccgcctcctcttc
tatctccacaagcagagatttgtggagctggtgaggaggggcacggaggcggacagggac
gccgcgctccactgcctccgcacggcgctcgcgccctgtgcgctcgacgcctacccggaa
gcttatgaggagttcaagcatataatgcttgtgttgatatatgacaaagatgatcaatct
tctccagttgttaatgagtggtctataaagaggaggtttgaacttgctggtttactatca
tctatgctaagagctcatttagaagcttatgaccctattctatcgctgacgttaagatac
ttaataagcattcacaaggcattttgcacacgccaaggaatttcatcacctatttctgat
ctcactgagcgactgctattcgaggatcgtgatccccctgtggttcctcaggagtgctta
ctcgaagcaccaccatttgatgaggttgatgttcaagccctagcgcatgctgtggagttg
acaagacaaggtgctgtggatagcttgaagtttgcaaaaggaaatttataccaagcatta
cagaacgaattgtgccggatgaagctggatctgacacttctggataaacttgtacacgag
tattgtgtatacaggggaatagttgaaggaagttcgcatgttctttctggaactgctaac
ttcaaatgtaaacaaaatactgatattaataacgaaacacag
>TRINITY_DN40459_c3_g1_TRINITY_DN40459_c3_g1_i5_g.83411_m.83411
gtcgagtccctcttcgcctcctcggccggcgccgccgccgagaccagccccggcccgctc
accctcgccgccgcgctcttccccgatggcgcgccctccccggctttccacggctccttc
acccagctcctcgtcggcgccataggctccccggctgccgtaccctcgccgccctctccg
ttcgccgtcccgccggggctcagcccggccacgctccttggctcccccggcctcttctct
cccacggggagttttgagatgtctcatcaacaagccttagcacaagtaacagcacaagca
gtccattctcagtacaatatg
>TRINITY_DN45315_c0_g1_TRINITY_DN45315_c0_g1_i8_g.150324_m.150324
atgagcccatggaccatgaatgtttcaatttgttcatacgaaaaaaacatgtctgattac
atccagcaaatgaagaaaatcaaaggaccaatatcaaagcattttctagacttgcagttt
tggatgattattgattttggacgacatccaaacttccgtaaagagttagatatggaaaaa
ctaaaagagtccatacataaatggcctggaattgaatacaatgtttcaaggtgcaaatcg
atttttataccaataacgcaactaggtggtgccttcattttgatcatattgaaccaagag
acaaaaacagtatacattttggaccctaatcctcctaatccaatttacaagtacaatcca
aacgcaaaatatgtgaagatacttcaatgcatttctgaaaacctacaaaaagccatggca
aaagcatgtccagagcctaaatggaaagaagatattttcttatggcgtcaaattatttta
actgatattcccatttacaataggtaa
>TRINITY_DN39774_c0_g1_TRINITY_DN39774_c0_g1_i3_g.75754_m.75754
atggtggattcccttacggaggcaatagctgttgattcaagtggtggtgataactcatgt
gttaaagctgctgaaagtgaggtcattggccaaaatgggcacacccagctaggttccttc
gaggtgcacaccaagggctttggttcaaagatgatggccaaaatgggattcatcgagggc
actggccttggcaaagatggccaaggtatagtgcagccgatacaagccatccatcgtccc
aaatctcttggactcggtgtacaatttgacagtctggctgaggcgatcaaagcaaggaca
gaacccatcaaattaatatcagagccaggtaaagtgaggtcagatctgaggcggaatgtg
tgggcaccagagacgagtggggttggctccttcgagagacacaccaagggttttggatcc
aaaatgatggtgaaaatgggatttgtcccagggtctgggctgggaaaggatgggcagggt
gttgccacccccttgacagcagtaaggcgaccgaagtcacggggattgggagccaggaca
aatattaactga
>TRINITY_DN48242_c1_g1_TRINITY_DN48242_c1_g1_i4_g.194569_m.194569
atgaagctggatctgacacttctggataaacttgtacacgagtattgtgtatacagggga
atagttgaaggaagttcgcatgttctttctggaactgctaacttcaaatgtaaacaaaat
actgatattaataacgaaacacagcttgagtgtgaaatggccaacagtcagaatggacat
tgtagcaccagcagtatcactcgcgatgattcttggtccaggaggttacatagggttaga
aatagtacgtctgggcagcgaagacgaaagagatggagaggacggctagatgatcttgat
tacgcttgtgacgcgttgttggattccagtaagcatgatagtttgtctcctaccctggat
atggatgaagatgctatggtagaaaaacaggacctggtggtaaattttaatttgtctgat
aatatacacatggaagaccagaaatatgaaatgattttggaaatgcgggacctcacacga
aaagggatggcttccaaagttgttgaggaaataagcagtatagatcctgatttctttcaa
cagaaccctattcttctgtttcagctgaaacaggttgaatttcttaagttagtagctggt
ggtgatcatgtatctgctctcaaggttgcatccactcatctgggaccacttgctgccaaa
aacgaagctctactgaagcccttgaaggaaactttggtgacactaattcaacccaatgaa
gatgtgctcatgaatgcattatcattgccagtacttgccagttctctccaggttgcaatg
agcagaaggcttggtattgaagagcctcagctaatgaagatagtcagaacaacaatccat
acacacactgaatggtttaagcttcagatgtgcaaggaccgttttgagcactttttgaag
attgattctctgaaagaggttgatcaatcattggggagtcacagtatgtccaaggtcctt
acagatgaatgtggaaatggatcatctcaaatcacaacatgttcaagtggcaaggtgcca
gatgaaggtagtagccctcaagtctcatcagaagtttcctgtgatgaaaatgctatactg
aaggttatggaattccttgcgttgccaagggcggacgccatccaactcctgatgcagtac
aatggaaatgcagagacagtcatccaacagatcttccaatag
>TRINITY_DN29965_c0_g1_TRINITY_DN29965_c0_g1_i1_g.24261_m.24261
gcaccttgcaccacacatacctggccaatatgtgagaaaggagcatatcatacaaacaat
ctcagtaggatccaccaaattgcccagcaaacagctgacaaccccacagcatgcatttgg
gatcctagaggaagaatgttgttaatccagacccaatattgctccatactcccaggtctg
cactcagacccaagagaaataagccagcaaactccagatgtatttggctctaccaacaca
tgtggaacattgttttcagaaacgccaagagtagatagaagaatcagaaacatgagatac
taa
>TRINITY_DN29965_c0_g1_TRINITY_DN29965_c0_g1_i4_g.24264_m.24264
atgaatttggccttctcggcgtcaaatgacctcacagctgcctccttcgcctccgccatt
gctgccaagtccatcttgaggcgtttcacctctaattcagacatggcatgtttctgctct
gctattaaaatctccaaacgaagcttatccttttcgccctccaccaaatccttcttggtt
tggatttcctccaccttcctcttaagatcctccacctccttcatgagttttgctttctcg
gcgtcgaatgctttcgcagccgcctcctttgtctccactaatgcacccagttccttctta
aggctcttaacctctacttcagacatgctttgtttctgctctgcagtcaaaacctccaaa
cgaagcttgtcattttcaccctccaacaaatccttgttgacctggaattcctccaccttc
ctcttaagatcctccaacaccttcatgagttttgctttctcg
>TRINITY_DN37350_c0_g1_TRINITY_DN37350_c0_g1_i1_g.52209_m.52209
atggcagatgctagttcgaggactgacacctcgactgttgtagacatggatgataagaat
caaaggttagaaaatggacagggtggagctatggtcctgccttctaattcatctgatcga
tctgacagatctgacaaacctatggaccaaaaggttttgcgacggcttgctcaaaatcgt
gaggcagcacgaaaaagtcggctgagaaaaaaggcatatgtgcaacagctagagagcagt
aagctaaaacttgcaagcctggagcaagaactccagaaagctcgacaacagggaatcttc
atatccagttccggagatcaaactcatgctatgagtggaaatggagctatgaccttcgat
ttagaatattctcgatggcaagaggatcaaaataagcagatgaatgagctgaggactgca
gtaaatgctcatgcaagtgatagtgacctccgtcttatcgtcgatgggataatggcacat
tatgatgagatattcaggctgaagggcattgctgcaaaggctgatgtgttccatatactt
tcaggcatgtggaaaacacctgctgaaaggtgcttcttgtggcttgggggtttccgttcg
tctgagcttctaaagctccttgtgaatcagcttgagcctctaactgagcagcaattgatg
gggttatccaatctccagcaatcctcccagcaggctgaggatgcattgtcacaaggaatg
gaagcattgcagcagtccttggcagaaacgctggctgggtcccttggtccatcaggatct
tctggaaacgtggcaaactatatgggtcaaatggctatggccatgggaaaacttggcaca
ctcgagaatttccttcgtcaggctgacaatctacgacagcagaccttgcatcagatgcaa
cgcatcctgacaatccgacaagccgctcgtgcgcttcttgcaatccatgactacttttca
cgtttgcgtgccctgagttctctttggcttgctaggccacgagagtaa
>TRINITY_DN40826_c1_g2_TRINITY_DN40826_c1_g2_i1_g.87332_m.87332
atgtctctacccatagaaaccttcagcagcctccaagatgccgaagaccgccggaacggt
agggcggttggacagttgcagtatcgtttggccgaagaaacatcgttggaaaatgcagcg
ctagtcatcacgaggactaaaccgggattgacgggttttcggatgttgaatccggagctg
ttgagatgcaaaaatcgcaccaaagttgagctcgagcgggcttacaagcaattttatcga
cagtgtatgcaagaatgtgatgctcaactcatacctttggaggctcacattgccgagctg
agaagaagacttgccttgcgtgataaccagatacccgtgcatagtggatttcaagaggtg
ctttactttctacccccgaatgctgatttcccaccaaatgagttcaacaatgatgctgat
gtaccggtgcctgatgcacaatcccaacgtgcatggtggactctgaatttaacgtttctg
gagatgaagaaaagaattgtggaggctaaacgacttgagatggagagatctctcaaggct
gagttcgacagagcaatggaggtgccatcagctttaggtgtgggttatgctgatttt
>TRINITY_DN46116_c1_g1_TRINITY_DN46116_c1_g1_i11_g.162073_m.162073
ccggagctgaggctggtgctcgagctcgctaccgacgaggagctgatggaggtcgaggag
atcctctacggcaccagctattttagtccattgctaaagtcaattgcaagaagaccaaac
tcagatggtgttgttgttttggatgatatcgaggagagagatcatttcatctcaaagtta
gagtcaaggttcctgtatcttgctgcagatgctcgctctatcataaggaggtggagacca
tcgtacagagatgtcttgctcagagtaagaaaaaaaattggtgttcgatgctctagcaaa
ttgtgtactgcagaccttgaggcagaaatatttcttcaccttgtgcatgaatattcaagc
cac
>TRINITY_DN46116_c1_g1_TRINITY_DN46116_c1_g1_i2_g.162071_m.162071
cagccccgccagtccgcgaccatgcggtgcctcctctccacccctctccgccgcggtctc
tccaccgccgccgccgacgatcctaggctagcctcctccgcggagcacgcgtaccggctc
ctccgccgccaccactccgacccgcagaggctcgccgccgcgctgtccgcgtcgggtctc
gacgcctcctcgccgcacctcctcgacgccgtcctgcgccgctgcggcgccgcctcgtcc
ctcgcgctgcacttcttccactggtgctccccgtcgctgccctcgccgctcccgtcctcc
ctggcgctcctcgccaagtccttctcccgcgcctcctccgcgccgtccccgtccctcctc
gcgccgctcccctctcaactcctcggcccctccctcctctgccccgtcctgcgccgcctc
ccgcaaccacgcctcctgccgttcgcgctctcactgctctccgcccgccccgaccacgac
cagcccgccctctttctttccctcctcgagtctctctccaaggccggccacgtcgtcacc
gccgagcagcttgtcgaggagctccagccccggttcccgctttcgctccgccactacacg
gccctgctctacggatggtgccgccagggcaagctcgacgaggccaagcacgtgctcgct
cgcatgaaggctgcggatgtcgcccttgacgtcgtcgccttcaacaccctgctcgctggc
ttcgtcgcggacgggaggttcgaggacgcgttcgagctgacggggcagatggagcagcgt
ggctgcccgccgaacgcggtgtcgtacaccaccctgattcaggggctgggtgcgaggggg
agagttgatgaggccatgcgggtgtttgtggaaatgcgaaggaaggggtgcgcgcccgat
gctgtcacgtacggcaccctggttagcacgttttgcaaggctggcaagatatcccagggg
tacgagttcttggacgccatatcaagggatggcctgcgggtggacgctgctgtgtaccat
ggtttctttgttgcacacgagaagaaggagcagcttgaggagtgcttggagctgatggag
aggatgcgggagtgccggtgtccaccagacctcaagatatacaatgtggtgattcggttg
gcctgcaggcttggggagaccaagcaagccatgtcattgtggaatgagatggaaactggt
gggctcagccctggggtcgatacatttgctatcatggtgaatggccttgttgggcagggt
ttgctggttgaggcatgtagttattttaaagacatggttgggagggggctctttgttgcg
ccgcaatatggggtgctcaaggatctcctcaatgcgttggtcagagatgagaaacttgag
cttgcgaaggatgtatgggaatgtattgtgagcaaaggctgtgagctcaatgtgagtgca
tggactatctggatacatgcattgtatgcgaagaaacatgtcaaggaggcctgcctgtat
tgcttagacatgctagaggcaggggtgatgccacagcctgacacatttgcaaagttgatg
aaggggcttaagaagctgtacaaccgtcagattgctgctgagatcactgagaaggttagg
aagatggcggaggagagacatgttagctttaagatgtataagagacgtggggtgagggat
cttgaagcgaaacccaaggcaaagaggagaggtcagaaacagaggcgtcagggacagcgt
ggtcatggtcagtctagtaggaatgctgacattttggatgcttctgatgaagtagatttt
tctggctaa
>TRINITY_DN39774_c0_g1_TRINITY_DN39774_c0_g1_i2_g.75751_m.75751
atggccggcggcaagcgccgtcacgcacgcaaccctaccgccggcgggccccaccgcagc
gccggcgcaggccgtcgtcgcccggtccccgagctcccgtctttcgtctcccctgcctct
gtcgccgccgccttctcctcccccgcctcgggcggtcgcggccgaggacggggcgcccgg
cgcggcgccgcctgctccgatggcgagtcctccaacgccgtaccctttagctattcctcc
ctccgcccctgctccgcttattcggagcatggtcaggcgcaggcactggaggtgaccatc
gacaccaccccctgcgccgacccagccgcttccgtctcgatgtactcgtacggccccgac
gtgctcggtgagatcggtcttgggctgagcgcggacgaggaggaggccggatatacaggg
ctgcatctcgggctaggattccgtaatggaggacacgaggagatggaactcaaattgaat
caactggcggaggaagatgtcttctttagcacgcccaagcgtaagcaggagcagaatgtg
cccaatccgggatttctgttgatcgggggagtcaggatctacacggaggacatcacatcg
ccagaatctgatcggatgagcagctctgatgaggatttagaatccaaatcaggtgacggg
gagagatttgagaatgatgatggcgatagtgacgaggaggggagtgaaggcgaggagaga
gattcagtgtctgccagtgaatcatcagggtcggaatcagatgaagatttgatctttggg
gattcttcagttgacaatgaggttgttgctgattacatggagggggtcggtgggagcgat
gagctgttgagcagtaagtggatcactggtatgaatttgggtgatgcagatactgtagag
cagatgtatacagatgacgatggtgataatgatcggtttgtgaagaaagggaaggaaaag
cttgagggttatgcactaatgactgcatccgagcagtatggcatgaagaggcccagctca
gttgagaaggggaaaggaaaaagaatggtttgtaagcgcgatttgccaagcatgcaagcg
atgggcctggaggatatgttcatggtgaagaatgtctggatgccaaacaggtcaatgaag
gggtcgaagacaggatcatcatcctctcagctctcacggtcctggcctaataacgagggt
agaaagagcaaaaagtatcagagcaggccaggtgaaaagaagcagcataggaaggaactc
attgcaaagaagcgtcaacaacgaatgctaagcagaggagttgacttagggcaaattaat
actaaattgaggcaaatggttgtggatcaggttgatatgttatgttttcatccaatgcac
tctcgagactgttctcaggtatga
>TRINITY_DN33549_c0_g1_TRINITY_DN33549_c0_g1_i2_g.32622_m.32622
ttcggcgaccgcgtcaaggcctggaccacgttcaacgagccgtggacgtactcgtaccag
ggctacgccgtcggcaagtcggcgccgggccggtgctcgtcgtacgtcaacaagaactgc
ttccccggcgactcggcgcgcgagccctacaccgtgacgcacaacatcatcctcgcccac
gcggaggcggtggcgctgtacaacgccaagtacaagccggcgcagcgcgggcagatcggc
atcaccgtggtgtccaactggtacgtgcccaccaacgccagctccgccgccgacgtcaag
gccgtgcagcgcagcctggacttcatgtacggctggttcctggaccccatcgtgcacggc
gagtacccgggcaccatgctcggctacctgggcgaccggctgcccaggttcaccgcggcg
caggcgaagctcatcaagggctcctacgacttcatcggcgtcaactactacacggcctac
ttcgcctccgccaagccggcgcccaacgggatggagcagtcctacgacggcgacatccgc
gccaacacctccgggtaccgcgacggcgtgcccatcggcacgccggagttcgtgcccatc
ttcttcgagtacccgcaggggctccgggagctgctgctctacaccagccgccgctacggc
agcccggtgctctacgtcacggagaacggcatcgcggaggagaacaacaggacgattccg
ctggaggtggcgctcagggacgggcacaggatcaggttccacagccagcacctgcagttc
gtgaaccacgccatcagggacggcgtgaatgtgaagggctacttcacctggaccttcatg
gactgcttcgagtggggggacggctacctggaccgcttcggcctcatcttcatcgaccgc
ctcaacggcctcaagcgctaccggaaggagtccagctactggatccagaacttcttgaag
agatag
>TRINITY_DN48315_c0_g1_TRINITY_DN48315_c0_g1_i1_g.195571_m.195571
atgaagaagaagaccagcccaagagttggtagcttgcaattacaaaggttggtagtagtt
ttgaagaatggttcaaggtatgagtgtaacaaatcgatcactgacttctctgcagtagtc
agaacccaatcccttggtcccaagagctcttcaatcttcttgatggtgttctctattgcg
ttaggagcctccctaatctactcggcgtgcatacatcacgcacatccattccttcctaaa
attgctcggcgtgcatgcttcaagtgcaccatcatgttgacgcacataatgagttggagg
ctacagtttcttctttaccacatcaagcatattataatcgttgttccaatttgctga
>TRINITY_DN48315_c0_g1_TRINITY_DN48315_c0_g1_i2_g.195578_m.195578
gcagatcgcatccggttccgcggacctcgccctcgcccgcctcctccctcggcgtggatc
cggtcgcccggcgcggacctcgcccgcctcctccctcgcccggatccggtcgcgcggacc
tcgcccgcctcctccctgggcgcactcctcgctcccgcaatcggctccacctccccgctc
ccacaatccgccgcatcaggtctctccgtctatccacgagcgttgcgcccttctgtcgct
cggaccgctcggggtgtacgagacgtggcgatccgctccccgacggagtctggagcgcct
gatgcctggccggcggcaggcgagggacgaccgtgcatgctaggagcgggcacaccgggc
atggggaactcgacgctcaccgacatgacgctgctgcccggcgtcgagccggtcgtggct
ggcctggccgcggggtcctcctcctccccgggccaggagggcaaggccaggaagaagccc
atgaagtcactctacctcaagttcttcgacaccgcgcccgacggcaagtcacgcatctgc
aggctctgcaggaagagctactgcatgaccactgccacggggaatttgggaaagcatctt
aataaccgccaccctggttatcaccaacttcctgagggtgtcagcttcactacccagagt
accatagaggctaccatgcttaatagaaacaaaaaacctcatgttcctgtgcgagctcgg
gctcaagctcagcctcaagatcaagttcaagttcaagctcaatctcaagttcaagaccaa
gctcaacctaaagtacggtctcaacctaaaacaaaagaaatgattgatgttgaccatgtc
aactggttacttcttaggtggcttatcagtgcttcccttccaccttccactctcgaagat
aatatgcttattgatagctgcaagtacttgagctcgtctgtcagactctggccaaaagaa
aaggttcaagaaattatccttgaagtcttcagaagtatgaaggaggatgtcaaggaaact
ctgcagtgtatcagttcccggctctctgttactctggacttttggacttcatatgagaaa
attgtatacatgtccatcaaatgccattggattgatgaaaactgggtctcacagaaagtt
ctacttgacgtgtgtagaatcccatacccatccactggttctaaggtttttcaagttcta
atggatgtcttggtgatgtataacatcgattcaagaatccttgcttgcacacacaataac
agccaacgctcaatacatgcttgtcgtgagtttgcgcaggagcttgagtcccgtaaactc
cccttttgttacattccttgtgctgctagaacactgaaggccatcattgaagcaggactg
gagaatgtggaaccaactttgtccaagatccgtgagtttattcttcacatcaattcaaac
caggagatgatggaggattttaagcactggactgaagtttatgaagaagtctcatggaaa
ctaccctttgaccattcagcaaattggaacaacgattataatatgcttgatgtggtaaag
aaggctcctaacgcaatagagaacaccatcaagaagattgaagagctcttgggaccaagg
gattgggttctgactactgcagagaagtcagtgatcgatttgttacactcataccttgaa
ccattcttcaaaactactaccaacctttgtaattgcaagctaccaactcttgggctggtc
ttcttcttcatggaccatgtctttgagttgatcaatctgtgtcataacagtaacaaccac
caacaatggctcaagaacattgctggtgacatgtccaagagagctgaaaagttcacaact
gaagcttacaacatctacaccttcacagccgcaattcttgatccaaggatcaagggagag
ctcatccctgaaaccctgaactccacgagcaacttggaagatgcaaggaaccattttgtc
cgggactacagcagcaccttccaagctgttggaaatggccatggtgctcaggacaccacg
gaggatgctggcgcattctcctttgctgaagagattattcgcaaacggcgtcgggtgagc
atgaccactgctgctgatgagctctcacagtatctcgcagagccccctgcaccgatttcc
actgatgcccttgaatggtggaggggccattcctcccgctatccacgtctctccctgatg
gcccgagactttttggcaattcaggggacctcattggatcctgaagaactgttcacaagt
aaaggggacaacatccacaagcagcagtactgccttcctcttagtagcatgcaggctata
atgtgcataaagtcatggatgcaaagtgggtaccagttcaattttcagtcaaccatcata
gattttgacagattggttgaatctgctgctcctcctgatgatatcggtggttctagcctt
cttcacagctaa
>TRINITY_DN37591_c1_g1_TRINITY_DN37591_c1_g1_i1_g.53221_m.53221
aggccggaagactccgcaagactcgcgttgggtgagggtagcgtcgagtctatggatccc
gtacggcgccgccgtcctcttccgctcgcgcgccaccgagcggtcttctccccgtgcgcg
cgctcttctcccgcgcacttccctcctacgcgcgcgtcttctcccgcgctcagcaatctc
ccgcgcgcgctcgaggaggtgaagccgtcgtcgccgccaaaatttccaggaagcacgcct
ctttcaggccccatcccctccaagcctcccgttaatctcccacaatctgctgcccatctc
ccatcgaggttcatatccagactgatggacggcgaggcaaaagcgcccctagaacccgtc
ctccatccgctccatccatccatgctgctgggacatgtggtccggtcgccggatctgctg
gaacccacgctcaagctggaggca
>TRINITY_DN46688_c0_g1_TRINITY_DN46688_c0_g1_i2_g.170458_m.170458
gcatcatactccatcagtttcagaagtcagaatagggttcgtagtcatctaaggttgttt
gtggcgtcagattcaactcaacagcacttaaacaaaactggtggaggtattctagtggtc
acccacctttccccgtctgctcttcatctagtttcatcagatccttgggtgagccagccg
aggcctcggccaggagcggcgagcatggacgtcatgcgtgcaccggcggtggcggtgtgc
agaggcagaagcgactccacgcagaagctcgactcgacgggcgacctgaggaggcgagga
ggagcagccaatgcgcgccgaagagacggacgcgtcgtagccgaggacctcgcggtggcg
ggggcggcccggagaagggaggccgacgagcggagcagagacctggcggcggcggcggcc
atcgtggtggagaagatgggggttttccggtcagcttcgggactggagtggggagtgagt
cgtcgg
>TRINITY_DN43118_c0_g1_TRINITY_DN43118_c0_g1_i1_g.117866_m.117866
atggtggaatgggagtggggatcggataggaagttcatcagggatgcttctcgggctggc
ttctcggtggatgagatgattagagctgagtctctgttaatcgaaaatttcaaatcaccg
cagtttgcgtcaatggatagaggggcagggcatattagccatcccctgccattggcctca
aggatagcagaggcggtggccgagatccgcttcaatggctctatgaggccgtggaagggc
ccactgcctaagccacgtacatctcagaataggcaactggggcaaataatcgtcaaggat
cagaggcaatccaacacttgcgggacagccaaatctctggatgatttgttttcccaggtg
gactgccatattgacgtcgggtcaaaagatagggaaacgggacaacctggatccgcctcg
gcgcggggcaagatttggtcccgtcgtccaagagtgggtgggctggacagacttgtaccc
agcagggaattaaaagtgggatcgcacccggcgtttagaccaacgcaaggcttacgatac
ctatttactgcaaaggggataccgaggagtctgaagacagggaaggtcttagaggccgcg
gcacgacctcatcttaaccccacactctcgccacagaaactatcctatttggaggttgtt
gtgagggaagggagagcgactgtgccaaggtacgggtcgacgaggatgacgctgggtaat
cttggtgggcggggaagagatgatagggggccaggtgctgctggaccctatcgtcgcgat
cggggagtgatgaacacgggtcgcggctggagcggaagagaggattgggggcggaggggt
ggaggaacccatgatgacttcaggggtgctaaggctggaaggcatggaggctttggaagg
gggcgcgaaagcacgttccagcgttcgggagcaggaagaggtgcaccaccaaactctttc
tcaggtcggtggatctggcaggaggataggcgaggggctgctccactggaaaaaggcgaa
ggagataagggaggggcgcttggtgcgacgcaacagtttagtggggctggggccggtgta
gtcacgatatctggctcaggcggcgatcagggtgcaatggaagatttcagcgggagccag
gatgggggggaggttgcaagggcaggtggtcgctgctctaggtgctcaaaaaaaggacac
catgctgcggtgtgtacagtggaggtgtactgtgtgatttgcaattcgcatgatcatatg
aaccataagtgtcaccttcttaaggcaccaaggccggtggcgcatgcggcggggtatgct
gtgatgggacttgggttttaccacatccctcatccgccgcttcctagattgaagaaagaa
tctaaaaaggctcaagtttcagtggagggaggggtattgtctggtgagcagttgatagca
cagctcaagagggtggtacctgttaggtggaactgggagttaaaagagcttggggaagga
aagtttcttacccaattcccatccaaggctgagctgcagcgttcaatcgcttatggaggg
gcagacgctaagggggatggcatacctcagggcgtcaggctaaggtttgaggagtggcag
gatagagaaaaaggctttctgttgcctaaagtttgggtgagggtgacaggtattgaagaa
ccgctgcgcgaattcccaattctgtgggcagtgggaacccttttaggatcgacgcagtct
gtagatatggagactacaagaaaaagtgagtttggtcgagttttggtggcagtgctggat
cctaagctgatccccagaacacttgacgtagtgattggcgatcactactttgatttggtt
ttcgaagtagagaggaagggttttgatgagaatggagatgacgtggagattgattgggat
ggcggagaaggggaaggagatggggaaggaaagggagaggagaaggaaccagaggcagac
agtgagacaaatccagcggatggccgaacagaggaaagggagaacaaacgtctcaaagga
gggggggagaaattgagggatgggccacgatctgggcagggaccagctgatcatggtcaa
ggactcaacgagtttcaggatgttcttcatcggaaggcagacttgattcttgacaaagta
gtggaagaagtgttggaagaagcagcgtctaaggtgctgagagaggaagaagtgccggtg
gaggggactgatggtgatgtagtcgggctccatgaaaagagtagtggggaagttgagatg
gatatggaggtcactccggtagtgatgcagcgggggctgacctcaatgcatggtatggtg
tttaacaaggggctgggagtagattcagagcagggagctgatcttggggagagtgaaagt
agcaggctgtcgaccaaggaagggcttgctgaatcaaaactcatggatgctgcgctgatc
ccagaggttttgaggtcaccatccagggcaagtccgagacttgccgggatgggggctgag
cataccttgttgaaggcggagcgcaggatgctgtccaggaatctggaatctttggaaggt
aatccatctactgatttttatagtaatcctcttttggcacaagctgtagataatttacgg
gctttgggtttaggggaaaattttaatagtgttagctcttttgaggcgaatgttcaaagt
ctgttggctagggatttagcaagtgacagacctgttaccgagggtggaatgggggatgtt
gagttttctgataatgaatcagttgactcaggggttttcgagaggaaagcattagagtac
ctgtgtgaggagttaatggaggaagtgtttgacgaggatagctatcacctaaatggtgat
tctaaaattgtccaaaggaagcggggcgctaagtcgccaaggaaacgagcttcgagaaaa
ttgaaggttaagataaacaaagtagttgcttcatga
>TRINITY_DN43118_c0_g1_TRINITY_DN43118_c0_g1_i6_g.117904_m.117904
atggtttgtggttcagaggagaccatccaacatctgttcttcgattgtcgggtggcccgg
tttgtgtggaatctgatcttaattgtctttaacattcaaccacctagaaacacgactcat
ttgtttggatcttggataaggggatttaccccagggctaagatttcaattaatggtgggg
atagcggccatgtgttgggctttgtggttgaatagaaatgatatggtattccaaaaggca
accgctaactcttttctgcaggtgattttcaggggggcatattggatcagacaatggtcc
cagttatctaaagaggaagagagaggggctctgatggaaggatgtcagcgtctggaagta
ggggcattacacctctttagtggccatgcctggaagaaccggagaaggataaaagaatag
>TRINITY_DN32595_c0_g1_TRINITY_DN32595_c0_g1_i1_g.29894_m.29894
acaatagcaatgccaaggtggccgaagccgaggcagcacatcaagccgtccgtgccgagc
ttgaagagattaccaaggcgcatggcgaggccgtggccgaggctgagaagctccgcgccc
tcatcaccagcctcgaggagaagctgtcggcccacgagcacacgtccaagtcgagcgagg
acggtctggaggagctcaaggctgcccatgccaaggagctcgccgagcttaggacgcgcg
agcaaaagggctacgaggagcaggtcgaggttctgcttagcgagcacgccgacactgtgc
agcgtctcgagggtgagcttgccgagtctagggatgacttga
>TRINITY_DN49775_c0_g1_TRINITY_DN49775_c0_g1_i5_g.218330_m.218330
tcctcctccccttccgccgccaacctgctcgcgctcctccgccgcaacgccgcctccccg
gccgtcgcgctccgactcttcctccacctttcctccgcggcctgccctcctccgccgcgc
tccacgtcgttcctcgcccgcctcgtcgccgcacaccccgccgccgacgcgctcctcccg
ctcctccaccgccacatcctctccttccctgatccctccccccacctcctcgcgctcctc
tcctgctccgacgtcctcccgctgcgcctcgccatccccgccttccgctccctccgcgcg
ctcacgtccgcgccgccgccgaccatccccgtctacaaccgcctcattctcgccgcgctc
cgcgagtcccgcctcgaccttgtcgaggcgctctacaaggacctgctcctctccggcgcc
cagccggacgtcttcactcgcaacctcctgctccaggcgctctgtgacgccggccgcatg
gagctcgcccagagggtgtttgacgcaatgcccgccaggaatgagttcagttttgggatc
ctggcgcgagggtactgccgtgcggggaggagcattgatgctcttaaggtactcgacgga
atgccgagcatgaacctggtggtttgcaacacggtggtcgcagggttctgcaaggagggc
ctggtggaggaggctgagaggctggtggaaaggatgcgtgtgcaagggctggcaccaaac
gttgtcacgttcaatgcaaggatctctgcactctgcaaggctgggcgggtgctggacgct
tacaggatattccaggacatgcaggaggactggcagcatgggttgccgaggcctgatcag
gtgacttttgacgtaatgttgagtgggttctgtgatgctgggtttgttgatgaggcacgg
gttctggtggatattatgaggtgtggtggtttcctgaggagggttgagagttacaaccgc
tggttatcagggttggtgaggaatgggagggtcggcgaagcgcaggagcttcttagagag
atggcacatgaaggaatccaacctaatagctacacgtacaatattattgtctctgggttg
tgcaaggagggcaaggcgtttgatgtgaggagagtagagaatttcattaggagcggtgtg
atgtccccagatgttgtgacttacactagtttgctccatgcctattgctcaaagggtaac
attgctgctgccaacaggattcttgatgagatggcacagaaagggtgcgcaccaaattca
tttacttacaatgttctgctgcagagtctgtggagagctggtaggaccacagaggcagag
cggttgttagagagaatgagtgagaaaggatacagtttggatacagcaggctgcaatatc
attattgatggattatgcaggaatagtagattagatgttgctatggatattgttgatggg
atgtgggaagaaggaagtggagctcttggccgactggggaattcattccttagtgtagtt
agtgattcttccatcagccaaagatgtcttcctgatcagatcacatattctattttgatt
agtgcattgtgcaaagaaggccggtttgatgaagccaagaagaaattacttgagatgata
gtgaaagatatttcccctgattcagttatatatgacacttttattcacgggtattgtaag
catggaaagacctctttggctattaaggttctgagggacatggaaaagaaaggttgcaac
ccaaacacaaggacatacaacttgttgattcggggatttgaagaaaaacataaatcagaa
gaaatcatgaaactgatgagtgaaatgaaggagaaaggaatttctcctaatgtgatgacc
tacaatagcttgataaagtctttttgtcaacaagggatggttaacaaggccatgcctctt
ttggatgaaatgctacaaaatgaattagttcctaatataacttcttttgacttgttgatc
aaggcttattgcaagattacagatttcccttcagcgcagatggtttttgatgctgctttg
agaacatgtgggcagaaggaagtgctgtattgcttaatgtgcactgaactcacaacgtat
ggtaaatggattgaagccaagaacattctagaaatggcacttgaaatgagggtctctatc
cagagtttcccatataagcagataatttctgggctctgtgaagttggggaggtggatcat
gcacatagccttctcaagttgttaatagctaaacgacatttgtttgatccagcagcattc
atgccagtgatagatgcattaggtgataggggaaagaaacaggatgttgatatgctgtca
gcaaaaatgatggaaatggccgaccgtaatgatggtcttggaactgattctggtaagatt
acccctggaagctgtaagcatgagcatgacaggaatggtgaaagtgattggcgtactctt
ttgcacagagatgacagtgcccgcacgattatgaaaattacaaagagagttcggacagga
tggggtcaaagaggcaatgtatatgagcataaacagcaacagaatgatgacttttatgtt
gttgaaaacactggctaa
>TRINITY_DN40726_c0_g2_TRINITY_DN40726_c0_g2_i4_g.86374_m.86374
atggaaagagaaaggtgtcagtcgtatccagatgtccagactcaaccacttattgagaca
tcatcttcattggaattctgcactgttctccctacaactctatttccttcaacaaatcta
ccctttattcctcagccagatggttgtatctttggtccttttcaacaactattgacggct
gcaaattccggtgttctttctgctagcaattatggtgcagttacatttggagcaaatccg
aacctaccaattggaggctatagtcacttacctgttgatactgacaaagtgactgcaata
gaagttgtatgtgacgatggttattctgcaggcacagaatctgaaaatgatacacccaga
catgttgtttcaccaaatttgtttgtcgaagacaacaacaatccacctgcaaatgatgag
tatgttgctagtttcagtgaccctattggcatagaagagttcatgcgtggtcgtgatttc
gattacggtgattttgctattgggattgatgacacggatctaaatgatctggctgaagac
cacattgattctggtagcaaagaaattgataatggtttgaacggagaagatatggatcaa
tctttggtagatggtcacgactccaatgatgagttcaacctgataaatgatacagacatg
tcagcatgcatcctcggtgattgtggatgttcaaacctagtctctggccaggaaatttct
gcacgatatcaggaggatgtccaaatgggcttcaataaacggcaacgatttggtacggtt
ggtgaaccttcagattgtcgtaaaccaagaaacatgggagctgtagagattgcgatgcgc
acagcagaacagagagtgtcaaaagaagtatttgaacctaaattaggcatggtatttgat
tcatatgaggagggttatgaattctacaacttgtattcatgggaatatggttttgggata
atctacaatcatagttcttcaaggaccaatgacaagagctatagaaccatgcaggaattt
acatgtcaaaaagggggttcagacagtcgggtcactactgggaccaagaaggataaatgc
aaggcaaggcttaagttgctacgtgatggggatcgttggtatgtaagagattttgttaga
gatcataatcatccattatctgagagttgctgtgaaaaaagggaatggaaatcacacaag
aggctggacccttacacattgcatgtgattaggaaccttcatctaaataatgttacccaa
accaagatacgatgtgttgttggtgcaatgtttggaagtttgcaggatgcaccatgtacg
aagaggtcagtgcgcacgatttgcaacaaacttgcaagaaagaagatggatgacgatgtg
tcaaagacagtgcaattatttaagcaaatgaaagcggatgaccctgatttccagtggagt
gctgaactaggtccagataatactatacagacactcatgtggtgtagcggcaaaagtgtt
caacagtatgcttgctttggtgatgtcattacatttgatacaacctactgcacaaatatc
tacaagatgccttttggtctttttgtgggtgtcaataaccattttcaaactatcatattt
gctggagtacttatgaaatatgaaaccacagagagttttaaatgggtgttcaatgagttt
cttcaactaatgagaggagagccaccccagacagtgttaactgaccaatgcaaggctatg
gcgattgctttaggtgaagtgtggcctgacacattccatctctggtgtaagtggcatgtc
ttcaagaacataagggagaacctaggcccaacatacacaaagaatgctgcatttagagat
gagttatattccattgctaatgaaatgctaactaaagaagagtttgtccatgcatggcaa
gacttgtgtgaacgctataaacttacagaaaatcaattcatgattagaaccttccagtgc
agatctaaatgggccagaccatggtctaagggcaacttttgtgctggtatgactagcaca
cagagaagtgaaagtgctaacatgatgctgaagaagtttgtgcctcggaactcctcaatg
aaccattttgtttcccaattcaacatgttgttgcaggatcgagacatggaagaaggcaga
caagaggatcaaactaaacagcttgttatgaaacattctcgtatgtggccactggagagt
catgctaaagagatatacaccaaggcaactttcctattgttccgtaaacaagtcgacaag
gcatctaggtttgctgttactggacagggaagagacttttttgttgtttcttatcacact
ccatctgataaacaaacatggtacaagaaagaatacaaggtttatgtgattgaagatggt
gcaagatatttctgtgagtgtggtctttttgaacatcttggtatcttgtgttgccatact
attagactcatgatgcgactgaatattaaaaaaatcccacatgctcacatactcacacgt
tggactcggcaagccaaggatgttttgccagaacatttgaaaccacttcagaatagaaag
acaacactagagccattgagtatatggcagacacaactaaacgccacagcacttgaggtc
gtcactaaaggtaacacagataaggagacaatcgctgttgtgatgaaacacttaaaagca
gctagcaaggaagtggatgacatacttctttcaagatcaaagcccactcccgagccctgc
atagcagaaggattagacatcgcaactgacattgaggagattcgtggcaacaagtatggt
gcgtctgggagtagtgctgttcttagtgatactgagattttgaagatgaaggctccattg
gtggagaaaggacaaggccggcctagatttaaaagactccgttcaggagcagacattgca
tcaaaaaaggtggccaagagagtcaacttgaggaactcatcgagtattgacgatgaagaa
acaggcccaacgaatcacagtgccaacaataagaagaagaagcctggtaattgcaaggcc
aggactaagagcaaaaatctagatcccatggcatcagaaaaaaatgcaggtttgcccttc
caaactagattctgtacgaagtgtcacaagcctgggcataatagaaacaaatgtgatctg
caatgctctgagccaatgaagaaggcacagaatggaaacccattgcgatgcactaagtgc
gggcttaaaggtcacaacgatgaagattgcttggttgcagatttggagaatgactcattt
ttcaagtaa
>TRINITY_DN49775_c0_g1_TRINITY_DN49775_c0_g1_i11_g.218371_m.218371
tcctcctccccttccgccgccaacctgctcgcgctcctccgccgcaacgccgcctccccg
gccgtcgcgctccgactcttcctccacctttcctccgcggcctgccctcctccgccgcgc
tccacgtcgttcctcgcccgcctcgtcgccgcacaccccgccgccgacgcgctcctcccg
ctcctccaccgccacatcctctccttccctgatccctccccccacctcctcgcgctcctc
tcctgctccgacgtcctcccgctgcgcctcgccatccccgccttccgctccctccgcgcg
ctcacgtccgcgccgccgccgaccatccccgtctacaaccgcctcattctcgccgcgctc
cgcgagtcccgcctcgaccttgtcgaggcgctctacaaggacctgctcctctccggcgcc
cagccggacgtcttcactcgcaacctcctgctccaggcgctctgtgacgccggccgcatg
gagctcgcccagagggtgtttgacgcaatgcccgccaggaatgagttcagttttgggatc
ctggcgcgagggtactgccgtgcggggaggagcattgatgctcttaaggtactcgacgga
atgccgagcatgaacctggtggtttgcaacacggtggtcgcagggttctgcaaggagggc
ctggtggaggaggctgagaggctggtggaaaggatgcgtgtgcaagggctggcaccaaac
gttgtcacgttcaatgcaaggatctctgcactctgcaaggctgggcgggtgctggacgct
tacaggatattccaggacatgcaggaggactggcagcatgggttgccgaggcctgatcag
gtgacttttgacgtaatgttgagtgggttctgtgatgctgggtttgttgatgaggcacgg
gttctggtggatattatgaggtgtggtggtttcctgaggagggttgagagttacaaccgc
tggttatcagggttggtgaggaatgggagggtcggcgaagcgcaggagcttcttagagag
atggcacatgaaggaatccaacctaatagctacacgtacaatattattgtctctgggttg
tgcaaggagggcaaggcgtttgatgtgaggagagtagagaatttcattaggagcggtgtg
atgtccccagatgttgtgacttacactagtttgctccatgcctattgctcaaagggtaac
attgctgctgccaacaggattcttgatgagatggcacagaaagggtgcgcaccaaattca
tttacttacaatgttctgctgcagagtctgtggagagctggtaggaccacagaggcagag
cggttgttagagagaatgagtgagaaaggatacagtttggatacagcaggctgcaatatc
attattgatggattatgcaggaatagtagattagatgttgctatggatattgttgatggg
atgtgggaagaaggaagtggagctcttggccgactggggaattcattccttagtgtagtt
agtgattcttccatcagccaaagatgtcttcctgatcagatcacatattctattttgatt
agtgcattgtgcaaagaaggccggtttgatgaagccaagaagaaattacttgagatgata
gtgaaagatatttcccctgattcagttatatatgacacttttattcacgggtattgtaag
catggaaagacctctttggctattaaggttctgagggacatggaaaagaaaggttgcaac
ccaaacacaaggacatacaacttgttgattcggggatttgaagaaaaacataaatcagaa
gaaatcatgaaactgatgagtgaaatgaaggagaaaggaatttctcctaatgtgatgacc
tacaatagcttgataaagtctttttgtcaacaagggatggttaacaaggccatgcctctt
ttggatgaaatgctacaaaatgaattagttcctaatataacttcttttgacttgttgatc
aaggcttattgcaagattacagatttcccttcagcgcagatggtttttgatgctgctttg
agaacatgtgggcagaaggaagtgctgtattgcttaatgtgcactgaactcacaacgtat
ggtaaatggattgaagccaagaacattctagaaatggcacttgaaatgagggtctctatc
cagagtttcccatataagcagataatttctgggctctgtgaagttggggaggtggatcat
gcacatagccttctcaagttgttaatagctaaacgacatttgtttgatccagcagcattc
atgccagtgatagatgcattaggtgataggggaaagaaacaggatgttgatatgctgtca
gcaaaaatgatggaaatggccgaccgtaatgatggtcttggaactgattctggtaagatt
acccctggaagctgtaagcatgagcatgacaggaatggtgaaagtgattggcgtactctt
ttgcacagagatgacagtgcccgcacgattatgaaaattacaaagagagttcggacagga
tggggtcaaagaggcaatgtatatgagcataaacagcaacagaatgatgacttttatgtt
gttgaaaacactggctaa
>TRINITY_DN52594_c25_g2_TRINITY_DN52594_c25_g2_i1_g.258790_m.258790
ggccaaatattttccacagaaaatttgaggctcccattcacccccccctctggtcgccgt
tttcggtccttcagttcctatacgtggcaaagtatttttgttggtctccaatgtttcaag
aaaggctatatctggagagtgggggatggatctcagatcaaaatctgggaagataattgg
ataccgggaagtcataatttgaaagtgcagacgagaaggggtaatagactggtgacaact
gtggatgaactgattaatcccattgatcatacttgggatgtggatttactaaagtcaata
ttttggccaaccgatgtgtatcggattaggcagattccaattacaccaggtagggaggat
gttgtggcctggcattataacagaagtggtaccttttcagtcaaatcagcataccactgt
caatgggaggagaagtttggagctagagctattcagaatacagcggggactacttcaagg
agtaagctgtggaagagattatggaggttgaaaattccatcaaaaattaaaatattcggt
tggagggcaatcaatggctttttgccatgtaaaatgatcctagctaatcggcatattggt
gattcaggaggttgcccggtatgtcagcaaggagctgaagatgttaagcatcttatcttc
acttgtgacagaatgaaagcagtatggagatcgatgggtttaggagggaaactctaa
>TRINITY_DN37023_c0_g2_TRINITY_DN37023_c0_g2_i12_g.49710_m.49710
ccaaaatgtaaaatagcaaaagtttttgcattttgtctaaaatattttggaactaaacaa
ggcctgagaagctctcttcccttcgttctctcactgtgtggaccgggggaaacgaggata
gaggacttggatggtttttttgaggaaataggacttggatggttgatttcttcttcctcc
cctcctccccacctgaggagcctcaggttatacggatacataggagagatgactgactgg
ttcaggaatcttacacacctggtgaagctttcattatgggatagccaactaaaggaagat
aaaaccatggagatacttggggagctgccaaaactcatgctccttcgaatttacttccgt
gcatcccttggggagaaattagtgtttggaaccggagcattcctgaacctcaggacactt
gagatttggaatatgggcggcctgaaagagattagatttgaggagggcacctcccgtcag
atggaaaggatagaaatcaattactgcaatttgaagtcagggattattggtgtcaagcac
cttccatgtctcaaggtgatttcactcgctcgatctaaagtggcgaggctcggtatgctg
gaagaagaagtgaacgcacaccccaat
>TRINITY_DN52322_c1_g1_TRINITY_DN52322_c1_g1_i2_g.257275_m.257275
actgtggaatgcaagcaccctcttttgggacgtcggtatacttggtcgaatgaaagagct
tcccccactctcgtcaaattggatagagtgttgtgtacagctgactgggaagacttatat
ccttcctgtgtcttgcaaagtcaggcaacagaaatgtctgaccattgtcctcttgtgctt
gggctgaaaaatggtgtcaagggtaaaaaacgtttccactttgaaagcttctgggcacac
ctccctggtttcctggacacggttaggagctcttgggatgagccagttatgacaacatgc
cccctggaatgcctttccatcaagctgaaacgtttgtcttgtgctctgcaatcctcaacc
acgagtttgagggag
>TRINITY_DN51866_c0_g2_TRINITY_DN51866_c0_g2_i3_g.251847_m.251847
atgttccctatggtgagggttactaatggagatcctaggcattctgatcataggccgatt
ataattgatgtgggctgtagacagaacatggattgcttgcagcagatgcaaatgatgcca
aagttcgaagcaaaatggcttgaggaggaggaatgtgagatccgggtaacgaaagcttgg
ggtatagcgatggaggaaggatgtaacactatgatgcaaatgcagatgaaggtgctgggt
gatctttgggaatgggacaggaacattttaggagatttggaaaaacgaattaaaaaagtc
aaaagtgaattggatacgtgcaggaggatgagtatatctcaagaatcagtaaaccgggaa
cacttattgtgttataatcttgaacgattgcaagaccagtataatacttactggaaacaa
cgagctcataacagttggttgacaaagggagaccggaatactagttttttccatgcattt
gcttcaaagcggagaagaaaaaactggattaggagtttaaaagatgagaatggatttcta
gtggtgggagaccaactaaaacactttattgctaatcagtatcaacagttatttatgtca
tgtgcagggtcacatgcggattatgtgctgaattgtgttgatcctagagtcacaacaaaa
atgaatgagtcattaatggagccattcataggagaggaaatctggaatgctttggaaagc
ataggtgatttgaaggctccaggtgctgatggtatgccctctatcttttacaaaaagttt
tggtctttaattggggatcaagttaaaaaagaagttcttgaagtccttaatggagggcca
atgccggttggctggaatgaaactattattgtgttgatacccaaaattagctcgccccaa
gtgttaaaagattttcggccaattagtctatgtaacgtgctttataaactcatttcaaaa
gttcttgcaaatagattgaagaaaatattgccagatatcatttctccttctcagagtgcc
tttgttccgggaagactaatcacagaaggtttatcagctatgctgcaaaaagctgaaaaa
gaggggaagattgaaggcattaagatttgccgtgatgcaccaagagtaaaccacctattt
tttgctgatgattccttgattttgatgagatcgagggctgttgatgctgcagtacttaag
catattctgcaagtatatgaagatgcatctgggcaggtaatcaacagagataaatcatca
attttttcagcccaaacactaatgaacaaatcaggagacaaattagattga
>TRINITY_DN51866_c0_g2_TRINITY_DN51866_c0_g2_i4_g.251854_m.251854
atgttccctatggtgagggttactaatggagatcctaggcattctgatcataggccgatt
ataattgatgtgggctgtagacagaacatggattgcttgcagcagatgcaaatgatgcca
aagttcgaagcaaaatggcttgaggaggaggaatgtgagatccgggtaacgaaagcttgg
ggtatagcgatggaggaaggatgtaacactatgatgcaaatgcagatgaaggtgctgggt
gatctttgggaatgggacaggaacattttaggagatttggaaaaacgaattaaaaaagtc
aaaagtgaattggatacgtgcaggaggatgagtatatctcaagaatcagtaaaccgggaa
cacttattgtgttataatcttgaacgattgcaagaccagtataatacttactggaaacaa
cgagctcataacagttggttgacaaagggagaccggaatactagttttttccatgcattt
gcttcaaagcggagaagaaaaaactggattaggagtttaaaagatgagaatggatttcta
gtggtgggagaccaactaaaacactttattgctaatcagtatcaacagttatttatgtca
tgtgcagggtcacatgcggattatgtgctgaattgtgttgatcctagagtcacaacaaaa
atgaatgagtcattaatggagccattcataggagaggaaatctggaatgctttggaaagc
ataggtgatttgaaggctccaggtgctgatggtatgccctctatcttttacaaaaagttt
tggtctttaattggggatcaagttaaaaaagaagttcttgaagtccttaatggagggcca
atgccggttggctggaatgaaactattattgtgttgatacccaaaattagctcgccccaa
gtgttaaaagattttcggccaattagtctatgtaacgtgctttataaactcatttcaaaa
gttcttgcaaatagattgaagaaaatattgccagatatcatttctccttctcagagtgcc
tttgttccgggaagactaatcacagaaggtttatcagctatgctgcaaaaagctgaaaaa
gaggggaagattgaaggcattaagatttgccgtgatgcaccaagagtaaaccacctattt
tttgctgatgattccttgattttgatgagatcgagggctgttgatgctgcagtacttaag
catattctgcaagtatatgaagatgcatctgggcaggtattgaaagcaagatattttcca
aggtcagatattctccattgtgttcctcggtctggtatatcttatacatggagaagcatt
ttaagtggggctgaacttttaaaggaagggcttatatggagatttgggaatggagtaaat
attaaaatatgggaagacccatggatacctagaggtacaacaagaaaaccagctacacct
aggaggtcatgtttacttactagagttagtgagcttataaatccaacaacagctgaatgg
gatgagcaattaatttctgatattttttggcccgaggatgctgctgagatcttacaaatt
ccaataaatgtggatatggaagactggcctgcttggcactttgatgcaaaaggaaggttt
tcagtcaaatcagcctataagcttactgtgcaaaaaagagatgctcttataggaagggat
gcttctagttctagttgtgctggtggatatgggaatgaattccagtggattaagatttgg
caaatcaaagttcccaataaagttaaaatcttcatatggcgttttgcacataacagcctc
cctgttagaagaaatctggccattcgtgggataaaagtagataccatttgtcctgtttgc
agaaggctagatgaagattgtggacatatcttcttcaaatgcaagcatgtaaagatgtgt
tggcgtcttttgaatatggaggatataagatctgagctggtgaactgccaatcaggaata
gaagtaattaataagatttga
>TRINITY_DN48517_c0_g1_TRINITY_DN48517_c0_g1_i3_g.198622_m.198622
atgcaagaggcagagaaagaatggacaaggtggagagcaatgaaaccgggcgggcacggg
gcacggggaggcagccaccgccaccgtgcagcatcgcaggtgactgatgatgccgcgcgc
gcgctgccggactcgccgtcgttggacttggacctggatcgatcgatcgatggatcagtg
gatgcagatgcccgggagcttccactggaacttgcctgcgcggcgctcgtcgggtgtgcc
ggcggtgtagttcctccagacgtcgagcaccccgcggaggtcgtggagcttggcgccgag
tccgacgcagcagttggcgtggagggtgcagatcttgttgaggtccttgctgagctggca
gaagccgctgatgtaggcggtgtcgaggaactggatggcgaggtccagcttgggcgccat
ctcgtgcttgatgaggttgaacacgtcctgctcgtgcttcccgaagaatcgccaccgacc
ctgctgccacgcccggtagaagtcgatggtcttggccgacgaccgcacgaagaggaagcc
gccgttggggaagttgcgcaggctgtaggggtcgccgatgtacacgtcgctggagatggc
gatgtccgccgccatcgagatgtgacggaacgggtcacggaaccacatcacgtccacgtc
cgtgaagaggaagttgtagccgagctcgagcaccgtctgctggaagcggttgcgtcccca
catcatctcgaggtagtccttgctcatgaacatcttctcggatcggtagtcgacgccatt
ggaggtgcggaggaagtagcagtggcggtggacggccttgcagccctcgtaggcggcggg
gtccatggtgacgatgacgaggtggtccaggaggcgcgccacgccgccctccccggtgcg
gaagctctcgaagaagaggtcgagcagggagcccgggcgcgtccacgccgcgttgatctg
cgtcatgatcaccgtccggtccttggtcgccgcgcgcgccaacacctcctccaggtcgcc
ccacggcgacggggcctggacgggcgcgggagccggcgccagggtggcggtggaggcaag
ggcggcggccgagtcagcgacggcggcgtcggagtcggagtcggagacggaggaggcgag
ccccgtcaggttgtcgggggcggcggaggtgaaggcggagatgtcgacgaggcggcgcgc
gggcgtggcggacatgaagaagaggacgcagacggtggccatggcggcgcccagcacgaa
ggacaccagcgggctgacgctgctcatgtcgccgcccttcatatcctcgctcgtcgagtt
gacggcgggatgccgatccctttgcctactactgtatgtacttggtgggtttga
>TRINITY_DN49763_c0_g1_TRINITY_DN49763_c0_g1_i12_g.218150_m.218150
atgatgttcacatgcaaccgagtcaaacaaatttgggattcactggatgtatgggacagg
atccaacaacttctggatactgatcgatcgggttcagtgatcctggatgagattgttaga
aggagtgagcagattcaagtgcttgaggttggctttgcggaattaatccttacagccggc
tggtatatctggtgggaaagaagacaaattgcgcatggagaaactgtccaacacccttca
aggtcagccatgtcaatcttggcgctaacgaagaattataaagaagctgggaaaaaggga
tcgaaaatgaaacaaggatggaagaaacctccggaagggaaggtgatggttaacgtcgat
gctgccttcaatgaagagaatggttgtggcagtgtaggtgctatcattagagactgctcg
ggtggggcactagcagctgctcacagttttgtgcctcatctaatagatgcaccgatggca
gaggcatatgctctaaaagaaggtttgatgctggcacaatatattgggtgtaatcgatta
atcgtgcaatcagattgtatggaggtggtacaaacgatggagaatggaggcttctcagca
acttcggcagctgcattgtatgatgaaagtgggtccttatga
>TRINITY_DN50340_c0_g2_TRINITY_DN50340_c0_g2_i3_g.227990_m.227990
atggacgataatgcatctattcgccaccacactactccctcctccacataccatcgcaga
aaccccgtcatggcagcgcatgtttcagtgctcctcctggtgctggcgttgctgatgaga
gtggcagtggccggagcaccgccgttctcgtgcggcccgtcgtcgccgtcgaaggggtta
ccgttctgcaacatgaagctccccgcgtcacagcgtgcggcggacctggtgtcgcggatg
acgcccgccgagaaggcgtcccagcttggggatatcgccaacggggtgccgcgacttggc
gtcccctcgtacaagtggtggaacgaggccctgcacggggtggccatctccggcaagggg
atccacatgaaccagggcgtacgctcggccaccagctttccgcaggtgctgcacaccgcc
gcgtccttcaacgacaacctctggttccgcatcggccaggcgaccggcaaggaggctcgg
gcattctacaacatcggacaggcggaggggctcaccatgtggtccccgaacgtgaacatc
ttccgggacccgcggtggggccgcggccaggagacccccggcgaggaccccgcggtggcc
agccggtacggcgccgccttcgtccggggcttgcagggcagcagcagcaacaccaaatcc
gtgccgccggtgctgcagacctcggcttgctgcaagcacgccacggcatatgacctggag
gactggaag
>TRINITY_DN49775_c0_g1_TRINITY_DN49775_c0_g1_i1_g.218308_m.218308
atgcagataaatggacttactatgatgaaaagtacaactcacgctatttacaccaggaag
cagcagggagaagcctcaagaaggcaaaggacgacggggaacacgagctcggcagatttg
ggcatggaaatcgctgggctccctcctgacatccttgtggaggtgacggctaacatcgcg
acaaggtcttcgactcccctcgatgacatcgtcaacctcaggcgatcgtgtaagctgttc
cgtgatgcgacggcggcgaggaaggtcgggcggtgcatggccgttcagagagagtggagg
ctgcactggtgggacaagacgaggttcctgtccgtgcttcggcggtgcgcggcgagcggc
aaccctgaggcatcctacatcctcggactggagttgttctgcaaccggaggagaaaggcc
agcgcgctccggcacctccgccgcgccatggagcatggccacgccgcggcagcctacatg
atcgggatgatcatgttgcaccagtcgcgctcgccgggcggcaccgagcaggcgctggaa
tgcctggaccgcttgtctgcgtctgcgtccgccggcacctggacaaggcgcagggtcgcc
tccgttcgcagggaggccttgtcggtcatgcgaaggctgacgatgcgtcggtggaggatg
gccgagcctcccacgccctgctcgaatccgtggtgcggcaaggcagagacggggtcggtg
gaggcctgggacgacggcgacgacgaggagaggaggttttgtagccggacgtgttggtgg
aaacacgagtattgtaagttcattcagaagatttga
>TRINITY_DN49775_c0_g1_TRINITY_DN49775_c0_g1_i10_g.218362_m.218362
atgcttacacgtgcttgcttggccgtaggagaagcctcaagaaggcaaaggacgacgggg
aacacgagctcggcagatttgggcatggaaatcgctgggctccctcctgacatccttgtg
gaggtgacggctaacatcgcgacaaggtcttcgactcccctcgatgacatcgtcaacctc
aggcgatcgtgtaagctgttccgtgatgcgacggcggcgaggaaggtcgggcggtgcatg
gccgttcagagagagtggaggctgcactggtgggacaagacgaggttcctgtccgtgctt
cggcggtgcgcggcgagcggcaaccctgaggcatcctacatcctcggactggtaacgttt
ggagcacaaattcaagcagagaatcgcatcggcagcgtgtactga
>TRINITY_DN49775_c0_g1_TRINITY_DN49775_c0_g1_i2_g.218315_m.218315
tcctcctccccttccgccgccaacctgctcgcgctcctccgccgcaacgccgcctccccg
gccgtcgcgctccgactcttcctccacctttcctccgcggcctgccctcctccgccgcgc
tccacgtcgttcctcgcccgcctcgtcgccgcacaccccgccgccgacgcgctcctcccg
ctcctccaccgccacatcctctccttccctgatccctccccccacctcctcgcgctcctc
tcctgctccgacgtcctcccgctgcgcctcgccatccccgccttccgctccctccgcgcg
ctcacgtccgcgccgccgccgaccatccccgtctacaaccgcctcattctcgccgcgctc
cgcgagtcccgcctcgaccttgtcgaggcgctctacaaggacctgctcctctccggcgcc
cagccggacgtcttcactcgcaacctcctgctccaggcgctctgtgacgccggccgcatg
gagctcgcccagagggtgtttgacgcaatgcccgccaggaatgagttcagttttgggatc
ctggcgcgagggtactgccgtgcggggaggagcattgatgctcttaaggtactcgacgga
atgccgagcatgaacctggtggtttgcaacacggtggtcgcagggttctgcaaggagggc
ctggtggaggaggctgagaggctggtggaaaggatgcgtgtgcaagggctggcaccaaac
gttgtcacgttcaatgcaaggatctctgcactctgcaaggctgggcgggtgctggacgct
tacaggatattccaggacatgcaggaggactggcagcatgggttgccgaggcctgatcag
gtgacttttgacgtaatgttgagtgggttctgtgatgctgggtttgttgatgaggcacgg
gttctggtggatattatgaggtgtggtggtttcctgaggagggttgagagttacaaccgc
tggttatcagggttggtgaggaatgggagggtcggcgaagcgcaggagcttcttagagag
atggcacatgaaggaatccaacctaatagctacacgtacaatattattgtctctgggttg
tgcaaggagggcaaggcgtttgatgtgaggagagtagagaatttcattaggagcggtgtg
atgtccccagatgttgtgacttacactagtttgctccatgcctattgctcaaagggtaac
attgctgctgccaacaggattcttgatgagatggcacagaaagggtgcgcaccaaattca
tttacttacaatgttctgctgcagagtctgtggagagctggtaggaccacagaggcagag
cggttgttagagagaatgagtgagaaaggatacagtttggatacagcaggctgcaatatc
attattgatggattatgcaggaatagtagattagatgttgctatggatattgttgatggg
atgtgggaagaaggaagtggagctcttggccgactggggaattcattccttagtgtagtt
agtgattcttccatcagccaaagatgtcttcctgatcagatcacatattctattttgatt
agtgcattgtgcaaagaaggccggtttgatgaagccaagaagaaattacttgagatgata
gtgaaagatatttcccctgattcagttatatatgacacttttattcacgggtattgtaag
catggaaagacctctttggctattaaggttctgagggacatggaaaagaaaggttgcaac
ccaaacacaaggacatacaacttgttgattcggggatttgaagaaaaacataaatcagaa
gaaatcatgaaactgatgagtgaaatgaaggagaaaggaatttctcctaatgtgatgacc
tacaatagcttgataaagtctttttgtcaacaagggatggttaacaaggccatgcctctt
ttggatgaaatgctacaaaatgaattagttcctaatataacttcttttgacttgttgatc
aaggcttattgcaagattacagatttcccttcagcgcagatggtttttgatgctgctttg
agaacatgtgggcagaaggaagtgctgtattgcttaatgtgcactgaactcacaacgtat
ggtaaatggattgaagccaagaacattctagaaatggcacttgaaatgagggtctctatc
cagagtttcccatataagcagataatttctgggctctgtgaagttggggaggtggatcat
gcacatagccttctcaagttgttaatagctaaacgacatttgtttgatccagcagcattc
atgccagtgatagatgcattaggtgataggggaaagaaacaggatgttgatatgctgtca
gcaaaaatgatggaaatggccgaccgtaatgatggtcttggaactgattctggtaagatt
acccctggaagctgtaagcatgagcatgacaggaatggtgaaagtgattggcgtactctt
ttgcacagagatgacagtgcccgcacgattatgaaaattacaaagagagttcggacagga
tggggtcaaagaggcaatgtatatgagcataaacagcaacagaatgatgacttttatgtt
gttgaaaacactggctaa
>TRINITY_DN5806_c0_g1_TRINITY_DN5806_c0_g1_i1_g.3659_m.3659
gcagaacccgtcgagacggaacatgtgccagccgtccaagaagaatcatctctcgatcct
ccgctgcctgctgccacgcccacaaacctccaacagccagcgctagacacggccgatacc
ctacaactcccttcaccacctaaactcggcatccctcttccccgcgaccacctaattctt
ctaatacccatcttctcaccctctgacgcggagagtggacagccggacaagctgcattcg
tctctccccggctccgtctctgaccgtgaacctaccggttctatggctacattggcaact
cctagtgcctcgagcagcaaaacgcacactctcccctccatgtccttgcattacctcctc
agccct
>TRINITY_DN49763_c0_g1_TRINITY_DN49763_c0_g1_i10_g.218149_m.218149
atgatgttcacatgcaaccgagtcaaacaaatttgggattcactggatgtatgggacagg
atccaacaacttctggatactgatcgatcgggttcagtgatcctggatgagattgttaga
aggagtgagcagattcaagtgcttgaggttggctttgcggaattaatccttacagccggc
tggtatatctggtgggaaagaagacaaattgcgcatggagaaactgtccaacacccttca
aggtcagccatgtcaatcttggcgctaacgaagaattataaagaagctgggaaaaaggga
tcgaaaatgaaacaaggatggaagaaacctccggaagggaaggtgatggttaacgtcgat
gctgccttcaatgaagagaatggttgtggcagtgtaggtgctatcattagagactgctcg
ggtggggcactagcagctgctcacagttttgtgcctcatctaatagatgcaccgatggca
gaggcatatgctctaaaagaaggtttgatgctggcacaatatattgggtgtaatcgatta
atcgtgcaatcagattgtatggaggtggtacaaacgatggagaatggaggcttctcagca
acttcggcagctgcattgtatgatgaaagtaagattatttggaatggatttcaagatata
agcattgagcattgcagtagggaggtgaaccaggtgcaactaaagcagacttgtacctgg
gtcgatgaaccccctagctttattctacagtttttggcaaatgatgtaatgttactgaat
gaataa
>TRINITY_DN49763_c0_g1_TRINITY_DN49763_c0_g1_i9_g.218148_m.218148
atggaaactctaccatttgaggttgtgctagaagatgtaggacaacaaaggaatatgcag
cagcaaggagggaaagatgcagcatcaaggagcgtgaataggatcaagtccttgctgtcg
aaacggaagtcctctgttgttagttcttcaaatcattcagaaggaatacagaggaagtca
tctgactcacatgtgcattatgtgagatctccagtacttaatagaatgctacactcacca
aggatgagccagtctccggtactatctgcaagatcatcatcttcgtcttcatctgatgat
acaagaattgttatttcttctgatcttgggccagccctttgtgtttgcagatcagttttg
catcaacagaagtattga
>TRINITY_DN46133_c0_g1_TRINITY_DN46133_c0_g1_i2_g.162176_m.162176
atgggctccttcaagtcaacgttagatgtccttggcctcaaagaaattagattaaatggt
cggcgtttcacctggagtaacgagcaggatgctcccaccatgacccgaattgaccgagtc
ttctgtaccccagaatgggagctgctgtttcccacctgttaccttcactcccttccttcc
ctaatgtcagatcacaccccactacttctccaaggcgagcttgattatcgacacgccccg
tccttcaaatttgaaaatttctggacagcaatgcagggcttccaagaaacagtacatgaa
gcctga
>TRINITY_DN48315_c0_g1_TRINITY_DN48315_c0_g1_i2_g.195575_m.195575
atggaccatgtctttgagttgatcaatctgtgtcataacagtaacaaccaccaacaatgg
ctcaagaacattgctggtgacatgtccaagagagctgaaaagttcacaactgaagcttac
aacatctacaccttcacagccgcaattcttgatccaaggatcaagggagagctcatccct
gaaaccctgaactccacgagcaacttggaagatgcaaggaaccattttgtccgggactac
agcagcaccttccaagctgttggaaatggccatggtgctcaggacaccacggaggatgct
ggcgcattctcctttgctgaagagattattcgcaaacggcgtcgggtgagcatgaccact
gctgctgatgagctctcacagtatctcgca
>TRINITY_DN47296_c0_g4_TRINITY_DN47296_c0_g4_i3_g.179801_m.179801
atgatggtcccaatcaatattgatgctaatcatctcaacattctggcaagcacttttggg
tgcactgttggctctttgcctttcacatatttaggacttcctttgagtctgacgaagcca
acggttgcagatttttggcctttggtatctaaatgtgagagaaggctggttggtatatct
tttctcagcgaggcaggacgcctgcaactaactaatgctgtcctcacagcacttccaacc
ttctcaatgtgcactttccttctgcctacaactgtaatcaagcaaattgacaagttcaga
aaacattgcttatggaggggttccaatattaacagcaaaaaacttcccaaagcagcatgg
gacctggtgtgtgactcaaaggaaaatggtggccttggtgttataaaacttcaaacccag
aatgaaactttactcctcaagcactttcacaagttctttaatagattagatatcccatgg
gtgaatctgatttggcatcaacattatgggaatggtttcaagcacattagtctagaaaat
gttccttttggtggagagacatactcaaattattggataaatacaagggcattgcatctg
caaagatcattgatggctctacttgcttcttctagacagacttatggaatggaaatttgc
ttggccatcaatttcctgagttgctatcattctctaaagatcaatttatcacagtgcaga
actttatgtctctcgctgacctgtcagatcactttcaccttccattatcatacgaagctt
ttgatcaattcacacaggcgagacctgtctagaccccaagagtttggcataagcaagact
ggaagtgaattcagtggatccccatatatatga
>TRINITY_DN49775_c0_g1_TRINITY_DN49775_c0_g1_i7_g.218341_m.218341
tcctcctccccttccgccgccaacctgctcgcgctcctccgccgcaacgccgcctccccg
gccgtcgcgctccgactcttcctccacctttcctccgcggcctgccctcctccgccgcgc
tccacgtcgttcctcgcccgcctcgtcgccgcacaccccgccgccgacgcgctcctcccg
ctcctccaccgccacatcctctccttccctgatccctccccccacctcctcgcgctcctc
tcctgctccgacgtcctcccgctgcgcctcgccatccccgccttccgctccctccgcgcg
ctcacgtccgcgccgccgccgaccatccccgtctacaaccgcctcattctcgccgcgctc
cgcgagtcccgcctcgaccttgtcgaggcgctctacaaggacctgctcctctccggcgcc
cagccggacgtcttcactcgcaacctcctgctccaggcgctctgtgacgccggccgcatg
gagctcgcccagagggtgtttgacgcaatgcccgccaggaatgagttcagttttgggatc
ctggcgcgagggtactgccgtgcggggaggagcattgatgctcttaaggtactcgacgga
atgccgagcatgaacctggtggtttgcaacacggtggtcgcagggttctgcaaggagggc
ctggtggaggaggctgagaggctggtggaaaggatgcgtgtgcaagggctggcaccaaac
gttgtcacgttcaatgcaaggatctctgcactctgcaaggctgggcgggtgctggacgct
tacaggatattccaggacatgcaggaggactggcagcatgggttgccgaggcctgatcag
gtgacttttgacgtaatgttgagtgggttctgtgatgctgggtttgttgatgaggcacgg
gttctggtggatattatgaggtgtggtggtttcctgaggagggttgagagttacaaccgc
tggttatcagggttggtgaggaatgggagggtcggcgaagcgcaggagcttcttagagag
atggcacatgaaggaatccaacctaatagctacacgtacaatattattgtctctgggttg
tgcaaggagggcaaggcgtttgatgtgaggagagtagagaatttcattaggagcggtgtg
atgtccccagatgttgtgacttacactagtttgctccatgcctattgctcaaagggtaac
attgctgctgccaacaggattcttgatgagatggcacagaaagggtgcgcaccaaattca
tttacttacaatgttctgctgcagagtctgtggagagctggtaggaccacagaggcagag
cggttgttagagagaatgagtgagaaaggatacagtttggatacagcaggctgcaatatc
attattgatggattatgcaggaatagtagattagatgttgctatggatattgttgatggg
atgtgggaagaaggaagtggagctcttggccgactggggaattcattccttagtgtagtt
agtgattcttccatcagccaaagatgtcttcctgatcagatcacatattctattttgatt
agtgcattgtgcaaagaaggccggtttgatgaagccaagaagaaattacttgagatgata
gtgaaagatatttcccctgattcagttatatatgacacttttattcacgggtattgtaag
catggaaagacctctttggctattaaggttctgagggacatggaaaagaaaggttgcaac
ccaaacacaaggacatacaacttgttgattcggggatttgaagaaaaacataaatcagaa
gaaatcatgaaactgatgagtgaaatgaaggagaaaggaatttctcctaatgtgatgacc
tacaatagcttgataaagtctttttgtcaacaagggatggttaacaaggccatgcctctt
ttggatgaaatgctacaaaatgaattagttcctaatataacttcttttgacttgttgatc
aaggcttattgcaagattacagatttcccttcagcgcagatggtttttgatgctgctttg
agaacatgtgggcagaaggaagtgctgtattgcttaatgtgcactgaactcacaacgtat
ggtaaatggattgaagccaagaacattctagaaatggcacttgaaatgagggtctctatc
cagagtttcccatataagcagataatttctgggctctgtgaagttggggaggtggatcat
gcacatagccttctcaagttgttaatagctaaacgacatttgtttgatccagcagcattc
atgccagtgatagatgcattaggtgataggggaaagaaacaggatgttgatatgctgtca
gcaaaaatgatggaaatggccgaccgtaatgatggtcttggaactgattctggtaagatt
acccctggaagctgtaagcatgagcatgacaggaatggtgaaagtgattggcgtactctt
ttgcacagagatgacagtgcccgcacgattatgaaaattacaaagagagttcggacagga
tggggtcaaagaggcaatgtatatgagcataaacagcaacagaatgatgacttttatgtt
gttgaaaacactggctaa
>TRINITY_DN49775_c0_g1_TRINITY_DN49775_c0_g1_i8_g.218348_m.218348
atgcttacacgtgcttgcttggccgtaggagaagcctcaagaaggcaaaggacgacgggg
aacacgagctcggcagatttgggcatggaaatcgctgggctccctcctgacatccttgtg
gaggtgacggctaacatcgcgacaaggtcttcgactcccctcgatgacatcgtcaacctc
aggcgatcgtgtaagctgttccgtgatgcgacggcggcgaggaaggtcgggcggtgcatg
gccgttcagagagagtggaggctgcactggtgggacaagacgaggttcctgtccgtgctt
cggcggtgcgcggcgagcggcaaccctgaggcatcctacatcctcggactggagttgttc
tgcaaccggaggagaaaggccagcgcgctccggcacctccgccgcgccatggagcatggc
cacgccgcggcagcctacatgatcgggatgatcatgttgcaccagtcgcgctcgccgggc
ggcaccgagcaggcgctggaatgcctggaccgcttgtctgcgtctgcgtccgccggcacc
tggacaaggcgcagggtcgcctccgttcgcagggaggccttgtcggtcatgcgaaggctg
acgatgcgtcggtggaggatggccgagcctcccacgccctgctcgaatccgtggtgcggc
aaggcagagacggggtcggtggaggcctgggacgacggcgacgacgaggagaggaggttt
tgtagccggacgtgttggtggaaacacgagtattgtaagttcattcagaagatttga
>TRINITY_DN49775_c0_g1_TRINITY_DN49775_c0_g1_i9_g.218355_m.218355
acaaatgctgtgaaggagtctgggggattgagagaaaggttgtaccatactgcatacaat
gccaagcgacatgctatgataaacggtacaaactcatcacctatgtgggacaagttggta
tttaacaaaattaaagctagacttggcggacgaatgagacttatgacttcaggcgcttct
ccattgtcacccgatgtcatggaatttctaagaatatgcttcggtgaagttcttgaaggg
tatggaatgacagagacatcttgtgtcatcagtacaatgaatattggtgacagatcaatt
ggacatgttggatctccaaatccttcttgtgaggttaaacttgtggacgtcccagaaatg
aattatacttcagaggatcaaccatatcctcgtggagaaatttgtgtt
>TRINITY_DN42324_c0_g1_TRINITY_DN42324_c0_g1_i10_g.107243_m.107243
atgtactcccaggatagttcatctatttcatcaattttctgcaagcctgaagaagactat
ctgatccacagaaaaatgttgattagattgtggatcagtgaagggtttattgaacacaaa
ggaggatgcagcttagaggatgttggagaagtatatctgacagaactcattcagagaagc
atgtttcaggttgtagcaaggaacagttttgataggatacagtgtatctgtatgcatgat
cttgttcgtgaactggccatttaccaatcgaaaaaagaaaatttctgtgcaatttatgat
gacattggggttgttcaggtgggattacatcctcgtcgtgtatcggtactccagcacaac
aatggcattcaatccagcatggatccatccaggcttcgcacctttatagcatttgacacc
cgcatgtcatcatgttcatggcattcttttattccatctgagtctaagtaccttacagta
ttagacttatccggcttgcctattgaggatattcctagttcaattggggagctattcaac
cttaggtatctgtgcctaaatgacacaaatgtgaaggaactccctaaatctatcaattta
caaacattgagccttgagcgcacacgtgcactgaattttccacacgggttttctaaactg
aataaattgcgtcacctccttatttga
>TRINITY_DN42324_c0_g1_TRINITY_DN42324_c0_g1_i16_g.107251_m.107251
atggtagacgttgttgttcttttggtcataaaaaagataggaatagctgcggcatgtgaa
acacttaagttagccaaacccttgcttggaaagaattctgagttgcaaatggcacttcca
gataacatgaaactgataaaagatgaacttgagattatcagtgcatttcttaaagaagtt
ggtatgaaagattacaacagtgaagtcatacaaacttggataaggcaagtccgacggttg
gcttatgatatggaagacattgtggatcagtttatgtatcgtatcagtgagtaccaacag
agagacacatggaattgtgtgaagaaacttttcaagagacatccatctttattttcactt
aatgaaattgccataagagcagatataataaacaaagaagttgtggaactttcaaaaaga
ataagtcgttgggcccaaccaataactggtatgaattttattccagctgtaaactgtgac
agcgagcagcaactatatcatcctggacatgatcattcaatcaatgacaatgaacttgta
ggaattgataaaaatagagaaatcttgatcaattcactgcatctggaagatccccctctt
cggatcattgctgtttggggtatgggtggccttgggaaaagcacccttgtcaataatgtc
tacaaaaatgaagcggtaatatccaagtttaattgccatgcatgggtttctatctcccaa
tcatataagataaatgatatttggagaaacatgctgaaagaaattcatggaaatgacaat
agagcatttgatgctggaagtatagatagtgcacaactaagagtgaggctgacaaaaatt
ctggagaaaaagaggtacttgattatattggatgatgtctggactgctgaagttcttttt
aaaattagagagattcttgttgataatggcctaggaagtagagtgataatcacgacaaga
attgaggaagtagcttcaatagctgaggctggctgtaaaatcaaggttgagcctttaaat
gaccatgattcatggcttctattttgtaagaaggcatttccgaaaaataaaaattacatt
tgtcccccggaactacatcaatgtggtaaagacatagtggagaaatgtgatggtttacca
ttagctcttgtagcaattgggagtttattgtccctcaaaataaggaatcataaagaatgg
aggtttttttacaatcaactcatttcagagctacacaacaatgagaacttaaaccatgtg
gaaaaaattctaaatctaagctacaagtacctgccagacaatttgaagaattgtttctta
tattgtgctattttcccagaagactatctgatccacagaaaaatgttgattagattgtgg
atcagtgaagggtttattgaacacaaaggaggatgcagcttagaggatgttggagaagta
tatctgacagaactcattcagagaagcatgtttcaggttgtagcaaggaacagttttgat
aggatacagtgtatctgtatgcatgatcttgttcgtgaactggccatttaccaatcgaaa
aaagaaaatttctgtgcaatttatgatgacattggggttgttcaggtgggattacatcct
cgtcgtgtatcggtactccagcacaacaatggcattcaatccagcatggatccatccagg
cttcgcacctttatagcatttgacacccgcatgtcatcatgttcatggcattcttttatt
ctatctgactctaagtaccttacagtattagacttatccggcttgcctattgaggatatt
cctagttcaattggggagctattcaaccttaggtatctgtgcctaaatgacacaaatgtg
aaggaactccctaaatctattacaaagctccacaatttacaaacattgagccttgagcgc
acacgtgcactgaattttccacacgggttttctaaactgaataaattgcgtcacctcctt
atttga
>TRINITY_DN42324_c0_g1_TRINITY_DN42324_c0_g1_i17_g.107253_m.107253
atggtagacgttgttgttcttttggtcataaaaaagataggaatagctgcggcatgtgaa
acacttaagttagccaaacccttgcttggaaagaattctgagttgcaaatggcacttcca
gataacatgaaactgataaaagatgaacttgagattatcagtgcatttcttaaagaagtt
ggtatgaaagattacaacagtgaagtcatacaaacttggataaggcaagtccgacggttg
gcttatgatatggaagacattgtggatcagtttatgtatcgtatcagtgagtaccaacag
agagacacatggaattgtgtgaagaaacttttcaagagacatccatctttattttcactt
aatgaaattgccataagagcagatataataaacaaagaagttgtggaactttcaaaaaga
ataagtcgttgggcccaaccaataactggtatgaattttattccagctgtaaactgtgac
agcgagcagcaactatatcatcctggacatgatcattcaatcaatgacaatgaacttgta
ggaattgataaaaatagagaaatcttgatcaattcactgcatctggaagatccccctctt
cggatcattgctgtttggggtatgggtggccttgggaaaagcacccttgtcaataatgtc
tacaaaaatgaagcggtaatatccaagtttaattgccatgcatgggtttctatctcccaa
tcatataagataaatgatatttggagaaacatgctgaaagaaattcatggaaatgacaat
agagcatttgatgctggaagtatagatagtgcacaactaagagtgaggctgacaaaaatt
ctggagaaaaagaggtacttgattatattggatgatgtctggactgctgaagttcttttt
aaaattagagagattcttgttgataatggcctaggaagtagagtgataatcacgacaaga
attgaggaagtagcttcaatagctgaggctggctgtaaaatcaaggttgagcctttaaat
gaccatgattcatggcttctattttgtaagaaggcatttccgaaaaataaaaattacatt
tgtcccccggaactacatcaatgtggtaaagacatagtggagaaatgtgatggtttacca
ttagctcttgtagcaattgggagtttattgtccctcaaaataaggaatcataaagaatgg
aggtttttttacaatcaactcatttcagagctacacaacaatgagaacttaaaccatgtg
gaaaaaattctaaatctaagctacaagtacctgccagacaatttgaagaattgtttctta
tattgtgctattttcccagaagactatctgatccacagaaaaatgttgattagattgtgg
atcagtgaagggtttattgaacacaaaggaggatgcagcttagaggatgttggagaagta
tatctgacagaactcattcagagaagcatgtttcaggttgtagcaaggaacagttttgat
aggatacagtgtatctgtatgcatgatcttgttcgtgaactggccatttaccaatcgaaa
aaagaaaatttctgtgcaatttatgatgacattggggttgttcaggtgggattacatcct
cgtcgtgtatcggtactccagcacaacaatggcattcaatccagcatggatccatccagg
cttcgcacctttatagcatttgacacccgcatgtcatcatgttcatggcattcttttatt
ctatctgactctaagtaccttacagtattagacttatccggcttgcctattgaggatatt
cctagttcaattggggagctattcaaccttaggtatctgtgcctaaatgacacaaatgtg
aaggaactccctaaatctattacaaagctccacaatttacaaacattgagccttgagcgc
acacgtgcactgaattttccacacgggttttctaaactgaataaattgcgtcacctcctt
atttga
>TRINITY_DN42324_c0_g1_TRINITY_DN42324_c0_g1_i3_g.107229_m.107229
atggagccatttgatggcttctggtatttgaaggaattgcaatctttgaacgaagttcga
gcaactaaattgtttgttgcaaaactagttgatttatcccagctgagatctcttaccatt
acttatttgaggagtagccattgtgcacaactgtgcaattctttatcaaagttgcaccat
cttgcaaaattacatataagagccatcaatgaagctgagctcctcctgcttgaggatttg
acattgcaaaatcctcttgaaaagctagaattggtagggcggttgtctgaaggaactttg
gaatctccctttttctctactcacggaagtcaactactgctaatggagctagcatggtgt
cagttgatagatagtccagtgccacaactttctgaattgtcaaatttaactgaactacgt
cttacaagggcatatactggacaacagctaaacttccatggcaagatgttccaaaagctg
aagaaggtagtcttgtgggatttgccgcaggtcaatcaaatatgcatacatgagggagct
ttggtcagccttgaatatcttcacattgatagcctcaagaaattacgggacgtccctctt
ggtatcaaatttctcaattctatcaaagaagcatactttactaggatgcattctgaattt
gcgaggaaccttcaaatgggaaagctagatcaaattcccaaggtctacttgtcaacagaa
ggagtatcctcggttcaatcagaaaccactaggctgcctggaccaccgcaatggcgcatt
ttaagcgggtcaggatgggttttcatctaa
>TRINITY_DN52598_c6_g1_TRINITY_DN52598_c6_g1_i2_g.258359_m.258359
atggctaatgcgcgggttcccgatgagttcatattttgcagggacgctaacacgcatcga
atggagtcaagggagaatcgacacccagcggcaaggcagaagccacttcctccatggtgt
ccggaagggttgactaagacacagaaaaggagattgcagcatgaaaggcaagaggagtta
agcaagggcgagaactctggaagtcagcagccatcagataataagagggaaggtccatcg
gcaggggttaacatggtctttatgttgccgatggagtttcttgcaccatccagtgatgat
gagttggaattttctgatcagatagctcagctggctctggatcctatgacagctatcttt
gagaaacctgctgatgatgaaagacagcatctcaaagctttgttcgtcaaaggcagagtt
gatgggcagccaatgaccaaaatcctagttgatggtggggctgctattaatattatgtcg
tatgcagtgtatcggaagcttgggaaaggagatcaggatttgaccaagaccgatatgatg
ctcaaggactttgaaggaaacgtgtctccagtcaagggggcaatatgtgtagagttgacc
atcggcagcaaaaccttgccgacaactttcttcgtgatcagtgaaaaaggtgcttataac
ttattgttggggagagattggattcatgccaattgttgcatcccatctacaatgcaccaa
tgcttggttcagtgggtaggtgacaagattgagattgtcccacgagacttttcttatgtt
attgcgtcggcagaggcggatgcttatgagaggactaggtgcatttcaggggaagtttgg
gagaaagattttctcaaagttgccgattacgagattccaccgatccaagcagtcggttct
gacgacggtttttaa
>TRINITY_DN37417_c0_g4_TRINITY_DN37417_c0_g4_i4_g.52763_m.52763
atgcatatgttgcgttggatttgtggtcacacaaggatagatcgagttccgaacgatgat
atacgcgaccgtctaggggtagcaccaatcgaagaaaagcttgttcaacataggttgagg
tggtttggccatgtccaaaggagaccttcagaggcaccagtgcattgtggagtcctaagt
cgagatatcaatgtgaggagaggtagaggaagactgaagctgacatggggagaggcaata
aaaagagatttgaaaggttgggatatatctagagatcttgtttggataggagtgcttgga
aagcagctactgacgtgcctgaaccgtgactag
>TRINITY_DN52110_c2_g2_TRINITY_DN52110_c2_g2_i4_g.254838_m.254838
atgggaactgcccctgtgattgtggatcccgtcagttatcccagctgtggttccttttct
attattcttttccatcgcacaagcacaactccatacctctcatctccctcctgcaaacca
ctacgccaccaccggcgcacagcagcggcgctgcgccccgcaccagtggctgcaccgcac
cgccgcaggacaacgcccacgtgcccccgcaccatcgccgaaacctattgccgcctccag
aggtcaccgtcgctggtccctgttgcctcctcaagagaagggtgttggatcgatcccttc
ttctgtacagtgcctatggcaaggggtccaagaaaacagataattcagagccatgatgaa
tatatgtcagaagagcatactggacaagacagccatgggcaaaatactaaggcatctgga
cttcattcaagt
>TRINITY_DN51333_c0_g1_TRINITY_DN51333_c0_g1_i4_g.243382_m.243382
atggcgtcgtcgtcggagcctttcgctgggcagggaaggcgcgtcgagcccgttcgcgcc
gccaccaacatcggtgctctgcccctggacgccctgtacgacatcctgctccgcctcccg
gccaaggaactctgccgcctccgcctggtgtgccggtcatggcgcgccctgctctccgac
gcagccttcgccgctgcccacgcggcacgctaccctgagccactcatcctcgtcggctac
aacaacgatcctgtattagaatcaagtggtgactggaaataccaaggcgtcatcagcgtc
atggatctgtccgggcacgtagtcaagaacctgcgtgtggacggccacatcatgaacatg
tcgctccacctcgcctgtgtcaagaagaccggagacggcagctgccggctggtgaaccca
gccactggagccgtgcaccacgtgcccagagagaatccggcttacggctacagcgacaga
ttgtgcccgtttgggcaggttgccagcacgagagagtacaaggtgcttcgaaaggtttcc
tattcgctcaatggcaaccctcgtgttctctatgagatctgcaccattgtcggtaggagc
agtgctgttcatggtcaggcgcagtggaggatgattcaggatcctccgtgctgtattgat
attgattggtgcaccaaggccagtgtggtcatcgatggagttgtctacttcctaagcaag
aactgtgcatcttctgctggtgggggtggttctgagaagcaagattggatagtgtcattt
gaccttgagacagagaggtggcgaccaaatatcaggggaccccaaggccttatcatccac
aatggactggttgttgagaagaagctttcattagtcaacctaaatggctcactggttatt
gttcatgtccggtatccctatatggacctttggtgtctgttggactccgacaagggccac
tgggtcaggcaatacagcatttcgatcaagcgtgctaccgccgcagtctgttgtccttta
ctcccttga
>TRINITY_DN51333_c0_g1_TRINITY_DN51333_c0_g1_i6_g.243388_m.243388
atggcgtcgtcgtcggagcctttcgctgggcagggaaggcgcgtcgagcccgttcgcgcc
gccaccaacatcggtgctctgcccctggacgccctgtacgacatcctgctccgcctcccg
gccaaggaactctgccgcctccgcctggtgtgccggtcatggcgcgccctgctctccgac
gcagccttcgccgctgcccacgcggcacgctaccctgagccactcatcctcgtcggctac
aacaacgatcctgtattagaatcaagtggtgactggaaataccaaggcgtcatcagcgtc
atggatctgtccgggcacgtagtcaagaacctgcgtgtggacggccacatcatgaacatg
tcgctccacctcgcctgtgtcaagaagaccggagacggcagctgccggctggtgaaccca
gccactggagccgtgcaccacgtgcccagagagaatccggcttacggctacagcgacaga
ttgtgcccgtttgggcaggttgccagcacgagagagtacaaggtgcttcgaaaggtttcc
tattcgctcaatggcaaccctcgtgttctctatgagatctgcaccattgtcggtaggagc
agtgctgttcatggtcaggcgcagtggaggatgattcaggatcctccgtgctgtattgat
attgattggtgcaccaaggccagtgtggtcatcgatggagttgtctacttcctaagcaag
aactgtgcatcttctgctggtgggggtggttctgagaagcaagattggatagtgtcattt
gaccttgagacagagaggtggcgaccaaatatcaggggaccccaaggccttatcatccac
aatggactggttgttgagaagaagctttcattagtcaacctaaatggctcactggttatt
gttcatgtccggtatccctgtatggacctttggtatctgttggactccgacaagggccac
tgggtcaggcaatacagcatttcgatcaaagcgtgctaccgccgcagtctgttgtccttt
actcccttgattgtgttagacgatgggaggatagtcatacatatcaatgggttgggactg
ggaatgttgaagatttatgaccccaaaaccaacaagttgtcgagcgttgtggagacgggt
ctcagcagtgcggttagtgtgtacacaggaaccttgctgagcttagagtggtga
>TRINITY_DN32917_c0_g1_TRINITY_DN32917_c0_g1_i2_g.30827_m.30827
atgcagattgtgcttaaaacctgggaacaagaacagttcggatcggtgcgtggagaactg
tggcaacttcggcaacaacttgaggtggtacgacagaactctcttggaacaggcccatct
agagaggagcgtgccattatgagtcgtctatccgaagtgatggcgagggaagaagtgatg
gaaaaacaacggtcccgtgttgactggctcaactcaggcgatcggaacacaggatttttc
catgcgaaagcacgtcaaagaacgagaacaaacaagatcactgctctcaagcgtcaggat
ggcacggtttgcacaaatcagtgtgaacttgagtccctggctactgagttctactatgat
ctttttacggctcaggatcagtctaggcctgaggaggtgctctgtttatga
