# Supplementary material for: Transcriptome assembly and annotation of johnsongrass (Sorghum halepense) rhizomes identify candidate rhizome‐specific genes
Source: Plant Direct. 2018 Jun 19;2(6):e00065. doi: 10.1002/pld3.65 (PMC6508516; doi:10.1002/pld3.65)
Supplement: Supplementary file 11 [file PLD3-2-e00065-s011.fasta]

>Thintv21124221m
MLAMNIEEAAQKLFNEHHKSVVLVLRRSSRHVKSHGRGTGFIIGRRGTCYLVMTCKHVAK
DEPVYRYAVRLPGETTEYQSKLLHVCSDADIALLQVFDVARECPPLQFRDSHNLACETAV
FQLGYVLPSNLDGTSQSPALTLFPAVSPLRISKPRRLNGPGFLEDIMCTGASKTGASGSP
IILGHYVIGVIYSVGFNSQVCNVRPSELINKVLASWLDRQLNDPLPTEQLIELFWQKLGM
SLV*
>Thintv21155934m
MFLGAMPRKPSKEAAYKELRSHLYIMAGCIAAIRAAPYILHFLTREPGMTELKLEL*
>Thintv21147511m
MSSKEKPTLGGQRIKTRKRNIAAPLDPSSFSDAIVQIYLDNAGDLELVAKSIESSDLNFS
RYGDTFFEVVFIGVRTQPGTIKPEEEGERHPYSLIDCAAQREAILPYVLFIQKTLRRRPF
LIKSLENVMRKFLQSLEFFEENERQKLAIFTALAFSQKLSGLPPETVFQPLLKDNLVAKG
IVLSFITEFFKEYLKENSLDDLIALLKKGKMEDNLLEFFPSGKRTSEALSEHFTKEGLTS
LVEYNSKKMFEVKLKEIKSTLTTMINEEAEISEVTEVVKQQVKDAKFPDIEVVRMLWDVL
MEAVQWSGKNQQQNSNSALRQVNAWAGLMNAFCTSGKLELELIYKVQTQCYEDAKLMKLF
PEIIRSLYDQDVLAEDTILLWFRKGSNQKGRQSFVKALEPFVKWLEEAEEEE*
>Thintv21256786m
MEKQDQKIEKKVIRSVVVVREDGGIDCCTGFVAEIEEDGTIYVLTQSMFVKGKVGPLKVC
FFDKIEATATIVQNRPPLCLLRAGSHSKCKKIEWAESCNVDIDRVLLFPPSSPAHYKRIS
AFVSLESLESYEKSSVKYVDGSGNFFMISCPYTEKTMDGHNMLVAAPVFNEKGAIGVVFM
DGFAHMGAEMKIVVCVKAMVQLLSELIPPSTSKGSGKLEDLRPKKRRRVKRS*
>Thintv21091763m
METRLRLHALAILLVISARPPSVAGGLCRDSCGDVPVRYPLGIDDGCGSPYYRNMLTCAD
NTTLRLRTPSGTYPVSGADYADPHLVVTDPSMWTCARPFTSVHAAPFSLDTSTRFSLSPR
NDHLFFNCDEERVIVAPRPAICDRYPDRCDSACDSAGYLCRNLPGCRGALEEGNMSCCAY
RPRAAESLRAMLRHCEAYTTVYWRAVGDKFPPYDQVPDYGVRVDFEIPVTTRCLQCQDRR
RGANGTCGFDPATRDFVCICDGGRNSTTDCADGRVTGHGASAGIVAATVVFSISAAIGIG
GLVMYIRKMRSSKVVTCGVQSNENRFF*
>Thintv21062486m
MNILCLNCRGCGRPETVNEISNLVKLYHPCLVFLSETKLSTTRAQDLRFMLGFSNAFGVG
SNGFSGGLVLFWNNDSVVSLGSYNNSHIDVSIQNENLGEKEWRFTGFYGEPVRSMRKNSW
ELMRYLRQKSNLPWLCAGDFNEVLDASEQFGGNVREEWKMDGFREAVDDCRLDDLGYIGL
PYTWDNRQQGMNNVKVRLDRGLGDEKFQESFDNTSVLHVQTMESDHCALIITIQRSNWFG
SDKRSRPFRFENAWTRHENYDKVVTQAWIPCNGNLLEVQDSLSIVKGNLQRWSRDEFGSV
TRQLKSLRDKLENIRGGSLGQGPSNQERSLMRRISELITREEMMARQRSCVNWKLKGDRN
TGYFHARARQRQRTNRIRSLKKDDRGIVIAQEDMEEEAIKFYQHLFTADLHTRPERITEV
IQNKVTNVMNERLCAPVTDQEIENALFMMHPSKSPGPDGFTAGFYIRHWSLLKPS
>Thintv21366676m
MICLVSLQVGEQDLALGFKFNAKGTIDCYEGEMELLPESAARRREIAFNMVDGDFKVFEG
KWSVQEVDGATDEGAGISAGQEFQTTLSYVVELEPKLWVPVRLLEGRICKEIKTNLICIR
EEAERIQRLLDE*
>Thintv21136155m
MGWGISRLIGLKAAVLLTAAYFVHGLGMKLLSLPLIYTCLIAVLISIASHPSVDLPLLLG
KASNGSFPLWSWIMFSPFLFFIHLFVLLRRFVKNEPLYTEIADGVYVGGWPSSVERLPPG
EPAVIDCTCELPRSSTISENSYLCVATWDTRAPQPPQIESAVRWAVRKRSQNKPVYVHCA
YGHGRSVCVMCALLVALGLADDWKAAEQMIRKKRPSISMNTLHRKSLEEWSKHLLSPSKG
SGESDVSSVILSDYTRKKH*
>Thintv21357108m
MKVVSFTGYPTMGAQVRIVSSMADVDAALEDLQITQVNQADQVRFQLDERAPLQEAAKIG
MRTRPGRRGFILVNPELLECKSRAKTELETSFNTMLDEALERIDQEMLGVDASIAALKVL
VLSNDNQMPQNGPPLLERNRGVQQVIYPHPPFPVAPSFEHGTTLQQRFPFQPAYGTQQER
NEASARDRRAQRAIWHAKLRILEARQSILKEKRSETMSKMRAEFKRIMEEPSDLGAGYAD
HAYPPLA*
>Thintv21101071m
MDEYLLEAKQALGYPLAPSETLGEGDDCPARHFDVLLYLAFQHLDPSSERTRTRHVRNGH
SRLWFLGQFVLELAFCEFFLQRYPRESPGPMRERVFALIGKKMLPKWIKAASLHNLVFPY
DDLDKMIRKDREPPTKAVFWALFGAIYLCFGMPEVYRVLFEAFGMDPEEESCQPKLRRQL
EDVDYVSVEFEKRQLAWQDVAAYRPPADALFAHPRLFRACVPPGMHRFRGNIWDFDNRPK
VMNILGYPLPANDKIPEITEARNIELGLGLQLCFMHPSKYKFEHPRFCFERLEYVGQKIQ
DLVLAERLLMKHLDAPGRWLSEKHRRLLMNKYCGRYLRDKHLHHYIIYGETVQDRFEHNR
RLRNPSTTAVQQAIHGLSYCVYGKPDVRRLMFEVFDFEQVQPKAV*
>Thintv21213266m
MNGLIWNCRGIGDRAKKDFIREQIGKHNLDFVGIQETMKTEFVPLELSRLSAQESYTWDY
LPSRGKSGGILAGINNVTLLKEEMEMGEYFIRMKVRNISDGFVWDLVIVYGDAQPNGKPR
FLVELVHVFKSSKSPMLVAGDFNMTRRDSDKNKPGGYNKWSMLFNSVITFGEMMELPLVG
RKYTWSNNHEDPTYAWLDRVFISSTWEERYPLVYIDSLVRDLSDHTPLLIKIGNIPARPA
IFRFENGWFQRPDLDEIVRKVWRKKKYPGSSIIDKVHNKLKDLRKVLKGWNLKIEAIYRR
QKKHLLEEIDRLDKKGETGNLSMEDRESKKQIKGDLKKILKEEEIKWLQRSHDTELLEGD
ANTKYYHTKANGRLRKNRIIKLVQEEGVIEGQENLKVYITKFYKNLFSEPDVNSISMEPS
DVETLTDEEQSFLVRRFTRNELKHAVFGMERNKAAGPDGFNVEFFQHFWTLVEDDLFALL
EEFYEHNLDLARLNYGVITLVPKGNDADKIQKYRPICLLNVIFKVITKILVNRLTMIIFG
VIRASQTAFIKGRYILEGVLILHETLNTLHKTKKSGVLFKIDFEKSFDKVKWPFLFQTLK
MKKIPDKWIDWIMKTVTGGKVAVKMTRLF*
>Thintv21202792m
MAQESWKEAEDTGVHAPEAPIMCINNCGFFGNRMTENMCSKCYRDTVKAKSMALLVENKT
AAAVASSPTPMVAEIKDEASASAKEGKQVAEEEAPKPPSNRCLSCRKKVGLTGFKCRCGD
TFCSMHRYADAHDCKFDYKQAGREQIAQQNPVVKADKVTRF*
>Thintv21143284m
MVKCFSSVGRLKRRYVQQLGVAEMCMLRWMCGHTRKDRVRNDDIWERVGVAPIKEKLVQH
RLRWFGLIQRRPSEAPVHSRQLKHVDNVKRGRGRPNLTWEEYVKRDLKDWNLLFLNSSSP
LQVILSTCSLPPHQACHINDRYEFPLQLDLDRDDGKYLAPDADRSIRNLYTLHSVLVHSG
GVHGGHYYAFIRPTLADQWYKFDDERVTKEDTKKAFEEQYGGEEELPQINPGFNNTPFKF
TKYSNAYMLVYIRESDKEKIMCNVDEKDIAEHLRIRLKKEQEEKEHKKKEKAEAHLYTII
KIARDEDLKEQTGKDIYFDLVDHEKVRSFRIQKQLPFSTFKEEVAKEYGIPVQFQRFWLW
AKRQNHTYRPNRPLNPHEEMQSVGQLREISNKAQNAELKLFLEVEFGLDLQPLPPPEKSK
EDILLFFKLYNPEKEVLCFVGRLFVKALGKPSDILRKLTEMAGFTPDEEIELYEEIKFEP
NVMCEHIDKKLTFRASQLEDGDIVCFQKSPRADSGTQVRYPDVPSFLEYVHNRQVVHFRS
LEKPKDDEFCLELSKLHTYDDVVERVARQLGLDDPAKIRLTSHNCYSQQPKPQPIRYQGV
EHLLDMLVHYNQTSDILYYEVLDIPLPELQFLKTLKVAFHHATKEEVVIHSIRLPKNSTI
ADVIIDLKTKVDLSSPTAELRVLEVFYHKIYKVCI*
>Thintv21321247m
MAPAADDALDGDEKSIFRCLDAARYVVAAAVTVLIMAVIAYAIKVVLRPAELALWVVDGS
VSVKRSGNNATKPYNFHVGGDNLTFGFDLRTVNPSGRVSIYYTDIIGRFKARDSTGAVNT
IFSLYVDDLALGPRSTVDADMLSNVPVRTPHQEEYFKALANGTSINDAWLMLNGTRTVEV
YSGLNRTDDVPAVYYCSPITVGGEDDDRTAAMDALCTKDPPTAARQ*
>Thintv21154830m
MITRSKLVEQLRDYQIRSQHKRDLIGAISWGLLCCLLIVSSYMMLYFRHFWLSAVIISVG
ILLPAGLYILRQRKLAKKRERRLLLPLSM*
>Thintv21221513m
MRLSHCESYCAAPLCYIPCLPKSKDAPPGAAADAVSAAPCPVSVPATEDKPPQVQKIEVV
APAPAAADKDEDDKEHEDGEKTTAAAVPLPKSNLKKASCGDDGVCAPKGNVKWLDLLGKD
LTEVKEFEPSESGDSMDDEGISTCVCVIQ*
>Thintv21022529m
MYSYEVVGGIGLGFHGDEEAEGQEEAGESAPHLGLGFHDRIEEEMDAEVEELEEVSFVTP
RQAKGKGRQNGGFISIGGVRIYSEDTSSPESEGMGDSDEESDSDYEVRDRNADVDSSEED
SDDDKGDPESDEDGSGSDSEEGLSIGDSSVDDEIVADYMEGIGGSEELLSSRWLNGMKLV
DSDDDEMDTDDDEDGFLKKGKEKLEGYALMRASEQYGMKMPNSSERRKGKSTNGRDCDRG
LASIQVMGLEDVMMVKDARMANRSSKGAKASSSSQLSRSWPDAARKSKKYQRVPGEKKKH
KKEHIAKKRRQRMLSRGVDLEQINTKLKKMVVDQLDILCFQPMHSRDCSQVQRLASIYQL
KSGCQGSGNKRFVTVTLTGQSSMPSADGQVRLDKLLGTEPEDYSVNWNSSKGPARAKGLS
APGKLARHGDSCGKKVPTKKVSFAERPVSFVSSGTMVETVTEAVAVGSTAGDVSSEKVVG
GDSKLGTFETHTKGFGSKMMAKMGFIEGTGLGKDGQGILQPVQAIQRPKSLGLGVEFDSE
LEAVKARSEPPANARRELSRTRSEPRRNTRPPEMYDCGTFERHTKGFGSKMMVKMGFVPG
SGLGKDGQGIVNPLTAVRRPKSRGLGATNKY*
>Thintv21357975m
MAGGKRRYKRNPTAGGPRHSAGAGRRRSLPELPSFVSPTSVAAAFGPSSSGGRGRGRGGR
RGAAAEPANAVPFSYTAALRPCPASAGGMTQALEVAIDTGSCADPAASASMYSYEVVGGI
GLGFHGDEEVEGQEEAGESAPHLGLGFHDRIEEEMDAEVEELEEVSFVTPRQAKGKGRQN
GGFISIGGVRIYSEDTSSPESEGMGDSDEESDSDYEVRDRNADVDSDEEDSDDDKGDPES
DEDGSGSDSEEGLSIGDSSVDDEIVADYMEGIGGSEELLSSRWLNGMKLVDSDDDEMDTD
DDEDGFLKKGKEKLEGYALMRASEQYGMKMPNSAERRKGKSTNGRDCDRGLASIQVMGLE
DVMMVKDARMANRSSKGSKASSSSQLSRSWPDAARKSKKYQRVPGEKKKHKKEHIAKKRR
QRMLSRGVDLEQINTKLRKMVVNQLDMLCFQPMHSRDCSQVQRLASIYQLKSGCQGSGNK
R*
>Thintv21357977m
MAGGKRRYKRNPTAGGPRHSAGAGRRRSLPELPSFVSPTSVAAAFGPSSSGGRGRGRGGR
RGAAAEPANAVPFSYTAALRPCPASAGGMTQALEVAIDTGSCADPAASASMYSYEVVGGI
GLGFHGDEEVEGQEEAGESAPHLGLGFHDRIEEEMDAEVEELEEVSFVTPRQAKGKGRQN
GGFISIGGVRIYSEDTSSPESEGMGDSDEESDSDYEVRDRNADVDSDEEDSDDDKGDPES
DEDGSGSDSEEGLSIGDSSVDDEIVADYMEGIGGSEELLSSRWLNGMKLVDSDDDEMDTD
DDEDGFLKKGKEKLEGYALMRASEQYGMKMPNSAERRKGKSTNGRDCDRGLASIQVMGLE
DVMMVKDARMANRSSKGSKASSSSQLSRSWPDAARKSKKYQRVPGEKKKHKKEHIAKKRR
QRMLSRGVDLEQINTKLRKMVVNQLDMLCFQPMHSRDCSQVQRLASIYQLKSGCQGSGNK
RFVTVTLTGQSSMPSADGQVRLEKLLGTEPEDYSVNWNSSKGPPRAKGLSAPGKLARHSD
SCGKNVPTKKVSFAERPVSFVSSGTMVETVTEAVAVGSTSGDVSCEKVVGSDSKLGTFET
HTKGFGSKMMAKMGFIEGTGLGKDGQGILQPVQAIQRPKSLGLGVEFDSELEAAKARSEP
PAKARPDPPANARRELSRSRSEPRRNTRAPEMYDCSTFERHTKGFGSKMMVKMGFVPGSG
LGKDGQGIVNPLTAVRRPKSRGLGATDKY*
>Thintv21366048m
MAAHEASAGAGEGARCTPPRPALSLPPRSAVESFFASGATAASFAETSPGPFTLAAALFP
DMPSSAFHGSFTQLLVGAMGSPAAPPSPPSPFAVPPGLSPTALLGPPSLFSPTGNFEMSH
QQALAQVTAQAVHSQYTVGSQADYSLPFSSATTSALTSQFINSSANVTSMKETATLPLHT
VNDNLKSNEVSQGFQTSALTVDKPADDGYNWRKYGQKAVKGGEYPRSYYKCTQASCPVKK
KVEHSAYGQITQIIYRGQHNHQRPPKRRSKDGGNLLNEDDFPENRDALTRSEPGSQDHSG
KVEVSNDGITGPSMSKRRDRGDQSSGSSDREEDNDEAGDDNGDAGIVNANKRHVPAPAQR
IIVQTTSEINLLDDGYRWRKYGQKVVKGNPHPRSYYKCTYQGCDVKKHIERCSQDPTAVI
TTYEGKHSHDVPAARSSVAAAVSANASSSISLLHRGQKAASSSQRVLPRAALHTSDSSLQ
LKEENEIT*
>Thintv21076685m
MGRPHPPSSSHTAATLIFPSIPRVFSPSPSPPPLPRRSNGRRRSRREILPPIRIRHLLPP
RRGRQGRLPLRAGSPLEAAPLLSSPRPPRPKVAAGDEQRLLGVADAHAQRHGLGAHDVAP
RRPGSRWFLLDLRRLMMGEDGGLG*
>Thintv21052374m
PLALALPLRSNGRRRSRREILPPIRIRHLLPPQRGRQGRLPLRAGSPLEAAPLLSSPRPP
RPKVAAGDEQRLLGVADAHAQRDGFGAHDVAPRRPGSRWFLLDLRRSLRSVRMEVTDEDA
CYFFTTRISFALSNAHG*
>Thintv21189332m
MVQMACAQESKGISWVTLHKTQQIQREKWAKPYFNGMFCAKMTSTQRNESANHMLKTYVP
ASCHMHLFVRQYMRLLFDREASENYEERRTKIVAPVMKMNTPLELHASNIYTRAMFDKFG
EIMYEAGQYKVEEVSKGKTYFVRRYHPEKHEKWCRILYKVEVVDEGAELICECGNFEHTG
LLCCHAVKVFNFLGIDHIPAKHILKRWTKDARDLLPAHLSHLQKDSISVNSITFRHSNLY
THALEVVRLGDANPEAYECAMEMLKITMDKLTPIAAVRDGMGLKDRSQQTKKKGKEALPA
IAQAGSNASDAEGSAVGDFVGLKVPERKRKAGRPTTSRDKPPYDDRGAKSKKFKQRATAQ
DVDKCGTSKRARFCSICREPGHKSTACPQRGDLPPKERKEANCSNCGVGGHRRNTCNNPE
VVLHVVEKITLETNGISTLN*
>Thintv21049137m
MAPVRIVSSLADVDAALQDLHITQMNQANQVRFQLDERAPLQEATMIGVRTRPGRHGFIL
VNPELLECKSNTKGTLERDFKNMLAASLKRMDQELLGVEASIAALKVLVLSDDNQIPEDP
SFEHGTAPPYATQQERDEAAARDRRAQRALWHAKLEILEMRQSILKDKRSETMSKMTEVF
NRIMEEPSHLGAGYADRAYPPLV*
>Thintv21009855m
MAQVRLVSSLADVDAALQGLQITQMNQAGQVQFQLHEEAPLEEAAKIGERTRPGRHGFIL
VNPELLECKTKTKGVLERSFKNMLAAALQRTDQEMLEVDASISVLKVLVLKNDDEMDQLG
PHGPPLNERNRGVQQVIYPHPPFPEDPSFEHGTAPQRVPYQAAYGTQQERDEAAARDRRA
ERALWHAKLCILEMRQSILKDKRSEMMSKMTAVFNRIMEEPSHLGAGYADNEFPPLA*
>Thintv21260276m
MLTAVSKFRNKSGLASTTRVMPFFLSTSATATPLCPPPSPYPLAAPHFRLPSLPRRGLAF
LAAAAPQRDLFPTPRQAMASLATSTAAAAAAEVTHLSQRDAADIDEQLMGPLGFSVDQLM
ELAGLSVATAVAEVYKLSEHTRVLIICGPGNNGGDGLVAARHLYHFGYKPFVCYPKRTAK
PLYSGLVTQLESLAIPFVPVEDLPQDLSGQYDIVIDAMFGFSFHGTPRPPFDDLIQMLVS
LSVVGDSAKRPPIVSVDIPSGWHVEEGDVSGGGIKPDMLVSLTAPKLCAKKFTGPHHFLG
GRFVPPPISSKYGLELPPYPGTSMCVRIGKVPSVDISSLRENYISPELLENQVMPNPFDQ
FRTWFDEAVTAGLREPNAMALTTVNKAGKPSSRMVLLKGIDKQGFVWYTNYGSQKAHDLS
ENSNAALLFYWNEMNRQVRVEGSVQKVSEEESEKYFHSRPRGSQLGAIVSKQSTVISGRE
VLQQAYKELEQKYSDGSFIPKPDYWGGYRLTPNLFEFWQGQQSRLHDRLQYSQREVGGST
EWHIQRLSP*
>Thintv21374164m
MEVDQACPVCSSIPEDGGHLFFKCKKIVRLWQVLGLEEIREKLKSKQCAEEVVNEIICQE
EKTKVKTVVLLWQWWQERNNIREEGKTRSIDELYYIIFKQTNEYIQVFLKEKAPPSGKIC
SWKKPPQGILKINTDGAFCGDTKSGGWGAVIRNEEGEVVACGAGKLESVLNPFHAEILAA
LYGAQLAGVKGINKVIFETDSLLLTQAMEGGEDDLSSVYFALAELKEYIAQNIYDCVFSF
CNRSCNQVAHSLAAYGCTLNVGDELCSDNVILNVQHLAAGDLAPSTK*
>Thintv21236048m
MAEAALVLVIKKIGIAVAAETLNYARPLLAKKAGSVTALPDNMRLIRNDLELMQAFLKDI
GRKGMTDRVTETWIGQARRLAYDMEDIVDQFIYVVGKRHHKVSWWGCVKKIVKKPQSLFT
LDEIATALKRINLALTQLKQNRDWTQPISGVSDVPATSYDTQQQQLYLPGHDYSISDDEL
VGLDKNIKFLKETLNLEEIAHLQVIALWGMGGIGKSTLVSNVYRNESSNFECHAWVSVSQ
SCKVHDIWRSMLKEIYSEDKKFFDFENMTGAELQVELKKILETKRYLIILDDVWTAEDLF
KIKEVLVDTGRGSRVIITTRIEEVASIVDDGYKIQVEPLEEQDAWRLFCRKAFPRIENHI
CPKALKECGKLIVEKCDGLPLALVAIGSILSLKAQNVTEWRLFHDQLIWELHNNENLNHV
KKILNLSYNYLPDYLKSCFLYCAMFPEDYMVHRKRLIRLWVAEGFIEQIGACSLEDVAEG
YLIELVRRSMLHVVERNSFNRIKCLRMHDLVRELAIFQSKRESFSKTYDDSHQVMQVESD
SRRLSVLQCKNDIQPSVGQCRLRTVIVFSTSMASSSLFPSESKYLAVLELSGLPIKTIPN
SVGELFNLKYLGLDDTNVKVLPKSVVNLHNLETLGLACTACLNLPRGSEKLKRLRHIRMY
NWLDRSGSVFESYEPFQPFEGLWSLKDLQTLSAVRASKIFIAKLANLSQLRALDITGVRS
IHCAQLCDSLSKMHQLSTLEIVASNEDEVLHLETLTLSNRLTQLNLYGRFSEGTWKSPFF
STNGNVLHRINLFWCQLSENPVPRLSELSNLTEICLKKAYTGQELNFHPGWFPKVKMISL
EDLPHINQICIHKGALVQLEELVISDLAELRDTPIGLEHLESLKEARFYDMQPDFERNLQ
AAKLEHISISYYRTVRPGVA*
>Thintv21266216m
MIYRNWSLLSSTVVIWGSVATAGLAGIFLFGGKEKFQGYLSREGERLRQQDRAMMVKT*
>Thintv21180408m
MAMLRYAAGLALRRSASPPDAAVSRFLGSAGCSNPAAGFPLLRLPAPPPGVAAAATAAAS
RFYSNGGRPGSSNTNSTLDKPIGETKEDVYYPRTHKAPAKIRIVMKSFNNQKNNLKELAP
YMHKVGLPESRSLYTVLRSPHIDKKSREQFSTHVKKVFVEKTAETHELAKKFFWLKRLRI
LGAQYEVVINFKTRLDKKIGCSKGGGLLRHPKQGSGIE*
>Thintv21110027m
MADLLVQARNTLLEGDGMSGATVDAGEGQLFCTGSGRSVSVSERAIRRARALVGEEVEKA
GNKRKQPFDGVPGAEGELREMDAPFRGGVHNTTVPPVFQTGSGKAVLLGKDSIQKARAIL
GEQPFDHVPDAEGESSEMDVPFRGGVYNTTMSPVFQTGSGKAVLLGKDSIQKARVLLEDV
DSAAGAVQPMFRTGMGRPVPVSRTSIDKARAVLEGQTVAEKGVDGMEQFPLFQTGSGRVV
SVSAASVQKAKSVLKDNNTSEENTESFGRPNQPMMFQTGSGRPAMISERSIERSRAVTNE
GDAEKSGHWDTDCQFPMFQTGLGKPVAVSWSSVQKAKAVLEEEKIKTTGRGDSSDCATTL
QTETPTSVLMSSSLIMNSKSVTPKEDSAMQVTRTEKNHKDDDHLPLFQTGLGRSIAISKS
SLKRASAVLEPRNIAKELEDEAHLDGAHDTPVFRTGLGRSILASENSRKELPILEAEEAV
KSVNNYNGETFVEEATFQAGIQKFVPQNRISSHKASMLLEQRNFMEKGYEDSGSQLPMFR
TGSGKSVLISESSVQKARAVLEEEGKINRDNHKLLNMDKKIPVFASPLKTSCARTVNISS
VGVSRAATLLGLEENTLSTQFFGHVGDKLGTKINFEQENPEQRLGLASYPTENQVHKEPH
RPFELSNNTVSDSGEHSIRFSTAGGRSMAISSDALEHAKSLLGESDLVVSTNNLVGYPLA
SACNDTMQNSTVAPKEGGPDLSKRRRVSGRTELATFSHQAMSDRKHTGSFGNAVPDIHAT
NENTNRFHVGSRSTSEIPKIMKPSSRCLSETDNANDTKDKTRQLHMPAGALVDISNFMGA
HSGNIDHVVNEKRRIGGRNSASSFKRPRSSRFITPLSTNKQSSAGVPKLPPTQITSCRTK
LSASYPFQHKRKTWKEYFGGPPCFNCLTEHITDEVKLMDAKGAEKYKFHNMNTGAEEFQK
MLLACGASLTYATKEYGREVNNGHRSAIKKILEGNALPSLMMVLCISAIYSHPDVNKLEA
GGTDGNENSIDNKSLLAAKRNMPAHIELTDGWYALETSLDVALSEQLQKRKLFIGQKLRI
WGASLCGWTGPVSFHEASGTVKLTVHVNGSYRARWDDPLGFCKHVGPPLAFKCIKASGGR
VPRTLVGVARIYPVLYKERLPDGCSIVRSERMERKALQLYHQRVSKIAEDIMSEQDENCA
STDDSEEGAKICKMLEQAAEPEVMMAGLTSEQIISFSSYQAKQKEARQNEVAKKVENALE
VAGLSSRDVTPFLKVRVTSLVHKISATKTINKEGLITIWNPTEKQKADLVEGQVYIATGL
LPSAHCTNILYLHARGSSTMWKPLESAQAADFQPFFTPRKAVELSLIGEVPLASEFDIAG
VVLHVGDVYLCSSQKRQWLFLTDGSKFISASRSTEQDDCLLAVSFSCSSAGDDCAFFSYA
LSGNTVGFSNLVKRHKDQTRRIWVAEATQSSTYILSHEISKKSHLKEAATCADKWASSSF
DKIQQLKERVLCIIGDSGG*
>Thintv21094897m
MDCVARARKRRKLKCDSGTSSHVCFECKFAQSVWVIVQIASNLYPPRNARNMFGNWLRGI
EKQISAHILVGAAALCCAMWLTRNDVIFNNKCVSSPMQAIHVFTRWLHTWSILQRPEDRD
LFMMTSTRLERTAREVFYPHGWQCELRIGSATS*
>Thintv21041930m
MCGLQEESAEHLLLNCSFARQVWRRIAAWSGFDTLSPEDGLREGTVYSWWLERACQIPKT
NRRKFDGTVAYTLWQIWKDRNGRVFDNAYAGVQDTFFRIQESIRTRELAFARVVQDDGG*
>Thintv21312319m
MDSSSSATPAAAAATAAPAAGAAATTDRYTFRPGLRWQPEVEEYFASAYGRDHFARISQA
LAHPSCYSCIRVNTLKSTTDTVMQKLLKLVNQNELSCGFNGLKIGEQNGGEQAHEGSYLV
HKCPYSGLENVLFVRGSGPHALHYDGQPGHSMKEIIVSRKCAESVLRGAQVYVPGVLACS
AHVEKGDKVAVSVAIEQPVKDSGWAVGITRGIVLQGLQSDAHYEERKGLYIGQGIAAMSR
AGIFRVLHGVAVEMTERVYKLPSFNDVLEGEIFLQNLPSIVAARVLDPQPGEQILDMCAA
PGGKTTAIAILMRDKGEIVALDRSHNKVMGILKLADEMGLSCIRAYKLDALKSVRKAYEE
RNLGVADNCSEAIVTLAENSGPIRSIIGARVTNAAEDSSTTIVEQTDAKRYVSKADLRKN
LRRMRNGTGRSNCSGGRVEDSKGFFPSSFDRVLLDAPCSALGLRPRLFAGEETLESLRKN
ATYQRRLFDQAVKLVRPGGIIVYSTCTINPGENESLVRYALDTYKFLSLGSQHPKVGGPG
IIGSCKLPNKAYTEQWLTEDEAQLVQRFDPSSSLDTMGFFIAKFNVGQKED*
>Thintv21180302m
MMEAAAATMLEAGVGRFRGPSLSALLAEMWAPLAVALAALATLPSLLGRLQVLILRLRSR
GKEVISSHISTYYSSGDDESDSDGEDEDDDDSSDEAATSSSGEEEEAVRRIGYFEGAAEG
LDGCFPWGGAVVRTWQDLPRRFSGVGCGGGARFPPGAGVQAVRLWGASTASGEGSGQAWW
DADDSGRGEAAPVVLGWRREHAARRWHRPLRVLPSAE*
>Thintv21260968m
MDPDCFNMVVRKFMFDDIQTAKKKKGLISKHYLDMQFWMITDFGRHPNFRKELDVEQLAY
SVRSWPGFNYNISACKSIHIPVHSNGDFILFILDKDTHTVHILDPTPIDPIYQYNPHAKY
LHRLIWIAEYLPKAMSKACPGSRWNENILLWRHKIVDDIPVYNRELSGYLITLYMSTWED
GKLHLPFLKDGYELRKQILGHLLTFEDNESEDGMPAGVLDFINCIRMKKLSTICPTAAPK
LSRQS*
>Thintv21139902m
MSKLLSVESLWEHGLCASNFEASWISKTWKKGVGNLSVEDFLDRSQNFARAVGKTQMQKI
CTCLLVCASNLTDFMKGHIDASKLKTRLFGRLSPDDLVSRPRLRRGKRDLSPEGRRGIQQ
ERTKRASRHEEPVHQVNATPGTARAATVMPPVRHCRFPGVQSSGTQFVHKPWWPFRIVPS
GFGYGISVRLPQRAPHPGRGILGRAPGDLITSNSGIQLPKQGSLLPTPLRERSSGRRRTG
SGGDEQLHPAR*
>Thintv21216631m
MSDPELRLVLELATDEELLELEEILYGTSYFSPVLKSIGKRPNTVSVVALDDIEERDLFI
SKLESRFLYLAADARSVIRGWRPSYRNVLLQVRRELGVQCSSKLCSADLEAEIFLHLLDE
YSSRQKGSFSFPWDKQKSPKENPSLEVNNWKVLTDAAWRIGAKGLESTFLKGGSALTVRT
IYESLAKRLSGKLLMETANYEIKKELVKQGGRLAAVNLESRAGLLAARQGLARAASRYVG
LRSFMSLLGPIMWGTLLADIVIQMLGTDYARIVQAIYAFAQIRLTRSCYLESHEE*
>Thintv21216628m
MSDPELRLVLELATDEELLELEEILYGTSYFSPVLKSIGKRPNTVSVVALDDIEERDLFI
SKLESRFLYLAADARSVIRGWRPSYRNVLLQVRRELGVQCSSKLCSADLEAEIFLHLLDE
YSSRQKGSFSFPWDKQKSPKENPSLEVNNWKVLTDAAWRIGAKGLESTFLKGGSALTVRT
IYESLAKRLSGKLLMETANYEIKKELVKQGGRLAAVNLESRAGLLAARQGLARAASRYVG
LRSFMSLLGPILC*
>Thintv21313010m
MSEHNCTILNWNVRGLNNPARRQVVRNLVAQTRSSVVCRQETKLAHIYRSIVLELLGNGF
ADSFCFLPADGTRGGILLAFSSDLIVITSSNATTHNISASVSMRASAASWSISVVYGPQT
DNDKFNFISELRSLKATMMSSWVLLGDFNLVCRADDKRNGAINRRLINSFRPALNFLELD
ELRLHGRRYTWASTCPQQTKTKIDHVFCSTNWNLLFPQCHLRATSSSISDHCDMLLTGQV
NHRKFSGFCFENYWLKIQGFRAVVTASWQEPVAHGDSMCILHCKLSRLAKSLRFWSLRRV
GNITLLSAIADLVILGLDSAQDGRDLSIAEMGLLLHLRHKLLDLAAIQRVRIRQWSRILY
LRANEADSKLFHIKANGRRRRNFIPVLDNGEAQLTLQDDKQKALLDHFRSTIGTQPPGSV
RSIGTTWICRGTISLLWRWTSPRRKSRRPFLTCHLGKLRDRTDLRPTSTSLAGALSRVIN
QCPQPTFLSQRQSLEPAQLCLHYPSAKIS*
>Thintv21098707m
MAAAAARSMLRSSASLLRAAPARASSSAARPSLRRALGAPPRLLRSPVEASFCVESLLPL
HSATAAARMTSMLAVPGRGLGWLTEGKDETR*
>Thintv21161743m
MEFFMAIIERIIKRLVILSQFLSYDGRLLVVNVVLSSLPTFIMSCLKLFQGTILECDKYR
RHCFWRGKDLEKKNPPLAASDHICRPKDQGGLGILNLEAQNDALLLKMVHKFLNHFNIPW
VHLIWESYYQNSLPPDQPETFPPPMPSSRVAVIGAGAAGLVAARELRREGHVPVVFERAA
GVGGTWRYDDAASADPLGAGGVHASLYATLRTNLPRECMGFLDFPFVADEGSVDPRRFPG
HQEVLRYLEAFARRFDLLGLVRLETEVVSVRRRVDGAGVAGWTVSYCSRKLAGAGSDLEE
EQSEVFDAVVVCNGHFAEPLLANIAGIDSWPGKQMHNHSYRVPDPFHGQVVVIIGYNPSG
MDISRDIAGVAKEVHVAIRSAPCETQSSTAHANLWLHPMIECAEEDGSVVFQDGRRIKVD
AIVHCTGYKYRFPFLEEEDGIVSVDDNRVGPLYKHVFPPQLAPHISFIGLPFKSILFPVF
RLQSNWVAGALSGRIELPSTEEMMLDVTAFYSNMEARGWPKRLTHNLGVEAWTFEYEDWL
AEQCGLEKMEEWRRVIYVAARARVSSRPESYRDEWDDDQLLAKAHRDLSKYI*
>Thintv21006418m
MKMDLSLLDKLVHEYCIYRGIVQGCSHALPGTADMRCSQNIDGSFINNQGANNEAQLDCE
SAGKQDGGCCTSDITHHDSWSKRLRRVRSSTSGQGRRKRWRGRADDLNYAFETPVDANCD
TLSPAFDMDEDVVIGEHDSVLDTGLSDTRNMQDQKYEVILEMRDLTRKGMASKVVDEINS
IDPDFFSQNPILLFQLKQVEFLKLVAAGDHVAALKVASAHLGPLAASNQALLKPLKETLV
TLIQLNEDVLTKAVSLPVLASSLQLAISRRLGIEEPQLMKIVRTTLHTHTEWFKLQMCKD
RFDHFLKIDSLKEIDPPVSHTMSKVLTDECGNGSSQITTCSSGKVLDEGSSPQESSEVVC
DESAILKVMEFLALPRADAIQLLIQYSGNAETVIQQIFS*
>Thintv21024179m
MDPLPPSPVNWDSLDALVLDFVRSDRLIAPPASPSPPSSPSSSTTTATSSSPSTSTSSSY
CSRILIRRARRALEAGDVDAALALLRAHAPAALLDHRLLFHLHKQRFVELVRRGTEADRE
AALDCLRTALAPCALDAYPEAYEEFKHILLVLIYDQDDQSSPVVNEWSIKRRFELAGLLS
SILRAHLQAYDPILSMSLRYLISIHKVFCSRQGISSPISDLTERLLFEDRDPPAVTQECS
VEAPPFDEVDVQALAHAVELTRQGAIDSLKFAKGDLYQAFQNELCRMKMDLSLLDKLVRE
YCIYRGIVEGCSHALPGTADLQCSQNIDVSFINNQGANNEAQLDCEAAGTQDGGCSTSDT
THHDSWSKRLRRVRSSTSGQGRRKRWRGRADDLNYACETPVDANRDTLSPAFDMDEDVVI
GEHDSVLDTGLSDTRNMQDQKYEVILEMRDLTRKGMASKVVDEINSIDPDFFSQNPILLF
QLKQVEFLKLVAAGDHVAALKVASAHLGPLAASNQALLKPLKETLVTLIQLNEDVLTKAV
SLPVLASSLQLAISRRLGIEEPQLMKIVRTTLHTHTEWFKLQMCKDRFDHFLKIDSLKEI
DPPVSHTMSKVLTDECGNGSSQITTCSSGKVLDEGSSPQESSEVVCDESAILKVMEFLAL
PRADAIQLLNQYSGNAETVIQQIFS*
>Thintv21124531m
MFARNKKPHAPVRPQPQPQPQSQAQVQVQSVQPQAKARVVRAQPSAKPAVDVDYVNWLLL
RWLIGSSFPPSTLEDSSFVNSCKYLNPAVRLWPKEKAHEITLQVFKSMKEDVKASLQRVR
SRMSISLEFWTSYEQIMYLSVKCHWIDESWVSQKVLIDVCRVQCHCTGADILRVLLAVLQ
DFNIDLKILACTHNNSQHAIHACEELRRELESRKLPFCYIPCAAKALEVIIEDGLQNVKP
VLSKVREFVLETNSNQEMMVDFKHWTEVYQEGPCKFPLDYSASWNGNYNMLDIVKKAPIA
MDNTIKKFENIFGTRDWVLSAEEKSVVNSLHSYLEPFYKTTTNLCTCKLPTVGLVFFFMD
HVFELINVCHDSSHQKLFEKIARDMSKTARDFTSQAYNIYTFTAAILDPRIKGELIPDAL
NSTTNLEDARDHFVRDYSSIFQAPGNGYSTQQDNTEDGGAFSFAEEIIRKRRRVSMSTAA
DELTQYLAEPPAPISTDALEWWRGHSSRYPRLSLMARDFLAIQGTSLDPEELFTSKGDSI
HKQQYCLPLGSMQATMCIKSWMQSGYQFNFQSTIIDFERLIESATAPDAVNGPVSS*
>Thintv21110656m
MADMTLLPVAGDGAEAGGGAAARPKKKKTMKSLYLTFFEPAADGRSRACRLCGKTYCLTT
ATGNLGKHLNNRHPGYDQLADHHLQGDPAQSEISGMFARNKKPHAPVRPQPQPQPQSQAQ
VQVQSVQAQAKARVVRAQPSAKPAVDVDYVNWLLLRWLIGSSFPPSTLEDITFVDSCRYL
NPSVRLWPKEKAQEITLQVFKSMKEDVKASLQRVRSRLSIALEFWTSYEQIVYLSVKCHW
IDDSWVSQNVLLDVCRVRCHCTGAEILRVLLAVLQDFNVDSKILACTHNNSQHAIHACEE
LRRELESRKLPFCYIPCAAKALEVIIEDGLQNVKPVLSKAREFILETNSNQEMMMDFKHW
TEVYQEGPCKFPLDHSASWNGNYTMLDIVQKAPNAMDSTIKKFEEIFGPRDWVLNAEEKS
VVNSLHSYLEPFYKTTTNLCTCKLPTVGLVFFFMDHVFELINVCHDSIHQKLFEKIARDM
SKTARDFTSQAYNIYTFMAAILDPRIKRELIPDALNSTSNLEDARDHFIRDYSSIFQAPG
NGYSTQDSTEDGGAFSFAEEIIRKRRRISMSTAADELTQYLAEPPAPISTDALEWWRGHS
SRYPRLSLMARDFLAIQGTSLDPEELFTSKGDSIHKQQYCLPLSSMQATMCIKSWMQSGY
QFNFQSTIIDFERLIESATAPDAVNGPESS*
>Thintv21214525m
MAMLRYAAGLALRRSASPPDAAVSRFLGSAGCGNPAAGFPLLRRPAPPPAAATAAASRFF
SNGSLPGSSNTNSTLDKPIGETKEDVYHPRIHKAPAKIRIVMKSFNNQKNNLKELAPYMH
KVGLPESRSLYTVLRSPHIDKKSREQFSTHVKKVFVEKTAETHELAKKFFWLKRLRILGA
QYEVVINFKTRLDKKIGCSKGGGLVRK*
>Thintv21322975m
MATEGAKHARFSLQVDMQCRCMGCVGKVEKAMAAIGSFTGVETSVGDIDAGVVAVAGKVN
PAELCQWLKRKTRKDVKIVCPHPPAENPKQKMILVLGSSSRTGDTTPSAPPLPQHFSSAL
APSGVQSDHEDLHLIEEKIRDLERARDALKVRNLKNELTAAKTQLKQSREVISNSKKALL
DSALSQLDAFKKLESLTQITM*
>Thintv21335138m
MKSPVICPVCRTTPEDLRHMLFTCNRAKMVWEELGLKLTIEDAVAQERSGSVILEKLICS
DLEGEARIPIAHGVEMIMVAAWYLWWDRRKISHEEKCGTPARTAMSIQGIVANALAMKPR
VQRRKVRWERPAMGVIKLNVDASYHADEGSGATGAVIRDCSGAFIAGCCYYKQHAMDAPS
MEALALLDGLRLADALGISILVVESDSLEIVQAILDPSDYRASTAVVTDDCRKLLSSFDR
ATIVHCAREGNVAAHGLARASYRGSLSGEWRDKPPDFLVPFLVTDLIIV*
>Thintv21254713m
MLCTATCPDAVPDCILAKGDEEEDWGEETEEGLTGQGGGGADPSGMGIAGLPSDILVEVT
ARIAGESTTPLDDIVSLRRSCKVFRDATAAREVGRCMAVDREWRLHWWDKERFLSVLGEC
AATGNPEASYILGLEEICNRRGKESGLRHLHHAMKHGHAVAAYTIGMIMLRDAYNLEGIE
EAMGYLEGCSAARTKSNIKIASVRREAASVMRRLTMRRWRTAEPAAPCADPRCGEMETAE
AWDEDDEQRRFCSRLCRWKHEYRKFVQWI*
>Thintv21241363m
MLCTATCPDAVPDCILAKGGEEKGEGETEEELTGQGGGGGGGADPSGMGIAGLPSDILVE
VTARIAGESTTPLDDVVNLRRSCKVFRDATAAREVGRCMAVHREWRLHWWDKERFLSVLG
ECAATGNPEASYILGLEEICNRRGKETGLRHLHHAMKHGHAVAAYTIGMIMLRDAYNLEG
IEEAMGYLEGCSAARTKSNIKIVSVRREAASVVRRLTMRRWRTAVPAAPCADPRCGEMET
AEAWDEDDEQRRFCSRLCRWKHEYHKFVQRI*
>Thintv21279051m
MAMIPRRLRDLNLTMHDVEHVQLAEENLQGPPEIDNIVPGRSHEYTSQIKIFWPNGETRQ
IVGEFRLKNLSQVARGKIIVETNEKGVLNERAGSILSSYLSDIAENFTFAPLNIPRWDNE
LFVQRKNNMIMDVEEKFVYSSETKQLT*
>Thintv21264727m
MKLHNRGMEVDTRCPVCHRMDEDGGHCFLKCKFVKAVWRTALLEESRMQLLNCPNAISMV
EDILHMEEEKCLKVCILLWLWWSERNRANQGERIRTEEEIIYSVQLHLLEYKKYIKRQEQ
NAQAVNQVWRPPPDDFLKINTDGAFRLSTKSGGWGFTIKNNHGIALVAGAGSLENLAEPL
QAEALAMLYAVNEVSRMGCQKVILETDAVALKQAITSDLYDYSSLGVLFKEIRAVLQSAF
QSCKVETCPRACNISAHCLAAHGVCMERKSYQIWLDPFPSHVKKLVAGESSLPW*
>Thintv21378580m
MTRSKLHVVECNDEYMAEEHIEHENAMRKDADSSHVQPSSCNGEEGLTDSEDEEDQDDSA
ANEQDENGETTKRGRTRLKEMWNLPKGQRIVVQCNELNQPIGKEAGRLANFLGTVARNGK
LCSLSYKDWRKLIGEREKKTNEQRNKRDILAQVKMRFLYPSRLEKYILKKIGDRWREHKS
DLKALYFDANKNMEANNTNVPKGVIKDQWITLVSNWMTPKAQGISETNRNNCAMRKSKHT
AGTKSFPRVREELRLKDPEKKYPHRAVLYMHTHKHKSDKKMNEQVVDLKKRIAANPNLVD
TSRGKTAWKGDVLNAVLGPDKPGHVHGLGLVPNPNQVFDVSTSRHFQNIHLSSLEDTSNE
DLLAVRLKMEKLEKRVENQDAEILELKGKTKNSEGQLQGSLGQISKSRDVPSIAKTISKR
KRIYGDGHSQQLGTVGQQNNVKSKETFLDDREMQPSYKRPAVDKNNESFIHDENVQQEKE
NTSADKGSLGEESTSQDALCVGKTNSKQKRVYSDSRSQQLGTVGRQNNVMVVYGCINMFL
FAFREINHLLPFITEQGKLSL*
>Thintv21014049m
MTRSKLHVVECNDEYMAEEHIEHENAMRKDADSSHVQPSSCNGEEGLTDSEDEEDQDDSA
ANEQDENGETTKRGRTRLKEIWNLPKGQRIVVQCNELNQPIGKEAGRLANFLGTVARNGK
LCSLSYKDWRKLIGEREKKTNEQRNKRDILAQVKMRFLYPSRLEKYILKKIGDRWREHKS
DLKALYFDANKNMEANNTNVPKGVIKDQWITLVSNWMTPKAQGISETNRNNCAMRKSKHT
AGTKSFPRVREELRLKDPEKKYPHRAVLYMHTHKHKSDKKMNEQVVDLKKRIAANPNLVD
TSRGKTAWKGDVLNAVLGPDKPGHVHGLGLVPNPNQVFDVSTSRHFQNIHLSSLEDTSNE
DLLAVRLKMEKLEKRVENQDAEILELKGKTKNSEGQGSLGQISKSRDVPSIAKTISKRKR
IYGDGHSQQLGTVGQQNNVKSKETFLDDREMQPSYKRPAVDKNNESFIHDENVQQEKENT
SADKGSLGEESTSQDALCVGKTNSKQKRVYSDSRSQQLGTVGRQNNVMSKENFLYDMEMQ
PSNKRPSKDKNKDTSIHDEHVQQEKENTSADKLRCRTLVRSQEKLMQQSMPINNNAVQQI
AWVPTR*
>Thintv21170855m
MGAEQQQQQTAGSSRFAAAFGLLRQYMKDQPSGGGGVVTMGLMPGGGDGVDAVVAPEERI
RTMELFPQQAGTVRDSRERTGPERAPLTIFYAGRTVVFDDFPAEKAKELMQLAGSFGAPP
AASDAGAEPACQNAPGQPCLADLPIARKASLHRFLEKRKSRLAAADPYPVPLAAPAAAAP
KETAGKPAPEDGGAPWLGVNSALQLN*
>Thintv21228769m
MDLNPQVMCWNVRGLNNPAKRKAVREFVIAARVNLVCLQETKLDVIDQFLLMQCIGPSLD
GYAYLPACDTRGGILLAWDITVMEVDNIVNDTNFLTGKWITAVYGPQGDGLKRQFLLDLQ
LRRAACAGPWMVLGDFNMILRAAEKNNNNMNRHIMGKFRDFIDDNELKELYMHGRRFTWT
NERDNPVMTKIDRVLVSVDWEVAFPDHLLQALSTNVSDHAPLHLSTSAPFCPKRRFRFEI
YWTKLEGFEQAVRDAWVCDQAIVEPFKRLDALLRNTAMALQAWGQQLWLRRLLKLALLGL
ASLEWTIERHRSRLRWVREGDANTKLFQAVANGRRSKNFILHIMHKGEIVTEQSKKEEIF
ADAYEQLLRTAAVREIDLDMAFIGMEACDLSELEMIFTKEEHDIMAFMLKLYVEDGRGFG
KFNKAHIVLIPKK*
>Thintv21378990m
MDGTTPYSPYHMGNFNGGWGQPPVAPYAFHPGWAEPRRPVRERLSYPTRGRLNNAINRPM
QDSQERVSKQEWRVKSPSVAEVESRKGKENINADSLILGTETFTIQQPIVHSNPTEPILA
ITPKHSANEHEASTSKAKPKDPKYTQPKWCPPGLTKTQKRKLQRLRSQEMAEQEAEKQRD
KLFNDIRPMVPTKEVWMPKQIQGVVASTSITVAPTPPKEDDATAITSSATPIDSTSLGQI
SESMNTPEEEDDMLDYEPTPVHEGMDINMVYYLPAEFHAVDEEGEVAQLDFVPKNAIFEK
PKEPVTHLKPLYLRGHINGSPLTRMLVDGGAVVNLMPYSVFKNLGLPDEELIKTNIVLNE
FEGKEKTEAKGVMYVELTVGSKTLATAFFVAEVQGSSRSSSSPMVIVSTHLQPARMVHVD
LQDPPESKLS*
