# Supplementary material for: Transcriptome assembly and annotation of johnsongrass (Sorghum halepense) rhizomes identify candidate rhizome‐specific genes
Source: Plant Direct. 2018 Jun 19;2(6):e00065. doi: 10.1002/pld3.65 (PMC6508516; doi:10.1002/pld3.65)
Supplement: Supplementary file 12 [file PLD3-2-e00065-s012.txt]

Tags	GO ID	GO Name	GO Category	FDR	P-Value	Nr Test	Nr Reference	Non Annot Test	Non Annot Reference
[OVER]	GO:0003964	RNA-directed DNA polymerase activity	MOLECULAR_FUNCTION	4.60E-07	5.97E-11	9	159	89	49128
[OVER]	GO:0006278	RNA-dependent DNA biosynthetic process	BIOLOGICAL_PROCESS	4.70E-07	1.22E-10	9	173	89	49114
[OVER]	GO:0034061	DNA polymerase activity	MOLECULAR_FUNCTION	1.04E-05	4.06E-09	9	262	89	49025
[OVER]	GO:0071897	DNA biosynthetic process	BIOLOGICAL_PROCESS	2.30E-05	1.20E-08	9	298	89	48989
[OVER]	GO:0016779	nucleotidyltransferase activity	MOLECULAR_FUNCTION	4.09E-04	4.25E-07	11	763	87	48524
[OVER]	GO:0008615	pyridoxine biosynthetic process	BIOLOGICAL_PROCESS	0.003002454	3.90E-06	2	0	96	49287
[OVER]	GO:0042817	pyridoxal metabolic process	BIOLOGICAL_PROCESS	0.012834332	2.33E-05	2	2	96	49285
[OVER]	GO:0008614	pyridoxine metabolic process	BIOLOGICAL_PROCESS	0.012834332	2.33E-05	2	2	96	49285
[OVER]	GO:0000741	karyogamy	BIOLOGICAL_PROCESS	0.02226665	4.34E-05	3	31	95	49256
[OVER]	GO:0042819	vitamin B6 biosynthetic process	BIOLOGICAL_PROCESS	0.046342975	1.08E-04	2	6	96	49281
[OVER]	GO:0008234	cysteine-type peptidase activity	MOLECULAR_FUNCTION	0.046342975	1.03E-04	6	366	92	48921
[OVER]	GO:0004733	pyridoxamine-phosphate oxidase activity	MOLECULAR_FUNCTION	0.046342975	1.08E-04	2	6	96	49281
[UNDER]	GO:0035639	purine ribonucleoside triphosphate binding	MOLECULAR_FUNCTION	2.15E-04	1.39E-07	0	7684	98	41603
[UNDER]	GO:0044699	single-organism process	BIOLOGICAL_PROCESS	4.02E-04	3.65E-07	12	17513	86	31774
[UNDER]	GO:0005524	ATP binding	MOLECULAR_FUNCTION	4.02E-04	3.56E-07	0	7169	98	42118
[UNDER]	GO:0043167	ion binding	MOLECULAR_FUNCTION	4.24E-04	4.95E-07	11	16543	87	32744
[UNDER]	GO:0005623	cell	CELLULAR_COMPONENT	0.004721812	7.04E-06	36	29295	62	19992
[UNDER]	GO:0044464	cell part	CELLULAR_COMPONENT	0.004721812	7.36E-06	36	29243	62	20044
