# Supplementary material for: Transcriptome assembly and annotation of johnsongrass (Sorghum halepense) rhizomes identify candidate rhizome‐specific genes
Source: Plant Direct. 2018 Jun 19;2(6):e00065. doi: 10.1002/pld3.65 (PMC6508516; doi:10.1002/pld3.65)
Supplement: Supplementary file 13 [file PLD3-2-e00065-s013.xlsx]

## Sheet: condohitsnucltest
Nucl. Query	Query	Hit.type	PSSM.ID	From	To	E.Value	Bitscore	Accession	Short.name	Incomplete	Superfamily	Definition
TRINITY_DN20991_c0_g1::TRINITY_DN20991_c0_g1_i1::g.14390::m.14390	Q1 - >Thintv21124221m[]	non-specific	273938	27	114	0.000355673	41.0531	TIGR02037	degP_htrA_DO	C	cl28339	periplasmic serine protease, Do/DeqQ family; This family consists of a set proteins various designated DegP, heat shock protein HtrA, and protease DO. The ortholog in Pseudomonas aeruginosa is designated MucD and is found in an operon that controls mucoid phenotype. This family also includes the DegQ (HhoA) paralog in E. coli which can rescue a DegP mutant, but not the smaller DegS paralog, which…
TRINITY_DN20991_c0_g1::TRINITY_DN20991_c0_g1_i1::g.14390::m.14390	Q1 - >Thintv21124221m[]	superfamily	333159	27	114	0.000355673	41.0531	cl28339	DegQ superfamily	C	-	Periplasmic serine protease, S1-C subfamily, contain C-terminal PDZ domain [Posttranslational modification, protein turnover, chaperones]; Trypsin-like serine proteases, typically periplasmic, contain C-terminal PDZ domain [Posttranslational modification, protein turnover, chaperones].
TRINITY_DN20991_c0_g1::TRINITY_DN20991_c0_g1_i1::g.14390::m.14390	Q1 - >Thintv21124221m[]	superfamily	328812	38	190	2.38586e-14	67.7925	cl21584	Tryp_SPc superfamily	-	-	Trypsin-like serine protease; Many of these are synthesized as inactive precursor zymogens that are cleaved during limited proteolysis to generate their active forms. Alignment contains also inactive enzymes that have substitutions of the catalytic triad residues.
TRINITY_DN20991_c0_g1::TRINITY_DN20991_c0_g1_i1::g.14390::m.14390	Q1 - >Thintv21124221m[]	specific	315930	38	190	2.38586e-14	67.7925	pfam13365	Trypsin_2	-	cl21584	Trypsin-like peptidase domain; This family includes trypsin-like peptidase domains.
TRINITY_DN36442_c0_g1::TRINITY_DN36442_c0_g1_i1::g.46008::m.46008	Q10 - >Thintv21101071m[]	specific	238333	36	171	3.58296e-27	104.617	cd00593	RIBOc	-	cl00258	RIBOc. Ribonuclease III C terminal domain. This group consists of eukaryotic, bacterial and archeal ribonuclease III (RNAse III) proteins. RNAse III is a double stranded RNA-specific endonuclease. Prokaryotic RNAse III is important in post-transcriptional control of mRNA stability and translational efficiency. It is involved in the processing of ribosomal RNA precursors. Prokaryotic RNAse III als…
TRINITY_DN36442_c0_g1::TRINITY_DN36442_c0_g1_i1::g.46008::m.46008	Q10 - >Thintv21101071m[]	specific	197778	36	169	3.46984e-22	91.126	smart00535	RIBOc	-	cl00258	Ribonuclease III family; Ribonuclease III family.
TRINITY_DN36442_c0_g1::TRINITY_DN36442_c0_g1_i1::g.46008::m.46008	Q10 - >Thintv21101071m[]	specific	238333	270	395	1.5383e-20	86.5126	cd00593	RIBOc	-	cl00258	RIBOc. Ribonuclease III C terminal domain. This group consists of eukaryotic, bacterial and archeal ribonuclease III (RNAse III) proteins. RNAse III is a double stranded RNA-specific endonuclease. Prokaryotic RNAse III is important in post-transcriptional control of mRNA stability and translational efficiency. It is involved in the processing of ribosomal RNA precursors. Prokaryotic RNAse III als…
TRINITY_DN36442_c0_g1::TRINITY_DN36442_c0_g1_i1::g.46008::m.46008	Q10 - >Thintv21101071m[]	non-specific	197778	270	349	1.95451e-05	43.7464	smart00535	RIBOc	C	cl00258	Ribonuclease III family; Ribonuclease III family.
TRINITY_DN36442_c0_g1::TRINITY_DN36442_c0_g1_i1::g.46008::m.46008	Q10 - >Thintv21101071m[]	superfamily	320862	36	171	3.58296e-27	104.617	cl00258	RIBOc superfamily	-	-	RIBOc. Ribonuclease III C terminal domain. This group consists of eukaryotic, bacterial and archeal ribonuclease III (RNAse III) proteins. RNAse III is a double stranded RNA-specific endonuclease. Prokaryotic RNAse III is important in post-transcriptional control of mRNA stability and translational efficiency. It is involved in the processing of ribosomal RNA precursors. Prokaryotic RNAse III als…
TRINITY_DN36442_c0_g1::TRINITY_DN36442_c0_g1_i1::g.46008::m.46008	Q10 - >Thintv21101071m[]	superfamily	320862	270	395	1.5383e-20	86.5126	cl00258	RIBOc superfamily	-	-	RIBOc. Ribonuclease III C terminal domain. This group consists of eukaryotic, bacterial and archeal ribonuclease III (RNAse III) proteins. RNAse III is a double stranded RNA-specific endonuclease. Prokaryotic RNAse III is important in post-transcriptional control of mRNA stability and translational efficiency. It is involved in the processing of ribosomal RNA precursors. Prokaryotic RNAse III als…
TRINITY_DN36442_c0_g1::TRINITY_DN36442_c0_g1_i1::g.46008::m.46008	Q10 - >Thintv21101071m[]	specific	306984	62	151	8.70755e-07	46.8902	pfam00636	Ribonuclease_3	-	cl00258	Ribonuclease III domain; Ribonuclease III domain.
TRINITY_DN36442_c0_g1::TRINITY_DN36442_c0_g1_i1::g.46008::m.46008	Q10 - >Thintv21101071m[]	specific	306984	290	362	0.00206406	37.2602	pfam00636	Ribonuclease_3	C	cl00258	Ribonuclease III domain; Ribonuclease III domain.
TRINITY_DN36442_c0_g1::TRINITY_DN36442_c0_g1_i1::g.46008::m.46008	Q10 - >Thintv21101071m[]	non-specific	274024	36	159	3.08444e-05	44.5021	TIGR02191	RNaseIII	C	cl25983	ribonuclease III, bacterial; This family consists of bacterial examples of ribonuclease III. This enzyme cleaves double-stranded rRNA. It is involved in processing ribosomal RNA precursors. It is found even in minimal genones such as Mycoplasma genitalium and Buchnera aphidicola, and in some cases has been shown to be an essential gene. These bacterial proteins contain a double-stranded RNA bindi…
TRINITY_DN36442_c0_g1::TRINITY_DN36442_c0_g1_i1::g.46008::m.46008	Q10 - >Thintv21101071m[]	non-specific	223644	36	159	1.78605e-07	51.483	COG0571	Rnc	C	cl25983	dsRNA-specific ribonuclease [Transcription]; dsRNA-specific ribonuclease [Transcription].
TRINITY_DN36442_c0_g1::TRINITY_DN36442_c0_g1_i1::g.46008::m.46008	Q10 - >Thintv21101071m[]	superfamily	330804	36	159	1.78605e-07	51.483	cl25983	Rnc superfamily	C	-	dsRNA-specific ribonuclease [Transcription]; dsRNA-specific ribonuclease [Transcription].
TRINITY_DN37023_c0_g2::TRINITY_DN37023_c0_g2_i12::g.49710::m.49710	Q11 - >Thintv21213266m[]	non-specific	197306	6	232	1.20127e-06	49.7873	cd08372	EEP	-	cl00490	Exonuclease-Endonuclease-Phosphatase (EEP) domain superfamily; This large superfamily includes the catalytic domain (exonuclease/endonuclease/phosphatase or EEP domain) of a diverse set of proteins including the ExoIII family of apurinic/apyrimidinic (AP) endonucleases, inositol polyphosphate 5-phosphatases (INPP5), neutral sphingomyelinases (nSMases), deadenylases (such as the vertebrate circadi…
TRINITY_DN37023_c0_g2::TRINITY_DN37023_c0_g2_i12::g.49710::m.49710	Q11 - >Thintv21213266m[]	superfamily	321002	6	225	1.62626e-16	78.8676	cl00490	EEP superfamily	-	-	Exonuclease-Endonuclease-Phosphatase (EEP) domain superfamily; This large superfamily includes the catalytic domain (exonuclease/endonuclease/phosphatase or EEP domain) of a diverse set of proteins including the ExoIII family of apurinic/apyrimidinic (AP) endonucleases, inositol polyphosphate 5-phosphatases (INPP5), neutral sphingomyelinases (nSMases), deadenylases (such as the vertebrate circadi…
TRINITY_DN37023_c0_g2::TRINITY_DN37023_c0_g2_i12::g.49710::m.49710	Q11 - >Thintv21213266m[]	specific	308788	6	225	1.62626e-16	78.8676	pfam03372	Exo_endo_phos	-	cl00490	Endonuclease/Exonuclease/phosphatase family; This large family of proteins includes magnesium dependent endonucleases and a large number of phosphatases involved in intracellular signalling. This family includes: AP endonuclease proteins EC:4.2.99.18, DNase I proteins EC:3.1.21.1, Synaptojanin an inositol-1,4,5-trisphosphate phosphatase EC:3.1.3.56, Sphingomyelinase EC:3.1.4.12, and Nocturnin.
TRINITY_DN37023_c0_g2::TRINITY_DN37023_c0_g2_i12::g.49710::m.49710	Q11 - >Thintv21213266m[]	non-specific	272954	6	232	0.000452566	41.9849	TIGR00195	exoDNase_III	-	cl00490	exodeoxyribonuclease III; The model brings in reverse transcriptases at scores below 50, model also contains eukaryotic apurinic/apyrimidinic endonucleases which group in the same family [DNA metabolism, DNA replication, recombination, and repair]
TRINITY_DN37023_c0_g2::TRINITY_DN37023_c0_g2_i12::g.49710::m.49710	Q11 - >Thintv21213266m[]	non-specific	197307	6	228	0.00289196	39.5785	cd09073	ExoIII_AP-endo	-	cl00490	Escherichia coli exonuclease III (ExoIII)-like apurinic/apyrimidinic (AP) endonucleases; The ExoIII family AP endonucleases belong to the large EEP (exonuclease/endonuclease/phosphatase) superfamily that contains functionally diverse enzymes that share a common catalytic mechanism of cleaving phosphodiester bonds. AP endonucleases participate in the DNA base excision repair (BER) pathway. AP site…
TRINITY_DN37023_c0_g2::TRINITY_DN37023_c0_g2_i12::g.49710::m.49710	Q11 - >Thintv21213266m[]	non-specific	197310	6	232	1.9866e-09	58.1317	cd09076	L1-EN	-	cl00490	Endonuclease domain (L1-EN) of the non-LTR retrotransposon LINE-1 (L1), and related domains; This family contains the endonuclease domain (L1-EN) of the non-LTR retrotransposon LINE-1 (L1), and related domains, including the endonuclease of Xenopus laevis Tx1. These retrotranspons belong to the subtype 2, L1-clade. LINES can be classified into two subtypes. Subtype 2 has two ORFs: the second (ORF…
TRINITY_DN37023_c0_g2::TRINITY_DN37023_c0_g2_i12::g.49710::m.49710	Q11 - >Thintv21213266m[]	superfamily	295487	496	599	5.01078e-29	114.696	cl02808	RT_like superfamily	C	-	RT_like: Reverse transcriptase (RT, RNA-dependent DNA polymerase)_like family. An RT gene is usually indicative of a mobile element such as a retrotransposon or retrovirus. RTs occur in a variety of mobile elements, including retrotransposons, retroviruses, group II introns, bacterial msDNAs, hepadnaviruses, and caulimoviruses. These elements can be divided into two major groups. One group contai…
TRINITY_DN37023_c0_g2::TRINITY_DN37023_c0_g2_i12::g.49710::m.49710	Q11 - >Thintv21213266m[]	specific	238827	496	599	5.01078e-29	114.696	cd01650	RT_nLTR_like	C	cl02808	RT_nLTR: Non-LTR (long terminal repeat) retrotransposon and non-LTR retrovirus reverse transcriptase (RT). This subfamily contains both non-LTR retrotransposons and non-LTR retrovirus RTs. RTs catalyze the conversion of single-stranded RNA into double-stranded DNA for integration into host chromosomes. RT is a multifunctional enzyme with RNA-directed DNA polymerase, DNA directed DNA polymerase an…
TRINITY_DN37023_c0_g2::TRINITY_DN37023_c0_g2_i12::g.49710::m.49710	Q11 - >Thintv21213266m[]	non-specific	306564	501	618	5.57513e-13	67.7113	pfam00078	RVT_1	C	cl26764	Reverse transcriptase (RNA-dependent DNA polymerase); A reverse transcriptase gene is usually indicative of a mobile element such as a retrotransposon or retrovirus. Reverse transcriptases occur in a variety of mobile elements, including retrotransposons, retroviruses, group II introns, bacterial msDNAs, hepadnaviruses, and caulimoviruses.
TRINITY_DN37023_c0_g2::TRINITY_DN37023_c0_g2_i12::g.49710::m.49710	Q11 - >Thintv21213266m[]	superfamily	331585	501	618	5.57513e-13	67.7113	cl26764	RVT_1 superfamily	C	-	Reverse transcriptase (RNA-dependent DNA polymerase); A reverse transcriptase gene is usually indicative of a mobile element such as a retrotransposon or retrovirus. Reverse transcriptases occur in a variety of mobile elements, including retrotransposons, retroviruses, group II introns, bacterial msDNAs, hepadnaviruses, and caulimoviruses.
TRINITY_DN37350_c0_g1::TRINITY_DN37350_c0_g1_i1::g.52209::m.52209	Q12 - >Thintv21202792m[]	specific	307735	21	44	7.19067e-10	50.9286	pfam01754	zf-A20	-	cl27506	A20-like zinc finger; The A20 Zn-finger of bovine/human Rabex5/rabGEF1 is a Ubiquitin Binding Domain. The zinc finger mediates self-association in A20. These fingers also mediate IL-1-induced NF-kappa B activation.
TRINITY_DN37350_c0_g1::TRINITY_DN37350_c0_g1_i1::g.52209::m.52209	Q12 - >Thintv21202792m[]	superfamily	332327	21	44	7.19067e-10	50.9286	cl27506	zf-A20 superfamily	-	-	A20-like zinc finger; The A20 Zn-finger of bovine/human Rabex5/rabGEF1 is a Ubiquitin Binding Domain. The zinc finger mediates self-association in A20. These fingers also mediate IL-1-induced NF-kappa B activation.
TRINITY_DN37350_c0_g1::TRINITY_DN37350_c0_g1_i1::g.52209::m.52209	Q12 - >Thintv21202792m[]	specific	307540	104	136	4.747e-07	43.8364	pfam01428	zf-AN1	-	cl01438	AN1-like Zinc finger; Zinc finger at the C-terminus of An1, a ubiquitin-like protein in Xenopus laevis. The following pattern describes the zinc finger. C-X2-C-X(9-12)-C-X(1-2)-C-X4-C-X2-H-X5-H-X-C Where X can be any amino acid, and numbers in brackets indicate the number of residues.
TRINITY_DN37350_c0_g1::TRINITY_DN37350_c0_g1_i1::g.52209::m.52209	Q12 - >Thintv21202792m[]	superfamily	321504	102	139	3.3042e-12	57.3993	cl01438	zf-AN1 superfamily	-	-	AN1-like Zinc finger; Zinc finger at the C-terminus of An1, a ubiquitin-like protein in Xenopus laevis. The following pattern describes the zinc finger. C-X2-C-X(9-12)-C-X(1-2)-C-X4-C-X2-H-X5-H-X-C Where X can be any amino acid, and numbers in brackets indicate the number of residues.
TRINITY_DN37350_c0_g1::TRINITY_DN37350_c0_g1_i1::g.52209::m.52209	Q12 - >Thintv21202792m[]	specific	128555	25	44	0.000341393	36.025	smart00259	ZnF_A20	N	cl27506	A20-like zinc fingers; A20- (an inhibitor of cell death)-like zinc fingers. The zinc finger mediates self-association in A20. These fingers also mediate IL-1-induced NF-kappaB activation.
TRINITY_DN37350_c0_g1::TRINITY_DN37350_c0_g1_i1::g.52209::m.52209	Q12 - >Thintv21202792m[]	specific	197545	102	139	3.3042e-12	57.3993	smart00154	ZnF_AN1	-	cl01438	AN1-like Zinc finger; Zinc finger at the C-terminus of An1, a ubiquitin-like protein in Xenopus laevis.
TRINITY_DN37417_c0_g4::TRINITY_DN37417_c0_g4_i4::g.52763::m.52763 TRINITY_DN37417_c0_g4::TRINITY_DN37417_c0_g4_i6::g.52765::m.52765	Q13 - >Thintv21143284m[]	non-specific	227409	138	692	3.84293e-62	224.75	COG5077	COG5077	N	cl02553	Ubiquitin carboxyl-terminal hydrolase [Posttranslational modification, protein turnover, chaperones]; Ubiquitin carboxyl-terminal hydrolase [Posttranslational modification, protein turnover, chaperones].
TRINITY_DN37417_c0_g4::TRINITY_DN37417_c0_g4_i4::g.52763::m.52763 TRINITY_DN37417_c0_g4::TRINITY_DN37417_c0_g4_i6::g.52765::m.52765	Q13 - >Thintv21143284m[]	non-specific	227820	170	209	0.00477169	39.6219	COG5533	COG5533	N	cl02553	Ubiquitin C-terminal hydrolase [Posttranslational modification, protein turnover, chaperones]; Ubiquitin C-terminal hydrolase [Posttranslational modification, protein turnover, chaperones].
TRINITY_DN37417_c0_g4::TRINITY_DN37417_c0_g4_i4::g.52763::m.52763 TRINITY_DN37417_c0_g4::TRINITY_DN37417_c0_g4_i6::g.52765::m.52765	Q13 - >Thintv21143284m[]	non-specific	239072	138	252	7.19865e-20	89.4646	cd02257	Peptidase_C19	N	cl02553	Peptidase C19 contains ubiquitinyl hydrolases. They are intracellular peptidases that remove ubiquitin molecules from polyubiquinated peptides by cleavage of isopeptide bonds. They hydrolyse bonds involving the carboxyl group of the C-terminal Gly residue of ubiquitin The purpose of the de-ubiquitination is thought to be editing of the ubiquitin conjugates, which could rescue them from degradatio…
TRINITY_DN37417_c0_g4::TRINITY_DN37417_c0_g4_i4::g.52763::m.52763 TRINITY_DN37417_c0_g4::TRINITY_DN37417_c0_g4_i6::g.52765::m.52765	Q13 - >Thintv21143284m[]	superfamily	321984	138	692	3.84293e-62	224.75	cl02553	Peptidase_C19 superfamily	N	-	Peptidase C19 contains ubiquitinyl hydrolases. They are intracellular peptidases that remove ubiquitin molecules from polyubiquinated peptides by cleavage of isopeptide bonds. They hydrolyse bonds involving the carboxyl group of the C-terminal Gly residue of ubiquitin The purpose of the de-ubiquitination is thought to be editing of the ubiquitin conjugates, which could rescue them from degradatio…
TRINITY_DN37417_c0_g4::TRINITY_DN37417_c0_g4_i4::g.52763::m.52763 TRINITY_DN37417_c0_g4::TRINITY_DN37417_c0_g4_i6::g.52765::m.52765	Q13 - >Thintv21143284m[]	non-specific	239122	138	251	2.10743e-09	59.2669	cd02657	Peptidase_C19A	N	cl02553	A subfamily of Peptidase C19. Peptidase C19 contains ubiquitinyl hydrolases. They are intracellular peptidases that remove ubiquitin molecules from polyubiquinated peptides by cleavage of isopeptide bonds. They hydrolyse bonds involving the carboxyl group of the C-terminal Gly residue of ubiquitin. The purpose of the de-ubiquitination is thought to be editing of the ubiquitin conjugates, which co…
TRINITY_DN37417_c0_g4::TRINITY_DN37417_c0_g4_i4::g.52763::m.52763 TRINITY_DN37417_c0_g4::TRINITY_DN37417_c0_g4_i6::g.52765::m.52765	Q13 - >Thintv21143284m[]	non-specific	239123	170	207	0.00516641	39.2284	cd02658	Peptidase_C19B	N	cl02553	A subfamily of Peptidase C19. Peptidase C19 contains ubiquitinyl hydrolases. They are intracellular peptidases that remove ubiquitin molecules from polyubiquinated peptides by cleavage of isopeptide bonds. They hydrolyze bonds involving the carboxyl group of the C-terminal Gly residue of ubiquitin. The purpose of the de-ubiquitination is thought to be editing of the ubiquitin conjugates, which co…
TRINITY_DN37417_c0_g4::TRINITY_DN37417_c0_g4_i4::g.52763::m.52763 TRINITY_DN37417_c0_g4::TRINITY_DN37417_c0_g4_i6::g.52765::m.52765	Q13 - >Thintv21143284m[]	non-specific	239124	138	256	5.99052e-43	158.189	cd02659	peptidase_C19C	N	cl02553	A subfamily of Peptidase C19. Peptidase C19 contains ubiquitinyl hydrolases. They are intracellular peptidases that remove ubiquitin molecules from polyubiquinated peptides by cleavage of isopeptide bonds. They hydrolyze bonds involving the carboxyl group of the C-terminal Gly residue of ubiquitin. The purpose of the de-ubiquitination is thought to be editing of the ubiquitin conjugates, which co…
TRINITY_DN37417_c0_g4::TRINITY_DN37417_c0_g4_i4::g.52763::m.52763 TRINITY_DN37417_c0_g4::TRINITY_DN37417_c0_g4_i6::g.52765::m.52765	Q13 - >Thintv21143284m[]	non-specific	239125	138	209	4.59987e-10	61.2345	cd02660	Peptidase_C19D	N	cl02553	A subfamily of Peptidase C19. Peptidase C19 contains ubiquitinyl hydrolases. They are intracellular peptidases that remove ubiquitin molecules from polyubiquinated peptides by cleavage of isopeptide bonds. They hydrolyze bonds involving the carboxyl group of the C-terminal Gly residue of ubiquitin. The purpose of the de-ubiquitination is thought to be editing of the ubiquitin conjugates, which co…
TRINITY_DN37417_c0_g4::TRINITY_DN37417_c0_g4_i4::g.52763::m.52763 TRINITY_DN37417_c0_g4::TRINITY_DN37417_c0_g4_i6::g.52765::m.52765	Q13 - >Thintv21143284m[]	non-specific	239126	138	208	1.25058e-09	59.9819	cd02661	Peptidase_C19E	N	cl02553	A subfamily of Peptidase C19. Peptidase C19 contains ubiquitinyl hydrolases. They are intracellular peptidases that remove ubiquitin molecules from polyubiquinated peptides by cleavage of isopeptide bonds. They hydrolyze bonds involving the carboxyl group of the C-terminal Gly residue of ubiquitin. The purpose of the de-ubiquitination is thought to be editing of the ubiquitin conjugates, which co…
TRINITY_DN37417_c0_g4::TRINITY_DN37417_c0_g4_i4::g.52763::m.52763 TRINITY_DN37417_c0_g4::TRINITY_DN37417_c0_g4_i6::g.52765::m.52765	Q13 - >Thintv21143284m[]	non-specific	239128	140	222	3.46658e-05	46.1488	cd02663	Peptidase_C19G	N	cl02553	A subfamily of Peptidase C19. Peptidase C19 contains ubiquitinyl hydrolases. They are intracellular peptidases that remove ubiquitin molecules from polyubiquinated peptides by cleavage of isopeptide bonds. They hydrolyze bonds involving the carboxyl group of the C-terminal Gly residue of ubiquitin. The purpose of the de-ubiquitination is thought to be editing of the ubiquitin conjugates, which co…
TRINITY_DN37417_c0_g4::TRINITY_DN37417_c0_g4_i4::g.52763::m.52763 TRINITY_DN37417_c0_g4::TRINITY_DN37417_c0_g4_i6::g.52765::m.52765	Q13 - >Thintv21143284m[]	non-specific	239129	170	216	0.000558206	42.479	cd02664	Peptidase_C19H	N	cl02553	A subfamily of Peptidase C19. Peptidase C19 contains ubiquitinyl hydrolases. They are intracellular peptidases that remove ubiquitin molecules from polyubiquinated peptides by cleavage of isopeptide bonds. They hydrolyze bonds involving the carboxyl group of the C-terminal Gly residue of ubiquitin. The purpose of the de-ubiquitination is thought to be editing of the ubiquitin conjugates, which co…
TRINITY_DN37417_c0_g4::TRINITY_DN37417_c0_g4_i4::g.52763::m.52763 TRINITY_DN37417_c0_g4::TRINITY_DN37417_c0_g4_i6::g.52765::m.52765	Q13 - >Thintv21143284m[]	non-specific	239130	125	252	7.46664e-09	56.4123	cd02665	Peptidase_C19I	N	cl02553	A subfamily of Peptidase C19. Peptidase C19 contains ubiquitinyl hydrolases. They are intracellular peptidases that remove ubiquitin molecules from polyubiquinated peptides by cleavage of isopeptide bonds. They hydrolyze bonds involving the carboxyl group of the C-terminal Gly residue of ubiquitin. The purpose of the de-ubiquitination is thought to be editing of the ubiquitin conjugates, which co…
TRINITY_DN37417_c0_g4::TRINITY_DN37417_c0_g4_i4::g.52763::m.52763 TRINITY_DN37417_c0_g4::TRINITY_DN37417_c0_g4_i6::g.52765::m.52765	Q13 - >Thintv21143284m[]	non-specific	239131	166	252	0.000630069	42.4785	cd02666	Peptidase_C19J	N	cl02553	A subfamily of Peptidase C19. Peptidase C19 contains ubiquitinyl hydrolases. They are intracellular peptidases that remove ubiquitin molecules from polyubiquinated peptides by cleavage of isopeptide bonds. They hydrolyze bonds involving the carboxyl group of the C-terminal Gly residue of ubiquitin. The purpose of the de-ubiquitination is thought to be editing of the ubiquitin conjugates, which co…
TRINITY_DN37417_c0_g4::TRINITY_DN37417_c0_g4_i4::g.52763::m.52763 TRINITY_DN37417_c0_g4::TRINITY_DN37417_c0_g4_i6::g.52765::m.52765	Q13 - >Thintv21143284m[]	non-specific	239132	138	210	1.39512e-05	46.996	cd02667	Peptidase_C19K	N	cl02553	A subfamily of Peptidase C19. Peptidase C19 contains ubiquitinyl hydrolases. They are intracellular peptidases that remove ubiquitin molecules from polyubiquinated peptides by cleavage of isopeptide bonds. They hydrolyze bonds involving the carboxyl group of the C-terminal Gly residue of ubiquitin. The purpose of the de-ubiquitination is thought to be editing of the ubiquitin conjugates, which co…
TRINITY_DN37417_c0_g4::TRINITY_DN37417_c0_g4_i4::g.52763::m.52763 TRINITY_DN37417_c0_g4::TRINITY_DN37417_c0_g4_i6::g.52765::m.52765	Q13 - >Thintv21143284m[]	non-specific	239133	138	251	9.75593e-11	63.5936	cd02668	Peptidase_C19L	N	cl02553	A subfamily of Peptidase C19. Peptidase C19 contains ubiquitinyl hydrolases. They are intracellular peptidases that remove ubiquitin molecules from polyubiquinated peptides by cleavage of isopeptide bonds. They hydrolyze bonds involving the carboxyl group of the C-terminal Gly residue of ubiquitin. The purpose of the de-ubiquitination is thought to be editing of the ubiquitin conjugates, which co…
TRINITY_DN37417_c0_g4::TRINITY_DN37417_c0_g4_i4::g.52763::m.52763 TRINITY_DN37417_c0_g4::TRINITY_DN37417_c0_g4_i6::g.52765::m.52765	Q13 - >Thintv21143284m[]	non-specific	239136	167	218	0.00118842	41.417	cd02671	Peptidase_C19O	N	cl02553	A subfamily of Peptidase C19. Peptidase C19 contains ubiquitinyl hydrolases. They are intracellular peptidases that remove ubiquitin molecules from polyubiquinated peptides by cleavage of isopeptide bonds. They hydrolyze bonds involving the carboxyl group of the C-terminal Gly residue of ubiquitin. The purpose of the de-ubiquitination is thought to be editing of the ubiquitin conjugates, which co…
TRINITY_DN37417_c0_g4::TRINITY_DN37417_c0_g4_i4::g.52763::m.52763 TRINITY_DN37417_c0_g4::TRINITY_DN37417_c0_g4_i6::g.52765::m.52765	Q13 - >Thintv21143284m[]	non-specific	239139	138	216	1.39365e-11	64.6162	cd02674	Peptidase_C19R	N	cl02553	A subfamily of peptidase C19. Peptidase C19 contains ubiquitinyl hydrolases. They are intracellular peptidases that remove ubiquitin molecules from polyubiquinated peptides by cleavage of isopeptide bonds. They hydrolyze bonds involving the carboxyl group of the C-terminal Gly residue of ubiquitin. The purpose of the de-ubiquitination is thought to be editing of the ubiquitin conjugates, which co…
TRINITY_DN37417_c0_g4::TRINITY_DN37417_c0_g4_i4::g.52763::m.52763 TRINITY_DN37417_c0_g4::TRINITY_DN37417_c0_g4_i6::g.52765::m.52765	Q13 - >Thintv21143284m[]	superfamily	330201	534	628	0.00104387	42.183	cl25380	ThiF superfamily	NC	-	ThiF family; This domain is found in ubiquitin activating E1 family and members of the bacterial ThiF/MoeB/HesA family. It is repeated in Ubiquitin-activating enzyme E1.
TRINITY_DN37417_c0_g4::TRINITY_DN37417_c0_g4_i4::g.52763::m.52763 TRINITY_DN37417_c0_g4::TRINITY_DN37417_c0_g4_i6::g.52765::m.52765	Q13 - >Thintv21143284m[]	non-specific	273603	534	628	0.00104387	42.183	TIGR01408	Ube1	NC	cl25380	ubiquitin-activating enzyme E1; This model represents the full length, over a thousand amino acids, of a multicopy family of eukaryotic proteins, many of which are designated ubiquitin-activating enzyme E1. Members have two copies of the ThiF family domain (pfam00899), a repeat found in ubiquitin-activating proteins (pfam02134), and other regions.
TRINITY_DN37417_c0_g4::TRINITY_DN37417_c0_g4_i4::g.52763::m.52763 TRINITY_DN37417_c0_g4::TRINITY_DN37417_c0_g4_i6::g.52765::m.52765	Q13 - >Thintv21143284m[]	non-specific	227847	138	211	6.503e-09	59.1264	COG5560	UBP12	N	cl02553	Ubiquitin C-terminal hydrolase [Posttranslational modification, protein turnover, chaperones]; Ubiquitin C-terminal hydrolase [Posttranslational modification, protein turnover, chaperones].
TRINITY_DN37417_c0_g4::TRINITY_DN37417_c0_g4_i4::g.52763::m.52763 TRINITY_DN37417_c0_g4::TRINITY_DN37417_c0_g4_i6::g.52765::m.52765	Q13 - >Thintv21143284m[]	non-specific	227532	150	212	0.00678933	39.6636	COG5207	UBP14	N	cl02553	Uncharacterized Zn-finger protein, UBP-type [General function prediction only]; Isopeptidase T [Posttranslational modification, protein turnover, chaperones].
TRINITY_DN37417_c0_g4::TRINITY_DN37417_c0_g4_i4::g.52763::m.52763 TRINITY_DN37417_c0_g4::TRINITY_DN37417_c0_g4_i6::g.52765::m.52765	Q13 - >Thintv21143284m[]	non-specific	306860	138	251	3.22451e-20	91.6838	pfam00443	UCH	N	cl02553	Ubiquitin carboxyl-terminal hydrolase; Ubiquitin carboxyl-terminal hydrolase.
TRINITY_DN37417_c0_g4::TRINITY_DN37417_c0_g4_i4::g.52763::m.52763 TRINITY_DN37417_c0_g4::TRINITY_DN37417_c0_g4_i6::g.52765::m.52765	Q13 - >Thintv21143284m[]	non-specific	315986	116	207	7.34494e-05	45.0964	pfam13423	UCH_1	N	cl02553	Ubiquitin carboxyl-terminal hydrolase; Ubiquitin carboxyl-terminal hydrolase.
TRINITY_DN37417_c0_g4::TRINITY_DN37417_c0_g4_i4::g.52763::m.52763 TRINITY_DN37417_c0_g4::TRINITY_DN37417_c0_g4_i6::g.52765::m.52765	Q13 - >Thintv21143284m[]	non-specific	316999	616	694	5.68835e-22	94.0795	pfam14533	USP7_C2	C	cl20557	Ubiquitin-specific protease C-terminal; This C-terminal domain on many long ubiquitin-specific proteases has no known function.
TRINITY_DN37417_c0_g4::TRINITY_DN37417_c0_g4_i4::g.52763::m.52763 TRINITY_DN37417_c0_g4::TRINITY_DN37417_c0_g4_i6::g.52765::m.52765	Q13 - >Thintv21143284m[]	superfamily	316999	616	694	5.68835e-22	94.0795	cl20557	USP7_C2 superfamily	C	-	Ubiquitin-specific protease C-terminal; This C-terminal domain on many long ubiquitin-specific proteases has no known function.
TRINITY_DN37417_c0_g4::TRINITY_DN37417_c0_g4_i4::g.52763::m.52763 TRINITY_DN37417_c0_g4::TRINITY_DN37417_c0_g4_i6::g.52765::m.52765	Q13 - >Thintv21143284m[]	specific	315163	355	607	5.213e-106	322.162	pfam12436	USP7_ICP0_bdg	-	cl13823	ICP0-binding domain of Ubiquitin-specific protease 7; This domain is one of two C-terminal domains on the much longer ubiquitin-specific proteases. This particular one is found to interact with the herpesvirus 1 trans-acting transcriptional protein ICP0/VMW110.
TRINITY_DN37417_c0_g4::TRINITY_DN37417_c0_g4_i4::g.52763::m.52763 TRINITY_DN37417_c0_g4::TRINITY_DN37417_c0_g4_i6::g.52765::m.52765	Q13 - >Thintv21143284m[]	superfamily	315163	355	607	5.213e-106	322.162	cl13823	USP7_ICP0_bdg superfamily	-	-	ICP0-binding domain of Ubiquitin-specific protease 7; This domain is one of two C-terminal domains on the much longer ubiquitin-specific proteases. This particular one is found to interact with the herpesvirus 1 trans-acting transcriptional protein ICP0/VMW110.
TRINITY_DN39774_c0_g1::TRINITY_DN39774_c0_g1_i1::g.75749::m.75749 TRINITY_DN39774_c0_g1::TRINITY_DN39774_c0_g1_i4::g.75758::m.75758	Q17 - >Thintv21022529m[]	specific	197727	583	627	7.42515e-12	60.2514	smart00443	G_patch	-	cl02611	glycine rich nucleic binding domain; A predicted glycine rich nucleic binding domain found in the splicing factor 45, SON DNA binding protein and D-type Retrovirus- polyproteins.
TRINITY_DN39774_c0_g1::TRINITY_DN39774_c0_g1_i1::g.75749::m.75749 TRINITY_DN39774_c0_g1::TRINITY_DN39774_c0_g1_i4::g.75758::m.75758	Q17 - >Thintv21022529m[]	specific	197727	491	536	3.51234e-11	58.3254	smart00443	G_patch	-	cl02611	glycine rich nucleic binding domain; A predicted glycine rich nucleic binding domain found in the splicing factor 45, SON DNA binding protein and D-type Retrovirus- polyproteins.
TRINITY_DN39774_c0_g1::TRINITY_DN39774_c0_g1_i1::g.75749::m.75749 TRINITY_DN39774_c0_g1::TRINITY_DN39774_c0_g1_i4::g.75758::m.75758	Q17 - >Thintv21022529m[]	specific	307632	492	536	7.23493e-14	65.5949	pfam01585	G-patch	-	cl02611	G-patch domain; This domain is found in a number of RNA binding proteins, and is also found in proteins that contain RNA binding domains. This suggests that this domain may have an RNA binding function. This domain has seven highly conserved glycines.
TRINITY_DN39774_c0_g1::TRINITY_DN39774_c0_g1_i1::g.75749::m.75749 TRINITY_DN39774_c0_g1::TRINITY_DN39774_c0_g1_i4::g.75758::m.75758	Q17 - >Thintv21022529m[]	specific	307632	584	627	7.82255e-14	65.5949	pfam01585	G-patch	-	cl02611	G-patch domain; This domain is found in a number of RNA binding proteins, and is also found in proteins that contain RNA binding domains. This suggests that this domain may have an RNA binding function. This domain has seven highly conserved glycines.
TRINITY_DN39774_c0_g1::TRINITY_DN39774_c0_g1_i1::g.75749::m.75749 TRINITY_DN39774_c0_g1::TRINITY_DN39774_c0_g1_i4::g.75758::m.75758	Q17 - >Thintv21022529m[]	superfamily	322015	492	536	7.23493e-14	65.5949	cl02611	G-patch superfamily	-	-	G-patch domain; This domain is found in a number of RNA binding proteins, and is also found in proteins that contain RNA binding domains. This suggests that this domain may have an RNA binding function. This domain has seven highly conserved glycines.
TRINITY_DN39774_c0_g1::TRINITY_DN39774_c0_g1_i1::g.75749::m.75749 TRINITY_DN39774_c0_g1::TRINITY_DN39774_c0_g1_i4::g.75758::m.75758	Q17 - >Thintv21022529m[]	superfamily	322015	584	627	7.82255e-14	65.5949	cl02611	G-patch superfamily	-	-	G-patch domain; This domain is found in a number of RNA binding proteins, and is also found in proteins that contain RNA binding domains. This suggests that this domain may have an RNA binding function. This domain has seven highly conserved glycines.
TRINITY_DN39774_c0_g1::TRINITY_DN39774_c0_g1_i1::g.75749::m.75749 TRINITY_DN39774_c0_g1::TRINITY_DN39774_c0_g1_i4::g.75758::m.75758	Q17 - >Thintv21022529m[]	non-specific	315350	494	536	2.75406e-07	47.6858	pfam12656	G-patch_2	N	cl02611	G-patch domain; Yeast Spp2, a G-patch protein and spliceosome component, interacts with the ATP-dependent DExH-box splicing factor Prp2. As this interaction involves the G-patch sequence in Spp2 and is required for the recruitment of Prp2 to the spliceosome before the first catalytic step of splicing, it is proposed that Spp2 might be an accessory factor that confers spliceosome specificity on Pr…
TRINITY_DN39774_c0_g1::TRINITY_DN39774_c0_g1_i1::g.75749::m.75749 TRINITY_DN39774_c0_g1::TRINITY_DN39774_c0_g1_i4::g.75758::m.75758	Q17 - >Thintv21022529m[]	non-specific	315350	586	628	1.0147e-06	46.145	pfam12656	G-patch_2	N	cl02611	G-patch domain; Yeast Spp2, a G-patch protein and spliceosome component, interacts with the ATP-dependent DExH-box splicing factor Prp2. As this interaction involves the G-patch sequence in Spp2 and is required for the recruitment of Prp2 to the spliceosome before the first catalytic step of splicing, it is proposed that Spp2 might be an accessory factor that confers spliceosome specificity on Pr…
TRINITY_DN39774_c0_g1::TRINITY_DN39774_c0_g1_i1::g.75749::m.75749 TRINITY_DN39774_c0_g1::TRINITY_DN39774_c0_g1_i4::g.75758::m.75758	Q17 - >Thintv21022529m[]	non-specific	100064	320	376	1.19003e-06	45.683	cd02325	R3H	-	cl00297	R3H domain. The name of the R3H domain comes from the characteristic spacing of the most conserved arginine and histidine residues. R3H domains are found in proteins together with ATPase domains, SF1 helicase domains, SF2 DEAH helicase domains, Cys-rich repeats, ring-type zinc fingers, and KH domains. The function of the domain is predicted to bind ssDNA or ssRNA in a sequence-specific manner.
TRINITY_DN39774_c0_g1::TRINITY_DN39774_c0_g1_i1::g.75749::m.75749 TRINITY_DN39774_c0_g1::TRINITY_DN39774_c0_g1_i4::g.75758::m.75758	Q17 - >Thintv21022529m[]	specific	307538	320	376	4.17223e-06	44.0251	pfam01424	R3H	-	cl00297	R3H domain; The name of the R3H domain comes from the characteristic spacing of the most conserved arginine and histidine residues. The function of the domain is predicted to be binding ssDNA.
TRINITY_DN39774_c0_g1::TRINITY_DN39774_c0_g1_i1::g.75749::m.75749 TRINITY_DN39774_c0_g1::TRINITY_DN39774_c0_g1_i4::g.75758::m.75758	Q17 - >Thintv21022529m[]	superfamily	320885	320	376	3.5541e-17	75.6847	cl00297	R3H superfamily	-	-	R3H domain. The name of the R3H domain comes from the characteristic spacing of the most conserved arginine and histidine residues. R3H domains are found in proteins together with ATPase domains, SF1 helicase domains, SF2 DEAH helicase domains, Cys-rich repeats, ring-type zinc fingers, and KH domains. The function of the domain is predicted to bind ssDNA or ssRNA in a sequence-specific manner.
TRINITY_DN39774_c0_g1::TRINITY_DN39774_c0_g1_i1::g.75749::m.75749 TRINITY_DN39774_c0_g1::TRINITY_DN39774_c0_g1_i4::g.75758::m.75758	Q17 - >Thintv21022529m[]	specific	100075	320	376	3.5541e-17	75.6847	cd02646	R3H_G-patch	-	cl00297	R3H domain of a group of fungal and plant proteins with unknown function, who also contain a G-patch domain. The name of the R3H domain comes from the characteristic spacing of the most conserved arginine and histidine residues. The function of the R3H domain is predicted to bind ssDNA or ssRNA in a sequence-specific manner.
TRINITY_DN39774_c0_g1::TRINITY_DN39774_c0_g1_i2::g.75751::m.75751 TRINITY_DN39774_c0_g1::TRINITY_DN39774_c0_g1_i3::g.75754::m.75754	Q18 - >Thintv21357975m[]	non-specific	100064	430	481	0.00023175	38.7494	cd02325	R3H	-	cl00297	R3H domain. The name of the R3H domain comes from the characteristic spacing of the most conserved arginine and histidine residues. R3H domains are found in proteins together with ATPase domains, SF1 helicase domains, SF2 DEAH helicase domains, Cys-rich repeats, ring-type zinc fingers, and KH domains. The function of the domain is predicted to bind ssDNA or ssRNA in a sequence-specific manner.
TRINITY_DN39774_c0_g1::TRINITY_DN39774_c0_g1_i2::g.75751::m.75751 TRINITY_DN39774_c0_g1::TRINITY_DN39774_c0_g1_i3::g.75754::m.75754	Q18 - >Thintv21357975m[]	specific	307538	430	481	0.000292741	38.6323	pfam01424	R3H	-	cl00297	R3H domain; The name of the R3H domain comes from the characteristic spacing of the most conserved arginine and histidine residues. The function of the domain is predicted to be binding ssDNA.
TRINITY_DN39774_c0_g1::TRINITY_DN39774_c0_g1_i2::g.75751::m.75751 TRINITY_DN39774_c0_g1::TRINITY_DN39774_c0_g1_i3::g.75754::m.75754	Q18 - >Thintv21357975m[]	superfamily	320885	430	481	6.26291e-15	68.7511	cl00297	R3H superfamily	-	-	R3H domain. The name of the R3H domain comes from the characteristic spacing of the most conserved arginine and histidine residues. R3H domains are found in proteins together with ATPase domains, SF1 helicase domains, SF2 DEAH helicase domains, Cys-rich repeats, ring-type zinc fingers, and KH domains. The function of the domain is predicted to bind ssDNA or ssRNA in a sequence-specific manner.
TRINITY_DN39774_c0_g1::TRINITY_DN39774_c0_g1_i2::g.75751::m.75751 TRINITY_DN39774_c0_g1::TRINITY_DN39774_c0_g1_i3::g.75754::m.75754	Q18 - >Thintv21357975m[]	specific	100075	430	481	6.26291e-15	68.7511	cd02646	R3H_G-patch	-	cl00297	R3H domain of a group of fungal and plant proteins with unknown function, who also contain a G-patch domain. The name of the R3H domain comes from the characteristic spacing of the most conserved arginine and histidine residues. The function of the R3H domain is predicted to bind ssDNA or ssRNA in a sequence-specific manner.
TRINITY_DN39774_c0_g1::TRINITY_DN39774_c0_g1_i5::g.75760::m.75760	Q19 - >Thintv21357977m[]	specific	197727	701	745	2.31082e-12	61.7922	smart00443	G_patch	-	cl02611	glycine rich nucleic binding domain; A predicted glycine rich nucleic binding domain found in the splicing factor 45, SON DNA binding protein and D-type Retrovirus- polyproteins.
TRINITY_DN39774_c0_g1::TRINITY_DN39774_c0_g1_i5::g.75760::m.75760	Q19 - >Thintv21357977m[]	specific	197727	601	646	1.14735e-11	59.8662	smart00443	G_patch	-	cl02611	glycine rich nucleic binding domain; A predicted glycine rich nucleic binding domain found in the splicing factor 45, SON DNA binding protein and D-type Retrovirus- polyproteins.
TRINITY_DN39774_c0_g1::TRINITY_DN39774_c0_g1_i5::g.75760::m.75760	Q19 - >Thintv21357977m[]	specific	307632	602	646	2.1459e-14	67.5209	pfam01585	G-patch	-	cl02611	G-patch domain; This domain is found in a number of RNA binding proteins, and is also found in proteins that contain RNA binding domains. This suggests that this domain may have an RNA binding function. This domain has seven highly conserved glycines.
TRINITY_DN39774_c0_g1::TRINITY_DN39774_c0_g1_i5::g.75760::m.75760	Q19 - >Thintv21357977m[]	specific	307632	702	745	2.29761e-14	67.5209	pfam01585	G-patch	-	cl02611	G-patch domain; This domain is found in a number of RNA binding proteins, and is also found in proteins that contain RNA binding domains. This suggests that this domain may have an RNA binding function. This domain has seven highly conserved glycines.
TRINITY_DN39774_c0_g1::TRINITY_DN39774_c0_g1_i5::g.75760::m.75760	Q19 - >Thintv21357977m[]	superfamily	322015	602	646	2.1459e-14	67.5209	cl02611	G-patch superfamily	-	-	G-patch domain; This domain is found in a number of RNA binding proteins, and is also found in proteins that contain RNA binding domains. This suggests that this domain may have an RNA binding function. This domain has seven highly conserved glycines.
TRINITY_DN39774_c0_g1::TRINITY_DN39774_c0_g1_i5::g.75760::m.75760	Q19 - >Thintv21357977m[]	superfamily	322015	702	745	2.29761e-14	67.5209	cl02611	G-patch superfamily	-	-	G-patch domain; This domain is found in a number of RNA binding proteins, and is also found in proteins that contain RNA binding domains. This suggests that this domain may have an RNA binding function. This domain has seven highly conserved glycines.
TRINITY_DN39774_c0_g1::TRINITY_DN39774_c0_g1_i5::g.75760::m.75760	Q19 - >Thintv21357977m[]	non-specific	315350	604	646	3.76326e-07	47.3006	pfam12656	G-patch_2	N	cl02611	G-patch domain; Yeast Spp2, a G-patch protein and spliceosome component, interacts with the ATP-dependent DExH-box splicing factor Prp2. As this interaction involves the G-patch sequence in Spp2 and is required for the recruitment of Prp2 to the spliceosome before the first catalytic step of splicing, it is proposed that Spp2 might be an accessory factor that confers spliceosome specificity on Pr…
TRINITY_DN39774_c0_g1::TRINITY_DN39774_c0_g1_i5::g.75760::m.75760	Q19 - >Thintv21357977m[]	non-specific	315350	704	748	1.16228e-06	46.145	pfam12656	G-patch_2	N	cl02611	G-patch domain; Yeast Spp2, a G-patch protein and spliceosome component, interacts with the ATP-dependent DExH-box splicing factor Prp2. As this interaction involves the G-patch sequence in Spp2 and is required for the recruitment of Prp2 to the spliceosome before the first catalytic step of splicing, it is proposed that Spp2 might be an accessory factor that confers spliceosome specificity on Pr…
TRINITY_DN39774_c0_g1::TRINITY_DN39774_c0_g1_i5::g.75760::m.75760	Q19 - >Thintv21357977m[]	non-specific	100064	430	486	1.92074e-06	45.2978	cd02325	R3H	-	cl00297	R3H domain. The name of the R3H domain comes from the characteristic spacing of the most conserved arginine and histidine residues. R3H domains are found in proteins together with ATPase domains, SF1 helicase domains, SF2 DEAH helicase domains, Cys-rich repeats, ring-type zinc fingers, and KH domains. The function of the domain is predicted to bind ssDNA or ssRNA in a sequence-specific manner.
TRINITY_DN39774_c0_g1::TRINITY_DN39774_c0_g1_i5::g.75760::m.75760	Q19 - >Thintv21357977m[]	specific	307538	430	486	2.13705e-06	45.1807	pfam01424	R3H	-	cl00297	R3H domain; The name of the R3H domain comes from the characteristic spacing of the most conserved arginine and histidine residues. The function of the domain is predicted to be binding ssDNA.
TRINITY_DN39774_c0_g1::TRINITY_DN39774_c0_g1_i5::g.75760::m.75760	Q19 - >Thintv21357977m[]	superfamily	320885	430	486	1.50379e-17	76.8403	cl00297	R3H superfamily	-	-	R3H domain. The name of the R3H domain comes from the characteristic spacing of the most conserved arginine and histidine residues. R3H domains are found in proteins together with ATPase domains, SF1 helicase domains, SF2 DEAH helicase domains, Cys-rich repeats, ring-type zinc fingers, and KH domains. The function of the domain is predicted to bind ssDNA or ssRNA in a sequence-specific manner.
TRINITY_DN39774_c0_g1::TRINITY_DN39774_c0_g1_i5::g.75760::m.75760	Q19 - >Thintv21357977m[]	specific	100075	430	486	1.50379e-17	76.8403	cd02646	R3H_G-patch	-	cl00297	R3H domain of a group of fungal and plant proteins with unknown function, who also contain a G-patch domain. The name of the R3H domain comes from the characteristic spacing of the most conserved arginine and histidine residues. The function of the R3H domain is predicted to bind ssDNA or ssRNA in a sequence-specific manner.
TRINITY_DN40459_c3_g1::TRINITY_DN40459_c3_g1_i5::g.83411::m.83411	Q20 - >Thintv21366048m[]	specific	308628	374	429	1.2408e-35	126.026	pfam03106	WRKY	-	cl03892	WRKY DNA -binding domain; WRKY DNA -binding domain.
TRINITY_DN40459_c3_g1::TRINITY_DN40459_c3_g1_i5::g.83411::m.83411	Q20 - >Thintv21366048m[]	specific	214815	372	429	2.14294e-35	125.677	smart00774	WRKY	-	cl03892	DNA binding domain; The WRKY domain is a DNA binding domain found in one or two copies in a superfamily of plant transcription factors. These transcription factors are involved in the regulation of various physiological programs that are unique to plants, including pathogen defense, senescence and trichome development. The domain is a 60 amino acid region that is defined by the conserved amino ac…
TRINITY_DN40459_c3_g1::TRINITY_DN40459_c3_g1_i5::g.83411::m.83411	Q20 - >Thintv21366048m[]	specific	308628	207	261	8.39626e-31	112.929	pfam03106	WRKY	-	cl03892	WRKY DNA -binding domain; WRKY DNA -binding domain.
TRINITY_DN40459_c3_g1::TRINITY_DN40459_c3_g1_i5::g.83411::m.83411	Q20 - >Thintv21366048m[]	specific	214815	206	261	3.04276e-28	106.032	smart00774	WRKY	-	cl03892	DNA binding domain; The WRKY domain is a DNA binding domain found in one or two copies in a superfamily of plant transcription factors. These transcription factors are involved in the regulation of various physiological programs that are unique to plants, including pathogen defense, senescence and trichome development. The domain is a 60 amino acid region that is defined by the conserved amino ac…
TRINITY_DN40459_c3_g1::TRINITY_DN40459_c3_g1_i5::g.83411::m.83411	Q20 - >Thintv21366048m[]	superfamily	322457	374	429	1.2408e-35	126.026	cl03892	WRKY superfamily	-	-	WRKY DNA -binding domain; WRKY DNA -binding domain.
TRINITY_DN40459_c3_g1::TRINITY_DN40459_c3_g1_i5::g.83411::m.83411	Q20 - >Thintv21366048m[]	superfamily	322457	207	261	8.39626e-31	112.929	cl03892	WRKY superfamily	-	-	WRKY DNA -binding domain; WRKY DNA -binding domain.
TRINITY_DN40726_c0_g2::TRINITY_DN40726_c0_g2_i4::g.86374::m.86374	Q23 - >Thintv21189332m[]	non-specific	227414	371	416	0.0046947	37.908	COG5082	AIR1	NC	cl26705	Arginine methyltransferase-interacting protein, contains RING Zn-finger [Posttranslational modification, protein turnover, chaperones / Intracellular trafficking and secretion]; Arginine methyltransferase-interacting protein, contains RING Zn-finger [Posttranslational modification, protein turnover, chaperones / Intracellular trafficking and secretion].
TRINITY_DN40726_c0_g2::TRINITY_DN40726_c0_g2_i4::g.86374::m.86374	Q23 - >Thintv21189332m[]	superfamily	331526	371	418	0.00103044	39.4049	cl26705	AIR1 superfamily	C	-	Arginine methyltransferase-interacting protein, contains RING Zn-finger [Posttranslational modification, protein turnover, chaperones / Intracellular trafficking and secretion]; Arginine methyltransferase-interacting protein, contains RING Zn-finger [Posttranslational modification, protein turnover, chaperones / Intracellular trafficking and secretion].
TRINITY_DN40726_c0_g2::TRINITY_DN40726_c0_g2_i4::g.86374::m.86374	Q23 - >Thintv21189332m[]	superfamily	332881	26	265	1.51081e-32	130.5	cl28060	FAR1 superfamily	NC	-	FAR1 DNA-binding domain; This domain contains a WRKY like fold and is therefore most likely a zinc binding DNA-binding domain.
TRINITY_DN40726_c0_g2::TRINITY_DN40726_c0_g2_i4::g.86374::m.86374	Q23 - >Thintv21189332m[]	non-specific	178645	26	265	1.51081e-32	130.5	PLN03097	FHY3	NC	cl28060	Protein FAR-RED ELONGATED HYPOCOTYL 3; Provisional
TRINITY_DN40726_c0_g2::TRINITY_DN40726_c0_g2_i4::g.86374::m.86374	Q23 - >Thintv21189332m[]	non-specific	173561	371	418	0.00103044	39.4049	PTZ00368	PTZ00368	C	cl26705	universal minicircle sequence binding protein (UMSBP); Provisional
TRINITY_DN40726_c0_g2::TRINITY_DN40726_c0_g2_i4::g.86374::m.86374	Q23 - >Thintv21189332m[]	non-specific	173561	372	419	0.00185674	38.6345	PTZ00368	PTZ00368	NC	cl26705	universal minicircle sequence binding protein (UMSBP); Provisional
TRINITY_DN40726_c0_g2::TRINITY_DN40726_c0_g2_i4::g.86374::m.86374	Q23 - >Thintv21189332m[]	non-specific	173561	372	416	0.00281891	37.8641	PTZ00368	PTZ00368	N	cl26705	universal minicircle sequence binding protein (UMSBP); Provisional
TRINITY_DN40726_c0_g2::TRINITY_DN40726_c0_g2_i4::g.86374::m.86374	Q23 - >Thintv21189332m[]	non-specific	173561	374	419	0.00619099	37.0937	PTZ00368	PTZ00368	C	cl26705	universal minicircle sequence binding protein (UMSBP); Provisional
TRINITY_DN40726_c0_g2::TRINITY_DN40726_c0_g2_i4::g.86374::m.86374	Q23 - >Thintv21189332m[]	specific	309540	158	194	0.000507804	37.3975	pfam04434	SWIM	-	cl19527	SWIM zinc finger; This domain is found in bacterial, archaeal and eukaryotic proteins. It is predicted to be organised into two N-terminal beta-strands and a C-terminal alpha helix, thus possibly adopting a fold similar to that of the C2H2 zinc finger (pfam00096). SWIM is thought to be a versatile domain that can interact with DNA or proteins in different contexts.
TRINITY_DN40726_c0_g2::TRINITY_DN40726_c0_g2_i4::g.86374::m.86374	Q23 - >Thintv21189332m[]	superfamily	327577	158	194	0.000507804	37.3975	cl19527	SWIM superfamily	-	-	SWIM zinc finger; This domain is found in bacterial, archaeal and eukaryotic proteins. It is predicted to be organised into two N-terminal beta-strands and a C-terminal alpha helix, thus possibly adopting a fold similar to that of the C2H2 zinc finger (pfam00096). SWIM is thought to be a versatile domain that can interact with DNA or proteins in different contexts.
TRINITY_DN40726_c0_g2::TRINITY_DN40726_c0_g2_i4::g.86374::m.86374	Q23 - >Thintv21189332m[]	specific	128845	171	196	0.00135436	35.6105	smart00575	ZnF_PMZ	-	cl23058	plant mutator transposase zinc finger; plant mutator transposase zinc finger.
TRINITY_DN40726_c0_g2::TRINITY_DN40726_c0_g2_i4::g.86374::m.86374	Q23 - >Thintv21189332m[]	superfamily	128845	171	196	0.00135436	35.6105	cl23058	ZnF_PMZ superfamily	-	-	plant mutator transposase zinc finger; plant mutator transposase zinc finger.
TRINITY_DN41428_c0_g1::TRINITY_DN41428_c0_g1_i1::g.94873::m.94873 TRINITY_DN41428_c0_g1::TRINITY_DN41428_c0_g1_i4::g.94877::m.94877	Q26 - >Thintv21260276m[]	superfamily	330507	381	452	0.0087998	37.2937	cl25686	COG5135 superfamily	C	-	Uncharacterized protein [Function unknown]; Uncharacterized conserved protein [Function unknown].
TRINITY_DN41428_c0_g1::TRINITY_DN41428_c0_g1_i1::g.94873::m.94873 TRINITY_DN41428_c0_g1::TRINITY_DN41428_c0_g1_i4::g.94877::m.94877	Q26 - >Thintv21260276m[]	non-specific	223140	100	304	5.33965e-56	186.702	COG0062	Nnr1	-	cl00318	NAD(P)H-hydrate repair enzyme Nnr, NAD(P)H-hydrate epimerase domain [Nucleotide transport and metabolism]; Uncharacterized conserved protein [Function unknown].
TRINITY_DN41428_c0_g1::TRINITY_DN41428_c0_g1_i1::g.94873::m.94873 TRINITY_DN41428_c0_g1::TRINITY_DN41428_c0_g1_i4::g.94877::m.94877	Q26 - >Thintv21260276m[]	specific	273138	356	549	3.11066e-118	346.792	TIGR00558	pdxH	-	cl25685	pyridoxamine-phosphate oxidase; This model is similar to Pyridox_oxidase from Pfam but is designed to find only true pyridoxamine-phosphate oxidase and to ignore the related protein PhzG involved in phenazine biosynthesis. This protein from E. coli was characterized as a homodimer with two FMN per dimer. [Biosynthesis of cofactors, prosthetic groups, and carriers, Pyridoxine]
TRINITY_DN41428_c0_g1::TRINITY_DN41428_c0_g1_i1::g.94873::m.94873 TRINITY_DN41428_c0_g1::TRINITY_DN41428_c0_g1_i4::g.94877::m.94877	Q26 - >Thintv21260276m[]	specific	223337	335	549	3.08513e-103	309.223	COG0259	PdxH	-	cl25685	Pyridoxine/pyridoxamine 5'-phosphate oxidase [Coenzyme transport and metabolism]; Pyridoxamine-phosphate oxidase [Coenzyme metabolism].
TRINITY_DN41428_c0_g1::TRINITY_DN41428_c0_g1_i1::g.94873::m.94873 TRINITY_DN41428_c0_g1::TRINITY_DN41428_c0_g1_i4::g.94877::m.94877	Q26 - >Thintv21260276m[]	non-specific	215496	93	549	0	904.693	PLN02918	PLN02918	-	cl25685	pyridoxine (pyridoxamine) 5'-phosphate oxidase
TRINITY_DN41428_c0_g1::TRINITY_DN41428_c0_g1_i1::g.94873::m.94873 TRINITY_DN41428_c0_g1::TRINITY_DN41428_c0_g1_i4::g.94877::m.94877	Q26 - >Thintv21260276m[]	non-specific	215550	93	549	0	845.671	PLN03049	PLN03049	-	cl25685	pyridoxine (pyridoxamine) 5'-phosphate oxidase; Provisional
TRINITY_DN41428_c0_g1::TRINITY_DN41428_c0_g1_i1::g.94873::m.94873 TRINITY_DN41428_c0_g1::TRINITY_DN41428_c0_g1_i4::g.94877::m.94877	Q26 - >Thintv21260276m[]	non-specific	215551	93	328	5.79752e-115	340.7	PLN03050	PLN03050	-	cl00318	pyridoxine (pyridoxamine) 5'-phosphate oxidase; Provisional
TRINITY_DN41428_c0_g1::TRINITY_DN41428_c0_g1_i1::g.94873::m.94873 TRINITY_DN41428_c0_g1::TRINITY_DN41428_c0_g1_i4::g.94877::m.94877	Q26 - >Thintv21260276m[]	superfamily	320943	366	451	2.2843e-25	99.6264	cl00381	PNPOx/FlaRed_like superfamily	-	-	Pyridoxine 5'-phosphate (PNP) oxidase-like and flavin reductase-like proteins; The PNPOx-like superfamily is composed of pyridoxine 5'-phosphate (PNP) oxidases and other flavin mononucleotide (FMN) binding proteins, which catalyze FMN-mediated redox reactions. Flavin reductases catalyze the reduction of FMN or FAD using NAD(P)H as a cofactor. They are part of a two-component enzyme system, compos…
TRINITY_DN41428_c0_g1::TRINITY_DN41428_c0_g1_i1::g.94873::m.94873 TRINITY_DN41428_c0_g1::TRINITY_DN41428_c0_g1_i4::g.94877::m.94877	Q26 - >Thintv21260276m[]	non-specific	313748	505	549	3.79045e-20	83.3075	pfam10590	PNPOx_C	-	cl25685	Pyridoxine 5'-phosphate oxidase C-terminal dimerisation region; Pyridoxine 5'-phosphate oxidase (PNPOx) catalyzes the terminal step in the biosynthesis of pyridoxal 5'-phosphate (PLP), a cofactor used by many enzymes involved in amino acid metabolism. The enzyme oxidises either the 4'-hydroxyl group of pyridoxine 5'-phosphate (PNP) or the 4'-primary amine of pyridoxamine 5'-phosphate (PMP) to an …
TRINITY_DN41428_c0_g1::TRINITY_DN41428_c0_g1_i1::g.94873::m.94873 TRINITY_DN41428_c0_g1::TRINITY_DN41428_c0_g1_i4::g.94877::m.94877	Q26 - >Thintv21260276m[]	superfamily	330506	93	549	0	904.693	cl25685	PNPOx_C superfamily	-	-	Pyridoxine 5'-phosphate oxidase C-terminal dimerisation region; Pyridoxine 5'-phosphate oxidase (PNPOx) catalyzes the terminal step in the biosynthesis of pyridoxal 5'-phosphate (PLP), a cofactor used by many enzymes involved in amino acid metabolism. The enzyme oxidises either the 4'-hydroxyl group of pyridoxine 5'-phosphate (PNP) or the 4'-primary amine of pyridoxamine 5'-phosphate (PMP) to an …
TRINITY_DN41428_c0_g1::TRINITY_DN41428_c0_g1_i1::g.94873::m.94873 TRINITY_DN41428_c0_g1::TRINITY_DN41428_c0_g1_i4::g.94877::m.94877	Q26 - >Thintv21260276m[]	non-specific	274927	381	452	0.0087998	37.2937	TIGR04026	PPOX_FMN_cyano	C	cl25686	PPOX class probable FMN-dependent enzyme, alr4036 family; Members of the PPOX family (see pfam01243) may contain either FMN or F420 as cofactor. This subfamily described here is widespread in Cyanobacteria and plants, and is named for alr4036 from Nostoc sp. PCC 7120. The family consists mostly of proteins from species that lack the capability to synthesize F420, so it is probable that all member…
TRINITY_DN41428_c0_g1::TRINITY_DN41428_c0_g1_i1::g.94873::m.94873 TRINITY_DN41428_c0_g1::TRINITY_DN41428_c0_g1_i4::g.94877::m.94877	Q26 - >Thintv21260276m[]	non-specific	235555	350	549	1.35846e-105	314.466	PRK05679	PRK05679	-	cl25685	pyridoxamine 5'-phosphate oxidase; Provisional
TRINITY_DN41428_c0_g1::TRINITY_DN41428_c0_g1_i1::g.94873::m.94873 TRINITY_DN41428_c0_g1::TRINITY_DN41428_c0_g1_i4::g.94877::m.94877	Q26 - >Thintv21260276m[]	non-specific	182554	98	286	2.51817e-13	72.0151	PRK10565	PRK10565	C	cl00318	putative carbohydrate kinase; Provisional
TRINITY_DN41428_c0_g1::TRINITY_DN41428_c0_g1_i1::g.94873::m.94873 TRINITY_DN41428_c0_g1::TRINITY_DN41428_c0_g1_i4::g.94877::m.94877	Q26 - >Thintv21260276m[]	superfamily	330508	380	452	0.000280344	41.2413	cl25687	Pyrid_ox_like superfamily	C	-	Pyridoxamine 5'-phosphate oxidase like; This domain, approximately 140 residues in length, is mainly found in general stress proteins in various Xanthomonas species. It is composed of a six-stranded antiparallel beta-barrel flanked by five alpha-helices and can bind to FMN and FAD, suggesting that it may help the bacteria to react against the oxidative stress induced by the defense mechanisms of …
TRINITY_DN41428_c0_g1::TRINITY_DN41428_c0_g1_i1::g.94873::m.94873 TRINITY_DN41428_c0_g1::TRINITY_DN41428_c0_g1_i4::g.94877::m.94877	Q26 - >Thintv21260276m[]	non-specific	307414	366	451	2.2843e-25	99.6264	pfam01243	Pyridox_oxidase	-	cl00381	Pyridoxamine 5'-phosphate oxidase; Pyridoxamine 5'-phosphate oxidase.
TRINITY_DN41428_c0_g1::TRINITY_DN41428_c0_g1_i1::g.94873::m.94873 TRINITY_DN41428_c0_g1::TRINITY_DN41428_c0_g1_i4::g.94877::m.94877	Q26 - >Thintv21260276m[]	specific	281800	116	288	8.00391e-43	150.456	pfam03853	YjeF_N	-	cl00318	YjeF-related protein N-terminus; YjeF-N domain is a novel version of the Rossmann fold with a set of catalytic residues and structural features that are different from the conventional dehydrogenases. YjeF-N domain is fused to Ribokinases in bacteria (YjeF), where they may be phosphatases, and to divergent Sm and the FDF domain in eukaryotes (Dcp3p and FLJ21128), where they may be involved in dec…
TRINITY_DN41428_c0_g1::TRINITY_DN41428_c0_g1_i1::g.94873::m.94873 TRINITY_DN41428_c0_g1::TRINITY_DN41428_c0_g1_i4::g.94877::m.94877	Q26 - >Thintv21260276m[]	superfamily	320899	93	328	5.79752e-115	340.7	cl00318	YjeF_N superfamily	-	-	YjeF-related protein N-terminus; YjeF-N domain is a novel version of the Rossmann fold with a set of catalytic residues and structural features that are different from the conventional dehydrogenases. YjeF-N domain is fused to Ribokinases in bacteria (YjeF), where they may be phosphatases, and to divergent Sm and the FDF domain in eukaryotes (Dcp3p and FLJ21128), where they may be involved in dec…
TRINITY_DN41428_c0_g1::TRINITY_DN41428_c0_g1_i1::g.94873::m.94873 TRINITY_DN41428_c0_g1::TRINITY_DN41428_c0_g1_i4::g.94877::m.94877	Q26 - >Thintv21260276m[]	non-specific	272956	100	306	8.97732e-50	170.285	TIGR00197	yjeF_nterm	-	cl00318	yjeF N-terminal region; The protein region corresponding to this model shows no clear homology to any protein of known function. This model is built on yeast protein YNL200C and the N-terminal regions of E. coli yjeF and its orthologs in various species. The C-terminal region of yjeF and its orthologs shows similarity to hydroxyethylthiazole kinase (thiM) and other enzymes involved in thiamine bi…
TRINITY_DN41428_c0_g1::TRINITY_DN41428_c0_g1_i1::g.94873::m.94873 TRINITY_DN41428_c0_g1::TRINITY_DN41428_c0_g1_i4::g.94877::m.94877	Q26 - >Thintv21260276m[]	non-specific	226389	380	452	0.000280344	41.2413	COG3871	YzzA	C	cl25687	General stress protein 26 (function unknown) [Function unknown]; Uncharacterized stress protein (general stress protein 26) [General function prediction only].
TRINITY_DN41575_c0_g3::TRINITY_DN41575_c0_g3_i12::g.96610::m.96610 TRINITY_DN41575_c0_g3::TRINITY_DN41575_c0_g3_i2::g.96587::m.96587 TRINITY_DN51333_c0_g1::TRINITY_DN51333_c0_g1_i4::g.243382::m.243382 TRINITY_DN51333_c0_g1::TRINITY_DN51333_c0_g1_i6::g.243388::m.243388	Q27 - >Thintv21374164m[]	specific	259998	132	253	2.24628e-29	107.785	cd06222	RNase_H_like	-	cl14782	Ribonuclease H-like superfamily, including RNase H, HI, HII, HIII, and RNase-like domain IV of spliceosomal protein Prp8; Ribonuclease H (RNase H) enzymes are divided into two major families, Type 1 and Type 2, based on amino acid sequence similarities and biochemical properties. RNase H is an endonuclease that cleaves the RNA strand of an RNA/DNA hybrid in a sequence non-specific manner in the p…
TRINITY_DN41575_c0_g3::TRINITY_DN41575_c0_g3_i12::g.96610::m.96610 TRINITY_DN41575_c0_g3::TRINITY_DN41575_c0_g3_i2::g.96587::m.96587 TRINITY_DN51333_c0_g1::TRINITY_DN51333_c0_g1_i4::g.243382::m.243382 TRINITY_DN51333_c0_g1::TRINITY_DN51333_c0_g1_i6::g.243388::m.243388	Q27 - >Thintv21374164m[]	superfamily	326352	132	253	2.24628e-29	107.785	cl14782	RNase_H_like superfamily	-	-	Ribonuclease H-like superfamily, including RNase H, HI, HII, HIII, and RNase-like domain IV of spliceosomal protein Prp8; Ribonuclease H (RNase H) enzymes are divided into two major families, Type 1 and Type 2, based on amino acid sequence similarities and biochemical properties. RNase H is an endonuclease that cleaves the RNA strand of an RNA/DNA hybrid in a sequence non-specific manner in the p…
TRINITY_DN41575_c0_g3::TRINITY_DN41575_c0_g3_i12::g.96610::m.96610 TRINITY_DN41575_c0_g3::TRINITY_DN41575_c0_g3_i2::g.96587::m.96587 TRINITY_DN51333_c0_g1::TRINITY_DN51333_c0_g1_i4::g.243382::m.243382 TRINITY_DN51333_c0_g1::TRINITY_DN51333_c0_g1_i6::g.243388::m.243388	Q27 - >Thintv21374164m[]	non-specific	260011	130	253	4.85808e-07	47.4673	cd09279	RNase_HI_like	-	cl14782	RNAse HI family that includes archaeal, some bacterial as well as plant RNase HI; Ribonuclease H (RNase H) is classified into two evolutionarily unrelated families, type 1 (prokaryotic RNase HI, eukaryotic RNase H1 and viral RNase H) and type 2 (prokaryotic RNase HII and HIII, and eukaryotic RNase H2). RNase H is an endonuclease that cleaves the RNA strand of an RNA/DNA hybrid in a sequence non-s…
TRINITY_DN41575_c0_g3::TRINITY_DN41575_c0_g3_i12::g.96610::m.96610 TRINITY_DN41575_c0_g3::TRINITY_DN41575_c0_g3_i2::g.96587::m.96587 TRINITY_DN51333_c0_g1::TRINITY_DN51333_c0_g1_i4::g.243382::m.243382 TRINITY_DN51333_c0_g1::TRINITY_DN51333_c0_g1_i6::g.243388::m.243388	Q27 - >Thintv21374164m[]	non-specific	260010	129	201	0.00439801	36.3067	cd09278	RNase_HI_prokaryote_like	C	cl14782	RNase HI family found mainly in prokaryotes; Ribonuclease H (RNase H) is classified into two evolutionarily unrelated families, type 1 (prokaryotic RNase HI, eukaryotic RNase H1 and viral RNase H) and type 2 (prokaryotic RNase HII and HIII, and eukaryotic RNase H2). RNase H is an endonuclease that cleaves the RNA strand of an RNA/DNA hybrid in a sequence non-specific manner. RNase H is involved i…
TRINITY_DN41575_c0_g3::TRINITY_DN41575_c0_g3_i12::g.96610::m.96610 TRINITY_DN41575_c0_g3::TRINITY_DN41575_c0_g3_i2::g.96587::m.96587 TRINITY_DN51333_c0_g1::TRINITY_DN51333_c0_g1_i4::g.243382::m.243382 TRINITY_DN51333_c0_g1::TRINITY_DN51333_c0_g1_i6::g.243388::m.243388	Q27 - >Thintv21374164m[]	non-specific	223405	129	210	1.41323e-08	52.744	COG0328	RnhA	C	cl14782	Ribonuclease HI [Replication, recombination and repair]; Ribonuclease HI [DNA replication, recombination, and repair].
TRINITY_DN41575_c0_g3::TRINITY_DN41575_c0_g3_i12::g.96610::m.96610 TRINITY_DN41575_c0_g3::TRINITY_DN41575_c0_g3_i2::g.96587::m.96587 TRINITY_DN51333_c0_g1::TRINITY_DN51333_c0_g1_i4::g.243382::m.243382 TRINITY_DN51333_c0_g1::TRINITY_DN51333_c0_g1_i6::g.243388::m.243388	Q27 - >Thintv21374164m[]	specific	316018	133	256	1.05113e-28	106.171	pfam13456	RVT_3	-	cl14782	Reverse transcriptase-like; This domain is found in plants and appears to be part of a retrotransposon.
TRINITY_DN41575_c0_g3::TRINITY_DN41575_c0_g3_i12::g.96610::m.96610 TRINITY_DN41575_c0_g3::TRINITY_DN41575_c0_g3_i2::g.96587::m.96587 TRINITY_DN51333_c0_g1::TRINITY_DN51333_c0_g1_i4::g.243382::m.243382 TRINITY_DN51333_c0_g1::TRINITY_DN51333_c0_g1_i6::g.243388::m.243388	Q27 - >Thintv21374164m[]	non-specific	316483	1	31	0.00230575	36.0882	pfam13966	zf-RVT	N	cl16506	zinc-binding in reverse transcriptase; This domain would appear to be a zinc-binding region of a putative reverse transcriptase.
TRINITY_DN41575_c0_g3::TRINITY_DN41575_c0_g3_i12::g.96610::m.96610 TRINITY_DN41575_c0_g3::TRINITY_DN41575_c0_g3_i2::g.96587::m.96587 TRINITY_DN51333_c0_g1::TRINITY_DN51333_c0_g1_i4::g.243382::m.243382 TRINITY_DN51333_c0_g1::TRINITY_DN51333_c0_g1_i6::g.243388::m.243388	Q27 - >Thintv21374164m[]	superfamily	316483	1	31	0.00230575	36.0882	cl16506	zf-RVT superfamily	N	-	zinc-binding in reverse transcriptase; This domain would appear to be a zinc-binding region of a putative reverse transcriptase.
TRINITY_DN42324_c0_g1::TRINITY_DN42324_c0_g1_i10::g.107243::m.107243 TRINITY_DN42324_c0_g1::TRINITY_DN42324_c0_g1_i16::g.107251::m.107251 TRINITY_DN42324_c0_g1::TRINITY_DN42324_c0_g1_i17::g.107253::m.107253 TRINITY_DN42324_c0_g1::TRINITY_DN42324_c0_g1_i3::g.107229::m.107229	Q28 - >Thintv21236048m[]	non-specific	315764	204	318	0.00460843	37.9505	pfam13173	AAA_14	C	cl21455	AAA domain; This family of domains contain a P-loop motif that is characteristic of the AAA superfamily.
TRINITY_DN42324_c0_g1::TRINITY_DN42324_c0_g1_i10::g.107243::m.107243 TRINITY_DN42324_c0_g1::TRINITY_DN42324_c0_g1_i16::g.107251::m.107251 TRINITY_DN42324_c0_g1::TRINITY_DN42324_c0_g1_i17::g.107253::m.107253 TRINITY_DN42324_c0_g1::TRINITY_DN42324_c0_g1_i3::g.107229::m.107229	Q28 - >Thintv21236048m[]	specific	227223	574	821	0.000117132	45.3442	COG4886	LRR	N	cl25992	Leucine-rich repeat (LRR) protein [Transcription]; Leucine-rich repeat (LRR) protein [Function unknown].
TRINITY_DN42324_c0_g1::TRINITY_DN42324_c0_g1_i10::g.107243::m.107243 TRINITY_DN42324_c0_g1::TRINITY_DN42324_c0_g1_i16::g.107251::m.107251 TRINITY_DN42324_c0_g1::TRINITY_DN42324_c0_g1_i17::g.107253::m.107253 TRINITY_DN42324_c0_g1::TRINITY_DN42324_c0_g1_i3::g.107229::m.107229	Q28 - >Thintv21236048m[]	superfamily	332712	169	514	7.67238e-10	62.9698	cl27891	LRR_3 superfamily	C	-	Leucine Rich Repeat; This Pfam entry includes some LRRs that fail to be detected by the pfam00560 model.
TRINITY_DN42324_c0_g1::TRINITY_DN42324_c0_g1_i10::g.107243::m.107243 TRINITY_DN42324_c0_g1::TRINITY_DN42324_c0_g1_i16::g.107251::m.107251 TRINITY_DN42324_c0_g1::TRINITY_DN42324_c0_g1_i17::g.107253::m.107253 TRINITY_DN42324_c0_g1::TRINITY_DN42324_c0_g1_i3::g.107229::m.107229	Q28 - >Thintv21236048m[]	superfamily	330813	574	821	0.000117132	45.3442	cl25992	LRR_8 superfamily	N	-	Leucine rich repeat; Leucine rich repeat.
TRINITY_DN42324_c0_g1::TRINITY_DN42324_c0_g1_i10::g.107243::m.107243 TRINITY_DN42324_c0_g1::TRINITY_DN42324_c0_g1_i16::g.107251::m.107251 TRINITY_DN42324_c0_g1::TRINITY_DN42324_c0_g1_i17::g.107253::m.107253 TRINITY_DN42324_c0_g1::TRINITY_DN42324_c0_g1_i3::g.107229::m.107229	Q28 - >Thintv21236048m[]	specific	307194	190	467	1.66048e-78	256.545	pfam00931	NB-ARC	-	cl26397	NB-ARC domain; NB-ARC domain.
TRINITY_DN42324_c0_g1::TRINITY_DN42324_c0_g1_i10::g.107243::m.107243 TRINITY_DN42324_c0_g1::TRINITY_DN42324_c0_g1_i16::g.107251::m.107251 TRINITY_DN42324_c0_g1::TRINITY_DN42324_c0_g1_i17::g.107253::m.107253 TRINITY_DN42324_c0_g1::TRINITY_DN42324_c0_g1_i3::g.107229::m.107229	Q28 - >Thintv21236048m[]	superfamily	307194	190	467	1.66048e-78	256.545	cl26397	NB-ARC superfamily	-	-	NB-ARC domain; NB-ARC domain.
TRINITY_DN42324_c0_g1::TRINITY_DN42324_c0_g1_i10::g.107243::m.107243 TRINITY_DN42324_c0_g1::TRINITY_DN42324_c0_g1_i16::g.107251::m.107251 TRINITY_DN42324_c0_g1::TRINITY_DN42324_c0_g1_i17::g.107253::m.107253 TRINITY_DN42324_c0_g1::TRINITY_DN42324_c0_g1_i3::g.107229::m.107229	Q28 - >Thintv21236048m[]	non-specific	215633	169	514	7.67238e-10	62.9698	PLN03210	PLN03210	C	cl27891	Resistant to P. syringae 6; Provisional
TRINITY_DN42324_c0_g1::TRINITY_DN42324_c0_g1_i10::g.107243::m.107243 TRINITY_DN42324_c0_g1::TRINITY_DN42324_c0_g1_i16::g.107251::m.107251 TRINITY_DN42324_c0_g1::TRINITY_DN42324_c0_g1_i17::g.107253::m.107253 TRINITY_DN42324_c0_g1::TRINITY_DN42324_c0_g1_i3::g.107229::m.107229	Q28 - >Thintv21236048m[]	superfamily	328724	204	318	0.00460843	37.9505	cl21455	P-loop_NTPase superfamily	C	-	P-loop containing Nucleoside Triphosphate Hydrolases; Members of the P-loop NTPase domain superfamily are characterized by a conserved nucleotide phosphate-binding motif, also referred to as the Walker A motif (GxxxxGK[S/T], where x is any residue), and the Walker B motif (hhhh[D/E], where h is a hydrophobic residue). The Walker A and B motifs bind the beta-gamma phosphate moiety of the bound nuc…
TRINITY_DN42324_c0_g1::TRINITY_DN42324_c0_g1_i10::g.107243::m.107243 TRINITY_DN42324_c0_g1::TRINITY_DN42324_c0_g1_i16::g.107251::m.107251 TRINITY_DN42324_c0_g1::TRINITY_DN42324_c0_g1_i17::g.107253::m.107253 TRINITY_DN42324_c0_g1::TRINITY_DN42324_c0_g1_i3::g.107229::m.107229	Q28 - >Thintv21236048m[]	specific	271353	2	139	1.20066e-17	79.5883	cd14798	RX-CC_like	-	cl26396	Coiled-coil domain of the potato virux X resistance protein and similar proteins; The potato virus X resistance protein (RX) confers resistance against potato virus X. It is a member of a family of resistance proteins with a domain architecture that includes an N-terminal coiled-coil domain (modeled here), a nucleotide-binding domain, and leucine-rich repeats (CC-NB-LRR). These intracellular resi…
TRINITY_DN42324_c0_g1::TRINITY_DN42324_c0_g1_i10::g.107243::m.107243 TRINITY_DN42324_c0_g1::TRINITY_DN42324_c0_g1_i16::g.107251::m.107251 TRINITY_DN42324_c0_g1::TRINITY_DN42324_c0_g1_i17::g.107253::m.107253 TRINITY_DN42324_c0_g1::TRINITY_DN42324_c0_g1_i3::g.107229::m.107229	Q28 - >Thintv21236048m[]	superfamily	331217	2	139	1.20066e-17	79.5883	cl26396	RX-CC_like superfamily	-	-	Coiled-coil domain of the potato virux X resistance protein and similar proteins; The potato virus X resistance protein (RX) confers resistance against potato virus X. It is a member of a family of resistance proteins with a domain architecture that includes an N-terminal coiled-coil domain (modeled here), a nucleotide-binding domain, and leucine-rich repeats (CC-NB-LRR). These intracellular resi…
TRINITY_DN27454_c0_g1::TRINITY_DN27454_c0_g1_i1::g.20740::m.20740	Q3 - >Thintv21147511m[]	specific	214705	328	405	1.74147e-22	90.426	smart00515	eIF5C	-	cl17013	Domain at the C-termini of GCD6, eIF-2B epsilon, eIF-4 gamma and eIF-5; Domain at the C-termini of GCD6, eIF-2B epsilon, eIF-4 gamma and eIF-5.
TRINITY_DN27454_c0_g1::TRINITY_DN27454_c0_g1_i1::g.20740::m.20740	Q3 - >Thintv21147511m[]	specific	307921	341	406	2.11472e-15	70.211	pfam02020	W2	-	cl17013	eIF4-gamma/eIF5/eIF2-epsilon; This domain of unknown function is found at the C-terminus of several translation initiation factors.
TRINITY_DN27454_c0_g1::TRINITY_DN27454_c0_g1_i1::g.20740::m.20740	Q3 - >Thintv21147511m[]	non-specific	211395	251	382	4.98872e-08	51.3231	cd11473	W2	-	cl17013	C-terminal domain of eIF4-gamma/eIF5/eIF2b-epsilon; This domain is found at the C-terminus of several translation initiation factors, including the epsilon chain of eIF2b, where it has been found to catalyze the conversion of eIF2.GDP to its active eIF2.GTP form. The structure of the domain resembles that of a set of concatenated HEAT repeats.
TRINITY_DN27454_c0_g1::TRINITY_DN27454_c0_g1_i1::g.20740::m.20740	Q3 - >Thintv21147511m[]	superfamily	327369	217	405	7.4074e-86	259.453	cl17013	W2 superfamily	-	-	C-terminal domain of eIF4-gamma/eIF5/eIF2b-epsilon; This domain is found at the C-terminus of several translation initiation factors, including the epsilon chain of eIF2b, where it has been found to catalyze the conversion of eIF2.GDP to its active eIF2.GTP form. The structure of the domain resembles that of a set of concatenated HEAT repeats.
TRINITY_DN27454_c0_g1::TRINITY_DN27454_c0_g1_i1::g.20740::m.20740	Q3 - >Thintv21147511m[]	non-specific	211396	292	405	9.74326e-11	59.9651	cd11558	W2_eIF2B_epsilon	N	cl17013	C-terminal W2 domain of eukaryotic translation initiation factor 2B epsilon; eIF2B is a heteropentameric complex which functions as a guanine nucleotide exchange factor in the recycling of eIF-2 during the initiation of translation in eukaryotes. The epsilon and gamma subunits are sequence similar and both are essential in yeast. Epsilon appears to be the catalytically active subunit, with gamma …
TRINITY_DN27454_c0_g1::TRINITY_DN27454_c0_g1_i1::g.20740::m.20740	Q3 - >Thintv21147511m[]	non-specific	211397	254	381	3.58007e-05	43.0422	cd11559	W2_eIF4G1_like	-	cl17013	C-terminal W2 domain of eukaryotic translation initiation factor 4 gamma 1 and similar proteins; eIF4G1 is a component of the multi-subunit eukaryotic translation initiation factor 4F, which facilitates recruitment of the mRNA to the ribosome, a rate-limiting step during translation initiation. This C-terminal domain, whose structure resembles that of a set of concatenated HEAT repeats, has been …
TRINITY_DN27454_c0_g1::TRINITY_DN27454_c0_g1_i1::g.20740::m.20740	Q3 - >Thintv21147511m[]	non-specific	211399	321	405	2.11451e-10	58.7817	cd11561	W2_eIF5	N	cl17013	C-terminal W2 domain of eukaryotic translation initiation factor 5; eIF5 functions as a GTPase acceleration protein (GAP), as well as a GDP dissociation inhibitor (GDI) during translational initiation in eukaryotes. The structure of this C-terminal domain resembles that of a set of concatenated HEAT repeats.
TRINITY_DN27454_c0_g1::TRINITY_DN27454_c0_g1_i1::g.20740::m.20740	Q3 - >Thintv21147511m[]	specific	211398	217	405	7.4074e-86	259.453	cd11560	W2_eIF5C_like	-	cl17013	C-terminal W2 domain of the eukaryotic translation initiation factor 5C and similar proteins; eIF5C appears to be essential for the initiation of protein translation; its actual function, and specifically that of the C-terminal W2 domain, are not well understood. The Drosophila ortholog, kra (krasavietz) or exba (extra bases), may be involved in translational inhibition in neural development. The…
TRINITY_DN42952_c0_g1::TRINITY_DN42952_c0_g1_i1::g.116165::m.116165	Q30 - >Thintv21180408m[]	specific	306777	102	180	2.59519e-09	52.4864	pfam00338	Ribosomal_S10	-	cl00314	Ribosomal protein S10p/S20e; This family includes small ribosomal subunit S10 from prokaryotes and S20 from eukaryotes.
TRINITY_DN42952_c0_g1::TRINITY_DN42952_c0_g1_i1::g.116165::m.116165	Q30 - >Thintv21180408m[]	superfamily	320896	94	160	1.37751e-12	61.5431	cl00314	Ribosomal_S10 superfamily	C	-	Ribosomal protein S10p/S20e; This family includes small ribosomal subunit S10 from prokaryotes and S20 from eukaryotes.
TRINITY_DN42952_c0_g1::TRINITY_DN42952_c0_g1_i1::g.116165::m.116165	Q30 - >Thintv21180408m[]	non-specific	177057	94	160	1.37751e-12	61.5431	CHL00135	rps10	C	cl00314	ribosomal protein S10; Validated
TRINITY_DN42952_c0_g1::TRINITY_DN42952_c0_g1_i1::g.116165::m.116165	Q30 - >Thintv21180408m[]	non-specific	179076	127	153	7.4202e-10	54.0168	PRK00596	rpsJ	NC	cl00314	30S ribosomal protein S10; Reviewed
TRINITY_DN42952_c0_g1::TRINITY_DN42952_c0_g1_i1::g.116165::m.116165	Q30 - >Thintv21180408m[]	non-specific	223129	100	156	3.12667e-09	52.5904	COG0051	RpsJ	C	cl00314	Ribosomal protein S10 [Translation, ribosomal structure and biogenesis]; Ribosomal protein S10 [Translation, ribosomal structure and biogenesis].
TRINITY_DN42952_c0_g1::TRINITY_DN42952_c0_g1_i1::g.116165::m.116165	Q30 - >Thintv21180408m[]	non-specific	130121	100	156	8.68457e-10	53.7929	TIGR01049	rpsJ_bact	C	cl00314	ribosomal protein S10, bacterial/organelle; This model describes bacterial 30S ribosomal protein S10. In species that have a transcription antitermination complex, or N utilization substance, with NusA, NusB, NusG, and NusE, this ribosomal protein is responsible for NusE activity. Included in the family are one member each from Saccharomyces cerevisiae and Schizosaccharomyces pombe. These protein…
TRINITY_DN42954_c1_g1::TRINITY_DN42954_c1_g1_i8::g.116048::m.116048	Q31 - >Thintv21110027m[]	specific	306982	229	256	0.000360064	38.9523	pfam00634	BRCA2	-	cl02912	BRCA2 repeat; The alignment covers only the most conserved region of the repeat.
TRINITY_DN42954_c1_g1::TRINITY_DN42954_c1_g1_i8::g.116048::m.116048	Q31 - >Thintv21110027m[]	specific	306982	31	56	0.000455817	38.5671	pfam00634	BRCA2	-	cl02912	BRCA2 repeat; The alignment covers only the most conserved region of the repeat.
TRINITY_DN42954_c1_g1::TRINITY_DN42954_c1_g1_i8::g.116048::m.116048	Q31 - >Thintv21110027m[]	specific	306982	539	564	0.000544012	38.5671	pfam00634	BRCA2	-	cl02912	BRCA2 repeat; The alignment covers only the most conserved region of the repeat.
TRINITY_DN42954_c1_g1::TRINITY_DN42954_c1_g1_i8::g.116048::m.116048	Q31 - >Thintv21110027m[]	non-specific	306982	315	343	0.00151218	37.4115	pfam00634	BRCA2	-	cl02912	BRCA2 repeat; The alignment covers only the most conserved region of the repeat.
TRINITY_DN42954_c1_g1::TRINITY_DN42954_c1_g1_i8::g.116048::m.116048	Q31 - >Thintv21110027m[]	superfamily	306982	229	256	0.000360064	38.9523	cl02912	BRCA2 superfamily	-	-	BRCA2 repeat; The alignment covers only the most conserved region of the repeat.
TRINITY_DN42954_c1_g1::TRINITY_DN42954_c1_g1_i8::g.116048::m.116048	Q31 - >Thintv21110027m[]	superfamily	306982	31	56	0.000455817	38.5671	cl02912	BRCA2 superfamily	-	-	BRCA2 repeat; The alignment covers only the most conserved region of the repeat.
TRINITY_DN42954_c1_g1::TRINITY_DN42954_c1_g1_i8::g.116048::m.116048	Q31 - >Thintv21110027m[]	superfamily	306982	539	564	0.000544012	38.5671	cl02912	BRCA2 superfamily	-	-	BRCA2 repeat; The alignment covers only the most conserved region of the repeat.
TRINITY_DN42954_c1_g1::TRINITY_DN42954_c1_g1_i8::g.116048::m.116048	Q31 - >Thintv21110027m[]	superfamily	306982	315	343	0.00151218	37.4115	cl02912	BRCA2 superfamily	-	-	BRCA2 repeat; The alignment covers only the most conserved region of the repeat.
TRINITY_DN42954_c1_g1::TRINITY_DN42954_c1_g1_i8::g.116048::m.116048	Q31 - >Thintv21110027m[]	specific	312583	987	1120	6.78485e-45	157.705	pfam09103	BRCA-2_OB1	-	cl09930	BRCA2, oligonucleotide/oligosaccharide-binding, domain 1; Members of this family assume an OB fold, which consists of a highly curved five-stranded beta-sheet that closes on itself to form a beta-barrel. OB1 has a shallow groove formed by one face of the curved sheet and is demarcated by two loops, one between beta 1 and beta 2 and another between beta 4 and beta 5, which allows for weak single s…
TRINITY_DN42954_c1_g1::TRINITY_DN42954_c1_g1_i8::g.116048::m.116048	Q31 - >Thintv21110027m[]	specific	239939	998	1121	4.5683e-34	126.187	cd04493	BRCA2DBD_OB1	-	cl09930	BRCA2DBD_OB1: A subfamily of OB folds corresponding to the first OB fold (OB1) of the 800-amino acid C-terminal ssDNA binding domain (DBD) of BRCA2 (breast cancer susceptibility gene 2) protein, called BRCA2DBD. BRCA2 participates in homologous recombination-mediated repair of double-strand DNA breaks. It stimulates the displacement of Replication protein A (RPA), the most abundant eukaryotic ssD…
TRINITY_DN42954_c1_g1::TRINITY_DN42954_c1_g1_i8::g.116048::m.116048	Q31 - >Thintv21110027m[]	non-specific	239940	1130	1361	8.52597e-74	246.207	cd04494	BRCA2DBD_OB2	-	cl09930	BRCA2DBD_OB2: A subfamily of OB folds corresponding to the second OB fold (OB2) of the 800-amino acid C-terminal ssDNA binding domain (DBD) of BRCA2 (breast cancer susceptibility gene 2) protein, called BRCA2DBD. BRCA2 participates in homologous recombination-mediated repair of double-strand DNA breaks. It stimulates the displacement of Replication protein A (RPA), the most abundant eukaryotic ss…
TRINITY_DN42954_c1_g1::TRINITY_DN42954_c1_g1_i8::g.116048::m.116048	Q31 - >Thintv21110027m[]	superfamily	324543	1130	1361	8.52597e-74	246.207	cl09930	RPA_2b-aaRSs_OBF_like superfamily	-	-	Replication protein A, class 2b aminoacyl-tRNA synthetases, and related proteins with oligonucleotide/oligosaccharide (OB) fold.; This superfamily includes two oligonucleotide/oligosaccharide binding fold (OBF) domain families. One of these contains the OBF domains of the large (RPA1, 70kDa), middle (RPA2, RPA4, 32kDa) and small (RPA3, 14 kDa) subunits of human heterotrimeric Replication protein …
TRINITY_DN42954_c1_g1::TRINITY_DN42954_c1_g1_i8::g.116048::m.116048	Q31 - >Thintv21110027m[]	superfamily	324543	987	1120	6.78485e-45	157.705	cl09930	RPA_2b-aaRSs_OBF_like superfamily	-	-	Replication protein A, class 2b aminoacyl-tRNA synthetases, and related proteins with oligonucleotide/oligosaccharide (OB) fold.; This superfamily includes two oligonucleotide/oligosaccharide binding fold (OBF) domain families. One of these contains the OBF domains of the large (RPA1, 70kDa), middle (RPA2, RPA4, 32kDa) and small (RPA3, 14 kDa) subunits of human heterotrimeric Replication protein …
TRINITY_DN42954_c1_g1::TRINITY_DN42954_c1_g1_i8::g.116048::m.116048	Q31 - >Thintv21110027m[]	non-specific	312595	1158	1193	0.00305454	36.52	pfam09121	Tower	-	cl14620	Tower; Members of this family adopt a secondary structure consisting of a pair of long, antiparallel alpha-helices (the stem) that support a three-helix bundle (3HB) at their end. The 3HB contains a helix-turn-helix motif and is similar to the DNA binding domains of the bacterial site-specific recombinases, and of eukaryotic Myb and homeodomain transcription factors. The Tower domain has an impor…
TRINITY_DN42954_c1_g1::TRINITY_DN42954_c1_g1_i8::g.116048::m.116048	Q31 - >Thintv21110027m[]	superfamily	312595	1158	1193	0.00305454	36.52	cl14620	Tower superfamily	-	-	Tower; Members of this family adopt a secondary structure consisting of a pair of long, antiparallel alpha-helices (the stem) that support a three-helix bundle (3HB) at their end. The 3HB contains a helix-turn-helix motif and is similar to the DNA binding domains of the bacterial site-specific recombinases, and of eukaryotic Myb and homeodomain transcription factors. The Tower domain has an impor…
TRINITY_DN43244_c0_g2::TRINITY_DN43244_c0_g2_i1::g.119767::m.119767	Q33 - >Thintv21041930m[]	specific	316483	1	23	7.18873e-06	41.0958	pfam13966	zf-RVT	N	cl16506	zinc-binding in reverse transcriptase; This domain would appear to be a zinc-binding region of a putative reverse transcriptase.
TRINITY_DN43244_c0_g2::TRINITY_DN43244_c0_g2_i1::g.119767::m.119767	Q33 - >Thintv21041930m[]	superfamily	316483	1	23	7.18873e-06	41.0958	cl16506	zf-RVT superfamily	N	-	zinc-binding in reverse transcriptase; This domain would appear to be a zinc-binding region of a putative reverse transcriptase.
TRINITY_DN43861_c0_g1::TRINITY_DN43861_c0_g1_i5::g.129106::m.129106	Q34 - >Thintv21312319m[]	superfamily	327401	283	584	5.04292e-32	122.532	cl17173	AdoMet_MTases superfamily	-	-	S-adenosylmethionine-dependent methyltransferases (SAM or AdoMet-MTase), class I; AdoMet-MTases are enzymes that use S-adenosyl-L-methionine (SAM or AdoMet) as a substrate for methyltransfer, creating the product S-adenosyl-L-homocysteine (AdoHcy). There are at least five structurally distinct families of AdoMet-MTases, class I being the largest and most diverse. Within this class enzymes can be …
TRINITY_DN43861_c0_g1::TRINITY_DN43861_c0_g1_i5::g.129106::m.129106	Q34 - >Thintv21312319m[]	non-specific	279522	283	584	5.04292e-32	122.532	pfam01189	Methyltr_RsmB-F	-	cl17173	16S rRNA methyltransferase RsmB/F; This is the catalytic core of this SAM-dependent 16S ribosomal methyltransferase RsmB/F enzyme. There is a catalytic cysteine residue at 180 in UniProtKB:Q5SII2, with another highly conserved cysteine at residue 230. It methylates the C(5) position of cytosine 2870 (m5C2870) in 25S rRNA.
TRINITY_DN43861_c0_g1::TRINITY_DN43861_c0_g1_i5::g.129106::m.129106	Q34 - >Thintv21312319m[]	superfamily	330305	236	584	8.55838e-51	178.738	cl25484	Methyltr_RsmF_N superfamily	N	-	N-terminal domain of 16S rRNA methyltransferase RsmF; This is the N-terminal domain of the RsmF methyl transferase. RsmF is a multi-site-specific methyltransferase that is responsible for the synthesis of three modifications on cytidines in 16S ribosomal RNA. The N-terminus is critical for stabilizing the catalytic core of the enzyme.
TRINITY_DN43861_c0_g1::TRINITY_DN43861_c0_g1_i5::g.129106::m.129106	Q34 - >Thintv21312319m[]	non-specific	188051	251	584	1.02642e-31	123.346	TIGR00446	nop2p	-	cl25484	NOL1/NOP2/sun family putative RNA methylase; [Protein synthesis, tRNA and rRNA base modification]
TRINITY_DN43861_c0_g1::TRINITY_DN43861_c0_g1_i5::g.129106::m.129106	Q34 - >Thintv21312319m[]	non-specific	179806	152	213	0.00106172	40.996	PRK04270	PRK04270	N	cl27547	H/ACA RNA-protein complex component Cbf5p; Reviewed
TRINITY_DN43861_c0_g1::TRINITY_DN43861_c0_g1_i5::g.129106::m.129106	Q34 - >Thintv21312319m[]	non-specific	181382	284	324	0.00649058	38.3793	PRK08317	PRK08317	C	cl28099	hypothetical protein; Provisional
TRINITY_DN43861_c0_g1::TRINITY_DN43861_c0_g1_i5::g.129106::m.129106	Q34 - >Thintv21312319m[]	non-specific	236790	233	514	3.46489e-19	89.8636	PRK10901	PRK10901	N	cl25484	16S rRNA methyltransferase B; Provisional
TRINITY_DN43861_c0_g1::TRINITY_DN43861_c0_g1_i5::g.129106::m.129106	Q34 - >Thintv21312319m[]	non-specific	237856	260	583	3.12358e-36	140.45	PRK14901	PRK14901	N	cl25484	16S rRNA methyltransferase B; Provisional
TRINITY_DN43861_c0_g1::TRINITY_DN43861_c0_g1_i5::g.129106::m.129106	Q34 - >Thintv21312319m[]	non-specific	237857	260	584	2.39131e-41	154.949	PRK14902	PRK14902	N	cl25484	16S rRNA methyltransferase B; Provisional
TRINITY_DN43861_c0_g1::TRINITY_DN43861_c0_g1_i5::g.129106::m.129106	Q34 - >Thintv21312319m[]	non-specific	184896	269	518	2.24379e-16	81.4574	PRK14903	PRK14903	N	cl25484	16S rRNA methyltransferase B; Provisional
TRINITY_DN43861_c0_g1::TRINITY_DN43861_c0_g1_i5::g.129106::m.129106	Q34 - >Thintv21312319m[]	non-specific	237858	269	534	6.80865e-33	130.95	PRK14904	PRK14904	N	cl25484	16S rRNA methyltransferase B; Provisional
TRINITY_DN43861_c0_g1::TRINITY_DN43861_c0_g1_i5::g.129106::m.129106	Q34 - >Thintv21312319m[]	non-specific	279774	153	253	0.000676431	38.2416	pfam01472	PUA	-	cl00607	PUA domain; The PUA domain named after Pseudouridine synthase and Archaeosine transglycosylase, was detected in archaeal and eukaryotic pseudouridine synthases, archaeal archaeosine synthases, a family of predicted ATPases that may be involved in RNA modification, a family of predicted archaeal and bacterial rRNA methylases. Additionally, the PUA domain was detected in a family of eukaryotic prot…
TRINITY_DN43861_c0_g1::TRINITY_DN43861_c0_g1_i5::g.129106::m.129106	Q34 - >Thintv21312319m[]	specific	214635	153	258	0.00320154	36.4659	smart00359	PUA	-	cl00607	Putative RNA-binding Domain in PseudoUridine synthase and Archaeosine transglycosylase; Putative RNA-binding Domain in PseudoUridine synthase and Archaeosine transglycosylase.
TRINITY_DN43861_c0_g1::TRINITY_DN43861_c0_g1_i5::g.129106::m.129106	Q34 - >Thintv21312319m[]	superfamily	294405	153	253	0.000676431	38.2416	cl00607	PUA superfamily	-	-	PUA domain; The PUA domain named after Pseudouridine synthase and Archaeosine transglycosylase, was detected in archaeal and eukaryotic pseudouridine synthases, archaeal archaeosine synthases, a family of predicted ATPases that may be involved in RNA modification, a family of predicted archaeal and bacterial rRNA methylases. Additionally, the PUA domain was detected in a family of eukaryotic prot…
TRINITY_DN43861_c0_g1::TRINITY_DN43861_c0_g1_i5::g.129106::m.129106	Q34 - >Thintv21312319m[]	specific	223222	236	584	8.55838e-51	178.738	COG0144	RsmB	N	cl25484	16S rRNA C967 or C1407 C5-methylase, RsmB/RsmF family [Translation, ribosomal structure and biogenesis]; tRNA and rRNA cytosine-C5-methylases [Translation, ribosomal structure and biogenesis].
TRINITY_DN43861_c0_g1::TRINITY_DN43861_c0_g1_i5::g.129106::m.129106	Q34 - >Thintv21312319m[]	non-specific	273141	250	514	4.71179e-24	104.95	TIGR00563	rsmB	N	cl25484	16S rRNA (cytosine(967)-C(5))-methyltransferase; This protein is also known as sun protein. The reading frame was originally interpreted as two reading frames, fmu and fmv. The recombinant protein from E. coli was shown to methylate only C967 of small subunit (16S) ribosomal RNA and to produce only m5C at that position. The seed alignment is built from bacterial sequences only. Eukaryotic homolog…
TRINITY_DN43861_c0_g1::TRINITY_DN43861_c0_g1_i5::g.129106::m.129106	Q34 - >Thintv21312319m[]	superfamily	332920	284	324	0.00649058	38.3793	cl28099	SmtA superfamily	C	-	SAM-dependent methyltransferase [Secondary metabolites biosynthesis, transport and catabolism, General function prediction only]; SAM-dependent methyltransferases [Secondary metabolites biosynthesis, transport, and catabolism / General function prediction only].
TRINITY_DN43861_c0_g1::TRINITY_DN43861_c0_g1_i5::g.129106::m.129106	Q34 - >Thintv21312319m[]	superfamily	332368	152	213	0.00106172	40.996	cl27547	TruB_N superfamily	N	-	TruB family pseudouridylate synthase (N terminal domain); Members of this family are involved in modifying bases in RNA molecules. They carry out the conversion of uracil bases to pseudouridine. This family includes TruB, a pseudouridylate synthase that specifically converts uracil 55 to pseudouridine in most tRNAs. This family also includes Cbf5p that modifies rRNA.
TRINITY_DN43861_c0_g1::TRINITY_DN43861_c0_g1_i5::g.129106::m.129106	Q34 - >Thintv21312319m[]	non-specific	183387	277	531	2.39881e-18	87.6563	PRK11933	yebU	NC	cl25484	rRNA (cytosine-C(5)-)-methyltransferase RsmF; Reviewed
TRINITY_DN46116_c1_g1::TRINITY_DN46116_c1_g1_i11::g.162073::m.162073 TRINITY_DN46116_c1_g1::TRINITY_DN46116_c1_g1_i2::g.162071::m.162071	Q38 - >Thintv21216631m[]	superfamily	327527	150	237	0.00268527	37.6974	cl19237	DUF45 superfamily	N	-	Protein of unknown function DUF45; This protein has no known function. Members are found in some archaebacteria, as well as Helicobacter pylori. The proteins are 190-240 amino acids long, with the C terminus being the most conserved region, containing three conserved histidines. This motif is similar to that found in Zinc proteases, suggesting that this family may also be proteases.
TRINITY_DN46116_c1_g1::TRINITY_DN46116_c1_g1_i11::g.162073::m.162073 TRINITY_DN46116_c1_g1::TRINITY_DN46116_c1_g1_i2::g.162071::m.162071	Q38 - >Thintv21216631m[]	superfamily	325168	84	287	1.98662e-16	75.9898	cl12045	Ubiq_cyt_C_chap superfamily	-	-	Ubiquinol-cytochrome C chaperone; Ubiquinol-cytochrome C chaperone.
TRINITY_DN46116_c1_g1::TRINITY_DN46116_c1_g1_i11::g.162073::m.162073 TRINITY_DN46116_c1_g1::TRINITY_DN46116_c1_g1_i2::g.162071::m.162071	Q38 - >Thintv21216631m[]	non-specific	311984	150	237	0.00268527	37.6974	pfam08325	WLM	N	cl19237	WLM domain; This is a predicted metallopeptidase domain called WLM (Wss1p-like metalloproteases). These are linked to the Ub-system by virtue of fusions with the UB-binding PUG (PUB), Ub-like, and Little Finger domains. More specifically, genetic evidence implicates the WLM family in de-SUMOylation.
TRINITY_DN46116_c1_g1::TRINITY_DN46116_c1_g1_i11::g.162073::m.162073 TRINITY_DN46116_c1_g1::TRINITY_DN46116_c1_g1_i2::g.162071::m.162071	Q38 - >Thintv21216631m[]	specific	227078	84	287	1.98662e-16	75.9898	COG4735	YaaW	-	cl12045	Uncharacterized protein YaaW, UPF0174 family [Function unknown]; Uncharacterized protein conserved in bacteria [Function unknown].
TRINITY_DN46116_c1_g1::TRINITY_DN46116_c1_g1_i5::g.162072::m.162072	Q39 - >Thintv21216628m[]	superfamily	327527	150	237	0.00252289	37.6974	cl19237	DUF45 superfamily	N	-	Protein of unknown function DUF45; This protein has no known function. Members are found in some archaebacteria, as well as Helicobacter pylori. The proteins are 190-240 amino acids long, with the C terminus being the most conserved region, containing three conserved histidines. This motif is similar to that found in Zinc proteases, suggesting that this family may also be proteases.
TRINITY_DN46116_c1_g1::TRINITY_DN46116_c1_g1_i5::g.162072::m.162072	Q39 - >Thintv21216628m[]	superfamily	325168	84	252	0.000148583	41.7071	cl12045	Ubiq_cyt_C_chap superfamily	-	-	Ubiquinol-cytochrome C chaperone; Ubiquinol-cytochrome C chaperone.
TRINITY_DN46116_c1_g1::TRINITY_DN46116_c1_g1_i5::g.162072::m.162072	Q39 - >Thintv21216628m[]	non-specific	311984	150	237	0.00252289	37.6974	pfam08325	WLM	N	cl19237	WLM domain; This is a predicted metallopeptidase domain called WLM (Wss1p-like metalloproteases). These are linked to the Ub-system by virtue of fusions with the UB-binding PUG (PUB), Ub-like, and Little Finger domains. More specifically, genetic evidence implicates the WLM family in de-SUMOylation.
TRINITY_DN46116_c1_g1::TRINITY_DN46116_c1_g1_i5::g.162072::m.162072	Q39 - >Thintv21216628m[]	non-specific	227078	84	252	0.000148583	41.7071	COG4735	YaaW	-	cl12045	Uncharacterized protein YaaW, UPF0174 family [Function unknown]; Uncharacterized protein conserved in bacteria [Function unknown].
TRINITY_DN46133_c0_g1::TRINITY_DN46133_c0_g1_i2::g.162176::m.162176	Q40 - >Thintv21313010m[]	non-specific	197306	8	237	8.35909e-07	50.1725	cd08372	EEP	-	cl00490	Exonuclease-Endonuclease-Phosphatase (EEP) domain superfamily; This large superfamily includes the catalytic domain (exonuclease/endonuclease/phosphatase or EEP domain) of a diverse set of proteins including the ExoIII family of apurinic/apyrimidinic (AP) endonucleases, inositol polyphosphate 5-phosphatases (INPP5), neutral sphingomyelinases (nSMases), deadenylases (such as the vertebrate circadi…
TRINITY_DN46133_c0_g1::TRINITY_DN46133_c0_g1_i2::g.162176::m.162176	Q40 - >Thintv21313010m[]	superfamily	321002	9	231	1.23502e-17	81.9492	cl00490	EEP superfamily	-	-	Exonuclease-Endonuclease-Phosphatase (EEP) domain superfamily; This large superfamily includes the catalytic domain (exonuclease/endonuclease/phosphatase or EEP domain) of a diverse set of proteins including the ExoIII family of apurinic/apyrimidinic (AP) endonucleases, inositol polyphosphate 5-phosphatases (INPP5), neutral sphingomyelinases (nSMases), deadenylases (such as the vertebrate circadi…
TRINITY_DN46133_c0_g1::TRINITY_DN46133_c0_g1_i2::g.162176::m.162176	Q40 - >Thintv21313010m[]	specific	308788	9	231	1.23502e-17	81.9492	pfam03372	Exo_endo_phos	-	cl00490	Endonuclease/Exonuclease/phosphatase family; This large family of proteins includes magnesium dependent endonucleases and a large number of phosphatases involved in intracellular signalling. This family includes: AP endonuclease proteins EC:4.2.99.18, DNase I proteins EC:3.1.21.1, Synaptojanin an inositol-1,4,5-trisphosphate phosphatase EC:3.1.3.56, Sphingomyelinase EC:3.1.4.12, and Nocturnin.
TRINITY_DN46133_c0_g1::TRINITY_DN46133_c0_g1_i2::g.162176::m.162176	Q40 - >Thintv21313010m[]	non-specific	197310	8	232	8.40858e-16	76.6213	cd09076	L1-EN	-	cl00490	Endonuclease domain (L1-EN) of the non-LTR retrotransposon LINE-1 (L1), and related domains; This family contains the endonuclease domain (L1-EN) of the non-LTR retrotransposon LINE-1 (L1), and related domains, including the endonuclease of Xenopus laevis Tx1. These retrotranspons belong to the subtype 2, L1-clade. LINES can be classified into two subtypes. Subtype 2 has two ORFs: the second (ORF…
TRINITY_DN47296_c0_g4::TRINITY_DN47296_c0_g4_i3::g.179801::m.179801	Q42 - >Thintv21161743m[]	non-specific	188533	223	453	8.97841e-06	47.5607	TIGR04018	Bthiol_YpdA	-	cl26177	putative bacillithiol system oxidoreductase, YpdA family; Members of this protein family, including YpdA from Bacillus subtilis, are apparent oxidoreductases present only in species with an active bacillithiol system. They have been suggested actually to be thiol disulfide oxidoreductases (TDOR), although the evidence is incomplete. [Unknown function, Enzymes of unknown specificity]
TRINITY_DN47296_c0_g4::TRINITY_DN47296_c0_g4_i3::g.179801::m.179801	Q42 - >Thintv21161743m[]	specific	224983	142	382	5.44988e-32	128.345	COG2072	CzcO	C	cl26177	Predicted flavoprotein CzcO associated with the cation diffusion facilitator CzcD [Inorganic ion transport and metabolism]; Predicted flavoprotein involved in K+ transport [Inorganic ion transport and metabolism].
TRINITY_DN47296_c0_g4::TRINITY_DN47296_c0_g4_i3::g.179801::m.179801	Q42 - >Thintv21161743m[]	non-specific	307432	226	353	0.0083872	38.5324	pfam01266	DAO	NC	cl26293	FAD dependent oxidoreductase; This family includes various FAD dependent oxidoreductases: Glycerol-3-phosphate dehydrogenase EC:1.1.99.5, Sarcosine oxidase beta subunit EC:1.5.3.1, D-alanine oxidase EC:1.4.99.1, D-aspartate oxidase EC:1.4.3.1.
TRINITY_DN47296_c0_g4::TRINITY_DN47296_c0_g4_i3::g.179801::m.179801	Q42 - >Thintv21161743m[]	superfamily	331114	226	353	0.0083872	38.5324	cl26293	DAO superfamily	NC	-	FAD dependent oxidoreductase; This family includes various FAD dependent oxidoreductases: Glycerol-3-phosphate dehydrogenase EC:1.1.99.5, Sarcosine oxidase beta subunit EC:1.5.3.1, D-alanine oxidase EC:1.4.99.1, D-aspartate oxidase EC:1.4.3.1.
TRINITY_DN47296_c0_g4::TRINITY_DN47296_c0_g4_i3::g.179801::m.179801	Q42 - >Thintv21161743m[]	non-specific	109787	149	509	1.05351e-54	193.869	pfam00743	FMO-like	C	cl26174	Flavin-binding monooxygenase-like; This family includes FMO proteins, cyclohexanone mono-oxygenase and a number of different mono-oxygenases.
TRINITY_DN47296_c0_g4::TRINITY_DN47296_c0_g4_i3::g.179801::m.179801	Q42 - >Thintv21161743m[]	superfamily	330995	142	590	0	523.655	cl26174	K_oxygenase superfamily	-	-	L-lysine 6-monooxygenase (NADPH-requiring); This is family of Rossmann fold oxidoreductases that catalyzes the NADPH-dependent hydroxylation of lysine at the N6 position, EC:1.14.13.59.
TRINITY_DN47296_c0_g4::TRINITY_DN47296_c0_g4_i3::g.179801::m.179801	Q42 - >Thintv21161743m[]	non-specific	274942	223	382	2.6673e-09	59.2674	TIGR04046	MSMEG_0569_nitr	C	cl26174	flavin-dependent oxidoreductase, MSMEG_0569 family; Members of this protein family belong to a conserved seven-gene biosynthetic cluster found sparsely in Cyanobacteria, Proteobacteria, and Actinobacteria. Distant homologies to characterized proteins suggest that members are enzymes dependent on a flavinoid cofactor.
TRINITY_DN47296_c0_g4::TRINITY_DN47296_c0_g4_i3::g.179801::m.179801	Q42 - >Thintv21161743m[]	superfamily	328723	221	447	3.48705e-17	81.8751	cl21454	NADB_Rossmann superfamily	-	-	Rossmann-fold NAD(P)(+)-binding proteins; A large family of proteins that share a Rossmann-fold NAD(P)H/NAD(P)(+) binding (NADB) domain. The NADB domain is found in numerous dehydrogenases of metabolic pathways such as glycolysis, and many other redox enzymes. NAD binding involves numerous hydrogen-bonds and van der Waals contacts, in particular H-bonding of residues in a turn between the first s…
TRINITY_DN47296_c0_g4::TRINITY_DN47296_c0_g4_i3::g.179801::m.179801	Q42 - >Thintv21161743m[]	non-specific	215116	142	590	0	523.655	PLN02172	PLN02172	-	cl26174	flavin-containing monooxygenase FMO GS-OX
TRINITY_DN47296_c0_g4::TRINITY_DN47296_c0_g4_i3::g.179801::m.179801	Q42 - >Thintv21161743m[]	non-specific	311792	241	447	7.14328e-05	45.0019	pfam07992	Pyr_redox_2	-	cl26177	Pyridine nucleotide-disulphide oxidoreductase; This family includes both class I and class II oxidoreductases and also NADH oxidases and peroxidases. This domain is actually a small NADH binding domain within a larger FAD binding domain.
TRINITY_DN47296_c0_g4::TRINITY_DN47296_c0_g4_i3::g.179801::m.179801	Q42 - >Thintv21161743m[]	superfamily	330998	142	382	5.44988e-32	128.345	cl26177	Pyr_redox_2 superfamily	C	-	Pyridine nucleotide-disulphide oxidoreductase; This family includes both class I and class II oxidoreductases and also NADH oxidases and peroxidases. This domain is actually a small NADH binding domain within a larger FAD binding domain.
TRINITY_DN47296_c0_g4::TRINITY_DN47296_c0_g4_i3::g.179801::m.179801	Q42 - >Thintv21161743m[]	non-specific	316275	221	447	3.48705e-17	81.8751	pfam13738	Pyr_redox_3	-	cl21454	Pyridine nucleotide-disulphide oxidoreductase; Pyridine nucleotide-disulphide oxidoreductase.
TRINITY_DN48242_c1_g1::TRINITY_DN48242_c1_g1_i2::g.194564::m.194564 TRINITY_DN48242_c1_g1::TRINITY_DN48242_c1_g1_i2::g.194563::m.194563	Q43 - >Thintv21006418m[]	non-specific	313761	158	235	0.000276169	40.613	pfam10607	CLTH	C	cl26504	CTLH/CRA C-terminal to LisH motif domain; RanBPM is a scaffolding protein and is important in regulating cellular function in both the immune system and the nervous system. This domain is at the C-terminus of the proteins and is the binding domain for the CRA motif (for CT11-RanBPM), which is comprised of approximately 100 amino acids at the C terminal of RanBPM. It was found to be important for …
TRINITY_DN48242_c1_g1::TRINITY_DN48242_c1_g1_i2::g.194564::m.194564 TRINITY_DN48242_c1_g1::TRINITY_DN48242_c1_g1_i2::g.194563::m.194563	Q43 - >Thintv21006418m[]	superfamily	331325	158	235	0.000276169	40.613	cl26504	CLTH superfamily	C	-	CTLH/CRA C-terminal to LisH motif domain; RanBPM is a scaffolding protein and is important in regulating cellular function in both the immune system and the nervous system. This domain is at the C-terminus of the proteins and is the binding domain for the CRA motif (for CT11-RanBPM), which is comprised of approximately 100 amino acids at the C terminal of RanBPM. It was found to be important for …
TRINITY_DN48242_c1_g1::TRINITY_DN48242_c1_g1_i2::g.194564::m.194564 TRINITY_DN48242_c1_g1::TRINITY_DN48242_c1_g1_i2::g.194563::m.194563	Q43 - >Thintv21006418m[]	specific	128914	159	210	0.000207922	38.7062	smart00668	CTLH	-	cl15352	C-terminal to LisH motif; Alpha-helical motif of unknown function.
TRINITY_DN48242_c1_g1::TRINITY_DN48242_c1_g1_i2::g.194564::m.194564 TRINITY_DN48242_c1_g1::TRINITY_DN48242_c1_g1_i2::g.194563::m.194563	Q43 - >Thintv21006418m[]	superfamily	128914	159	210	0.000207922	38.7062	cl15352	CTLH superfamily	-	-	C-terminal to LisH motif; Alpha-helical motif of unknown function.
TRINITY_DN48242_c1_g1::TRINITY_DN48242_c1_g1_i4::g.194569::m.194569	Q44 - >Thintv21024179m[]	specific	313761	95	208	6.01259e-09	54.8654	pfam10607	CLTH	N	cl26504	CTLH/CRA C-terminal to LisH motif domain; RanBPM is a scaffolding protein and is important in regulating cellular function in both the immune system and the nervous system. This domain is at the C-terminus of the proteins and is the binding domain for the CRA motif (for CT11-RanBPM), which is comprised of approximately 100 amino acids at the C terminal of RanBPM. It was found to be important for …
TRINITY_DN48242_c1_g1::TRINITY_DN48242_c1_g1_i4::g.194569::m.194569	Q44 - >Thintv21024179m[]	non-specific	313761	444	521	0.000653368	40.2278	pfam10607	CLTH	C	cl26504	CTLH/CRA C-terminal to LisH motif domain; RanBPM is a scaffolding protein and is important in regulating cellular function in both the immune system and the nervous system. This domain is at the C-terminus of the proteins and is the binding domain for the CRA motif (for CT11-RanBPM), which is comprised of approximately 100 amino acids at the C terminal of RanBPM. It was found to be important for …
TRINITY_DN48242_c1_g1::TRINITY_DN48242_c1_g1_i4::g.194569::m.194569	Q44 - >Thintv21024179m[]	superfamily	331325	95	208	6.01259e-09	54.8654	cl26504	CLTH superfamily	N	-	CTLH/CRA C-terminal to LisH motif domain; RanBPM is a scaffolding protein and is important in regulating cellular function in both the immune system and the nervous system. This domain is at the C-terminus of the proteins and is the binding domain for the CRA motif (for CT11-RanBPM), which is comprised of approximately 100 amino acids at the C terminal of RanBPM. It was found to be important for …
TRINITY_DN48242_c1_g1::TRINITY_DN48242_c1_g1_i4::g.194569::m.194569	Q44 - >Thintv21024179m[]	superfamily	331325	444	521	0.000653368	40.2278	cl26504	CLTH superfamily	C	-	CTLH/CRA C-terminal to LisH motif domain; RanBPM is a scaffolding protein and is important in regulating cellular function in both the immune system and the nervous system. This domain is at the C-terminus of the proteins and is the binding domain for the CRA motif (for CT11-RanBPM), which is comprised of approximately 100 amino acids at the C terminal of RanBPM. It was found to be important for …
TRINITY_DN48242_c1_g1::TRINITY_DN48242_c1_g1_i4::g.194569::m.194569	Q44 - >Thintv21024179m[]	specific	128914	445	496	0.000458347	38.321	smart00668	CTLH	-	cl15352	C-terminal to LisH motif; Alpha-helical motif of unknown function.
TRINITY_DN48242_c1_g1::TRINITY_DN48242_c1_g1_i4::g.194569::m.194569	Q44 - >Thintv21024179m[]	superfamily	128914	445	496	0.000458347	38.321	cl15352	CTLH superfamily	-	-	C-terminal to LisH motif; Alpha-helical motif of unknown function.
TRINITY_DN48315_c0_g1::TRINITY_DN48315_c0_g1_i1::g.195571::m.195571 TRINITY_DN48315_c0_g1::TRINITY_DN48315_c0_g1_i2::g.195578::m.195578	Q45 - >Thintv21124531m[]	specific	310361	482	562	8.01604e-19	81.1521	pfam05699	Dimer_Tnp_hAT	-	cl05324	hAT family C-terminal dimerisation region; This dimerisation region is found at the C terminus of the transposases of elements belonging to the Activator superfamily (hAT element superfamily). The isolated dimerisation region forms extremely stable dimers in vitro.
TRINITY_DN48315_c0_g1::TRINITY_DN48315_c0_g1_i1::g.195571::m.195571 TRINITY_DN48315_c0_g1::TRINITY_DN48315_c0_g1_i2::g.195578::m.195578	Q45 - >Thintv21124531m[]	superfamily	310361	482	562	8.01604e-19	81.1521	cl05324	Dimer_Tnp_hAT superfamily	-	-	hAT family C-terminal dimerisation region; This dimerisation region is found at the C terminus of the transposases of elements belonging to the Activator superfamily (hAT element superfamily). The isolated dimerisation region forms extremely stable dimers in vitro.
TRINITY_DN48315_c0_g1::TRINITY_DN48315_c0_g1_i1::g.195571::m.195571 TRINITY_DN48315_c0_g1::TRINITY_DN48315_c0_g1_i2::g.195578::m.195578	Q45 - >Thintv21124531m[]	specific	316860	345	437	6.04334e-11	59.1395	pfam14372	DUF4413	-	cl16834	Domain of unknown function (DUF4413); This domain is part of an RNase-H fold section of longer proteins some of which are transposable elements possibly of the Pong type, since some members are putative Tam3 transposases.
TRINITY_DN48315_c0_g1::TRINITY_DN48315_c0_g1_i1::g.195571::m.195571 TRINITY_DN48315_c0_g1::TRINITY_DN48315_c0_g1_i2::g.195578::m.195578	Q45 - >Thintv21124531m[]	superfamily	316860	345	437	6.04334e-11	59.1395	cl16834	DUF4413 superfamily	-	-	Domain of unknown function (DUF4413); This domain is part of an RNase-H fold section of longer proteins some of which are transposable elements possibly of the Pong type, since some members are putative Tam3 transposases.
TRINITY_DN48315_c0_g1::TRINITY_DN48315_c0_g1_i2::g.195575::m.195575	Q46 - >Thintv21110656m[]	specific	310361	576	656	3.50051e-19	82.3077	pfam05699	Dimer_Tnp_hAT	-	cl05324	hAT family C-terminal dimerisation region; This dimerisation region is found at the C terminus of the transposases of elements belonging to the Activator superfamily (hAT element superfamily). The isolated dimerisation region forms extremely stable dimers in vitro.
TRINITY_DN48315_c0_g1::TRINITY_DN48315_c0_g1_i2::g.195575::m.195575	Q46 - >Thintv21110656m[]	superfamily	310361	576	656	3.50051e-19	82.3077	cl05324	Dimer_Tnp_hAT superfamily	-	-	hAT family C-terminal dimerisation region; This dimerisation region is found at the C terminus of the transposases of elements belonging to the Activator superfamily (hAT element superfamily). The isolated dimerisation region forms extremely stable dimers in vitro.
TRINITY_DN48315_c0_g1::TRINITY_DN48315_c0_g1_i2::g.195575::m.195575	Q46 - >Thintv21110656m[]	specific	316860	440	532	6.29522e-11	59.1395	pfam14372	DUF4413	-	cl16834	Domain of unknown function (DUF4413); This domain is part of an RNase-H fold section of longer proteins some of which are transposable elements possibly of the Pong type, since some members are putative Tam3 transposases.
TRINITY_DN48315_c0_g1::TRINITY_DN48315_c0_g1_i2::g.195575::m.195575	Q46 - >Thintv21110656m[]	superfamily	316860	440	532	6.29522e-11	59.1395	cl16834	DUF4413 superfamily	-	-	Domain of unknown function (DUF4413); This domain is part of an RNase-H fold section of longer proteins some of which are transposable elements possibly of the Pong type, since some members are putative Tam3 transposases.
TRINITY_DN48315_c0_g1::TRINITY_DN48315_c0_g1_i2::g.195575::m.195575	Q46 - >Thintv21110656m[]	non-specific	308506	37	74	0.00884367	34.6628	pfam02892	zf-BED	-	cl02703	BED zinc finger; BED zinc finger.
TRINITY_DN48315_c0_g1::TRINITY_DN48315_c0_g1_i2::g.195575::m.195575	Q46 - >Thintv21110656m[]	superfamily	322057	34	76	2.6436e-06	44.726	cl02703	zf-BED superfamily	-	-	BED zinc finger; BED zinc finger.
TRINITY_DN48315_c0_g1::TRINITY_DN48315_c0_g1_i2::g.195575::m.195575	Q46 - >Thintv21110656m[]	specific	214746	34	76	2.6436e-06	44.726	smart00614	ZnF_BED	-	cl02703	BED zinc finger; DNA-binding domain in chromatin-boundary-element-binding proteins and transposases
TRINITY_DN48403_c0_g1::TRINITY_DN48403_c0_g1_i1::g.195429::m.195429 TRINITY_DN48403_c0_g1::TRINITY_DN48403_c0_g1_i3::g.195430::m.195430	Q47 - >Thintv21214525m[]	specific	306777	99	177	3.69422e-09	51.716	pfam00338	Ribosomal_S10	-	cl00314	Ribosomal protein S10p/S20e; This family includes small ribosomal subunit S10 from prokaryotes and S20 from eukaryotes.
TRINITY_DN48403_c0_g1::TRINITY_DN48403_c0_g1_i1::g.195429::m.195429 TRINITY_DN48403_c0_g1::TRINITY_DN48403_c0_g1_i3::g.195430::m.195430	Q47 - >Thintv21214525m[]	superfamily	320896	92	157	3.22988e-12	60.3875	cl00314	Ribosomal_S10 superfamily	C	-	Ribosomal protein S10p/S20e; This family includes small ribosomal subunit S10 from prokaryotes and S20 from eukaryotes.
TRINITY_DN48403_c0_g1::TRINITY_DN48403_c0_g1_i1::g.195429::m.195429 TRINITY_DN48403_c0_g1::TRINITY_DN48403_c0_g1_i3::g.195430::m.195430	Q47 - >Thintv21214525m[]	non-specific	177057	92	157	3.22988e-12	60.3875	CHL00135	rps10	C	cl00314	ribosomal protein S10; Validated
TRINITY_DN48403_c0_g1::TRINITY_DN48403_c0_g1_i1::g.195429::m.195429 TRINITY_DN48403_c0_g1::TRINITY_DN48403_c0_g1_i3::g.195430::m.195430	Q47 - >Thintv21214525m[]	non-specific	179076	124	150	1.10445e-09	53.2464	PRK00596	rpsJ	NC	cl00314	30S ribosomal protein S10; Reviewed
TRINITY_DN48403_c0_g1::TRINITY_DN48403_c0_g1_i1::g.195429::m.195429 TRINITY_DN48403_c0_g1::TRINITY_DN48403_c0_g1_i3::g.195430::m.195430	Q47 - >Thintv21214525m[]	non-specific	223129	97	153	4.82783e-09	51.82	COG0051	RpsJ	C	cl00314	Ribosomal protein S10 [Translation, ribosomal structure and biogenesis]; Ribosomal protein S10 [Translation, ribosomal structure and biogenesis].
TRINITY_DN48403_c0_g1::TRINITY_DN48403_c0_g1_i1::g.195429::m.195429 TRINITY_DN48403_c0_g1::TRINITY_DN48403_c0_g1_i3::g.195430::m.195430	Q47 - >Thintv21214525m[]	non-specific	130121	97	153	1.45055e-09	53.0225	TIGR01049	rpsJ_bact	C	cl00314	ribosomal protein S10, bacterial/organelle; This model describes bacterial 30S ribosomal protein S10. In species that have a transcription antitermination complex, or N utilization substance, with NusA, NusB, NusG, and NusE, this ribosomal protein is responsible for NusE activity. Included in the family are one member each from Saccharomyces cerevisiae and Schizosaccharomyces pombe. These protein…
TRINITY_DN48517_c0_g1::TRINITY_DN48517_c0_g1_i3::g.198622::m.198622	Q48 - >Thintv21322975m[]	non-specific	314924	121	190	0.00255056	38.1458	pfam12128	DUF3584	NC	cl25732	Protein of unknown function (DUF3584); This protein is found in bacteria and eukaryotes. Proteins in this family are typically between 943 to 1234 amino acids in length. This family contains a P-loop motif suggesting it is a nucleotide binding protein. It may be involved in replication.
TRINITY_DN48517_c0_g1::TRINITY_DN48517_c0_g1_i3::g.198622::m.198622	Q48 - >Thintv21322975m[]	superfamily	330553	121	190	0.00255056	38.1458	cl25732	SMC_N superfamily	NC	-	RecF/RecN/SMC N terminal domain; This domain is found at the N terminus of SMC proteins. The SMC (structural maintenance of chromosomes) superfamily proteins have ATP-binding domains at the N- and C-termini, and two extended coiled-coil domains separated by a hinge in the middle. The eukaryotic SMC proteins form two kind of heterodimers: the SMC1/SMC3 and the SMC2/SMC4 types. These heterodimers c…
TRINITY_DN49763_c0_g1::TRINITY_DN49763_c0_g1_i10::g.218149::m.218149 TRINITY_DN49763_c0_g1::TRINITY_DN49763_c0_g1_i12::g.218150::m.218150 TRINITY_DN49763_c0_g1::TRINITY_DN49763_c0_g1_i9::g.218148::m.218148 TRINITY_DN52594_c25_g2::TRINITY_DN52594_c25_g2_i1::g.258790::m.258790	Q49 - >Thintv21335138m[]	specific	259998	138	259	3.58704e-27	102.007	cd06222	RNase_H_like	-	cl14782	Ribonuclease H-like superfamily, including RNase H, HI, HII, HIII, and RNase-like domain IV of spliceosomal protein Prp8; Ribonuclease H (RNase H) enzymes are divided into two major families, Type 1 and Type 2, based on amino acid sequence similarities and biochemical properties. RNase H is an endonuclease that cleaves the RNA strand of an RNA/DNA hybrid in a sequence non-specific manner in the p…
TRINITY_DN49763_c0_g1::TRINITY_DN49763_c0_g1_i10::g.218149::m.218149 TRINITY_DN49763_c0_g1::TRINITY_DN49763_c0_g1_i12::g.218150::m.218150 TRINITY_DN49763_c0_g1::TRINITY_DN49763_c0_g1_i9::g.218148::m.218148 TRINITY_DN52594_c25_g2::TRINITY_DN52594_c25_g2_i1::g.258790::m.258790	Q49 - >Thintv21335138m[]	superfamily	326352	139	259	2.96497e-32	115.415	cl14782	RNase_H_like superfamily	-	-	Ribonuclease H-like superfamily, including RNase H, HI, HII, HIII, and RNase-like domain IV of spliceosomal protein Prp8; Ribonuclease H (RNase H) enzymes are divided into two major families, Type 1 and Type 2, based on amino acid sequence similarities and biochemical properties. RNase H is an endonuclease that cleaves the RNA strand of an RNA/DNA hybrid in a sequence non-specific manner in the p…
TRINITY_DN49763_c0_g1::TRINITY_DN49763_c0_g1_i10::g.218149::m.218149 TRINITY_DN49763_c0_g1::TRINITY_DN49763_c0_g1_i12::g.218150::m.218150 TRINITY_DN49763_c0_g1::TRINITY_DN49763_c0_g1_i9::g.218148::m.218148 TRINITY_DN52594_c25_g2::TRINITY_DN52594_c25_g2_i1::g.258790::m.258790	Q49 - >Thintv21335138m[]	non-specific	260011	136	259	7.11769e-08	50.1637	cd09279	RNase_HI_like	-	cl14782	RNAse HI family that includes archaeal, some bacterial as well as plant RNase HI; Ribonuclease H (RNase H) is classified into two evolutionarily unrelated families, type 1 (prokaryotic RNase HI, eukaryotic RNase H1 and viral RNase H) and type 2 (prokaryotic RNase HII and HIII, and eukaryotic RNase H2). RNase H is an endonuclease that cleaves the RNA strand of an RNA/DNA hybrid in a sequence non-s…
TRINITY_DN49763_c0_g1::TRINITY_DN49763_c0_g1_i10::g.218149::m.218149 TRINITY_DN49763_c0_g1::TRINITY_DN49763_c0_g1_i12::g.218150::m.218150 TRINITY_DN49763_c0_g1::TRINITY_DN49763_c0_g1_i9::g.218148::m.218148 TRINITY_DN52594_c25_g2::TRINITY_DN52594_c25_g2_i1::g.258790::m.258790	Q49 - >Thintv21335138m[]	non-specific	260008	141	260	0.000178584	40.2789	cd09276	Rnase_HI_RT_non_LTR	-	cl14782	non-LTR RNase HI domain of reverse transcriptases; Ribonuclease H (RNase H) is classified into two families, type 1 (prokaryotic RNase HI, eukaryotic RNase H1 and viral RNase H) and type 2 (prokaryotic RNase HII and HIII, and eukaryotic RNase H2). Ribonuclease HI (RNase HI) is an endonuclease that cleaves the RNA strand of an RNA/DNA hybrid in a sequence non-specific manner. RNase H is widely pre…
TRINITY_DN49763_c0_g1::TRINITY_DN49763_c0_g1_i10::g.218149::m.218149 TRINITY_DN49763_c0_g1::TRINITY_DN49763_c0_g1_i12::g.218150::m.218150 TRINITY_DN49763_c0_g1::TRINITY_DN49763_c0_g1_i9::g.218148::m.218148 TRINITY_DN52594_c25_g2::TRINITY_DN52594_c25_g2_i1::g.258790::m.258790	Q49 - >Thintv21335138m[]	specific	316018	139	259	2.96497e-32	115.415	pfam13456	RVT_3	-	cl14782	Reverse transcriptase-like; This domain is found in plants and appears to be part of a retrotransposon.
TRINITY_DN49763_c0_g1::TRINITY_DN49763_c0_g1_i10::g.218149::m.218149 TRINITY_DN49763_c0_g1::TRINITY_DN49763_c0_g1_i12::g.218150::m.218150 TRINITY_DN49763_c0_g1::TRINITY_DN49763_c0_g1_i9::g.218148::m.218148 TRINITY_DN52594_c25_g2::TRINITY_DN52594_c25_g2_i1::g.258790::m.258790	Q49 - >Thintv21335138m[]	specific	316483	6	31	0.00012066	39.9402	pfam13966	zf-RVT	N	cl16506	zinc-binding in reverse transcriptase; This domain would appear to be a zinc-binding region of a putative reverse transcriptase.
TRINITY_DN49763_c0_g1::TRINITY_DN49763_c0_g1_i10::g.218149::m.218149 TRINITY_DN49763_c0_g1::TRINITY_DN49763_c0_g1_i12::g.218150::m.218150 TRINITY_DN49763_c0_g1::TRINITY_DN49763_c0_g1_i9::g.218148::m.218148 TRINITY_DN52594_c25_g2::TRINITY_DN52594_c25_g2_i1::g.258790::m.258790	Q49 - >Thintv21335138m[]	superfamily	316483	6	31	0.00012066	39.9402	cl16506	zf-RVT superfamily	N	-	zinc-binding in reverse transcriptase; This domain would appear to be a zinc-binding region of a putative reverse transcriptase.
TRINITY_DN32595_c0_g1::TRINITY_DN32595_c0_g1_i1::g.29894::m.29894	Q5 - >Thintv21091763m[]	specific	316468	28	129	1.1739e-16	74.2104	pfam13947	GUB_WAK_bind	-	cl16494	Wall-associated receptor kinase galacturonan-binding; This cysteine-rich GUB_WAK_bind domain is the extracellular part of this serine/threonine kinase that binds to the cell-wall pectins.
TRINITY_DN32595_c0_g1::TRINITY_DN32595_c0_g1_i1::g.29894::m.29894	Q5 - >Thintv21091763m[]	superfamily	316468	28	129	1.1739e-16	74.2104	cl16494	GUB_WAK_bind superfamily	-	-	Wall-associated receptor kinase galacturonan-binding; This cysteine-rich GUB_WAK_bind domain is the extracellular part of this serine/threonine kinase that binds to the cell-wall pectins.
TRINITY_DN51866_c0_g2::TRINITY_DN51866_c0_g2_i3::g.251847::m.251847 TRINITY_DN51866_c0_g2::TRINITY_DN51866_c0_g2_i4::g.251854::m.251854	Q53 - >Thintv21264727m[]	specific	259998	139	260	2.5158e-22	89.2956	cd06222	RNase_H_like	-	cl14782	Ribonuclease H-like superfamily, including RNase H, HI, HII, HIII, and RNase-like domain IV of spliceosomal protein Prp8; Ribonuclease H (RNase H) enzymes are divided into two major families, Type 1 and Type 2, based on amino acid sequence similarities and biochemical properties. RNase H is an endonuclease that cleaves the RNA strand of an RNA/DNA hybrid in a sequence non-specific manner in the p…
TRINITY_DN51866_c0_g2::TRINITY_DN51866_c0_g2_i3::g.251847::m.251847 TRINITY_DN51866_c0_g2::TRINITY_DN51866_c0_g2_i4::g.251854::m.251854	Q53 - >Thintv21264727m[]	superfamily	326352	140	263	1.26063e-25	98.0813	cl14782	RNase_H_like superfamily	-	-	Ribonuclease H-like superfamily, including RNase H, HI, HII, HIII, and RNase-like domain IV of spliceosomal protein Prp8; Ribonuclease H (RNase H) enzymes are divided into two major families, Type 1 and Type 2, based on amino acid sequence similarities and biochemical properties. RNase H is an endonuclease that cleaves the RNA strand of an RNA/DNA hybrid in a sequence non-specific manner in the p…
TRINITY_DN51866_c0_g2::TRINITY_DN51866_c0_g2_i3::g.251847::m.251847 TRINITY_DN51866_c0_g2::TRINITY_DN51866_c0_g2_i4::g.251854::m.251854	Q53 - >Thintv21264727m[]	non-specific	260012	138	246	0.00101067	38.3157	cd09280	RNase_HI_eukaryote_like	-	cl14782	Eukaryotic RNase H is essential and is longer and more complex than their prokaryotic counterparts; Ribonuclease H (RNase H) is classified into two families, type 1 (prokaryotic RNase HI, eukaryotic RNase H1 and viral RNase H) and type 2 (prokaryotic RNase HII and HIII, and eukaryotic RNase H2). RNase H is an endonuclease that cleaves the RNA strand of an RNA/DNA hybrid in a sequence non-specific…
TRINITY_DN51866_c0_g2::TRINITY_DN51866_c0_g2_i3::g.251847::m.251847 TRINITY_DN51866_c0_g2::TRINITY_DN51866_c0_g2_i4::g.251854::m.251854	Q53 - >Thintv21264727m[]	non-specific	260011	137	260	5.28083e-06	44.7709	cd09279	RNase_HI_like	-	cl14782	RNAse HI family that includes archaeal, some bacterial as well as plant RNase HI; Ribonuclease H (RNase H) is classified into two evolutionarily unrelated families, type 1 (prokaryotic RNase HI, eukaryotic RNase H1 and viral RNase H) and type 2 (prokaryotic RNase HII and HIII, and eukaryotic RNase H2). RNase H is an endonuclease that cleaves the RNA strand of an RNA/DNA hybrid in a sequence non-s…
TRINITY_DN51866_c0_g2::TRINITY_DN51866_c0_g2_i3::g.251847::m.251847 TRINITY_DN51866_c0_g2::TRINITY_DN51866_c0_g2_i4::g.251854::m.251854	Q53 - >Thintv21264727m[]	non-specific	223405	137	216	0.000157589	41.188	COG0328	RnhA	C	cl14782	Ribonuclease HI [Replication, recombination and repair]; Ribonuclease HI [DNA replication, recombination, and repair].
TRINITY_DN51866_c0_g2::TRINITY_DN51866_c0_g2_i3::g.251847::m.251847 TRINITY_DN51866_c0_g2::TRINITY_DN51866_c0_g2_i4::g.251854::m.251854	Q53 - >Thintv21264727m[]	specific	316018	140	263	1.26063e-25	98.0813	pfam13456	RVT_3	-	cl14782	Reverse transcriptase-like; This domain is found in plants and appears to be part of a retrotransposon.
TRINITY_DN51866_c0_g2::TRINITY_DN51866_c0_g2_i3::g.251847::m.251847 TRINITY_DN51866_c0_g2::TRINITY_DN51866_c0_g2_i4::g.251854::m.251854	Q53 - >Thintv21264727m[]	specific	316483	3	38	9.23718e-08	48.7998	pfam13966	zf-RVT	N	cl16506	zinc-binding in reverse transcriptase; This domain would appear to be a zinc-binding region of a putative reverse transcriptase.
TRINITY_DN51866_c0_g2::TRINITY_DN51866_c0_g2_i3::g.251847::m.251847 TRINITY_DN51866_c0_g2::TRINITY_DN51866_c0_g2_i4::g.251854::m.251854	Q53 - >Thintv21264727m[]	superfamily	316483	3	38	9.23718e-08	48.7998	cl16506	zf-RVT superfamily	N	-	zinc-binding in reverse transcriptase; This domain would appear to be a zinc-binding region of a putative reverse transcriptase.
TRINITY_DN52110_c2_g2::TRINITY_DN52110_c2_g2_i1::g.254831::m.254831 TRINITY_DN52110_c2_g2::TRINITY_DN52110_c2_g2_i4::g.254838::m.254838	Q54 - >Thintv21378580m[]	specific	308574	206	334	4.57064e-29	111.762	pfam03004	Transposase_24	-	cl03830	Plant transposase (Ptta/En/Spm family); Transposase proteins are necessary for efficient DNA transposition. This family includes various plant transposases from the Ptta and En/Spm families.
TRINITY_DN52110_c2_g2::TRINITY_DN52110_c2_g2_i1::g.254831::m.254831 TRINITY_DN52110_c2_g2::TRINITY_DN52110_c2_g2_i4::g.254838::m.254838	Q54 - >Thintv21378580m[]	superfamily	308574	206	334	4.57064e-29	111.762	cl03830	Transposase_24 superfamily	-	-	Plant transposase (Ptta/En/Spm family); Transposase proteins are necessary for efficient DNA transposition. This family includes various plant transposases from the Ptta and En/Spm families.
TRINITY_DN52110_c2_g4::TRINITY_DN52110_c2_g4_i1::g.254837::m.254837	Q55 - >Thintv21014049m[]	specific	308574	206	334	3.0322e-28	109.836	pfam03004	Transposase_24	-	cl03830	Plant transposase (Ptta/En/Spm family); Transposase proteins are necessary for efficient DNA transposition. This family includes various plant transposases from the Ptta and En/Spm families.
TRINITY_DN52110_c2_g4::TRINITY_DN52110_c2_g4_i1::g.254837::m.254837	Q55 - >Thintv21014049m[]	superfamily	308574	206	334	3.0322e-28	109.836	cl03830	Transposase_24 superfamily	-	-	Plant transposase (Ptta/En/Spm family); Transposase proteins are necessary for efficient DNA transposition. This family includes various plant transposases from the Ptta and En/Spm families.
TRINITY_DN52211_c1_g1::TRINITY_DN52211_c1_g1_i2::g.256100::m.256100	Q56 - >Thintv21170855m[]	specific	312803	144	165	4.41819e-09	49.729	pfam09425	CCT_2	-	cl09667	Divergent CCT motif; This short motif is found in a number of plant proteins. It appears to be related to the N-terminal half of the CCT motif. The CCT motif is about 45 amino acids long and contains a putative nuclear localization signal within the second half of the CCT motif.
TRINITY_DN52211_c1_g1::TRINITY_DN52211_c1_g1_i2::g.256100::m.256100	Q56 - >Thintv21170855m[]	superfamily	312803	144	165	4.41819e-09	49.729	cl09667	CCT_2 superfamily	-	-	Divergent CCT motif; This short motif is found in a number of plant proteins. It appears to be related to the N-terminal half of the CCT motif. The CCT motif is about 45 amino acids long and contains a putative nuclear localization signal within the second half of the CCT motif.
TRINITY_DN52211_c1_g1::TRINITY_DN52211_c1_g1_i2::g.256100::m.256100	Q56 - >Thintv21170855m[]	specific	310650	82	114	1.24482e-15	67.4128	pfam06200	tify	-	cl05618	tify domain; This short possible domain is found in a variety of plant transcription factors that contain GATA domains as well as other motifs. Although previously known as the Zim domain this is now called the tify domain after its most conserved amino acids. TIFY proteins can be further classified into two groups depending on the presence (group I) or absence (group II) of a C2C2-GATA domain. F…
TRINITY_DN52211_c1_g1::TRINITY_DN52211_c1_g1_i2::g.256100::m.256100	Q56 - >Thintv21170855m[]	specific	198047	82	114	2.50411e-09	50.7227	smart00979	TIFY	-	cl05618	This short possible domain is found in a variety of plant transcription factors that contain GATA domains as well as other motifs; Although previously known as the Zim domain this is now called the tify domain after its most conserved amino acids. TIFY proteins can be further classified into two groups depending on the presence (group I) or absence (group II) of a C2C2-GATA domain. Functional ann…
TRINITY_DN52211_c1_g1::TRINITY_DN52211_c1_g1_i2::g.256100::m.256100	Q56 - >Thintv21170855m[]	superfamily	323117	82	114	1.24482e-15	67.4128	cl05618	tify superfamily	-	-	tify domain; This short possible domain is found in a variety of plant transcription factors that contain GATA domains as well as other motifs. Although previously known as the Zim domain this is now called the tify domain after its most conserved amino acids. TIFY proteins can be further classified into two groups depending on the presence (group I) or absence (group II) of a C2C2-GATA domain. F…
TRINITY_DN52322_c1_g1::TRINITY_DN52322_c1_g1_i2::g.257275::m.257275	Q57 - >Thintv21228769m[]	non-specific	197321	7	45	0.00657192	37.9168	cd09087	Ape1-like_AP-endo	C	cl00490	Human Ape1-like subfamily of the ExoIII family purinic/apyrimidinic (AP) endonucleases; This subfamily includes human Ape1 (also known as Apex, Hap1, or Ref-1) and related proteins. These are Escherichia coli exonuclease III (ExoIII)-like AP endonucleases and they belong to the large EEP (exonuclease/endonuclease/phosphatase) superfamily that contains functionally diverse enzymes that share a com…
TRINITY_DN52322_c1_g1::TRINITY_DN52322_c1_g1_i2::g.257275::m.257275	Q57 - >Thintv21228769m[]	superfamily	321002	8	219	2.96727e-17	80.4084	cl00490	EEP superfamily	-	-	Exonuclease-Endonuclease-Phosphatase (EEP) domain superfamily; This large superfamily includes the catalytic domain (exonuclease/endonuclease/phosphatase or EEP domain) of a diverse set of proteins including the ExoIII family of apurinic/apyrimidinic (AP) endonucleases, inositol polyphosphate 5-phosphatases (INPP5), neutral sphingomyelinases (nSMases), deadenylases (such as the vertebrate circadi…
TRINITY_DN52322_c1_g1::TRINITY_DN52322_c1_g1_i2::g.257275::m.257275	Q57 - >Thintv21228769m[]	non-specific	226098	114	222	0.000186426	42.7728	COG3568	ElsH	N	cl00490	Metal-dependent hydrolase, endonuclease/exonuclease/phosphatase family [General function prediction only]; Metal-dependent hydrolase [General function prediction only].
TRINITY_DN52322_c1_g1::TRINITY_DN52322_c1_g1_i2::g.257275::m.257275	Q57 - >Thintv21228769m[]	specific	308788	8	219	2.96727e-17	80.4084	pfam03372	Exo_endo_phos	-	cl00490	Endonuclease/Exonuclease/phosphatase family; This large family of proteins includes magnesium dependent endonucleases and a large number of phosphatases involved in intracellular signalling. This family includes: AP endonuclease proteins EC:4.2.99.18, DNase I proteins EC:3.1.21.1, Synaptojanin an inositol-1,4,5-trisphosphate phosphatase EC:3.1.3.56, Sphingomyelinase EC:3.1.4.12, and Nocturnin.
TRINITY_DN52322_c1_g1::TRINITY_DN52322_c1_g1_i2::g.257275::m.257275	Q57 - >Thintv21228769m[]	non-specific	197307	7	222	5.78663e-06	47.2825	cd09073	ExoIII_AP-endo	-	cl00490	Escherichia coli exonuclease III (ExoIII)-like apurinic/apyrimidinic (AP) endonucleases; The ExoIII family AP endonucleases belong to the large EEP (exonuclease/endonuclease/phosphatase) superfamily that contains functionally diverse enzymes that share a common catalytic mechanism of cleaving phosphodiester bonds. AP endonucleases participate in the DNA base excision repair (BER) pathway. AP site…
TRINITY_DN52322_c1_g1::TRINITY_DN52322_c1_g1_i2::g.257275::m.257275	Q57 - >Thintv21228769m[]	non-specific	197310	10	225	2.43115e-16	77.7769	cd09076	L1-EN	-	cl00490	Endonuclease domain (L1-EN) of the non-LTR retrotransposon LINE-1 (L1), and related domains; This family contains the endonuclease domain (L1-EN) of the non-LTR retrotransposon LINE-1 (L1), and related domains, including the endonuclease of Xenopus laevis Tx1. These retrotranspons belong to the subtype 2, L1-clade. LINES can be classified into two subtypes. Subtype 2 has two ORFs: the second (ORF…
TRINITY_DN52598_c6_g1::TRINITY_DN52598_c6_g1_i2::g.258359::m.258359	Q58 - >Thintv21378990m[]	non-specific	316197	317	384	0.00237752	36.8978	pfam13650	Asp_protease_2	C	cl11403	Aspartyl protease; This family consists of predicted aspartic proteases, typically from 180 to 230 amino acids in length, in MEROPS clan AA. This model describes the well-conserved 121-residue C-terminal region. The poorly conserved, variable length N-terminal region usually contains a predicted transmembrane helix.
TRINITY_DN52598_c6_g1::TRINITY_DN52598_c6_g1_i2::g.258359::m.258359	Q58 - >Thintv21378990m[]	non-specific	316492	313	384	0.00225214	36.7847	pfam13975	gag-asp_proteas	C	cl11403	gag-polyprotein putative aspartyl protease; This family of putative aspartyl proteases is found pre-dominantly in retroviral proteins.
TRINITY_DN52598_c6_g1::TRINITY_DN52598_c6_g1_i2::g.258359::m.258359	Q58 - >Thintv21378990m[]	superfamily	325019	313	395	4.2457e-06	44.6348	cl11403	pepsin_retropepsin_like superfamily	-	-	Cellular and retroviral pepsin-like aspartate proteases; This family includes both cellular and retroviral pepsin-like aspartate proteases. The cellular pepsin and pepsin-like enzymes are twice as long as their retroviral counterparts. The cellular pepsin-like aspartic proteases are found in mammals, plants, fungi and bacteria. These well known and extensively characterized enzymes include pepsin…
TRINITY_DN52598_c6_g1::TRINITY_DN52598_c6_g1_i2::g.258359::m.258359	Q58 - >Thintv21378990m[]	specific	133136	313	395	4.2457e-06	44.6348	cd00303	retropepsin_like	-	cl11403	Retropepsins; pepsin-like aspartate proteases; The family includes pepsin-like aspartate proteases from retroviruses, retrotransposons and retroelements, as well as eukaryotic dna-damage-inducible proteins (DDIs), and bacterial aspartate peptidases. While fungal and mammalian pepsins are bilobal proteins with structurally related N and C-terminals, retropepsins are half as long as their fungal an…
TRINITY_DN52598_c6_g1::TRINITY_DN52598_c6_g1_i2::g.258359::m.258359	Q58 - >Thintv21378990m[]	non-specific	133148	317	395	0.00057462	38.7824	cd05481	retropepsin_like_LTR_1	-	cl11403	Retropepsins_like_LTR; pepsin-like aspartate protease from retrotransposons with long terminal repeats; Retropepsin of retrotransposons with long terminal repeats are pepsin-like aspartate proteases. While fungal and mammalian pepsins are bilobal proteins with structurally related N and C-terminals, retropepsins are half as long as their fungal and mammalian counterparts. The monomers are structu…
TRINITY_DN32917_c0_g1::TRINITY_DN32917_c0_g1_i2::g.30827::m.30827	Q6 - >Thintv21062486m[]	non-specific	197306	3	233	6.3537e-06	47.0909	cd08372	EEP	-	cl00490	Exonuclease-Endonuclease-Phosphatase (EEP) domain superfamily; This large superfamily includes the catalytic domain (exonuclease/endonuclease/phosphatase or EEP domain) of a diverse set of proteins including the ExoIII family of apurinic/apyrimidinic (AP) endonucleases, inositol polyphosphate 5-phosphatases (INPP5), neutral sphingomyelinases (nSMases), deadenylases (such as the vertebrate circadi…
TRINITY_DN32917_c0_g1::TRINITY_DN32917_c0_g1_i2::g.30827::m.30827	Q6 - >Thintv21062486m[]	superfamily	321002	2	226	1.21239e-11	64.23	cl00490	EEP superfamily	-	-	Exonuclease-Endonuclease-Phosphatase (EEP) domain superfamily; This large superfamily includes the catalytic domain (exonuclease/endonuclease/phosphatase or EEP domain) of a diverse set of proteins including the ExoIII family of apurinic/apyrimidinic (AP) endonucleases, inositol polyphosphate 5-phosphatases (INPP5), neutral sphingomyelinases (nSMases), deadenylases (such as the vertebrate circadi…
TRINITY_DN32917_c0_g1::TRINITY_DN32917_c0_g1_i2::g.30827::m.30827	Q6 - >Thintv21062486m[]	specific	308788	2	226	1.21239e-11	64.23	pfam03372	Exo_endo_phos	-	cl00490	Endonuclease/Exonuclease/phosphatase family; This large family of proteins includes magnesium dependent endonucleases and a large number of phosphatases involved in intracellular signalling. This family includes: AP endonuclease proteins EC:4.2.99.18, DNase I proteins EC:3.1.21.1, Synaptojanin an inositol-1,4,5-trisphosphate phosphatase EC:3.1.3.56, Sphingomyelinase EC:3.1.4.12, and Nocturnin.
TRINITY_DN32917_c0_g1::TRINITY_DN32917_c0_g1_i2::g.30827::m.30827	Q6 - >Thintv21062486m[]	non-specific	197310	6	233	0.00416039	38.4865	cd09076	L1-EN	-	cl00490	Endonuclease domain (L1-EN) of the non-LTR retrotransposon LINE-1 (L1), and related domains; This family contains the endonuclease domain (L1-EN) of the non-LTR retrotransposon LINE-1 (L1), and related domains, including the endonuclease of Xenopus laevis Tx1. These retrotranspons belong to the subtype 2, L1-clade. LINES can be classified into two subtypes. Subtype 2 has two ORFs: the second (ORF…
TRINITY_DN33084_c0_g1::TRINITY_DN33084_c0_g1_i2::g.31287::m.31287	Q7 - >Thintv21366676m[]	specific	308782	42	116	0.00114932	36.3324	pfam03364	Polyketide_cyc	N	cl14643	Polyketide cyclase / dehydrase and lipid transport; This family contains polyketide cylcases/dehydrases which are enzymes involved in polyketide synthesis. The family also includes proteins which are involved in the binding/transport of lipids.
TRINITY_DN33084_c0_g1::TRINITY_DN33084_c0_g1_i2::g.31287::m.31287	Q7 - >Thintv21366676m[]	superfamily	326336	7	125	2.84735e-32	110.783	cl14643	SRPBCC superfamily	N	-	START/RHO_alpha_C/PITP/Bet_v1/CoxG/CalC (SRPBCC) ligand-binding domain superfamily; SRPBCC domains have a deep hydrophobic ligand-binding pocket; they bind diverse ligands. Included in this superfamily are the steroidogenic acute regulatory protein (StAR)-related lipid transfer (START) domains of mammalian STARD1-STARD15, and the C-terminal catalytic domains of the alpha oxygenase subunit of Ries…
TRINITY_DN33084_c0_g1::TRINITY_DN33084_c0_g1_i2::g.31287::m.31287	Q7 - >Thintv21366676m[]	non-specific	176875	7	125	2.84735e-32	110.783	cd08866	SRPBCC_11	N	cl14643	Ligand-binding SRPBCC domain of an uncharacterized subfamily of proteins; Uncharacterized group of the SRPBCC (START/RHO_alpha_C/PITP/Bet_v1/CoxG/CalC) domain superfamily. SRPBCC domains have a deep hydrophobic ligand-binding pocket and they bind diverse ligands. SRPBCC domains include the steroidogenic acute regulatory protein (StAR)-related lipid transfer (START) domains of mammalian STARD1-STA…
TRINITY_DN33216_c0_g1::TRINITY_DN33216_c0_g1_i1::g.31758::m.31758 TRINITY_DN33216_c0_g1::TRINITY_DN33216_c0_g1_i2::g.31761::m.31761	Q8 - >Thintv21136155m[]	non-specific	225297	149	215	3.24021e-10	57.4613	COG2453	CDC14	N	cl25998	Protein-tyrosine phosphatase [Signal transduction mechanisms]; Predicted protein-tyrosine phosphatase [Signal transduction mechanisms].
TRINITY_DN33216_c0_g1::TRINITY_DN33216_c0_g1_i1::g.31758::m.31758 TRINITY_DN33216_c0_g1::TRINITY_DN33216_c0_g1_i2::g.31761::m.31761	Q8 - >Thintv21136155m[]	superfamily	330819	149	215	3.24021e-10	57.4613	cl25998	CDC14 superfamily	N	-	Protein-tyrosine phosphatase [Signal transduction mechanisms]; Predicted protein-tyrosine phosphatase [Signal transduction mechanisms].
TRINITY_DN33216_c0_g1::TRINITY_DN33216_c0_g1_i1::g.31758::m.31758 TRINITY_DN33216_c0_g1::TRINITY_DN33216_c0_g1_i2::g.31761::m.31761	Q8 - >Thintv21136155m[]	non-specific	238073	99	230	2.38591e-14	68.0189	cd00127	DSPc	-	cl21483	Dual specificity phosphatases (DSP); Ser/Thr and Tyr protein phosphatases. Structurally similar to tyrosine-specific phosphatases but with a shallower active site cleft and a distinctive active site signature motif, HCxxGxxR. Characterized as VHR- or Cdc25-like.
TRINITY_DN33216_c0_g1::TRINITY_DN33216_c0_g1_i1::g.31758::m.31758 TRINITY_DN33216_c0_g1::TRINITY_DN33216_c0_g1_i2::g.31761::m.31761	Q8 - >Thintv21136155m[]	non-specific	214551	99	232	1.01644e-13	66.1522	smart00195	DSPc	-	cl21483	Dual specificity phosphatase, catalytic domain; Dual specificity phosphatase, catalytic domain.
TRINITY_DN33216_c0_g1::TRINITY_DN33216_c0_g1_i1::g.31758::m.31758 TRINITY_DN33216_c0_g1::TRINITY_DN33216_c0_g1_i2::g.31761::m.31761	Q8 - >Thintv21136155m[]	non-specific	307089	105	230	1.83846e-08	51.4931	pfam00782	DSPc	-	cl21483	Dual specificity phosphatase, catalytic domain; Ser/Thr and Tyr protein phosphatases. The enzyme's tertiary fold is highly similar to that of tyrosine-specific phosphatases, except for a \recognition\" region."
TRINITY_DN33216_c0_g1::TRINITY_DN33216_c0_g1_i1::g.31758::m.31758 TRINITY_DN33216_c0_g1::TRINITY_DN33216_c0_g1_i2::g.31761::m.31761	Q8 - >Thintv21136155m[]	superfamily	332482	11	235	3.48772e-24	100.85	cl27661	LCB5 superfamily	C	-	Diacylglycerol kinase family enzyme [Lipid transport and metabolism, General function prediction only]; Sphingosine kinase and enzymes related to eukaryotic diacylglycerol kinase [Lipid metabolism / General function prediction only].
TRINITY_DN33216_c0_g1::TRINITY_DN33216_c0_g1_i1::g.31758::m.31758 TRINITY_DN33216_c0_g1::TRINITY_DN33216_c0_g1_i2::g.31761::m.31761	Q8 - >Thintv21136155m[]	non-specific	183473	11	235	3.48772e-24	100.85	PRK12361	PRK12361	C	cl27661	hypothetical protein; Provisional
TRINITY_DN33216_c0_g1::TRINITY_DN33216_c0_g1_i1::g.31758::m.31758 TRINITY_DN33216_c0_g1::TRINITY_DN33216_c0_g1_i2::g.31761::m.31761	Q8 - >Thintv21136155m[]	non-specific	214550	155	215	0.00679898	36.8683	smart00194	PTPc	N	cl27757	Protein tyrosine phosphatase, catalytic domain; Protein tyrosine phosphatase, catalytic domain.
TRINITY_DN33216_c0_g1::TRINITY_DN33216_c0_g1_i1::g.31758::m.31758 TRINITY_DN33216_c0_g1::TRINITY_DN33216_c0_g1_i2::g.31761::m.31761	Q8 - >Thintv21136155m[]	superfamily	328744	99	230	2.38591e-14	68.0189	cl21483	PTPc superfamily	-	-	Protein tyrosine phosphatases (PTP) catalyze the dephosphorylation of phosphotyrosine peptides; they regulate phosphotyrosine levels in signal transduction pathways. The depth of the active site cleft renders the enzyme specific for phosphorylated Tyr (pTyr) residues, instead of pSer or pThr. This family has a distinctive active site signature motif, HCSAGxGRxG. Characterized as either transmembr…
TRINITY_DN33216_c0_g1::TRINITY_DN33216_c0_g1_i1::g.31758::m.31758 TRINITY_DN33216_c0_g1::TRINITY_DN33216_c0_g1_i2::g.31761::m.31761	Q8 - >Thintv21136155m[]	non-specific	214469	147	215	0.000120026	40.0347	smart00012	PTPc_DSPc	-	cl21483	Protein tyrosine phosphatase, catalytic domain, undefined specificity; Protein tyrosine phosphatases. Homologues detected by this profile and not by those of \PTPc\" or \"DSPc\" are predicted to be protein phosphatases with a similar fold to DSPs and PTPs, yet with unpredicted specificities."
TRINITY_DN33216_c0_g1::TRINITY_DN33216_c0_g1_i1::g.31758::m.31758 TRINITY_DN33216_c0_g1::TRINITY_DN33216_c0_g1_i2::g.31761::m.31761	Q8 - >Thintv21136155m[]	non-specific	214649	147	215	0.000120026	40.0347	smart00404	PTPc_motif	-	cl21483	Protein tyrosine phosphatase, catalytic domain motif; Protein tyrosine phosphatase, catalytic domain motif.
TRINITY_DN33216_c0_g1::TRINITY_DN33216_c0_g1_i1::g.31758::m.31758 TRINITY_DN33216_c0_g1::TRINITY_DN33216_c0_g1_i2::g.31761::m.31761	Q8 - >Thintv21136155m[]	superfamily	332578	155	215	0.00679898	36.8683	cl27757	Y_phosphatase superfamily	N	-	Protein-tyrosine phosphatase; Protein-tyrosine phosphatase.
